# Supplementary material for: Ascertainment bias from imputation methods evaluation in wheat
Source: BMC Genomics. 2016 Oct 4;17:773. doi: 10.1186/s12864-016-3120-5 (PMC5050639; doi:10.1186/s12864-016-3120-5)
Supplement: Additional file 18: — Barley SNP marker score array. Genotypes are presented as rows and SNPs as columns. (txt 278 kb) [file 12864_2016_3120_MOESM18_ESM.txt]

Additional file 18: Barley SNP marker score array. Genotypes are presented as rows and SNPs as columns.

SNP.1 SNP.2 SNP.3 SNP.4 SNP.5 SNP.6 SNP.7 SNP.8 SNP.9 SNP.10 SNP.11 SNP.12 SNP.13 SNP.14 SNP.15 SNP.16 SNP.17 SNP.18 SNP.19 SNP.20 SNP.21 SNP.22 SNP.23 SNP.24 SNP.25 SNP.26 SNP.27 SNP.28 SNP.29 SNP.30 SNP.31 SNP.32 SNP.33 SNP.34 SNP.35 SNP.36 SNP.37 SNP.38 SNP.39 SNP.40 SNP.41 SNP.42 SNP.43 SNP.44 SNP.45 SNP.46 SNP.47 SNP.48 SNP.49 SNP.50 SNP.51 SNP.52 SNP.53 SNP.54 SNP.55 SNP.56 SNP.57 SNP.58 SNP.59 SNP.60 SNP.61 SNP.62 SNP.63 SNP.64 SNP.65 SNP.66 SNP.67 SNP.68 SNP.69 SNP.70 SNP.71 SNP.72 SNP.73 SNP.74 SNP.75 SNP.76 SNP.77 SNP.78 SNP.79 SNP.80 SNP.81 SNP.82 SNP.83 SNP.84 SNP.85 SNP.86 SNP.87 SNP.88 SNP.89 SNP.90 SNP.91 SNP.92 SNP.93 SNP.94 SNP.95 SNP.96 SNP.97 SNP.98 SNP.99 SNP.100 SNP.101 SNP.102 SNP.103 SNP.104 SNP.105 SNP.106 SNP.107 SNP.108 SNP.109 SNP.110 SNP.111 SNP.112 SNP.113 SNP.114 SNP.115 SNP.116 SNP.117 SNP.118 SNP.119 SNP.120 SNP.121 SNP.122 SNP.123 SNP.124 SNP.125 SNP.126 SNP.127 SNP.128 SNP.129 SNP.130 SNP.131 SNP.132 SNP.133 SNP.134 SNP.135 SNP.136 SNP.137 SNP.138 SNP.139 SNP.140 SNP.141 SNP.142 SNP.143 SNP.144 SNP.145 SNP.146 SNP.147 SNP.148 SNP.149 SNP.150 SNP.151 SNP.152 SNP.153 SNP.154 SNP.155 SNP.156 SNP.157 SNP.158 SNP.159 SNP.160 SNP.161 SNP.162 SNP.163 SNP.164 SNP.165 SNP.166 SNP.167 SNP.168 SNP.169 SNP.170 SNP.171 SNP.172 SNP.173 SNP.174 SNP.175 SNP.176 SNP.177 SNP.178 SNP.179 SNP.180 SNP.181 SNP.182 SNP.183 SNP.184 SNP.185 SNP.186 SNP.187 SNP.188 SNP.189 SNP.190 SNP.191 SNP.192 SNP.193 SNP.194 SNP.195 SNP.196 SNP.197 SNP.198 SNP.199 SNP.200 SNP.201 SNP.202 SNP.203 SNP.204 SNP.205 SNP.206 SNP.207 SNP.208 SNP.209 SNP.210 SNP.211 SNP.212 SNP.213 SNP.214 SNP.215 SNP.216 SNP.217 SNP.218 SNP.219 SNP.220 SNP.221 SNP.222 SNP.223 SNP.224 SNP.225 SNP.226 SNP.227 SNP.228 SNP.229 SNP.230 SNP.231 SNP.232 SNP.233 SNP.234 SNP.235 SNP.236 SNP.237 SNP.238 SNP.239 SNP.240 SNP.241 SNP.242 SNP.243 SNP.244 SNP.245 SNP.246 SNP.247 SNP.248 SNP.249 SNP.250 SNP.251 SNP.252 SNP.253 SNP.254 SNP.255 SNP.256 SNP.257 SNP.258 SNP.259 SNP.260 SNP.261 SNP.262 SNP.263 SNP.264 SNP.265 SNP.266 SNP.267 SNP.268 SNP.269 SNP.270 SNP.271 SNP.272 SNP.273 SNP.274 SNP.275 SNP.276 SNP.277 SNP.278 SNP.279 SNP.280 SNP.281 SNP.282 SNP.283 SNP.284 SNP.285 SNP.286 SNP.287 SNP.288 SNP.289 SNP.290 SNP.291 SNP.292 SNP.293 SNP.294 SNP.295 SNP.296 SNP.297 SNP.298 SNP.299 SNP.300 SNP.301 SNP.302 SNP.303 SNP.304 SNP.305 SNP.306 SNP.307 SNP.308 SNP.309 SNP.310 SNP.311 SNP.312 SNP.313 SNP.314 SNP.315 SNP.316 SNP.317 SNP.318 SNP.319 SNP.320 SNP.321 SNP.322 SNP.323 SNP.324 SNP.325 SNP.326 SNP.327 SNP.328 SNP.329 SNP.330 SNP.331 SNP.332 SNP.333 SNP.334 SNP.335 SNP.336 SNP.337 SNP.338 SNP.339 SNP.340 SNP.341 SNP.342 SNP.343 SNP.344 SNP.345 SNP.346 SNP.347 SNP.348 SNP.349 SNP.350 SNP.351 SNP.352 SNP.353 SNP.354 SNP.355 SNP.356 SNP.357 SNP.358 SNP.359 SNP.360 SNP.361 SNP.362 SNP.363 SNP.364 SNP.365 SNP.366 SNP.367 SNP.368 SNP.369 SNP.370 SNP.371 SNP.372 SNP.373 SNP.374 SNP.375 SNP.376 SNP.377 SNP.378 SNP.379 SNP.380 SNP.381 SNP.382 SNP.383 SNP.384 SNP.385 SNP.386 SNP.387 SNP.388 SNP.389 SNP.390 SNP.391 SNP.392 SNP.393 SNP.394 SNP.395 SNP.396 SNP.397 SNP.398 SNP.399 SNP.400 SNP.401 SNP.402 SNP.403 SNP.404 SNP.405 SNP.406 SNP.407 SNP.408 SNP.409 SNP.410 SNP.411 SNP.412 SNP.413 SNP.414 SNP.415 SNP.416 SNP.417 SNP.418 SNP.419 SNP.420 SNP.421 SNP.422 SNP.423 SNP.424 SNP.425 SNP.426 SNP.427 SNP.428 SNP.429 SNP.430 SNP.431 SNP.432 SNP.433 SNP.434 SNP.435 SNP.436 SNP.437 SNP.438 SNP.439 SNP.440 SNP.441 SNP.442 SNP.443 SNP.444 SNP.445 SNP.446 SNP.447 SNP.448 SNP.449 SNP.450 SNP.451 SNP.452 SNP.453 SNP.454 SNP.455 SNP.456 SNP.457 SNP.458 SNP.459 SNP.460 SNP.461 SNP.462 SNP.463 SNP.464 SNP.465 SNP.466 SNP.467 SNP.468 SNP.469 SNP.470 SNP.471 SNP.472 SNP.473 SNP.474 SNP.475 SNP.476 SNP.477 SNP.478 SNP.479 SNP.480 SNP.481 SNP.482 SNP.483 SNP.484 SNP.485 SNP.486 SNP.487 SNP.488 SNP.489 SNP.490 SNP.491 SNP.492 SNP.493 SNP.494 SNP.495 SNP.496 SNP.497 SNP.498 SNP.499 SNP.500 SNP.501 SNP.502 SNP.503 SNP.504 SNP.505 SNP.506 SNP.507 SNP.508 SNP.509 SNP.510 SNP.511 SNP.512 SNP.513 SNP.514 SNP.515 SNP.516 SNP.517 SNP.518 SNP.519 SNP.520 SNP.521 SNP.522 SNP.523 SNP.524 SNP.525 SNP.526 SNP.527 SNP.528 SNP.529 SNP.530 SNP.531 SNP.532 SNP.533 SNP.534 SNP.535 SNP.536 SNP.537 SNP.538 SNP.539 SNP.540 SNP.541 SNP.542 SNP.543 SNP.544 SNP.545 SNP.546 SNP.547 SNP.548 SNP.549 SNP.550 SNP.551 SNP.552 SNP.553 SNP.554 SNP.555 SNP.556 SNP.557 SNP.558 SNP.559 SNP.560 SNP.561 SNP.562 SNP.563 SNP.564 SNP.565 SNP.566 SNP.567 SNP.568 SNP.569 SNP.570 SNP.571 SNP.572 SNP.573 SNP.574 SNP.575 SNP.576 SNP.577 SNP.578 SNP.579 SNP.580 SNP.581 SNP.582 SNP.583 SNP.584 SNP.585 SNP.586 SNP.587 SNP.588 SNP.589 SNP.590 SNP.591 SNP.592 SNP.593 SNP.594 SNP.595 SNP.596 SNP.597 SNP.598 SNP.599 SNP.600 SNP.601 SNP.602 SNP.603 SNP.604 SNP.605 SNP.606 SNP.607 SNP.608 SNP.609 SNP.610 SNP.611 SNP.612 SNP.613 SNP.614 SNP.615 SNP.616 SNP.617 SNP.618 SNP.619 SNP.620 SNP.621 SNP.622 SNP.623 SNP.624 SNP.625 SNP.626 SNP.627 SNP.628 SNP.629 SNP.630 SNP.631 SNP.632 SNP.633 SNP.634 SNP.635 SNP.636 SNP.637 SNP.638 SNP.639 SNP.640 SNP.641 SNP.642 SNP.643 SNP.644 SNP.645 SNP.646 SNP.647 SNP.648 SNP.649 SNP.650 SNP.651 SNP.652 SNP.653 SNP.654 SNP.655 SNP.656 SNP.657 SNP.658 SNP.659 SNP.660 SNP.661 SNP.662 SNP.663 SNP.664 SNP.665 SNP.666 SNP.667 SNP.668 SNP.669 SNP.670 SNP.671 SNP.672 SNP.673 SNP.674 SNP.675 SNP.676 SNP.677 SNP.678 SNP.679 SNP.680 SNP.681 SNP.682 SNP.683 SNP.684 SNP.685 SNP.686 SNP.687 SNP.688 SNP.689 SNP.690 SNP.691 SNP.692 SNP.693 SNP.694 SNP.695 SNP.696 SNP.697 SNP.698 SNP.699 SNP.700 SNP.701 SNP.702 SNP.703 SNP.704 SNP.705 SNP.706 SNP.707 SNP.708 SNP.709 SNP.710 SNP.711 SNP.712 SNP.713 SNP.714 SNP.715 SNP.716 SNP.717 SNP.718 SNP.719 SNP.720 SNP.721 SNP.722 SNP.723 SNP.724 SNP.725 SNP.726 SNP.727 SNP.728 SNP.729 SNP.730 SNP.731 SNP.732 SNP.733 SNP.734 SNP.735 SNP.736 SNP.737 SNP.738 SNP.739 SNP.740 SNP.741 SNP.742 SNP.743 SNP.744 SNP.745 SNP.746 SNP.747 SNP.748 SNP.749 SNP.750 SNP.751 SNP.752 SNP.753 SNP.754 SNP.755 SNP.756 SNP.757 SNP.758 SNP.759 SNP.760 SNP.761 SNP.762 SNP.763 SNP.764 SNP.765 SNP.766 SNP.767 SNP.768 SNP.769 SNP.770 SNP.771 SNP.772 SNP.773 SNP.774 SNP.775 SNP.776 SNP.777 SNP.778 SNP.779 SNP.780 SNP.781 SNP.782 SNP.783 SNP.784 SNP.785 SNP.786 SNP.787 SNP.788 SNP.789 SNP.790 SNP.791 SNP.792 SNP.793 SNP.794 SNP.795 SNP.796 SNP.797 SNP.798 SNP.799 SNP.800 SNP.801 SNP.802 SNP.803 SNP.804 SNP.805 SNP.806 SNP.807 SNP.808 SNP.809 SNP.810 SNP.811 SNP.812 SNP.813 SNP.814 SNP.815 SNP.816 SNP.817 SNP.818 SNP.819 SNP.820 SNP.821 SNP.822 SNP.823 SNP.824 SNP.825 SNP.826 SNP.827 SNP.828 SNP.829 SNP.830 SNP.831 SNP.832 SNP.833 SNP.834 SNP.835 SNP.836 SNP.837 SNP.838 SNP.839 SNP.840 SNP.841 SNP.842 SNP.843 SNP.844 SNP.845 SNP.846 SNP.847 SNP.848 SNP.849 SNP.850 SNP.851 SNP.852 SNP.853 SNP.854 SNP.855 SNP.856 SNP.857 SNP.858 SNP.859 SNP.860 SNP.861 SNP.862 SNP.863 SNP.864 SNP.865 SNP.866 SNP.867 SNP.868 SNP.869 SNP.870 SNP.871 SNP.872 SNP.873 SNP.874 SNP.875 SNP.876 SNP.877 SNP.878 SNP.879 SNP.880 SNP.881 SNP.882 SNP.883 SNP.884 SNP.885 SNP.886 SNP.887 SNP.888 SNP.889 SNP.890 SNP.891 SNP.892 SNP.893 SNP.894 SNP.895 SNP.896 SNP.897 SNP.898 SNP.899 SNP.900 SNP.901 SNP.902 SNP.903 SNP.904 SNP.905 SNP.906 SNP.907 SNP.908 SNP.909 SNP.910 SNP.911 SNP.912 SNP.913 SNP.914 SNP.915 SNP.916 SNP.917 SNP.918 SNP.919 SNP.920 SNP.921 SNP.922 SNP.923 SNP.924 SNP.925 SNP.926 SNP.927 SNP.928 SNP.929 SNP.930 SNP.931 SNP.932 SNP.933 SNP.934 SNP.935 SNP.936 SNP.937 SNP.938 SNP.939 SNP.940 SNP.941 SNP.942 SNP.943 SNP.944 SNP.945 SNP.946 SNP.947 SNP.948 SNP.949 SNP.950 SNP.951 SNP.952 SNP.953 SNP.954 SNP.955 SNP.956 SNP.957 SNP.958 SNP.959 SNP.960 SNP.961 SNP.962 SNP.963 SNP.964 SNP.965 SNP.966 SNP.967 SNP.968 SNP.969 SNP.970 SNP.971 SNP.972 SNP.973 SNP.974 SNP.975 SNP.976 SNP.977 SNP.978 SNP.979 SNP.980 SNP.981 SNP.982 SNP.983 SNP.984 SNP.985 SNP.986 SNP.987 SNP.988 SNP.989 SNP.990 SNP.991 SNP.992 SNP.993 SNP.994 SNP.995 SNP.996 SNP.997 SNP.998 SNP.999 SNP.1000 SNP.1001 SNP.1002 SNP.1003 SNP.1004 SNP.1005 SNP.1006 SNP.1007 SNP.1008 SNP.1009 SNP.1010 SNP.1011 SNP.1012 SNP.1013 SNP.1014 SNP.1015 SNP.1016 SNP.1017 SNP.1018 SNP.1019 SNP.1020 SNP.1021 SNP.1022 SNP.1023 SNP.1024 SNP.1025 SNP.1026 SNP.1027 SNP.1028 SNP.1029 SNP.1030 SNP.1031 SNP.1032 SNP.1033 SNP.1034 SNP.1035 SNP.1036 SNP.1037 SNP.1038 SNP.1039 SNP.1040 SNP.1041 SNP.1042 SNP.1043 SNP.1044 SNP.1045 SNP.1046 SNP.1047 SNP.1048 SNP.1049 SNP.1050 SNP.1051 SNP.1052 SNP.1053 SNP.1054 SNP.1055 SNP.1056 SNP.1057 SNP.1058 SNP.1059 SNP.1060 SNP.1061 SNP.1062 SNP.1063 SNP.1064 SNP.1065 SNP.1066 SNP.1067 SNP.1068 SNP.1069 SNP.1070 SNP.1071 SNP.1072 SNP.1073 SNP.1074 SNP.1075 SNP.1076 SNP.1077 SNP.1078 SNP.1079 SNP.1080 SNP.1081 SNP.1082 SNP.1083 SNP.1084 SNP.1085 SNP.1086 SNP.1087 SNP.1088 SNP.1089 SNP.1090 SNP.1091 SNP.1092 SNP.1093 SNP.1094 SNP.1095 SNP.1096
Genotype.1 0 1 0 0 1 0 0 0 1 1 1 1 1 1 0 1 0 0 1 1 1 0 0 1 0 1 1 0 1 1 0 1 0 1 0 1 1 1 1 0 1 0 1 1 1 1 1 1 0 0 0 0 1 1 1 0 0 1 1 0 1 0 1 1 1 1 1 1 1 1 0 0 1 1 1 0 0 0 1 0 1 1 1 0 1 1 1 1 0 0 0 0 1 1 1 1 0 1 1 1 1 1 1 1 1 0 0 0 1 1 0 1 0 0 0 1 0 0 0 1 0 1 0 1 1 0 1 1 0 0 1 0 1 1 1 0 0 1 1 1 1 0 0 0 0 0 0 0 0 0 1 1 0 0 1 1 0 0 1 1 1 0 1 1 1 1 1 1 1 1 0 0 1 0 1 0 1 1 0 1 1 0 1 0 1 0 1 1 1 0 0 0 0 1 1 1 0 0 0 1 1 1 1 1 0 1 0 1 0 0 0 0 0 1 1 0 1 0 1 0 1 0 1 1 0 0 1 0 1 1 0 0 0 0 1 0 1 1 1 0 0 0 0 1 1 1 1 1 1 0 0 1 0 0 1 0 0 1 0 1 0 0 0 0 0 0 1 0 0 0 1 0 1 0 0 0 1 1 1 0 1 1 1 1 0 1 0 0 1 1 0 1 1 1 1 1 1 1 0 0 0 1 1 1 1 0 1 1 1 1 1 1 0 0 0 1 1 0 1 0 1 1 1 0 1 1 0 0 1 1 1 0 0 0 0 1 1 0 0 1 0 1 0 1 1 0 0 0 1 0 1 1 0 0 0 1 1 0 1 1 1 1 1 1 0 1 1 0 0 0 0 1 1 0 1 0 0 0 1 0 0 1 0 0 0 1 1 0 0 1 0 0 0 0 1 1 0 1 1 1 1 1 0 0 0 0 0 1 0 0 1 1 0 0 0 0 0 0 1 0 1 1 0 0 0 1 0 0 0 0 1 0 1 0 1 0 1 0 1 0 0 1 0 1 1 1 1 0 0 1 1 0 1 1 1 1 1 0 1 0 0 1 0 0 0 0 1 1 0 0 1 1 0 1 1 0 0 0 0 1 0 1 1 0 0 1 1 0 1 0 1 0 1 0 1 1 0 1 0 1 0 0 1 0 0 1 1 1 1 1 0 1 0 0 0 1 1 1 0 1 0 1 0 0 0 1 0 0 0 1 1 0 1 1 1 1 1 1 1 1 0 1 1 1 0 0 1 1 0 1 0 1 1 1 0 1 1 1 1 1 1 0 1 0 1 0 0 0 0 1 1 0 0 0 1 1 0 0 1 1 1 0 1 1 1 0 1 0 0 0 1 0 0 1 0 1 1 1 1 0 0 0 0 0 0 0 0 0 0 1 1 1 1 0 1 1 0 0 1 1 1 0 1 0 0 0 1 1 0 0 0 1 1 0 1 0 1 0 0 0 1 1 1 0 0 1 1 0 1 0 0 1 1 0 1 0 1 0 0 1 1 0 0 1 1 1 1 1 0 1 0 0 0 1 1 1 0 0 0 1 0 0 0 0 0 1 1 0 1 1 1 1 1 1 1 1 1 1 1 1 0 1 1 1 0 1 1 1 1 0 0 0 1 0 0 1 0 1 0 1 0 1 0 0 1 0 1 1 1 1 1 1 1 1 1 1 0 0 0 1 0 0 1 1 0 0 1 1 0 1 1 0 0 0 0 0 0 1 0 0 1 0 0 0 0 1 0 1 0 1 1 0 0 0 1 1 0 0 1 0 1 1 1 0 0 0 0 0 1 0 1 0 1 0 1 0 0 1 0 0 1 1 1 1 1 1 1 0 0 1 1 1 1 1 0 1 1 0 1 0 0 1 0 1 0 1 0 0 1 1 1 0 1 0 1 0 0 1 0 0 1 1 1 1 0 0 1 1 0 1 1 1 1 0 1 1 1 0 0 1 0 1 1 1 1 1 1 0 1 1 0 1 1 1 1 1 0 0 1 0 1 1 1 1 0 1 1 1 0 0 0 0 0 0 0 1 1 0 1 1 1 1 0 1 1 1 0 1 1 1 1 1 0 1 1 1 0 1 0 0 1 1 1 0 1 1 0 1 0 0 0 0 1 0 0 1 0 0 1 1 0 1 1 0 1 1 0 1 1 0 1 1 0 1 0 0 0 0 0 1 1 0 1 0 1 0 1 0 1 0 0 1 1 1 0 0 1 1 0 1 1 0 1 1 1 1 1 0 1 0 0 0 0 0 1 1 0 0 1 0 1 0 1 1 1 1 0 1 1 0 0 0 1 1 0 0 1 0 1 1 0 0 1 0 0 0 1 1 1 1 0 1 0 0 0 1 1 1 1 1 0 0 1 1 1 1 0 0 1 0 0 0 1 1 1 0 1 0 1 0 1 0 0 0 1 0 0 1 1 0 0 1 0 1 0 0 1 0 0 0 1 0 1 0 1 1 0 1 1 0 0 0 0 1 0 0
Genotype.2 0 1 0 0 0 1 0 0 1 1 1 1 1 1 0 1 0 0 1 1 1 0 0 1 0 1 1 0 1 1 0 1 0 1 0 1 1 1 1 0 1 0 1 1 1 1 1 1 0 0 0 0 1 1 1 0 0 1 1 0 1 0 1 1 1 1 1 1 1 1 0 0 1 1 1 0 0 0 1 0 1 1 1 0 1 1 1 1 0 0 0 0 1 1 1 1 0 1 1 1 1 1 1 1 1 0 0 0 1 1 0 1 0 0 0 1 0 0 0 1 0 1 0 1 1 0 1 1 0 0 1 0 1 1 1 0 0 1 1 1 1 0 0 0 0 1 0 0 1 1 1 1 0 0 1 1 0 0 0 1 0 1 1 0 1 1 0 0 1 0 1 0 1 0 1 0 1 1 0 1 1 0 1 0 1 0 1 1 1 0 0 0 0 1 1 1 0 0 0 0 1 1 1 1 0 1 0 1 0 0 1 1 0 1 0 0 1 0 1 0 1 0 1 1 0 1 1 0 1 1 0 0 0 0 1 0 1 1 1 0 0 0 0 1 1 1 1 1 1 0 0 1 0 0 1 0 0 1 0 1 0 0 0 0 0 0 1 0 0 0 1 0 1 0 0 0 1 1 1 0 1 1 1 1 0 1 0 0 1 1 0 1 1 1 1 1 1 1 0 0 0 1 1 0 0 0 1 1 1 0 1 1 0 0 0 1 1 0 1 0 1 1 1 1 0 1 1 0 1 1 0 0 0 0 1 1 1 0 0 0 1 1 1 0 1 0 1 1 0 1 0 1 1 0 1 0 1 1 0 1 1 1 0 1 0 0 1 1 0 1 1 1 1 1 1 1 1 1 0 0 0 1 0 0 0 1 1 0 0 1 0 0 1 0 1 1 0 1 1 0 1 0 1 0 1 1 0 0 0 0 0 0 1 1 1 1 1 0 0 1 0 1 0 0 0 1 0 0 0 0 1 0 1 0 1 0 1 0 1 0 0 1 0 1 1 1 1 0 0 1 1 1 0 0 0 0 1 0 1 0 0 1 0 0 0 0 1 1 0 0 0 1 1 1 1 1 0 0 0 1 0 1 1 0 0 1 1 0 1 0 1 0 1 1 1 1 0 1 0 1 0 0 1 0 0 1 1 1 1 1 0 1 0 0 0 1 1 1 0 1 0 1 0 0 0 1 0 1 1 0 0 1 1 1 0 1 0 0 0 1 0 1 0 0 0 0 1 1 0 1 0 1 1 1 0 1 1 0 0 0 0 0 0 0 1 1 1 0 1 1 1 0 0 0 1 1 0 0 1 1 0 1 1 1 1 0 1 0 0 0 1 0 0 1 0 1 1 1 1 0 0 0 0 0 0 0 0 0 0 1 1 1 1 0 0 0 1 1 0 1 1 0 1 0 0 0 1 1 0 0 1 1 1 1 1 1 0 1 1 1 1 0 0 1 0 1 0 1 0 1 1 0 1 0 1 0 1 0 1 0 1 1 1 1 0 0 1 0 0 1 1 0 1 0 1 0 1 1 1 0 1 1 0 1 1 1 1 1 1 1 1 1 1 1 1 1 1 1 1 1 0 1 1 1 0 1 1 1 1 0 0 0 1 0 0 1 0 1 0 1 0 1 0 0 1 0 1 1 1 1 1 1 1 1 1 1 0 0 0 1 0 0 1 1 0 0 1 1 0 1 1 0 0 0 0 0 0 1 0 0 1 0 0 0 0 1 0 1 0 1 1 0 0 0 1 1 0 0 1 0 1 1 1 0 1 1 1 0 0 0 1 0 1 0 1 0 0 1 0 0 1 0 1 1 1 1 1 1 0 1 1 0 0 0 0 0 0 0 0 1 0 1 1 0 0 0 0 0 1 1 1 0 1 0 1 0 0 0 1 1 0 0 1 0 0 0 1 1 0 1 1 1 1 0 1 1 1 0 0 1 0 1 1 1 1 1 1 0 1 1 0 1 1 1 1 1 0 0 1 0 1 1 1 1 0 1 1 1 0 0 0 0 0 0 0 1 1 0 1 1 1 1 0 1 1 1 0 1 1 1 1 1 0 1 1 1 0 1 0 0 1 1 1 0 1 1 0 1 0 0 0 0 1 0 0 1 0 0 1 1 0 1 1 0 1 1 0 1 1 0 1 1 0 1 0 0 0 0 0 1 1 0 1 0 1 0 1 0 1 0 0 1 1 1 0 0 1 1 0 1 1 0 1 1 1 1 1 0 1 0 0 0 0 0 1 1 0 0 1 0 1 0 1 1 1 1 0 1 1 0 0 0 1 1 0 0 1 0 1 1 0 0 1 0 0 0 1 1 1 1 0 1 0 0 0 1 1 1 1 1 0 0 1 1 1 1 0 0 1 0 0 0 1 1 0 0 1 0 1 0 1 0 1 1 0 0 0 0 0 0 1 0 0 1 0 0 1 0 0 0 1 0 1 0 1 1 0 1 1 0 0 0 0 1 0 0
Genotype.3 0 1 0 0 0 1 1 1 1 1 1 1 1 1 0 1 0 0 1 1 1 0 0 1 0 1 1 0 1 1 0 1 0 1 0 1 1 1 1 0 1 0 1 1 1 1 1 1 0 0 0 0 1 1 1 0 0 1 1 0 1 0 1 1 1 1 1 1 1 1 0 0 1 1 1 0 0 0 1 0 1 1 1 0 1 1 1 1 0 0 0 0 1 1 1 1 1 0 0 1 1 1 1 0 1 0 0 0 1 1 0 1 1 1 0 1 0 0 0 0 1 0 1 1 0 0 1 1 0 0 1 0 1 1 1 0 0 1 1 1 1 0 0 0 0 0 0 0 0 0 1 1 0 0 1 1 0 0 1 1 1 0 1 1 1 1 1 1 0 1 0 1 1 0 1 0 1 1 0 1 1 0 1 0 0 0 1 1 1 0 0 0 0 1 1 1 0 0 0 1 1 1 1 1 0 1 0 1 1 0 0 0 0 1 0 0 1 0 1 0 1 0 1 1 0 1 1 0 1 1 0 0 0 0 1 0 1 1 1 0 0 0 0 1 1 1 1 1 1 0 0 1 0 0 1 0 0 1 0 1 0 0 0 0 0 0 1 0 0 0 1 0 0 1 0 0 0 0 0 0 1 1 1 1 0 1 0 0 1 1 0 0 0 1 1 1 1 1 0 1 0 0 1 1 1 0 1 0 0 1 1 1 0 1 1 0 0 0 0 0 1 1 1 0 0 1 1 1 1 1 0 0 0 0 1 1 1 0 0 1 0 1 0 0 1 1 0 0 0 1 0 1 1 0 1 0 0 0 0 0 0 0 0 0 1 0 0 0 1 1 1 0 0 1 0 1 0 1 0 1 0 1 1 0 0 0 0 0 0 0 0 0 1 0 1 1 0 1 1 0 1 0 1 0 1 1 0 0 0 0 0 0 1 1 1 1 1 0 0 1 0 1 0 0 0 1 0 0 0 0 1 0 1 0 1 0 1 0 1 0 0 1 0 1 1 1 1 0 0 1 1 1 0 0 0 0 1 0 1 0 0 1 0 0 0 0 1 1 0 0 0 1 1 1 1 1 0 0 0 1 0 1 1 0 0 1 1 0 1 0 1 1 0 1 0 0 1 1 1 0 1 1 1 0 0 1 1 1 1 1 0 1 0 0 0 1 1 1 0 1 0 1 0 0 0 1 0 1 1 0 0 1 1 1 0 1 0 0 0 1 0 1 0 0 0 0 1 1 0 1 0 1 1 1 0 1 1 0 0 0 0 0 0 1 0 1 1 1 1 0 0 0 0 0 1 1 0 0 0 1 1 0 1 1 1 0 1 0 0 0 1 0 1 1 0 1 1 1 1 0 0 0 0 0 0 0 0 0 0 1 1 1 1 0 0 0 1 1 0 1 1 0 1 0 0 0 1 1 0 0 0 1 1 1 1 1 0 1 1 1 1 0 0 1 0 1 0 1 0 1 1 0 1 0 1 0 1 0 1 0 1 1 1 1 0 0 1 0 0 1 1 0 1 0 1 0 1 1 1 0 1 1 0 1 1 1 1 1 1 1 1 1 1 1 1 1 1 1 1 1 0 1 1 1 0 1 1 1 1 0 0 0 1 0 0 1 0 1 1 0 1 0 1 0 1 0 0 1 1 1 1 1 1 1 1 1 0 0 0 1 0 0 1 1 0 0 1 1 0 1 1 0 0 0 0 0 0 1 0 0 1 0 0 0 0 1 0 1 0 1 1 0 0 0 1 1 0 0 1 0 1 1 1 0 1 1 1 0 0 0 1 0 1 0 1 0 0 1 0 0 0 1 0 0 1 0 0 0 0 1 1 0 0 0 0 1 0 0 0 0 0 1 1 0 0 0 0 0 1 1 1 0 1 0 1 0 1 1 0 0 0 1 1 1 1 1 0 0 0 1 1 1 1 0 1 1 1 0 0 1 0 1 1 1 1 1 1 0 1 1 0 1 1 1 1 1 0 0 1 0 1 1 1 1 0 1 1 1 0 0 0 0 0 0 0 1 1 0 1 1 1 1 0 1 1 1 0 1 1 1 1 1 0 1 1 1 0 1 0 0 1 1 1 0 1 1 0 1 0 0 0 0 1 1 0 1 0 0 0 1 0 0 0 0 0 0 1 0 0 1 0 0 1 1 1 1 0 0 0 1 1 0 1 0 1 0 1 0 1 0 0 1 1 1 1 0 1 1 0 0 0 1 1 1 1 1 1 0 1 0 0 0 0 0 1 1 0 0 1 0 1 0 1 1 1 1 0 1 1 0 1 1 0 1 1 0 1 0 1 1 0 0 1 0 0 0 1 1 1 1 0 1 0 0 0 1 1 1 1 1 0 0 1 1 1 1 0 0 1 0 0 0 1 1 0 0 0 1 1 0 0 0 1 1 0 0 0 0 0 0 1 0 1 1 0 0 1 0 0 1 0 1 0 1 1 0 0 1 1 0 0 0 0 1 0 0
Genotype.4 0 1 0 0 1 0 0 0 1 1 1 1 1 1 0 0 0 0 1 0 0 1 0 1 0 1 1 0 1 1 0 1 0 1 0 1 1 1 1 0 1 0 1 1 1 1 1 1 0 0 0 0 1 1 1 0 0 1 1 0 1 0 0 0 1 1 1 1 1 1 1 1 0 1 1 0 0 0 1 0 1 1 1 0 1 1 1 1 0 0 0 1 0 1 1 1 1 0 0 1 1 1 0 1 1 0 0 0 1 1 0 1 1 1 1 1 0 0 0 1 0 1 0 1 1 0 0 1 1 1 1 0 1 0 0 1 1 1 1 1 1 1 1 1 1 0 0 1 0 0 1 1 0 0 1 1 0 0 1 1 1 0 1 1 1 1 1 1 1 1 0 0 1 0 1 0 1 1 0 1 1 0 1 0 1 0 1 1 1 0 0 0 0 1 1 1 0 0 0 1 1 1 1 1 0 1 0 1 0 0 0 0 0 1 1 0 1 0 1 0 1 0 1 1 0 0 1 0 1 1 0 0 1 0 1 1 0 0 0 1 0 1 0 1 1 1 0 0 1 1 1 0 0 0 1 0 0 1 0 1 0 0 0 0 0 0 1 0 0 0 1 1 0 0 0 0 0 0 0 0 1 1 1 1 0 1 0 1 1 1 0 1 0 1 1 1 1 1 0 0 0 1 1 1 1 0 1 1 1 1 1 1 0 1 1 0 0 0 0 0 1 0 0 0 0 0 1 0 1 1 0 1 1 0 0 0 0 0 0 1 0 1 0 0 1 1 0 0 0 1 0 1 1 0 1 0 0 0 0 0 0 0 0 0 1 0 0 0 1 1 1 0 0 1 0 1 0 1 0 1 0 1 1 0 0 0 0 0 0 0 0 1 1 1 0 1 1 0 1 1 0 1 1 0 0 0 1 0 0 0 0 1 0 0 1 1 1 0 0 1 0 1 1 0 1 1 1 1 0 0 1 0 1 0 1 0 1 0 1 1 0 1 0 1 1 1 1 0 0 1 1 0 1 1 1 1 1 0 1 0 0 1 0 0 1 0 1 1 0 0 0 1 1 0 0 1 0 0 1 1 1 1 1 0 0 0 0 0 1 0 1 0 1 0 1 0 0 0 0 1 0 1 1 0 0 0 0 1 1 1 0 1 0 0 1 1 0 1 0 1 0 0 0 1 1 0 1 0 0 0 0 1 0 1 0 1 0 0 0 1 0 1 0 0 0 0 1 1 0 1 0 1 1 1 0 1 1 1 1 1 0 0 0 0 1 1 1 0 1 1 1 1 1 1 0 0 1 0 1 1 1 0 1 1 1 0 1 0 0 1 0 1 1 1 0 1 1 1 1 0 0 0 0 0 0 0 0 0 0 1 1 1 1 0 1 1 0 0 1 1 1 0 1 0 0 1 0 1 0 0 0 1 1 1 1 1 0 1 1 1 1 0 0 1 0 1 0 1 0 1 1 0 1 0 1 0 1 0 1 0 1 1 1 1 0 0 1 0 0 1 1 0 1 0 1 0 1 1 1 0 1 1 0 1 1 1 1 1 1 1 1 1 1 1 1 1 1 0 1 1 0 0 0 1 0 1 1 1 1 0 1 0 1 0 0 0 0 0 0 0 0 0 1 0 1 0 1 1 1 1 1 1 1 1 1 1 0 0 0 0 0 0 1 0 0 0 0 0 0 0 1 0 0 0 0 1 1 0 1 1 1 0 0 0 0 0 1 1 0 0 1 1 1 1 1 1 1 0 1 0 1 1 0 0 1 0 0 1 1 0 1 0 1 0 1 0 0 1 0 0 0 1 1 0 1 1 1 1 1 1 1 0 0 0 0 1 0 0 0 0 0 1 0 0 1 0 1 1 1 0 0 1 1 0 1 0 0 1 0 0 1 1 1 1 0 0 1 1 0 0 1 1 1 0 1 1 1 0 0 1 0 1 1 1 1 0 0 0 0 0 1 0 0 0 0 0 1 1 0 1 0 1 0 0 0 0 0 0 1 1 1 0 1 0 0 1 1 0 1 1 1 1 0 1 0 1 1 1 1 1 0 0 1 0 1 1 0 1 0 0 1 0 1 1 0 0 1 0 1 1 1 0 1 1 0 1 0 1 0 1 0 0 1 0 1 0 0 1 1 0 1 1 0 0 1 1 1 1 1 1 1 0 1 0 1 0 1 0 1 1 0 0 1 0 0 0 1 1 0 0 0 1 0 1 0 1 1 0 1 0 0 0 0 0 1 1 0 0 1 0 1 0 1 1 1 1 0 1 1 0 1 1 0 1 1 0 1 0 1 1 0 0 1 0 0 0 1 1 1 1 0 1 0 0 0 1 1 1 1 1 0 0 1 1 1 1 0 0 1 0 0 0 1 1 0 0 0 1 1 0 1 0 1 1 0 1 0 1 1 0 0 0 1 1 0 0 1 0 0 1 0 0 1 0 1 1 0 1 1 0 0 0 0 1 0 0
Genotype.5 0 1 0 1 1 1 1 0 0 0 0 1 0 1 0 0 0 0 1 1 1 0 0 0 1 0 0 1 0 1 1 1 1 1 0 1 1 1 1 0 1 0 1 1 1 1 1 1 0 0 0 1 1 1 1 0 1 0 0 0 1 0 1 1 0 0 0 0 0 0 0 1 1 1 1 0 0 0 1 0 1 1 1 0 1 1 1 1 0 0 0 0 1 1 1 1 1 0 1 0 0 1 1 0 1 0 0 1 1 0 1 1 0 0 0 0 1 1 1 0 0 0 0 0 0 0 0 1 0 0 1 1 1 0 0 1 1 0 1 0 0 1 1 1 1 0 0 1 0 1 0 0 0 1 1 1 1 1 0 0 0 1 1 0 0 0 1 0 0 0 1 0 1 1 0 0 1 1 1 1 1 0 1 0 1 0 1 1 1 0 1 0 1 0 1 0 0 1 1 1 1 1 0 1 1 0 1 0 1 1 1 1 0 1 1 0 1 1 0 0 1 0 1 1 0 0 0 0 1 0 0 1 0 0 1 0 1 1 1 0 1 1 0 1 1 1 0 0 1 0 0 1 0 0 1 0 0 1 0 1 0 0 0 0 0 0 1 0 0 0 1 1 0 0 0 0 0 1 1 0 0 0 0 1 0 1 0 1 1 1 0 0 0 1 1 1 1 1 0 0 1 0 1 1 1 0 1 0 0 1 1 1 0 1 1 0 0 0 0 0 1 0 1 1 0 0 1 1 1 1 0 0 0 0 0 1 1 0 0 0 1 1 1 0 1 0 1 1 1 0 1 1 0 0 0 1 0 1 1 1 0 1 1 1 0 1 1 0 0 0 0 1 1 0 1 0 0 0 1 0 0 1 1 0 0 0 0 0 0 0 0 1 1 0 1 1 0 0 1 1 0 1 0 0 1 1 0 0 0 0 0 1 0 0 1 1 1 0 1 1 0 1 1 0 0 1 0 0 0 0 1 0 1 0 1 0 1 0 1 0 1 0 1 0 0 0 0 1 1 1 0 1 1 1 1 0 0 0 0 1 1 0 1 0 0 0 0 0 1 1 0 1 0 0 1 0 0 0 0 0 0 1 1 0 0 0 1 0 1 0 1 1 0 1 0 1 0 1 1 0 1 1 1 0 0 0 1 1 1 1 0 1 0 0 1 0 0 1 1 0 1 1 0 0 1 0 1 0 0 0 0 1 0 1 0 1 0 0 0 1 0 1 0 0 0 0 1 0 1 0 1 1 0 1 0 0 1 1 1 1 1 0 1 1 0 0 0 1 0 0 0 1 0 1 1 1 1 0 1 0 0 1 1 0 0 0 1 0 0 0 1 0 0 1 0 1 1 1 1 0 0 1 1 0 0 0 0 0 0 1 1 1 1 0 1 1 0 0 1 1 1 0 1 0 0 0 0 1 0 0 1 1 1 1 0 0 0 1 1 1 1 0 0 1 0 1 0 1 0 1 1 0 1 0 1 0 1 0 1 0 1 1 1 1 0 0 1 0 0 1 1 0 1 0 1 0 1 1 1 0 1 0 1 1 1 1 1 1 1 1 1 1 1 0 1 1 1 1 1 1 0 0 0 0 1 0 0 0 0 0 1 0 1 0 1 1 0 0 0 0 0 0 1 0 1 0 0 0 1 0 0 0 0 0 1 0 0 0 0 0 1 0 1 0 1 1 0 0 0 0 1 0 1 0 0 0 1 0 1 1 0 0 0 0 0 1 0 1 0 0 1 1 1 1 1 0 1 1 1 1 0 0 1 0 1 0 0 1 1 0 1 1 1 0 0 1 1 1 0 0 0 0 0 1 1 1 1 0 0 1 1 1 0 0 0 1 0 0 0 0 0 1 0 0 1 0 1 1 0 0 0 0 1 1 1 1 1 1 0 0 0 0 1 0 0 0 0 0 0 0 1 1 1 1 1 1 1 0 0 0 1 0 1 1 1 1 0 0 1 0 1 0 1 1 1 0 0 0 1 0 1 1 1 0 0 0 0 1 0 0 0 1 1 1 1 0 1 0 1 1 1 1 0 1 0 0 1 0 0 1 0 1 0 1 0 0 1 0 1 1 0 0 1 1 0 0 1 0 1 1 1 1 0 1 1 1 0 1 1 1 0 1 1 0 1 0 0 0 0 1 0 0 0 1 0 0 1 0 0 0 0 1 1 1 0 1 1 0 0 0 0 1 1 0 1 1 1 1 0 0 0 1 0 0 0 1 1 0 1 0 0 1 0 0 0 0 0 0 0 0 1 1 0 0 0 0 0 1 0 0 0 0 0 0 0 0 0 1 0 0 1 1 0 1 1 1 0 0 0 0 1 0 0 1 1 0 0 0 1 1 0 0 1 1 1 1 0 0 1 0 0 0 1 1 0 0 0 0 1 0 1 0 0 1 0 1 1 0 0 0 1 0 1 1 0 0 1 0 0 1 1 0 1 0 1 1 0 0 1 0 1 0 1 1 1 1
Genotype.6 1 1 1 1 0 1 0 1 0 1 1 1 0 1 1 1 1 0 0 0 0 1 1 0 0 1 1 0 1 1 0 1 0 1 1 0 0 0 1 0 0 1 0 0 1 0 1 0 1 0 0 1 1 1 1 0 0 1 1 0 1 0 1 1 1 1 1 1 1 1 0 1 0 1 1 0 0 0 1 0 1 1 1 0 1 1 1 1 0 0 0 0 1 1 1 1 1 1 1 0 0 1 1 0 1 0 1 0 1 1 0 1 0 1 0 1 0 0 0 0 1 0 1 1 0 0 1 0 1 0 1 1 1 1 0 1 1 1 1 1 1 0 0 1 0 0 0 1 0 1 1 1 0 0 1 1 0 0 1 1 1 0 1 1 1 1 1 1 0 1 0 1 1 0 1 0 1 1 0 1 1 0 1 0 0 0 1 1 1 0 0 0 0 1 1 1 0 0 0 1 1 1 1 1 0 1 0 1 1 0 0 0 0 1 0 0 1 0 1 0 1 0 0 0 1 1 1 0 1 1 1 1 0 0 1 1 1 1 1 0 0 0 0 1 1 1 1 1 1 0 0 1 0 0 0 0 0 1 0 1 0 0 0 0 0 0 1 0 0 0 1 0 0 1 0 0 0 0 0 0 1 1 1 1 0 1 0 0 1 1 0 0 1 1 1 1 1 1 0 0 0 1 1 1 1 0 1 0 0 1 1 1 1 1 1 0 0 0 0 0 1 0 1 1 0 0 1 1 1 1 1 1 1 1 1 0 0 0 0 1 0 1 0 0 1 1 0 0 0 1 0 1 1 0 1 0 0 0 0 0 0 0 0 0 1 0 0 0 1 1 1 0 0 1 0 1 0 1 0 1 0 1 1 0 0 0 0 0 0 0 0 1 1 1 0 1 1 1 1 0 1 0 1 0 1 1 0 0 0 0 0 0 1 1 1 1 1 0 0 1 0 1 0 0 0 1 0 0 0 0 1 0 1 1 1 0 1 0 1 0 0 1 0 1 1 1 1 0 0 1 1 0 1 1 0 1 1 0 1 0 0 1 0 0 1 0 1 1 0 0 0 1 1 1 1 1 0 0 1 1 0 0 0 0 1 0 1 1 0 1 0 0 1 1 1 1 0 1 0 1 0 0 1 0 0 1 1 1 1 1 0 1 0 0 0 0 1 1 0 1 0 1 0 1 1 0 1 0 0 0 0 1 0 1 0 1 0 0 0 1 0 1 0 0 0 0 1 1 0 1 0 1 1 1 0 1 1 0 0 0 0 0 0 0 1 1 1 0 1 1 1 1 1 1 0 1 0 0 1 1 1 0 1 1 1 1 1 0 0 0 1 0 0 1 0 1 0 0 0 0 0 1 0 0 0 0 0 0 0 1 1 1 1 0 1 1 0 0 1 1 1 0 1 0 0 0 0 1 1 0 0 0 0 1 0 0 0 1 1 1 1 0 0 1 0 1 0 1 0 1 1 0 1 0 1 0 1 0 1 0 1 1 1 1 0 0 1 0 0 1 1 0 1 0 1 0 1 1 1 0 1 1 0 1 1 1 1 1 1 1 1 1 1 1 1 1 1 1 1 1 0 0 0 1 0 1 1 1 1 0 0 1 1 0 0 1 0 1 1 1 1 1 0 1 0 0 0 1 0 0 1 1 1 1 0 1 0 0 1 0 0 0 1 0 0 0 0 1 0 0 1 0 0 0 0 1 1 0 1 1 1 0 0 0 0 0 1 0 1 0 1 1 1 0 1 1 0 0 1 0 1 1 0 0 1 1 1 0 0 0 1 0 1 0 1 0 0 1 0 0 1 0 1 1 1 1 1 0 0 1 1 1 1 1 0 1 0 0 0 1 0 1 0 1 0 1 0 0 1 1 1 0 1 0 1 0 1 1 0 0 1 1 1 1 1 1 0 0 0 0 1 0 0 1 0 0 0 1 1 0 1 1 0 0 0 1 1 1 1 1 0 1 1 1 1 1 0 0 1 0 1 0 1 1 1 0 1 0 1 1 1 0 1 0 0 1 1 0 1 1 1 1 0 1 1 1 0 1 1 1 1 1 1 1 0 1 0 0 0 0 1 1 1 0 0 0 1 1 0 0 1 0 1 1 1 0 1 0 0 1 0 0 0 0 0 0 0 0 0 0 1 1 0 1 0 0 0 0 0 1 1 0 1 0 1 0 1 0 1 1 1 0 0 1 0 0 1 1 0 0 0 1 1 1 1 1 1 0 1 0 0 0 0 1 1 0 1 1 0 0 0 0 1 1 1 0 1 1 0 0 1 1 0 1 1 0 1 0 1 1 0 0 1 0 0 0 1 1 1 1 0 1 1 0 0 1 1 1 1 1 0 0 1 1 1 1 0 1 0 1 1 1 0 1 1 0 0 0 1 1 1 1 0 0 1 0 1 1 0 0 0 1 1 1 0 1 0 1 1 1 0 1 0 1 1 0 0 1 1 0 0 0 0 1 0 0
Genotype.7 0 1 0 0 1 0 0 0 1 1 1 1 1 1 0 0 0 0 0 1 1 0 0 0 0 1 1 0 1 1 0 1 0 1 0 1 1 1 1 0 1 0 1 1 1 1 1 1 0 0 0 0 1 1 1 0 0 1 1 0 1 0 0 0 1 1 1 1 1 1 1 1 0 1 1 0 0 0 1 0 1 1 1 0 1 1 1 1 0 0 0 1 0 1 1 1 1 0 0 1 1 1 0 1 1 0 0 0 1 1 0 1 1 0 0 1 0 0 0 1 0 1 0 1 1 0 0 1 1 1 1 0 1 1 1 0 0 1 1 1 1 1 1 1 1 0 0 1 0 0 1 1 0 0 1 1 0 1 0 1 1 1 1 1 1 1 1 1 0 1 0 1 1 0 1 0 1 1 0 1 1 0 1 0 0 0 1 1 1 0 0 0 0 1 1 1 0 0 0 1 1 1 1 1 0 1 0 1 1 0 0 0 0 1 0 0 1 0 1 0 1 0 1 1 0 0 1 0 1 1 0 0 0 0 1 1 1 1 1 0 0 1 0 1 1 1 0 0 1 1 1 0 0 0 1 0 0 1 0 1 0 0 0 0 0 0 1 0 0 0 1 0 0 1 0 0 0 0 0 0 1 1 1 1 0 1 0 0 0 1 0 0 0 1 1 1 1 1 0 0 1 0 1 1 1 0 1 0 0 1 1 1 0 0 0 1 1 0 1 0 1 1 1 1 1 1 0 0 1 1 1 1 1 0 0 0 0 0 0 1 0 1 0 0 1 1 0 0 0 1 0 1 1 0 1 0 0 0 0 0 0 0 0 0 1 0 0 0 1 1 1 0 0 1 0 1 0 1 0 1 0 1 1 0 0 0 0 0 0 0 0 1 1 1 0 1 1 0 1 1 0 1 1 0 0 0 1 0 0 0 0 1 0 0 1 1 1 0 0 1 0 1 1 0 1 1 1 1 0 0 1 0 1 0 1 0 1 0 1 0 0 1 0 1 1 1 1 0 0 1 1 1 0 0 0 0 1 0 1 0 0 1 0 0 0 1 0 0 1 1 1 1 0 1 1 1 0 0 0 1 0 1 1 0 1 1 1 0 1 0 1 0 1 0 1 0 0 0 0 1 0 0 1 0 1 1 1 1 1 1 0 1 0 0 1 1 0 1 0 1 0 1 0 1 1 0 1 0 0 0 0 1 0 1 0 1 0 0 0 1 0 1 0 0 0 0 1 1 0 1 0 1 1 1 0 1 1 1 1 1 1 0 1 1 0 0 0 1 0 0 0 0 0 0 1 1 0 0 0 1 1 0 1 1 1 0 1 0 0 1 0 1 1 1 0 1 1 1 1 0 0 0 0 0 0 0 0 0 0 1 1 1 1 0 1 1 0 0 1 1 1 0 1 0 0 1 0 1 0 0 0 1 1 1 1 1 0 1 1 1 1 0 0 1 0 1 0 1 0 1 1 0 1 0 1 0 1 0 1 0 1 1 1 1 0 0 1 0 0 1 1 0 1 0 1 0 1 1 1 0 1 1 0 1 1 1 1 1 1 1 1 1 1 1 1 1 1 0 1 1 0 0 0 1 0 1 1 0 1 0 0 0 1 0 0 1 0 1 1 1 0 1 0 0 1 0 1 1 1 1 1 1 1 1 1 1 0 0 1 0 0 0 1 0 0 0 0 0 0 0 1 0 0 0 1 1 1 0 1 1 1 0 0 0 0 0 1 1 0 0 1 1 1 1 1 0 1 0 0 0 1 1 0 0 1 0 0 1 1 0 1 0 1 0 1 0 0 1 0 0 0 1 1 0 1 1 1 1 0 1 1 1 1 1 0 1 1 0 1 0 0 0 0 0 1 0 1 1 1 0 0 1 1 0 1 0 1 1 0 0 1 1 1 1 0 0 1 1 0 0 1 0 0 1 0 0 0 1 1 0 1 1 0 0 0 1 1 1 1 1 0 1 1 1 1 1 0 0 1 0 1 0 1 1 1 0 1 0 1 1 1 0 1 0 0 1 1 0 1 1 1 1 0 1 1 1 0 1 1 1 1 1 1 1 0 1 0 0 0 0 1 1 1 0 1 1 0 1 0 0 0 0 1 1 1 0 1 0 0 0 1 1 1 1 1 1 1 1 0 1 0 0 1 1 1 1 0 0 0 1 1 0 1 0 1 0 1 0 1 0 0 1 1 0 0 0 1 1 0 0 0 1 0 1 0 1 1 0 1 0 0 0 0 0 1 1 0 0 1 0 1 0 1 1 0 1 0 0 1 0 1 0 1 1 0 0 1 0 1 1 0 0 1 0 0 0 1 1 1 1 0 1 0 0 0 1 1 1 1 1 0 0 1 1 1 1 0 0 1 0 0 0 1 1 1 0 0 0 1 1 1 1 0 0 1 1 1 1 1 0 0 1 1 1 0 0 1 0 0 1 0 1 0 1 1 0 0 1 1 0 0 0 0 1 0 0
Genotype.8 1 1 1 1 0 1 0 0 1 1 1 1 1 1 0 1 0 0 1 1 1 0 0 1 0 1 1 0 1 1 0 1 0 1 0 1 1 1 1 0 1 0 1 1 1 1 1 1 0 0 0 0 1 1 1 0 0 1 1 0 1 0 1 1 1 1 1 1 1 1 0 0 1 1 1 0 0 0 1 0 1 1 1 0 1 1 1 1 0 0 0 0 1 1 1 1 1 0 0 1 1 1 1 0 1 0 0 0 1 1 0 1 0 1 0 1 0 1 0 1 0 1 0 1 0 0 1 1 0 0 1 0 1 1 1 0 0 1 1 1 1 0 0 0 0 1 0 0 1 1 1 1 0 0 1 1 0 0 1 1 1 0 1 0 1 1 1 0 1 0 1 0 1 0 1 0 1 1 0 1 1 0 1 0 1 0 1 1 1 0 0 0 0 1 1 1 0 0 0 0 1 1 1 1 0 1 0 1 0 0 1 1 0 1 0 0 1 0 1 0 1 0 1 1 0 0 1 0 1 1 1 1 0 0 1 1 1 1 1 0 0 0 0 1 1 1 1 1 1 1 1 0 0 0 1 0 0 1 0 1 0 0 0 0 0 0 1 0 0 0 1 0 1 0 0 0 1 1 1 0 1 1 1 1 0 1 0 0 1 1 0 1 1 1 1 1 1 1 0 1 0 0 1 1 1 0 1 0 0 1 1 1 0 0 0 1 1 0 1 0 1 1 1 1 0 0 1 0 1 1 0 1 1 1 1 0 0 0 0 1 0 1 0 0 1 1 0 0 0 1 0 1 1 0 1 0 0 0 0 0 0 0 0 0 1 0 0 0 1 1 1 0 0 1 0 1 0 1 0 1 0 1 1 0 0 0 0 0 0 0 0 1 1 1 0 1 1 0 1 1 0 1 1 0 1 1 0 0 0 0 0 0 1 1 1 1 1 0 0 1 0 1 0 0 0 1 0 0 0 0 1 0 1 0 1 0 1 0 1 0 0 1 0 1 1 0 0 0 0 1 1 1 0 1 1 1 1 0 1 0 0 1 0 0 0 0 1 1 0 0 0 1 1 1 1 1 0 0 0 1 0 1 1 0 0 1 1 0 1 0 1 1 0 1 0 0 0 1 0 1 0 0 1 0 1 1 1 1 1 1 0 1 0 0 0 1 1 1 0 1 0 1 0 1 1 0 1 0 0 1 1 0 1 1 1 1 1 1 1 1 0 1 1 1 0 0 1 1 0 1 0 1 1 1 0 1 1 1 1 1 1 0 0 0 1 1 1 0 1 1 1 0 0 0 1 1 0 0 1 1 0 1 1 1 1 0 1 0 0 0 1 0 0 1 0 1 0 0 0 0 0 1 0 0 0 0 0 0 0 1 1 1 1 0 1 1 0 0 1 1 1 0 1 0 0 1 0 1 0 0 1 1 1 1 1 1 0 1 1 1 1 0 0 1 0 1 0 1 0 1 1 0 1 0 1 0 1 0 1 0 1 1 1 1 0 0 1 0 0 1 1 0 1 0 1 0 1 1 1 0 1 1 0 1 1 1 1 1 1 1 1 1 1 1 1 1 1 1 1 1 0 1 1 1 0 1 1 1 1 0 0 0 1 0 0 1 0 1 0 1 0 1 0 0 1 0 0 1 0 0 1 1 1 1 1 1 0 0 0 1 0 0 1 1 0 0 1 1 0 0 1 0 0 0 0 1 1 0 0 1 1 0 0 0 0 1 0 1 0 1 1 0 0 0 1 1 0 0 1 0 1 1 1 0 0 0 0 0 1 0 1 0 1 0 1 0 0 1 0 0 1 1 1 1 1 1 1 1 0 1 1 0 0 0 0 1 0 0 0 1 0 1 1 0 0 0 0 0 1 1 0 0 1 0 1 0 0 0 0 0 1 1 1 1 0 0 1 1 0 1 1 1 1 0 1 1 1 0 0 1 0 1 1 1 1 1 1 0 1 1 0 1 1 1 1 1 0 0 1 0 1 1 1 1 0 1 1 1 0 0 0 0 0 0 0 1 1 0 1 1 1 1 0 1 1 1 0 1 1 1 1 1 0 1 1 1 0 1 0 0 1 1 1 0 1 1 0 1 0 0 0 0 1 1 1 0 1 0 0 1 0 1 1 0 1 0 0 1 1 0 1 1 0 0 1 1 1 1 1 1 1 0 1 0 1 0 1 0 1 1 1 0 0 1 0 0 1 1 0 1 1 0 1 1 1 1 1 0 1 0 0 0 0 0 1 1 0 0 1 0 1 0 1 1 1 1 0 1 1 0 0 0 1 1 0 0 1 0 1 1 0 0 1 0 0 0 1 1 1 1 0 1 0 0 0 1 1 1 1 1 0 0 1 1 1 1 0 0 1 0 0 0 1 1 1 0 1 0 1 0 1 0 0 0 1 1 1 1 1 0 0 1 0 1 0 1 0 1 1 0 1 0 1 0 1 1 0 1 1 0 0 0 1 1 0 0
Genotype.9 0 1 0 0 1 1 1 1 1 1 1 1 1 1 0 1 0 0 1 1 1 0 0 1 0 1 1 0 1 1 0 1 0 1 0 1 1 1 1 0 1 0 1 1 1 1 1 1 0 0 0 0 1 1 1 0 0 1 1 0 1 0 1 1 1 1 1 1 1 1 0 0 1 1 1 0 0 0 1 0 1 1 1 0 1 1 1 1 0 0 0 0 1 1 1 1 0 1 1 1 1 1 1 1 1 0 0 0 1 1 0 1 0 0 0 1 0 0 0 1 0 1 0 1 1 0 1 1 0 0 1 0 1 1 1 0 0 1 1 1 1 0 0 0 0 1 0 0 1 1 1 1 0 0 1 1 0 0 0 1 0 1 1 0 1 1 0 0 1 0 1 0 1 0 1 0 1 1 0 1 1 0 1 0 1 0 1 1 1 0 0 0 0 1 1 1 0 0 0 0 1 1 1 1 0 1 0 1 0 0 1 1 0 1 0 0 1 0 1 0 1 0 0 0 1 1 1 0 1 0 0 0 0 0 1 0 1 1 1 0 0 0 0 1 1 1 1 1 1 0 0 1 0 0 1 0 0 1 0 1 0 0 0 0 0 0 1 0 0 0 1 0 1 0 0 0 1 1 1 0 1 1 1 1 0 1 0 0 1 1 0 1 1 1 1 1 1 1 0 0 0 1 1 1 1 0 1 1 1 1 1 1 0 0 0 1 1 0 1 0 1 1 1 0 1 1 0 0 1 1 1 0 0 0 0 0 0 0 0 1 0 1 0 1 1 0 0 0 1 0 1 1 0 0 0 1 1 0 1 1 1 1 1 1 0 1 1 0 0 0 0 1 1 0 1 0 0 0 1 0 0 1 0 0 0 1 1 0 0 1 0 0 0 0 1 1 0 1 1 0 1 0 1 0 1 1 0 0 0 0 0 0 1 1 1 1 1 0 0 1 0 1 0 0 0 1 0 0 0 0 1 0 1 0 1 0 1 0 1 0 0 1 0 1 1 1 1 0 0 1 1 0 1 1 1 1 1 0 1 0 0 1 0 0 0 0 1 1 0 0 0 1 1 1 1 1 0 0 0 1 0 1 1 0 0 1 1 0 1 0 1 1 0 1 0 0 0 1 0 1 0 0 1 0 0 1 1 1 1 1 0 1 0 0 0 1 1 1 0 1 0 1 0 1 1 0 1 0 0 1 1 0 1 1 1 1 1 1 1 1 0 1 1 1 0 0 1 1 0 1 0 1 1 1 0 1 1 1 1 1 1 0 1 0 1 0 0 0 0 1 1 0 0 0 1 1 0 0 1 1 1 1 0 1 1 1 1 0 0 0 0 0 0 1 0 1 1 1 1 0 0 0 0 0 0 0 0 0 0 1 1 1 1 0 1 1 0 0 1 1 1 0 1 0 0 0 1 1 0 0 0 1 1 0 1 1 0 0 0 0 1 1 1 0 0 1 1 0 1 0 0 1 1 0 1 0 1 0 0 1 1 0 0 1 1 1 1 1 0 1 0 0 0 1 1 1 0 0 0 1 0 0 0 0 0 1 1 0 1 1 1 1 1 1 1 1 1 1 1 1 0 1 1 1 0 1 1 1 1 0 0 0 1 0 0 1 0 1 0 1 0 1 0 0 1 0 1 1 1 1 1 1 1 1 1 1 0 0 0 1 0 0 1 1 0 0 1 1 0 1 1 0 0 0 0 0 0 1 0 0 1 0 0 0 0 1 0 1 0 1 1 0 0 0 1 1 0 0 1 0 1 1 1 0 1 1 1 0 0 0 1 0 1 0 1 0 0 1 0 0 0 1 0 0 1 0 0 1 1 1 1 0 0 0 0 0 0 0 0 1 0 1 0 1 0 1 0 0 1 1 0 0 1 0 1 0 0 0 0 1 1 1 1 1 0 0 1 1 0 1 1 1 1 0 1 1 1 0 0 1 0 1 1 1 1 1 1 0 1 1 0 1 1 1 1 1 0 0 1 0 1 1 1 1 0 1 1 1 0 0 0 0 0 0 0 1 1 0 1 1 1 1 0 1 1 1 0 1 1 1 1 1 0 1 1 1 0 1 0 0 1 1 1 0 1 1 0 1 0 0 0 0 1 0 0 1 0 0 1 1 0 1 1 0 1 1 0 1 1 0 1 1 0 1 0 0 0 0 0 1 1 0 1 0 1 0 1 0 1 0 0 1 1 1 0 0 1 1 0 1 1 0 1 1 1 1 1 0 1 0 0 0 1 1 1 0 0 1 0 0 0 0 0 0 0 0 1 1 0 0 1 1 0 1 1 0 1 0 1 1 0 0 1 0 0 0 1 1 1 1 0 1 0 0 0 1 1 1 1 1 0 0 1 1 1 1 0 0 1 0 0 0 1 1 0 0 0 1 1 0 0 0 1 1 0 1 0 1 1 0 1 0 1 1 0 0 1 0 0 1 0 1 0 1 1 0 0 1 1 0 0 0 0 1 0 0
Genotype.10 1 1 1 1 0 1 0 1 0 1 1 0 0 0 1 1 0 0 1 0 0 1 0 1 0 1 1 0 1 1 0 1 0 1 0 1 1 1 1 0 1 0 1 1 1 1 1 1 0 0 0 0 1 1 1 0 0 1 1 0 1 0 0 0 1 1 1 1 1 1 0 1 0 1 1 0 0 0 1 0 1 1 1 0 1 1 1 1 0 0 0 1 0 1 1 1 1 0 0 1 1 1 1 0 1 0 1 0 1 1 0 1 0 1 0 1 0 0 0 0 0 0 0 0 0 0 1 0 0 0 1 1 0 1 1 0 0 0 0 0 0 0 0 0 0 0 0 1 0 1 0 0 0 0 1 1 1 1 0 1 0 1 1 1 1 1 1 1 0 1 0 1 1 0 1 0 1 1 0 1 1 0 1 0 0 0 1 1 1 0 0 0 0 1 1 1 0 0 0 1 1 1 1 1 0 1 0 1 1 0 0 0 0 0 1 0 1 0 1 0 1 0 0 0 1 1 1 0 1 1 1 1 0 0 1 1 1 1 1 0 0 1 0 1 1 1 1 1 1 1 1 0 1 0 0 0 0 1 0 1 0 0 0 0 0 0 1 0 0 0 1 0 0 1 0 0 0 0 0 0 1 1 1 1 0 1 0 0 1 1 0 0 0 1 1 1 1 1 0 1 0 0 1 1 1 0 1 0 0 1 1 1 1 1 1 0 0 0 0 0 1 0 1 1 0 0 1 1 1 1 1 1 1 1 1 0 0 0 0 1 0 1 0 0 1 1 0 0 0 1 0 1 1 0 1 0 0 0 0 0 0 0 0 0 1 0 0 0 1 1 1 0 0 1 0 1 0 1 0 1 0 1 1 0 0 0 0 0 0 0 0 1 1 1 0 1 1 1 1 0 1 0 1 0 1 1 0 0 0 0 0 0 1 1 1 1 1 0 0 1 0 1 0 0 0 1 0 0 0 0 1 0 1 1 1 0 1 0 1 0 1 0 1 0 0 0 0 1 1 1 1 0 1 1 0 1 1 0 1 0 0 1 0 0 1 0 1 1 0 0 0 1 1 1 1 1 0 1 0 1 0 0 0 0 1 0 1 1 0 1 0 0 1 1 1 1 0 1 1 0 1 1 1 0 0 1 1 1 1 1 0 1 0 0 0 0 1 1 0 1 0 1 0 1 1 0 1 0 0 0 0 1 0 1 0 1 0 0 0 1 0 1 0 0 0 0 1 1 0 1 0 1 1 1 0 1 1 0 0 0 0 0 0 0 1 1 1 0 1 1 1 1 1 1 0 1 0 0 1 1 1 0 1 1 1 1 1 0 0 0 1 0 1 1 0 1 0 0 0 0 0 1 0 0 0 0 0 0 0 1 1 1 1 0 1 1 0 0 1 1 1 0 1 0 0 1 0 1 1 0 0 0 0 1 0 0 0 1 1 1 1 0 0 1 0 1 0 1 0 1 1 0 1 0 1 0 1 0 1 0 1 1 1 1 0 0 1 0 0 1 1 0 1 0 1 0 1 1 1 0 1 1 0 1 1 1 1 1 1 1 1 1 1 1 1 1 1 1 1 1 0 0 0 1 0 1 1 1 1 1 1 0 1 0 0 1 0 1 1 1 1 1 0 1 0 0 0 1 0 0 1 1 1 1 0 1 0 0 0 1 0 0 1 0 0 0 0 1 0 0 1 0 0 0 0 1 1 0 1 1 1 0 0 0 0 0 1 0 1 0 1 1 1 0 1 1 0 0 1 0 1 1 0 0 1 1 1 0 0 0 1 0 1 0 1 0 0 1 0 0 1 0 1 1 1 1 1 0 0 1 1 1 1 1 0 1 0 0 0 1 0 1 0 1 1 1 1 1 1 0 1 0 1 0 1 0 1 1 0 0 1 1 1 1 1 1 0 1 0 1 1 1 1 0 1 1 1 0 0 1 0 1 0 0 0 1 1 1 1 1 0 1 1 1 1 1 0 0 1 0 1 0 1 1 1 0 1 0 1 1 1 0 1 0 0 1 1 0 1 1 1 1 0 1 0 1 1 1 1 1 1 1 0 1 1 1 0 1 0 0 1 0 1 1 0 0 1 1 0 0 1 0 1 1 1 0 1 0 0 1 0 0 0 0 0 0 0 0 0 0 1 1 0 1 0 0 0 0 0 1 1 0 1 0 1 0 1 0 1 1 1 0 0 1 0 0 1 1 0 0 1 0 0 1 1 1 1 0 1 0 1 1 0 0 1 1 0 0 1 0 1 0 1 1 1 0 0 0 1 0 1 1 0 1 1 0 1 0 1 1 0 0 1 0 0 0 1 1 1 1 0 1 1 0 0 1 1 1 1 1 0 0 1 1 1 1 0 1 0 1 1 1 0 1 1 0 0 0 1 1 1 1 0 0 1 0 1 1 0 0 1 0 1 1 0 0 1 0 0 1 0 1 0 1 1 0 0 1 1 0 0 0 0 1 0 0
Genotype.11 0 1 1 1 1 1 0 0 0 0 1 1 0 1 0 1 0 0 1 1 1 0 0 1 0 1 1 0 1 1 0 1 0 1 0 1 1 1 1 0 1 0 1 1 1 1 1 1 0 0 0 0 1 1 1 0 0 1 1 0 1 0 1 1 1 1 1 1 1 1 0 1 0 1 1 0 0 0 1 0 1 1 1 0 1 1 1 1 0 0 0 0 1 1 1 1 1 1 1 0 0 1 1 0 1 0 0 0 1 1 0 1 0 1 0 1 0 0 0 0 1 0 1 1 0 0 1 1 0 0 1 0 1 1 1 0 0 1 1 1 1 0 0 0 0 0 0 0 0 0 1 1 0 0 1 1 0 0 1 1 1 0 1 1 1 1 1 1 0 1 0 1 1 0 1 0 1 1 0 1 1 0 1 0 0 0 1 1 1 0 0 0 0 1 1 1 0 0 0 1 1 1 1 1 0 1 0 1 1 0 0 0 0 1 0 0 1 0 1 0 1 0 0 0 1 1 1 0 1 1 1 1 0 0 1 1 1 1 1 0 0 1 0 1 1 1 0 0 1 1 1 0 0 0 1 0 0 1 0 1 0 0 0 0 0 0 1 0 0 0 1 1 0 1 0 0 0 0 0 0 1 1 1 1 0 1 0 0 1 1 0 0 0 1 1 1 1 1 0 1 0 0 1 1 1 1 1 0 0 1 1 1 0 0 0 1 1 0 1 0 1 1 1 1 1 1 0 0 1 1 1 0 0 0 0 0 0 0 0 1 0 1 0 1 1 0 0 0 1 0 1 1 0 0 0 1 1 0 1 1 1 1 1 1 0 1 1 0 0 0 0 1 1 0 1 0 0 0 1 0 0 1 0 0 0 1 1 0 0 1 0 0 0 0 1 0 0 1 0 1 1 1 0 0 1 1 0 0 0 0 0 0 1 1 1 1 1 0 1 0 1 1 0 0 0 1 0 0 0 0 1 0 1 1 1 0 1 0 1 1 0 1 0 1 1 0 0 0 0 1 1 0 1 1 1 1 1 0 1 0 0 1 0 0 0 0 1 1 0 0 1 1 0 1 1 0 0 0 0 0 0 1 1 0 0 1 1 1 1 0 1 1 0 1 0 0 0 0 1 0 0 0 1 0 1 1 1 1 1 1 0 1 0 0 1 1 0 1 0 1 0 1 0 1 1 0 1 0 0 1 1 0 1 1 1 1 1 1 1 1 0 1 1 1 0 0 1 1 0 1 0 1 1 1 0 1 1 1 1 1 1 0 1 0 1 0 0 0 0 1 1 0 0 0 1 1 0 0 1 1 1 0 1 1 1 0 1 0 0 0 1 0 1 1 0 1 1 1 0 0 1 0 0 1 0 0 0 0 0 1 0 1 0 0 0 0 0 1 1 1 1 0 1 0 0 0 1 1 0 0 0 1 1 0 1 1 0 1 1 1 1 0 0 1 0 1 0 1 0 1 1 0 1 0 1 0 1 0 1 0 1 1 1 1 0 0 1 0 0 1 1 0 1 0 1 0 1 1 1 0 1 1 0 1 1 1 1 1 1 1 1 1 1 1 1 1 1 1 1 1 0 1 1 1 0 1 1 1 1 1 0 0 1 0 0 1 0 1 1 1 1 1 0 1 0 0 1 1 1 1 1 1 1 1 1 1 0 0 1 0 0 0 1 0 0 0 0 0 0 0 1 0 0 0 0 1 1 0 1 1 1 0 0 0 0 1 0 1 0 1 1 0 0 0 1 1 1 0 1 0 1 1 1 0 0 1 1 1 0 1 1 1 1 1 0 1 0 1 0 0 1 0 0 1 1 1 1 1 0 1 1 0 1 1 0 1 0 0 0 1 0 1 0 0 1 0 1 1 1 1 1 0 1 0 1 0 1 1 0 0 1 1 1 1 0 0 0 1 0 1 1 1 1 1 0 0 0 1 1 0 1 0 0 0 0 1 1 1 1 1 0 1 1 1 1 1 0 0 1 0 1 0 1 1 0 1 1 1 0 0 0 0 0 0 0 1 1 0 1 1 1 1 0 1 1 1 0 1 1 1 1 1 0 1 1 1 0 1 0 0 1 1 1 0 1 1 0 1 0 0 1 0 1 1 0 1 0 0 1 0 1 1 0 1 1 1 0 1 1 1 0 0 0 0 1 1 1 1 1 1 1 0 1 0 1 0 0 0 1 0 1 1 1 1 1 0 1 1 0 0 0 0 0 1 1 1 1 0 1 0 0 0 0 0 1 1 0 0 1 0 1 0 1 1 1 1 0 1 1 0 0 0 1 1 0 0 1 0 1 1 0 0 1 0 0 0 1 1 1 1 0 1 0 0 0 1 1 1 1 1 0 0 1 1 1 1 0 0 1 0 0 0 1 1 0 0 0 1 0 0 0 0 0 0 0 0 0 1 1 0 0 0 1 1 0 0 0 1 1 0 1 0 1 0 1 1 1 1 1 0 0 0 0 1 0 0
Genotype.12 1 1 1 1 0 1 0 1 0 1 1 0 0 0 1 1 0 0 1 0 0 1 0 1 0 1 1 0 1 1 0 1 0 1 0 1 1 1 1 0 1 0 1 1 1 1 1 1 0 0 0 0 1 1 1 0 0 1 1 0 1 0 0 0 1 1 1 1 1 1 0 1 0 1 1 0 0 0 1 0 1 1 1 0 1 1 1 1 0 0 0 1 0 1 1 1 1 0 0 1 1 1 1 0 1 0 0 0 1 1 0 1 0 1 0 1 0 0 0 0 1 0 1 1 0 0 1 0 0 0 1 1 0 1 1 0 0 0 0 0 1 0 0 1 0 0 0 1 0 1 1 1 0 0 1 1 0 0 1 1 1 0 1 1 1 1 1 1 0 1 0 1 1 0 1 0 1 1 0 1 1 0 1 0 0 0 1 1 1 0 0 0 0 1 1 1 0 0 0 1 1 1 1 1 0 1 0 1 1 0 0 0 0 0 1 0 1 0 1 0 1 0 0 0 1 1 1 0 1 1 1 1 0 0 1 1 1 1 1 0 0 1 0 1 1 1 1 1 1 1 1 0 1 0 0 0 0 1 0 1 0 0 0 0 0 0 1 0 0 0 1 0 0 1 0 0 0 0 0 0 1 1 1 1 0 1 0 0 1 1 0 0 0 1 1 1 1 1 0 1 0 0 1 1 1 0 1 0 0 1 1 1 0 1 1 0 0 0 0 0 1 0 1 1 0 0 1 0 1 1 0 1 1 1 1 0 0 0 0 1 0 1 0 0 1 1 0 0 0 1 0 1 1 0 1 0 0 0 0 0 0 0 0 0 1 0 0 0 1 1 1 0 0 1 0 1 0 1 0 1 0 1 1 0 0 0 0 0 0 0 0 1 1 1 0 1 1 0 1 1 0 1 0 0 0 0 1 0 0 0 0 1 0 0 1 1 1 0 0 1 0 1 1 0 1 1 0 0 0 0 1 0 1 0 1 0 1 0 1 1 1 0 1 0 0 0 0 1 1 1 1 1 0 0 0 0 1 1 1 0 0 1 0 0 0 0 1 1 0 0 0 1 1 1 1 1 0 1 0 1 0 0 0 0 1 0 1 1 0 1 0 0 1 1 1 1 0 1 0 1 0 0 1 0 0 1 1 1 1 1 0 1 0 0 0 0 1 1 0 1 0 1 0 1 1 0 1 0 0 0 0 1 0 1 0 1 0 0 0 1 0 1 0 0 0 0 1 1 0 1 0 1 1 1 0 1 1 0 0 0 0 0 0 0 1 1 1 0 1 1 1 1 1 1 0 1 0 0 1 1 1 0 1 1 1 1 1 0 0 0 1 0 1 1 0 1 1 0 1 0 0 0 0 0 0 0 0 0 0 1 1 1 1 0 1 1 1 0 0 1 1 0 1 0 0 1 0 1 1 0 0 0 0 1 0 0 0 1 1 1 1 0 0 1 0 1 0 1 0 1 1 0 1 0 1 0 1 0 1 0 1 1 1 1 0 0 1 0 0 1 1 0 1 0 1 0 1 1 1 0 1 1 0 1 1 1 1 1 1 1 1 1 1 1 1 1 1 1 1 1 0 0 0 1 0 1 1 1 1 1 1 1 1 1 0 1 0 1 1 1 1 1 0 1 0 0 0 1 0 0 1 1 1 1 0 1 0 0 0 1 0 0 1 0 0 0 0 1 0 0 1 0 0 0 0 1 1 0 1 1 1 0 0 0 0 0 1 0 1 0 1 1 1 0 1 1 0 0 1 0 1 1 0 0 1 0 0 0 1 0 1 0 1 0 1 0 0 1 0 0 0 1 1 0 1 0 1 0 0 1 1 0 0 0 0 1 0 0 0 0 0 1 0 1 0 1 0 0 1 0 1 0 1 0 1 0 0 0 0 0 1 1 1 1 1 1 0 1 0 1 1 1 1 0 1 1 1 0 0 1 0 1 0 0 0 1 1 1 1 1 0 1 1 1 1 1 0 0 1 0 1 0 1 1 1 0 1 0 1 1 1 0 1 0 0 1 1 0 1 1 1 1 0 1 0 1 1 1 1 1 1 1 0 1 1 1 0 1 0 0 1 0 1 1 0 0 1 1 0 0 1 0 1 1 1 0 1 0 0 1 0 0 0 0 0 0 1 0 0 0 1 1 0 1 0 0 0 0 0 1 1 0 1 0 1 0 1 0 1 1 1 0 0 1 0 0 1 1 0 0 1 0 0 1 1 1 1 0 1 0 1 1 0 0 1 1 0 0 1 0 1 0 1 1 1 0 0 0 1 0 1 1 0 1 1 0 1 0 1 1 0 0 1 0 0 0 1 1 1 1 0 1 1 0 0 1 1 1 1 1 0 0 1 1 1 1 0 1 0 1 1 1 0 1 1 0 0 1 1 0 0 0 0 0 0 0 1 1 0 0 0 1 1 1 0 1 0 1 1 1 0 1 0 1 1 0 0 1 1 0 0 0 0 1 0 0
Genotype.13 0 1 0 0 0 1 0 1 0 1 1 1 0 1 1 1 1 0 0 0 0 1 1 0 0 1 1 0 1 1 0 1 0 1 1 0 0 0 1 0 0 1 0 0 1 0 1 0 1 0 0 1 1 1 1 0 0 1 1 0 1 0 1 1 1 1 1 1 1 1 1 1 1 0 1 0 0 0 1 0 1 1 1 0 1 1 1 1 0 0 0 0 1 1 1 1 1 1 1 0 0 1 1 0 1 0 1 0 1 1 0 1 0 1 0 1 0 0 0 0 0 0 0 0 0 0 1 0 1 0 1 1 0 1 1 0 0 0 0 0 0 0 0 0 0 0 0 1 0 1 0 0 0 0 1 1 1 1 0 1 0 1 1 1 1 1 1 1 0 0 1 0 1 0 1 0 1 1 0 1 1 0 1 0 1 0 1 1 1 0 0 0 0 1 1 1 0 0 0 0 1 1 1 1 0 1 0 1 0 0 1 1 0 1 0 0 1 0 1 0 1 0 0 0 1 0 1 0 1 1 0 0 0 0 1 0 1 1 1 0 0 0 0 1 1 1 1 1 1 0 0 1 0 0 1 0 0 1 0 1 0 0 0 0 0 0 1 0 0 0 1 0 1 0 0 0 1 1 1 0 1 1 1 1 0 1 0 0 1 1 0 1 1 1 1 1 1 1 0 0 0 1 1 1 1 0 1 1 1 1 1 1 1 1 1 0 0 0 0 0 1 0 1 1 0 0 1 0 1 1 0 0 0 0 1 1 1 0 0 0 1 1 1 0 1 0 1 1 0 1 0 1 1 0 1 0 0 1 0 1 0 1 0 1 0 0 1 1 0 1 1 1 1 1 1 1 1 1 0 0 0 1 0 0 0 1 1 0 0 1 0 0 1 0 1 1 0 1 1 0 1 0 1 0 1 1 0 0 0 0 0 0 1 1 1 1 1 0 0 1 0 1 0 0 0 1 0 0 0 0 1 0 1 1 1 0 1 0 1 0 1 0 1 0 0 0 0 1 1 1 1 1 0 0 0 0 1 1 1 0 0 1 0 0 0 0 1 1 0 0 0 1 1 1 1 1 0 1 0 1 0 0 0 0 1 0 1 1 0 1 0 0 1 1 1 1 0 1 0 1 0 0 1 0 0 1 1 1 1 1 0 1 0 0 0 0 1 1 0 1 0 1 0 1 1 0 1 0 0 0 0 1 0 1 0 1 0 0 0 1 0 1 0 0 0 0 1 1 0 1 0 1 1 1 0 1 1 0 0 0 0 0 0 0 1 1 1 0 1 1 1 1 1 1 0 1 0 0 1 1 1 0 1 1 1 1 1 0 0 0 1 0 0 1 0 1 0 0 0 0 0 1 0 0 0 0 0 0 0 1 1 1 1 0 1 1 1 0 0 1 1 0 1 0 0 1 0 1 1 0 0 0 0 1 0 0 0 1 1 1 1 0 0 1 0 1 0 1 0 1 1 0 1 0 1 0 1 0 1 0 1 1 1 1 0 0 1 0 0 1 1 0 1 0 1 0 1 1 1 0 1 1 0 1 1 1 1 1 1 1 1 1 1 1 1 1 1 1 1 1 0 0 0 1 0 1 1 1 1 1 1 1 1 1 0 1 0 1 1 1 1 1 0 1 0 0 0 1 0 0 1 1 1 1 0 1 0 0 0 1 0 0 1 0 0 0 0 1 0 1 1 0 0 0 0 0 0 1 0 0 1 0 0 0 0 1 0 1 0 1 1 0 0 0 1 1 0 0 1 0 1 1 0 0 1 1 1 0 0 0 1 0 1 0 1 0 0 1 0 0 1 0 1 1 1 1 1 0 0 1 1 1 1 1 0 1 0 0 0 1 0 1 0 1 0 1 0 0 1 1 1 0 1 0 1 0 0 0 1 1 1 1 1 1 0 0 1 1 0 1 1 0 0 1 0 0 0 1 1 0 0 1 1 1 1 0 0 0 0 1 0 1 1 1 1 1 0 0 1 0 1 0 1 1 1 0 1 0 0 0 0 1 1 1 1 0 1 0 1 1 1 1 0 1 0 0 0 0 0 1 0 1 0 1 0 0 1 0 1 1 1 1 1 0 1 1 0 1 0 0 0 0 1 0 0 1 0 1 1 1 0 1 1 0 1 1 0 0 0 0 1 1 0 1 0 0 0 0 0 1 1 0 1 0 1 0 1 0 1 1 1 0 0 1 0 0 1 1 0 0 1 0 0 1 1 1 1 0 1 0 0 0 0 1 1 0 1 1 0 0 0 0 1 0 1 0 1 1 0 0 1 1 0 1 1 0 1 0 1 1 0 0 1 0 0 0 1 1 1 1 0 1 1 0 0 1 1 1 1 1 0 0 1 1 1 1 0 1 0 1 1 1 0 1 1 0 0 0 1 1 1 1 0 0 1 0 1 1 0 0 0 1 1 1 0 1 0 1 1 1 0 1 0 1 1 0 0 1 1 0 0 0 0 1 0 0
Genotype.14 0 1 1 0 1 1 0 0 1 1 1 1 1 1 0 0 0 0 1 1 1 0 0 0 1 0 0 1 0 1 1 1 1 1 0 1 1 1 1 0 1 0 1 1 1 1 1 1 0 0 0 1 1 1 1 0 0 1 1 0 1 0 0 0 1 1 1 1 1 1 0 1 1 1 1 0 0 0 1 0 1 1 1 0 1 1 1 1 0 0 0 1 0 1 1 1 1 0 0 0 0 1 0 0 0 1 0 1 1 0 1 0 0 1 1 1 0 0 0 1 0 1 0 1 1 0 1 0 1 0 1 0 1 1 1 0 0 1 1 1 1 1 1 0 1 1 1 0 1 0 1 1 0 0 1 1 1 0 1 0 1 0 1 0 0 0 1 0 1 1 0 0 1 0 1 0 1 1 0 1 1 0 1 0 1 0 1 1 1 0 0 0 0 1 1 1 0 0 0 1 1 1 1 1 0 1 0 1 0 0 0 0 0 1 0 1 0 0 0 0 0 1 1 1 0 0 0 0 1 0 0 1 0 0 1 0 0 0 0 1 1 1 0 1 1 1 0 0 1 1 1 1 0 1 0 1 1 0 1 1 1 1 1 1 1 0 0 1 1 1 1 1 1 0 0 0 1 1 1 1 1 1 1 1 0 1 0 1 0 1 0 1 1 1 1 1 1 0 1 0 0 1 0 1 1 1 1 0 0 0 1 1 0 0 0 1 1 0 1 0 1 1 1 1 0 0 1 1 1 1 1 1 1 1 0 1 1 0 0 0 1 1 0 0 0 0 1 1 0 1 0 1 1 0 1 0 1 0 0 1 1 1 0 1 0 0 1 1 0 1 1 1 1 1 1 1 1 1 0 0 0 1 0 0 0 1 1 0 0 1 0 0 1 0 1 0 0 1 0 1 1 1 0 1 1 1 0 1 0 0 1 1 0 0 0 0 0 0 0 1 0 1 1 1 0 1 0 0 0 0 1 0 1 1 1 0 1 0 1 0 0 0 1 1 0 0 0 1 1 1 1 1 0 0 1 0 0 1 0 1 1 0 1 0 0 0 0 0 1 1 0 1 0 0 1 0 0 0 0 0 0 1 1 0 0 0 1 0 1 0 0 1 0 1 0 0 0 0 1 0 0 0 1 0 0 0 1 1 1 1 0 1 0 0 0 1 1 0 0 1 0 1 0 0 0 1 0 1 1 0 0 1 1 1 0 1 0 0 0 1 0 1 0 0 0 0 1 1 0 1 0 1 1 1 0 1 1 1 1 1 1 0 1 1 0 0 0 1 0 0 0 1 0 1 1 0 1 0 1 0 0 1 1 0 0 0 1 0 0 0 1 0 0 1 0 1 1 1 1 0 0 1 1 0 0 0 0 0 0 1 1 1 1 0 1 1 0 0 1 1 1 0 1 0 0 0 0 1 0 0 1 1 1 1 0 0 0 1 1 1 1 0 0 1 0 1 0 1 0 1 1 0 1 0 1 0 1 0 1 0 1 1 1 1 0 0 1 0 0 1 1 0 1 0 1 0 1 1 1 0 1 0 1 1 1 1 1 1 1 1 1 1 1 0 1 1 1 1 1 1 0 0 0 0 0 1 1 1 1 0 0 0 1 0 1 0 0 0 0 1 1 1 0 1 0 0 1 1 1 1 1 1 1 1 0 1 0 0 1 0 1 1 0 0 1 1 0 0 1 0 0 1 1 1 1 0 1 0 1 1 1 0 0 0 0 1 0 1 0 1 1 0 0 0 1 1 1 0 1 0 1 1 0 0 1 1 1 1 0 1 1 1 0 1 0 1 1 0 0 0 0 0 1 0 1 0 1 0 1 1 1 0 0 0 1 0 0 0 0 1 1 0 0 0 1 0 1 1 0 0 0 0 1 1 1 1 1 1 0 0 0 0 1 0 0 0 0 0 0 0 1 0 0 1 0 0 0 1 0 1 0 1 1 1 1 0 0 0 0 0 1 0 0 0 0 0 1 1 0 1 0 1 0 1 1 0 1 0 0 0 0 1 1 1 1 0 1 0 1 1 1 1 0 1 0 0 1 0 0 1 0 1 0 1 0 0 1 0 1 1 0 0 1 1 0 0 1 0 1 1 1 1 0 0 0 1 0 1 1 1 0 1 1 0 1 0 0 0 0 1 0 0 1 1 1 1 0 1 1 1 1 0 1 0 0 1 0 0 0 1 1 0 1 1 1 0 1 1 0 0 1 0 0 0 0 0 0 0 1 0 0 1 0 0 0 0 1 0 0 0 0 0 0 0 1 0 0 1 1 1 1 0 0 0 0 0 1 0 1 0 0 0 1 0 0 0 1 1 1 1 0 1 0 0 0 1 1 1 1 1 1 0 1 1 1 1 0 0 1 0 0 0 1 0 0 0 1 0 1 1 1 1 0 1 0 1 1 0 0 0 1 0 1 1 0 0 1 0 0 1 1 0 1 0 1 1 0 1 1 0 0 0 0 0 1 1
Genotype.15 0 1 1 0 0 0 0 0 1 1 0 1 1 0 0 0 0 0 1 0 0 0 0 1 0 1 1 0 1 1 0 1 0 1 0 1 1 1 1 0 1 0 1 1 1 1 1 1 0 0 0 0 1 1 1 0 0 1 1 0 1 0 0 0 1 1 1 1 1 1 1 1 0 1 1 0 0 0 1 0 1 1 1 0 1 1 1 1 0 0 0 1 0 1 1 1 1 1 1 0 0 1 1 0 1 0 0 0 1 1 0 1 1 1 0 1 0 0 0 0 1 0 1 1 0 0 0 1 1 1 1 0 1 0 0 1 1 1 1 1 1 0 0 0 0 1 0 0 1 1 1 1 0 0 1 1 0 0 0 1 0 1 1 0 1 1 0 0 1 0 1 0 1 0 1 0 1 1 0 1 1 0 1 0 1 0 1 1 1 0 0 0 0 1 1 1 0 0 0 0 1 1 1 1 0 1 0 1 0 0 1 1 0 1 0 0 1 0 1 0 1 0 1 1 0 1 1 0 1 1 0 0 1 0 1 1 0 0 0 1 0 1 0 1 1 1 0 0 1 1 1 0 1 0 1 1 1 0 1 1 1 0 0 0 0 0 1 0 0 0 1 0 0 1 0 0 0 0 0 0 1 1 1 1 0 1 0 0 1 1 0 1 0 1 1 1 1 1 0 1 0 0 1 1 1 0 1 0 0 1 1 1 0 0 0 1 1 0 1 0 1 1 1 1 0 0 1 0 1 1 1 0 0 0 0 0 0 0 0 1 0 1 0 0 1 1 0 0 0 1 0 1 1 0 1 0 0 0 0 0 0 0 0 0 1 0 0 0 1 1 1 0 0 1 0 1 0 1 0 1 0 1 1 0 0 0 0 0 0 0 0 0 1 0 1 1 0 1 1 0 1 0 1 0 1 1 0 0 0 0 0 0 1 1 1 1 1 0 1 1 0 1 0 0 0 1 0 0 0 0 1 0 1 0 1 0 1 0 1 1 0 1 0 1 1 1 1 0 0 1 0 1 1 1 1 1 1 0 1 0 0 1 0 0 1 0 1 1 0 0 0 1 1 0 0 1 0 0 1 1 1 1 1 0 0 0 0 0 1 0 1 1 0 0 0 1 0 0 0 1 0 1 1 0 0 0 0 1 1 1 0 1 0 0 1 1 0 1 0 1 0 1 0 1 1 0 1 0 0 0 0 1 0 1 0 1 0 0 0 1 0 1 0 0 0 0 1 1 0 1 0 1 1 1 0 1 1 1 1 1 0 0 0 0 1 1 1 0 1 1 1 1 1 1 0 0 1 0 1 1 1 0 1 1 1 0 1 0 0 1 0 1 1 1 0 1 1 1 1 0 0 0 0 0 0 0 0 0 0 1 1 1 1 0 0 0 0 1 1 1 1 0 1 0 0 1 0 1 0 0 0 1 1 1 1 0 0 1 1 1 1 0 0 1 0 1 0 1 0 1 1 0 1 0 1 0 1 0 1 0 1 1 1 1 0 0 1 0 0 1 1 0 1 0 1 0 1 1 1 0 1 1 0 1 1 1 1 1 1 1 1 1 1 1 1 1 1 0 1 1 0 0 0 1 0 1 1 1 1 1 1 0 0 0 0 1 0 1 0 1 0 1 0 0 1 0 1 1 1 1 1 1 1 1 1 1 0 0 0 1 0 0 1 1 0 0 1 1 0 1 1 0 0 0 0 0 0 1 0 0 1 0 0 0 0 1 0 1 0 1 0 0 0 0 1 1 0 0 1 1 0 0 0 1 1 0 0 1 1 0 0 0 1 0 1 1 0 1 1 1 0 0 1 1 0 0 0 1 0 0 0 0 0 0 0 0 0 0 0 1 0 1 0 0 1 0 1 1 1 0 0 1 1 1 1 0 0 1 0 0 1 1 1 1 0 0 1 1 0 1 1 1 1 0 1 1 1 0 0 1 0 1 1 1 1 1 1 0 1 1 0 1 1 1 1 1 0 0 1 0 1 1 1 1 0 1 1 1 0 0 0 0 0 0 0 1 1 0 1 1 1 1 0 1 0 1 1 1 1 1 0 0 1 0 1 1 0 1 0 0 1 0 1 1 0 0 1 0 1 1 1 0 1 0 0 1 0 0 1 1 0 0 0 0 0 0 1 0 1 0 1 1 0 1 0 0 0 0 0 1 1 0 1 0 1 0 1 0 1 1 0 0 1 0 0 0 1 1 0 0 0 1 1 1 1 1 1 0 1 1 0 0 0 0 0 0 0 0 1 0 1 0 1 1 1 1 0 1 1 0 0 0 1 1 0 0 1 0 1 1 0 0 1 0 0 0 1 1 1 1 0 1 0 0 0 1 1 1 1 1 0 0 1 1 1 1 0 1 0 1 0 1 0 1 0 0 0 1 1 0 1 0 1 0 0 0 0 0 0 0 1 0 0 0 1 0 1 0 0 0 1 0 1 0 1 1 0 1 1 1 1 1 0 1 0 0
Genotype.16 0 1 1 0 0 0 0 0 1 1 1 1 1 1 0 1 0 0 1 1 1 0 0 1 0 1 1 0 1 1 0 1 0 1 0 1 1 1 1 0 1 0 1 1 1 1 1 1 0 0 0 0 1 1 1 0 0 1 1 0 1 0 0 0 1 1 1 1 1 1 1 1 0 1 1 0 0 0 1 0 1 1 1 0 1 1 1 1 0 0 0 0 1 1 1 1 0 1 1 1 1 1 1 1 1 0 0 0 1 1 0 1 1 0 0 1 1 1 0 0 0 0 0 0 0 0 0 1 1 1 1 0 1 0 0 1 1 1 1 1 1 0 0 0 0 0 0 0 0 0 1 1 0 0 1 1 0 0 1 1 1 0 1 1 1 1 1 1 1 1 0 0 1 0 1 0 1 1 0 1 1 0 1 0 1 0 1 1 1 0 0 0 0 1 1 1 0 0 0 1 1 1 1 1 0 1 0 1 0 0 0 0 0 1 1 0 1 0 1 0 1 0 1 1 0 0 1 0 1 1 0 0 0 0 1 0 1 1 1 0 0 0 0 1 1 1 1 1 1 1 1 0 1 0 1 1 1 0 1 0 1 1 0 1 0 0 0 0 0 1 0 1 0 0 0 0 0 0 0 1 0 1 1 0 0 0 0 1 1 1 0 1 1 1 1 1 1 1 0 0 0 1 1 1 1 0 1 1 1 1 1 1 0 0 0 1 1 0 1 0 1 1 1 0 0 0 1 0 1 1 0 1 1 0 0 0 0 0 0 1 0 1 0 0 1 1 0 0 0 1 0 1 1 0 1 0 0 0 0 0 0 0 0 0 1 0 0 0 1 1 1 0 0 1 0 1 0 1 0 1 0 1 1 0 0 0 0 0 0 0 0 1 1 1 0 1 1 0 1 1 0 1 1 0 0 0 1 0 0 0 0 1 0 0 1 1 1 0 0 1 0 1 1 0 1 1 1 1 0 0 1 0 1 0 1 0 1 0 1 1 0 1 0 1 1 1 1 0 0 1 1 1 0 1 1 1 1 0 1 0 0 1 0 0 0 0 1 1 0 0 0 1 1 0 0 1 0 0 0 0 0 1 1 0 1 1 1 0 1 0 0 0 1 1 1 0 0 0 0 1 0 0 1 0 0 1 1 1 1 1 0 1 0 0 0 1 1 1 0 1 0 0 0 1 1 0 1 0 0 0 0 1 0 1 0 1 0 0 1 1 0 1 0 1 0 0 1 1 0 1 0 1 1 1 0 1 1 1 1 1 1 0 1 0 1 0 0 0 0 1 1 1 1 1 0 0 1 0 1 1 1 1 1 1 1 0 1 0 0 0 1 0 1 1 0 1 0 0 0 0 0 1 0 0 0 0 0 0 0 1 1 1 1 0 0 0 0 1 1 1 1 0 1 0 0 1 0 1 0 0 1 1 0 1 1 1 0 1 1 1 1 0 0 1 0 1 0 1 0 1 1 0 1 0 1 0 1 0 1 0 1 1 1 1 0 0 1 0 0 1 1 0 1 0 1 0 1 1 1 0 1 1 0 1 1 1 1 1 1 1 1 1 1 1 1 1 1 0 1 1 0 0 0 1 0 1 1 1 1 0 0 0 1 0 0 1 0 1 0 0 0 1 0 1 1 0 1 1 1 1 1 1 1 1 1 1 0 0 0 1 0 0 1 1 0 0 1 1 0 1 1 0 0 0 0 0 0 1 0 0 1 0 0 0 0 1 0 1 0 1 1 0 0 0 1 1 1 0 1 0 1 1 0 0 1 0 0 0 1 1 1 1 0 1 0 0 1 0 0 0 0 0 1 0 1 0 1 1 1 1 1 0 0 0 0 0 0 0 0 0 0 1 0 0 1 0 1 1 1 0 0 1 1 1 1 0 0 1 0 0 1 1 1 1 0 0 1 1 0 1 1 1 1 0 1 1 1 0 0 1 0 1 1 1 1 1 1 0 1 1 0 1 1 1 1 1 0 0 1 0 1 1 1 1 0 1 1 1 0 0 0 0 0 0 0 1 0 1 0 0 1 0 1 0 1 1 0 1 1 1 1 1 0 1 1 1 0 1 0 0 1 0 1 1 0 1 0 1 0 0 0 0 1 1 1 0 1 0 0 1 0 0 0 0 0 0 1 0 0 0 1 1 0 1 0 0 0 0 0 1 1 0 1 0 1 0 1 0 1 1 0 0 1 0 0 0 1 1 0 0 0 1 0 1 1 1 1 0 1 0 0 0 0 0 0 0 0 0 1 0 1 0 1 1 1 1 0 1 1 0 0 0 1 1 0 0 1 0 1 1 0 0 1 0 0 0 1 1 1 1 0 1 0 0 0 1 1 1 1 1 0 0 1 1 1 1 0 1 0 1 0 1 0 1 1 0 0 0 1 1 1 1 0 0 1 0 0 0 0 0 1 0 0 0 1 0 1 0 0 1 0 0 1 0 1 1 0 1 1 1 1 0 0 1 0 0
Genotype.17 0 1 1 0 0 0 0 0 1 1 1 1 1 1 0 0 0 0 1 1 1 0 0 1 0 1 1 0 1 1 0 1 0 1 0 1 1 1 1 0 1 0 1 1 1 1 1 1 0 0 0 0 1 1 1 0 0 1 1 0 1 0 0 0 1 1 1 1 1 1 1 1 0 1 1 0 0 0 1 0 1 1 1 0 1 1 1 1 0 0 0 1 0 1 1 1 1 1 1 0 0 1 1 0 1 0 0 0 1 1 0 1 1 1 0 1 0 0 0 0 1 0 1 1 0 0 0 1 1 1 1 0 1 0 1 0 0 1 1 1 1 0 0 0 0 0 0 0 0 0 1 1 0 0 1 1 0 0 1 1 1 0 1 1 1 1 1 1 1 1 0 0 1 0 1 0 1 1 0 1 1 0 1 0 1 0 1 1 1 0 0 0 0 1 1 1 0 0 0 1 1 1 1 1 0 1 0 1 0 0 0 0 0 1 1 0 1 0 1 0 1 0 1 1 0 0 1 0 1 1 0 0 0 0 1 0 1 1 1 0 0 0 0 1 1 1 1 1 1 1 1 0 1 0 1 1 1 0 1 0 1 1 0 1 0 0 0 0 0 1 0 1 0 0 0 0 0 0 0 1 0 1 1 0 0 0 0 1 1 1 0 0 1 1 1 1 1 1 0 0 0 1 1 1 1 0 1 0 0 1 1 1 1 1 1 0 0 0 0 0 1 1 1 1 0 0 1 0 1 1 1 0 0 0 0 1 1 0 0 1 0 1 0 0 1 1 0 0 0 1 0 1 1 0 1 0 0 0 0 0 0 0 0 0 1 0 0 0 1 1 1 0 0 1 0 1 0 1 0 1 0 1 1 0 0 0 0 0 0 0 0 1 0 0 1 0 0 1 0 1 1 1 0 0 1 1 0 0 0 0 0 0 1 1 1 1 1 0 1 0 1 1 1 0 1 1 1 1 0 0 1 0 1 0 1 0 1 0 1 0 0 1 0 1 1 1 1 0 0 1 1 0 1 1 1 1 1 0 1 0 0 1 0 0 0 0 1 1 0 0 1 1 0 1 1 0 0 0 0 1 0 1 1 0 0 1 1 0 1 0 1 1 0 0 0 1 0 1 0 1 0 0 1 0 0 1 1 1 1 1 0 1 0 0 1 1 0 1 0 1 0 1 0 1 1 0 1 0 0 0 0 1 0 1 0 1 0 0 0 1 0 1 0 0 0 0 1 1 0 1 0 1 1 1 0 1 1 1 1 1 0 0 0 0 1 1 1 0 1 1 1 1 1 1 0 0 1 1 1 1 0 0 1 1 0 0 1 0 0 0 1 0 1 1 0 1 0 0 0 0 0 1 0 0 0 0 0 0 0 1 1 1 1 0 1 1 0 0 1 1 1 0 1 0 0 1 0 1 0 0 1 1 0 1 1 1 0 1 1 1 1 0 0 1 0 1 0 1 0 1 1 0 1 0 1 0 1 0 1 0 1 1 1 1 0 0 1 0 0 1 1 0 1 0 1 0 1 1 1 0 1 1 0 1 1 1 1 1 1 1 1 1 1 1 1 1 1 0 1 1 0 0 0 1 0 1 1 1 1 0 0 0 1 0 0 1 0 1 0 0 0 0 1 0 1 0 0 0 1 0 0 0 0 1 1 1 0 0 0 1 0 0 1 1 0 0 1 1 0 1 1 0 0 0 0 0 0 1 0 0 1 0 0 0 0 1 0 1 0 1 1 0 0 0 1 1 1 0 1 0 1 1 0 0 1 0 0 0 1 1 1 1 0 1 0 0 1 0 0 0 0 0 1 0 1 0 1 1 1 1 1 0 0 0 1 0 1 0 1 0 0 1 0 0 1 0 1 1 1 0 0 1 1 0 1 0 0 1 0 0 1 1 1 1 0 0 1 1 0 1 1 1 1 0 1 1 1 0 0 1 0 1 1 1 1 1 1 0 1 1 0 1 1 1 1 1 0 0 1 0 1 1 1 1 0 1 1 1 0 0 0 0 0 0 0 1 1 0 1 1 1 1 0 1 0 1 1 1 1 1 0 0 1 0 1 1 0 1 0 0 1 0 1 1 0 0 1 0 1 1 1 0 1 1 0 1 0 1 1 1 0 0 0 0 0 0 1 0 0 1 0 0 1 1 1 1 0 1 1 1 1 0 1 0 1 0 1 0 1 1 0 0 1 0 0 0 1 1 0 0 0 1 0 1 1 1 1 0 1 0 0 0 0 0 0 0 0 0 1 0 1 0 1 1 1 1 0 1 1 0 0 0 1 1 0 0 1 0 1 1 0 0 1 0 0 0 1 1 1 1 0 1 0 0 0 1 1 1 1 1 0 0 1 1 1 1 0 1 0 1 0 1 0 1 0 0 0 1 1 0 1 0 1 0 0 0 0 0 0 0 1 0 0 0 1 0 1 0 0 1 0 0 1 0 1 1 0 1 1 1 1 0 0 1 0 0
Genotype.18 0 1 0 1 1 1 1 1 0 1 0 1 0 1 1 0 1 0 1 1 1 0 0 1 0 1 1 0 1 1 0 1 0 1 0 1 1 1 1 0 1 0 1 1 1 1 1 1 0 0 0 1 1 1 1 0 0 1 1 1 1 1 0 0 1 1 1 1 0 0 0 1 1 1 1 0 0 1 0 1 1 0 0 1 0 0 0 0 0 0 0 0 1 1 1 1 1 0 0 0 0 1 0 0 0 1 0 0 1 1 0 1 0 0 0 0 1 1 1 0 0 0 0 0 0 0 0 1 0 0 1 1 1 0 0 1 1 0 1 0 0 1 1 1 1 0 0 1 0 1 0 0 0 1 1 1 1 1 0 0 0 1 1 0 0 0 1 0 0 0 1 0 1 1 0 0 1 1 1 1 1 0 1 0 1 0 1 1 1 0 1 0 1 0 1 0 0 1 1 1 1 1 0 1 1 0 1 0 1 1 1 1 0 1 1 0 1 1 0 0 1 0 1 1 0 0 0 0 1 0 0 1 0 0 1 0 1 1 1 0 1 1 0 1 1 1 0 0 1 0 0 1 0 0 0 0 0 1 0 1 0 0 0 0 0 0 1 0 0 0 1 0 0 1 0 0 0 0 0 0 1 1 1 1 0 1 0 0 1 1 0 0 0 1 1 1 1 1 0 0 1 0 1 1 1 0 1 0 0 1 1 1 0 1 1 0 0 0 0 0 1 0 1 1 0 0 1 1 1 1 0 1 1 1 1 0 0 0 0 1 0 1 0 0 1 1 0 0 0 1 0 1 1 0 1 0 0 0 0 0 0 0 0 0 1 0 0 0 1 1 1 0 0 1 0 1 0 1 0 1 0 1 1 0 0 0 0 0 0 0 0 1 1 1 0 1 1 0 1 1 0 1 0 1 1 1 0 1 0 0 1 1 0 0 0 0 0 0 0 1 0 1 1 0 0 1 0 0 0 0 1 0 1 1 1 0 0 0 1 0 1 0 1 0 0 0 0 1 1 1 1 1 0 1 1 0 1 0 0 1 1 1 1 0 0 0 1 1 0 0 0 1 1 1 1 1 0 1 0 1 0 0 0 0 1 0 1 1 0 1 0 0 1 1 1 1 0 1 1 0 1 1 1 0 0 1 1 1 1 1 0 1 0 0 0 0 1 1 0 1 0 1 0 0 0 1 0 0 1 0 0 1 0 1 0 1 0 0 0 1 0 1 0 0 0 0 1 0 1 0 1 1 0 1 0 0 1 1 1 1 1 0 1 1 0 0 0 1 0 0 0 1 0 1 1 1 1 0 1 0 0 1 1 0 0 0 1 0 0 0 1 0 0 1 0 1 1 1 1 0 0 1 1 0 0 0 0 0 0 1 1 1 1 0 1 1 0 0 1 1 1 0 1 0 0 0 0 1 0 0 0 0 0 1 0 0 0 1 1 1 1 0 0 1 0 1 0 1 0 1 1 0 1 0 1 0 1 0 1 0 1 1 1 1 0 0 1 0 0 1 1 0 1 0 1 0 1 1 1 0 1 1 0 1 1 1 1 1 1 1 1 1 1 1 1 1 1 1 1 1 0 0 0 1 0 1 1 1 1 1 1 1 1 1 0 1 0 1 1 0 0 0 1 0 1 0 0 0 1 0 0 0 0 1 1 1 0 0 0 1 0 0 1 0 0 0 0 0 0 0 1 0 1 0 0 0 1 0 1 1 0 0 0 0 0 1 0 1 1 0 1 1 1 0 1 1 0 0 1 0 1 1 0 0 1 0 0 0 1 0 1 0 1 0 1 0 0 1 0 0 0 0 1 0 1 1 1 1 1 1 1 0 0 0 1 0 0 0 0 0 0 1 0 0 1 0 1 1 0 0 0 0 1 1 1 1 1 1 0 0 1 1 1 1 1 1 0 1 0 1 1 1 1 0 1 1 1 0 0 1 0 1 0 0 0 1 1 1 1 1 0 1 1 1 1 1 0 0 1 0 1 0 1 1 1 0 1 0 1 1 1 0 1 0 0 1 1 0 1 1 1 1 0 1 0 1 1 1 1 1 1 1 0 1 1 1 0 1 0 0 1 0 1 1 0 0 1 1 0 0 1 0 1 1 1 0 1 0 0 1 0 0 0 0 0 0 1 0 0 0 1 1 0 1 0 0 0 0 0 1 1 0 1 0 1 0 1 0 1 0 0 1 1 0 1 1 1 1 0 0 0 1 0 0 0 0 0 0 1 0 0 1 0 0 0 0 0 0 0 0 1 1 0 0 0 0 0 1 0 0 0 0 0 0 0 0 0 1 0 0 1 1 0 1 1 1 0 0 0 0 1 0 0 1 1 0 0 0 1 1 0 0 1 1 1 1 0 0 1 0 0 0 1 1 0 0 0 0 1 1 1 1 0 0 0 1 1 0 0 0 1 0 1 1 0 0 1 0 0 1 1 0 1 0 1 1 0 1 1 0 0 0 0 0 1 1
Genotype.19 1 1 1 1 1 1 0 0 0 0 1 1 1 1 0 1 0 0 1 1 1 0 0 1 0 1 1 0 1 1 0 1 0 1 0 1 1 1 1 0 1 0 1 1 1 1 1 1 0 0 0 0 1 1 1 0 0 1 1 0 1 0 1 1 1 1 1 1 1 1 0 1 0 1 1 0 0 0 1 0 1 1 1 0 1 1 1 1 0 0 0 0 1 1 1 1 1 1 1 0 0 1 1 0 1 0 0 1 1 0 1 1 0 0 0 0 1 1 1 0 0 0 0 0 0 0 1 1 0 0 1 1 1 0 0 1 1 0 1 1 1 1 1 1 1 0 0 1 0 1 0 0 0 1 1 1 1 1 0 0 0 1 1 0 0 0 1 0 0 0 1 0 1 1 0 0 1 1 1 1 1 0 1 0 1 0 1 1 1 0 1 0 1 0 1 0 0 1 1 1 1 1 0 1 1 0 1 0 1 1 1 1 0 1 1 0 1 1 0 0 1 0 1 1 0 0 0 0 1 0 0 1 0 0 1 1 1 1 1 0 1 1 0 1 1 1 0 0 1 0 0 1 0 0 1 0 0 1 0 1 0 0 0 0 0 0 1 0 0 0 1 1 0 1 0 0 0 0 0 0 1 1 1 1 0 1 0 0 1 1 0 0 0 1 1 1 1 1 0 1 0 0 1 1 1 1 1 0 0 0 1 1 0 0 0 1 1 0 1 0 1 1 1 1 0 0 1 1 1 1 1 1 1 1 1 0 0 0 0 1 0 1 0 0 1 1 0 0 0 1 0 1 1 0 1 0 0 0 0 0 0 0 0 0 1 0 0 0 1 1 1 0 0 1 0 1 0 1 0 1 0 1 1 0 0 0 0 0 0 0 0 1 1 1 0 1 1 1 1 0 1 0 1 0 1 1 0 0 0 0 0 1 0 0 1 1 1 0 0 1 0 1 1 0 0 1 0 0 0 0 1 0 1 0 1 0 1 0 1 0 1 0 1 0 0 0 0 1 1 1 0 1 1 1 1 0 1 0 0 1 1 1 1 0 0 0 0 0 1 1 0 1 0 0 1 0 0 0 0 0 0 1 1 0 0 1 1 1 1 0 0 1 0 0 1 1 0 0 1 0 0 1 1 0 0 1 1 0 1 1 0 1 0 1 1 1 0 0 0 1 0 1 0 0 0 1 0 1 1 0 0 1 1 1 0 1 0 0 1 0 1 1 1 0 0 1 1 0 1 0 1 1 0 1 0 0 1 1 1 1 1 0 1 1 0 0 0 1 0 0 0 1 0 1 1 1 0 0 1 1 1 0 1 1 1 0 1 0 0 0 1 0 1 1 0 1 1 1 1 0 0 1 1 0 0 0 0 0 0 1 1 1 1 0 0 0 0 1 1 1 1 0 1 0 0 1 0 1 0 0 1 1 0 1 0 0 0 0 0 0 1 0 0 1 0 1 0 1 0 1 1 0 1 0 1 0 1 0 1 0 1 1 1 1 0 0 1 0 0 1 1 0 1 0 1 0 1 1 1 0 1 0 1 1 1 1 1 1 1 1 1 1 1 0 1 1 1 1 1 1 0 0 0 0 1 0 0 0 0 0 1 0 1 0 1 1 0 0 0 0 0 0 1 0 1 0 0 0 1 0 0 0 0 0 1 0 0 0 0 1 0 0 1 0 1 1 0 0 0 0 1 0 1 0 0 0 1 0 1 1 0 0 0 0 0 1 0 1 0 0 1 1 1 1 1 0 1 1 1 1 0 0 1 0 1 0 0 1 1 0 1 1 1 0 0 1 1 1 0 0 0 0 0 1 1 1 1 0 0 1 1 1 0 0 0 1 0 0 0 0 0 1 0 0 1 0 1 1 0 0 0 0 1 1 1 1 1 1 0 0 1 1 1 0 1 1 0 0 0 0 1 1 1 1 0 0 0 1 1 0 1 0 0 0 0 1 1 1 1 1 0 1 1 1 1 1 0 0 1 0 1 0 1 0 0 0 0 1 0 0 0 1 1 1 1 0 1 0 1 1 1 1 0 1 1 1 0 1 1 1 1 1 0 1 1 1 0 1 0 0 1 1 1 0 1 1 0 0 1 1 1 0 0 1 1 1 0 1 1 1 0 1 1 0 1 0 0 1 1 0 1 1 0 0 1 1 1 0 0 1 0 1 1 1 1 0 1 0 0 0 0 1 1 0 1 1 1 1 0 0 0 1 0 0 0 1 1 0 1 0 0 1 0 0 1 1 0 0 1 0 1 0 1 1 1 0 1 1 0 0 1 1 0 1 1 0 1 0 1 1 0 0 1 0 0 0 1 1 1 1 0 1 1 0 0 1 1 1 1 1 0 0 1 1 1 1 0 1 0 1 1 1 0 1 1 0 0 0 0 0 0 0 0 0 0 0 0 1 1 0 0 0 1 1 0 0 0 1 1 0 1 0 1 0 1 1 1 1 1 0 0 0 0 1 0 0
Genotype.20 1 1 1 1 1 1 0 1 0 1 1 0 1 1 0 1 0 0 1 0 0 1 0 1 0 1 1 0 1 1 0 1 0 1 0 1 1 1 1 0 1 0 1 1 1 1 1 1 0 0 0 0 1 1 1 0 0 1 1 0 1 0 1 1 1 1 1 1 1 1 0 1 0 1 0 1 0 0 1 0 1 1 1 0 1 1 0 0 1 0 0 0 1 1 1 1 1 0 1 0 0 1 1 0 1 0 0 1 1 0 1 1 0 0 0 0 1 1 1 0 0 0 0 0 0 0 0 1 0 0 1 1 1 1 1 0 0 1 1 1 1 0 0 0 0 0 0 0 0 0 1 1 0 0 1 1 0 0 1 1 1 0 1 1 1 1 1 1 0 1 0 1 1 0 1 0 1 1 0 1 1 0 1 0 0 0 1 1 1 0 0 0 0 1 1 1 0 0 0 1 1 1 1 1 0 1 0 1 1 0 0 0 0 1 0 0 1 0 1 0 1 0 0 0 1 1 1 0 1 1 1 1 0 0 1 1 1 1 1 0 1 1 0 1 1 1 0 0 1 0 0 1 0 0 1 0 0 1 0 1 0 0 0 0 0 0 1 0 0 0 1 1 0 0 0 0 0 1 1 0 0 0 0 1 0 1 0 1 1 1 0 0 0 1 1 1 1 1 0 0 1 0 1 1 1 0 1 0 0 1 1 1 0 0 0 1 1 0 1 0 1 1 1 1 1 1 0 0 1 1 1 0 0 0 0 0 0 0 0 1 0 1 0 1 1 0 0 0 1 0 1 1 0 0 0 1 1 0 1 1 1 1 1 1 0 1 1 0 0 0 0 1 1 0 1 0 0 0 1 0 0 1 0 0 0 1 1 0 0 1 0 0 0 0 1 0 0 1 0 1 1 1 0 0 1 1 1 0 0 0 0 1 0 0 1 1 1 0 0 1 1 1 0 0 0 1 0 0 0 1 1 0 1 0 1 0 1 0 1 0 1 0 1 0 0 0 0 1 1 1 0 1 1 1 1 0 0 0 0 1 1 0 1 0 0 0 0 0 1 1 0 1 0 0 1 0 0 0 0 0 0 1 1 0 0 1 1 1 1 0 1 1 0 1 0 1 0 0 1 0 0 0 1 0 1 1 1 1 1 1 0 1 0 0 1 1 0 1 0 1 0 1 0 1 1 0 1 0 0 1 1 0 1 1 1 1 1 1 1 1 0 1 1 1 0 0 1 1 0 1 0 1 1 1 0 1 1 1 1 1 1 0 1 0 1 0 0 0 0 1 1 0 0 0 1 1 0 0 1 1 1 0 1 1 1 0 1 0 0 0 1 0 1 1 0 1 1 1 0 0 1 0 0 1 0 0 0 0 0 1 1 1 0 0 0 0 0 1 1 1 1 0 1 0 0 1 0 1 0 0 1 1 1 1 0 0 0 1 1 1 1 0 0 1 0 1 0 1 0 1 1 0 1 0 1 0 1 0 1 0 1 1 1 1 0 0 1 0 0 1 1 0 1 0 1 0 1 1 1 0 1 1 0 1 1 1 1 1 1 1 1 1 1 1 1 1 1 1 1 1 1 1 1 1 0 1 1 1 1 0 0 0 1 0 1 1 0 0 0 0 0 0 1 0 1 0 0 0 1 0 0 0 0 0 1 0 0 0 0 0 1 0 1 0 1 1 0 0 0 0 1 0 1 0 0 0 1 0 1 1 0 0 0 0 0 1 0 1 0 0 1 1 1 1 1 0 1 1 1 1 0 0 1 0 1 0 0 1 1 0 1 1 1 0 0 1 1 1 0 0 0 0 0 1 1 1 1 0 0 1 1 1 0 0 0 1 0 0 0 1 0 1 0 0 1 0 1 1 0 0 0 0 1 1 1 0 1 1 0 0 1 1 1 1 0 0 0 1 0 1 1 1 1 1 0 0 0 1 1 0 1 0 0 0 0 1 1 1 1 1 0 1 1 1 1 1 0 0 1 0 1 0 1 1 0 1 1 1 0 0 0 0 0 0 0 1 1 0 1 1 1 1 0 1 1 1 0 1 1 1 1 1 0 1 1 1 0 1 0 0 1 1 1 0 1 1 0 1 0 0 1 0 1 1 0 1 0 0 1 0 1 1 0 1 1 1 0 1 1 1 0 0 0 0 1 1 1 1 1 1 1 0 1 0 0 1 1 0 0 0 0 1 1 0 1 1 1 1 0 0 0 1 0 1 1 1 1 0 1 0 1 1 0 0 0 0 0 0 0 0 1 1 0 0 0 0 0 1 0 0 0 0 1 1 0 0 1 0 1 1 0 0 1 0 0 0 1 1 1 1 0 1 0 0 0 1 1 1 1 1 0 0 1 1 1 1 0 0 1 0 0 0 1 1 0 0 0 1 0 0 0 0 0 0 0 0 0 1 1 0 0 0 1 1 0 0 0 1 1 0 1 0 1 0 1 1 1 1 1 0 0 0 0 1 0 0
Genotype.21 0 1 1 1 1 1 1 0 0 0 0 1 0 1 0 0 0 0 1 1 1 0 0 0 1 0 0 1 0 1 1 1 1 1 1 0 0 1 1 0 0 0 1 0 1 1 1 1 0 0 0 1 1 1 1 0 1 0 0 0 1 0 1 1 0 0 0 0 0 0 0 1 1 1 1 0 0 0 1 0 1 1 1 0 1 1 1 1 0 0 0 0 1 1 1 1 1 0 0 1 1 1 1 0 1 0 0 0 1 1 1 1 0 0 0 0 1 1 1 0 0 0 0 0 0 0 1 1 0 0 1 1 0 1 0 1 1 1 1 1 1 0 0 0 0 0 0 0 0 0 0 0 0 1 1 1 1 1 0 0 0 1 1 0 0 0 1 0 0 0 1 0 1 1 0 0 1 1 1 1 1 0 1 0 1 0 1 1 1 0 1 0 1 0 1 0 0 1 1 1 1 1 0 1 1 0 1 0 1 0 0 0 0 1 0 0 1 0 1 0 1 0 0 0 1 1 1 0 1 1 1 1 0 0 1 1 1 1 1 0 0 1 0 1 1 1 0 0 1 1 1 0 0 0 1 0 0 1 0 1 0 0 0 0 0 0 1 0 0 0 1 0 0 1 0 0 0 0 0 0 1 1 1 1 0 1 0 0 1 1 0 0 0 1 1 1 1 1 0 1 0 0 1 1 1 0 1 0 0 1 1 1 0 0 0 1 1 0 1 0 1 1 1 1 1 1 1 1 1 1 1 1 1 1 0 0 0 0 0 1 0 1 0 0 1 1 0 0 0 1 0 1 1 0 1 0 0 0 0 0 0 0 0 0 1 0 0 0 1 1 1 0 0 1 0 1 0 1 0 1 0 1 1 0 0 0 0 0 0 0 0 1 1 1 0 1 1 0 1 1 0 1 0 0 0 0 1 0 0 0 0 1 0 0 1 1 1 0 1 1 0 1 1 0 0 1 0 0 0 0 1 0 1 0 1 0 1 0 1 1 0 1 0 1 1 0 1 0 0 1 1 0 1 1 0 1 1 0 1 0 0 1 0 0 1 0 1 1 0 0 0 1 1 1 1 1 0 0 1 1 1 0 1 0 0 1 1 0 1 0 1 1 0 1 0 1 0 1 1 0 1 1 1 0 0 0 1 1 1 1 0 1 0 0 1 0 0 1 1 0 1 1 0 0 1 0 1 0 0 0 0 1 0 1 0 1 0 0 0 1 0 1 0 0 0 0 1 0 1 0 1 1 0 1 0 0 1 1 1 1 1 0 1 1 0 0 0 1 0 0 0 1 0 1 1 1 1 0 1 0 0 1 1 0 0 0 1 0 0 0 1 0 0 1 0 1 1 1 1 0 0 1 1 0 0 0 0 0 0 1 1 1 1 0 1 1 0 0 1 1 1 0 1 0 0 0 1 1 0 0 0 1 1 0 1 0 1 1 1 1 1 0 0 1 0 1 0 1 0 1 1 0 1 0 1 0 1 0 1 0 1 1 1 1 0 0 1 0 0 1 1 0 1 0 1 0 1 1 1 0 1 0 1 1 1 1 1 1 1 1 1 1 1 0 1 1 1 1 1 1 1 1 1 1 0 0 0 0 0 0 1 0 1 0 1 1 0 0 0 0 0 0 1 0 1 0 0 1 1 1 1 1 1 1 1 1 0 0 0 0 1 0 1 0 1 1 0 0 0 0 1 0 1 0 0 0 1 0 0 1 0 0 0 0 0 1 0 1 0 1 1 0 0 0 1 1 0 0 1 0 1 1 1 1 1 0 0 0 1 0 1 0 1 0 1 0 0 1 0 0 0 1 0 0 1 1 0 1 1 1 1 0 0 0 0 1 0 0 0 0 0 1 0 0 1 0 1 1 1 0 0 1 1 0 1 0 1 1 0 0 0 1 1 1 1 1 0 0 0 0 1 0 0 1 0 0 0 1 0 1 0 1 1 1 1 0 0 0 0 0 1 0 0 0 0 0 1 1 0 1 0 1 0 0 0 0 0 0 1 1 1 0 1 0 0 1 1 0 1 1 1 1 0 1 0 0 0 0 0 0 0 0 1 0 1 1 0 1 0 0 1 0 1 1 0 0 1 0 1 1 1 1 1 1 0 1 0 0 0 1 0 0 0 0 0 0 1 0 0 1 0 0 1 1 1 1 0 0 0 1 0 1 1 1 1 0 0 0 0 0 0 1 1 1 1 0 1 1 0 0 0 1 1 1 1 1 1 0 1 0 0 0 0 0 1 1 0 0 1 0 1 0 1 1 1 1 0 1 1 0 1 1 0 1 1 0 1 0 1 1 0 0 1 0 0 0 1 1 1 1 0 1 0 0 0 1 1 1 1 1 0 0 1 1 1 1 0 0 1 0 0 0 1 1 0 0 0 0 1 0 1 0 0 1 0 1 1 0 0 0 1 0 1 1 0 0 1 0 0 1 0 1 0 1 1 0 0 1 1 0 0 0 0 1 1 1
Genotype.22 0 1 0 1 1 1 1 0 0 0 0 1 0 1 0 0 0 0 1 1 1 0 0 0 1 0 0 1 0 1 1 1 1 1 0 1 1 1 1 0 1 0 1 1 1 1 1 1 0 0 0 1 1 1 1 0 1 0 0 0 1 0 1 1 0 0 1 0 0 0 0 1 0 1 0 1 0 0 1 0 1 1 1 0 1 1 1 1 0 0 0 0 1 1 1 1 1 0 1 0 0 1 1 0 1 0 0 0 1 1 1 1 0 0 0 0 1 1 1 0 0 0 0 0 0 0 0 1 0 0 1 1 1 0 0 1 1 0 1 0 0 1 1 1 1 0 0 1 0 1 0 0 0 1 1 1 1 1 0 0 0 1 1 0 0 0 1 0 0 0 1 0 1 1 0 0 1 1 1 1 1 0 1 0 1 0 1 1 1 0 1 0 1 0 1 0 0 1 1 1 1 1 0 1 1 0 1 0 1 0 0 0 0 1 0 0 1 0 1 0 1 0 0 0 1 1 1 0 1 1 1 1 0 0 1 1 1 1 1 0 0 1 0 1 1 1 0 0 1 1 1 0 0 0 1 0 0 1 0 1 0 0 0 0 0 0 1 0 0 0 1 0 0 1 0 0 0 0 0 0 1 1 1 1 0 1 0 0 1 1 0 0 0 1 1 1 1 1 0 1 0 0 1 1 1 0 1 0 0 1 1 1 0 0 1 0 0 0 1 1 0 0 1 1 1 0 0 0 0 1 1 1 1 1 0 0 0 0 0 0 1 1 1 0 1 0 1 1 1 0 1 1 0 0 0 1 0 1 1 1 0 1 1 1 0 1 1 0 0 0 0 1 1 0 1 0 0 0 1 0 0 1 1 0 0 0 0 0 0 0 0 1 1 1 0 1 0 1 1 1 1 1 1 1 1 1 0 1 0 1 1 0 1 1 1 1 1 0 0 1 0 1 0 0 1 0 1 1 0 0 1 0 1 0 1 0 1 0 1 1 0 1 0 1 1 0 1 0 0 1 1 0 1 1 0 1 1 0 0 1 1 0 1 0 0 0 0 0 1 1 0 1 0 0 1 0 0 0 0 0 0 1 1 0 0 0 1 0 1 0 1 1 0 1 0 0 1 1 1 0 1 1 1 0 0 0 1 1 1 1 0 1 0 0 1 0 0 1 1 0 1 1 0 0 1 0 1 0 0 0 0 1 0 1 0 1 0 0 0 1 0 1 0 0 0 0 1 0 1 0 1 1 0 1 0 0 1 1 1 1 1 0 1 1 0 0 0 1 0 0 0 1 0 1 1 1 1 0 1 0 0 1 1 0 0 0 1 0 0 0 1 0 0 1 0 1 1 1 1 0 0 1 1 0 0 0 0 0 0 1 1 1 1 0 1 1 1 0 1 1 1 1 1 1 1 1 0 1 0 0 0 1 1 0 1 0 1 1 1 1 1 0 0 1 0 1 0 1 0 1 1 0 1 0 1 0 1 0 1 0 1 1 1 1 0 0 1 0 0 1 1 0 1 0 1 0 1 1 1 0 1 0 1 1 1 1 1 1 1 1 1 1 1 0 1 1 1 1 1 1 0 0 0 0 1 0 0 0 0 0 1 0 1 0 1 1 0 1 1 0 0 0 1 0 1 0 0 0 1 0 0 0 0 0 1 0 0 0 0 0 1 0 1 0 1 1 0 0 0 0 1 0 1 0 0 0 0 0 1 0 0 0 1 0 0 0 1 0 1 0 1 1 1 1 0 0 1 1 1 1 0 0 1 0 1 0 0 1 1 0 1 1 1 0 0 1 1 1 0 0 0 0 0 1 1 1 1 0 0 1 1 1 0 0 0 1 0 0 0 0 0 1 0 0 1 0 1 1 1 0 0 1 1 0 1 0 1 1 0 0 0 1 1 1 1 1 0 0 0 0 1 0 0 1 0 0 0 1 0 1 0 1 1 1 1 0 0 0 0 0 1 0 0 0 0 0 1 1 0 1 0 1 0 0 0 0 0 0 1 1 1 0 1 0 0 1 1 0 1 1 1 1 0 1 0 0 0 0 0 0 0 0 1 0 1 1 0 1 0 0 1 0 1 1 0 0 1 0 1 1 1 1 1 1 0 1 0 0 0 1 0 0 0 0 0 0 1 0 0 1 0 0 1 1 1 1 0 0 0 1 0 1 1 1 1 0 0 0 0 0 0 1 1 1 1 0 1 1 0 0 0 1 0 1 1 1 1 0 0 0 1 0 0 0 1 1 0 0 1 0 1 0 1 1 1 1 0 1 1 0 1 1 0 1 1 0 1 0 1 1 0 0 1 0 0 0 1 1 1 1 0 1 0 0 0 1 1 1 1 1 0 0 1 1 1 1 0 0 1 0 0 0 1 1 0 0 0 0 1 0 1 0 0 1 0 1 1 0 0 0 1 0 1 1 0 0 1 0 0 1 1 0 0 1 1 1 0 1 1 0 0 0 0 1 0 0
Genotype.23 0 1 0 1 1 1 1 0 0 0 0 1 0 1 0 0 0 1 0 1 1 0 0 0 1 0 0 1 0 1 1 1 1 1 0 1 1 1 1 0 1 0 1 1 1 1 1 1 0 0 0 1 1 1 1 0 1 0 0 0 1 0 1 1 0 0 0 0 0 0 0 1 1 1 1 0 0 0 1 0 1 1 1 0 1 1 1 1 0 0 0 0 1 1 1 1 1 0 0 1 1 1 1 0 1 0 0 1 1 0 1 1 0 0 0 0 1 1 1 0 0 0 0 0 0 0 1 1 0 0 1 1 1 0 0 1 1 0 1 0 0 0 0 1 0 1 1 1 0 0 0 0 0 1 1 1 1 1 0 0 0 1 1 0 0 0 1 0 0 0 1 0 1 1 0 0 1 1 1 1 1 0 1 0 1 0 1 1 1 0 1 0 1 0 1 0 0 1 1 1 1 1 0 1 1 0 1 0 1 1 1 1 0 1 1 0 1 1 0 0 1 0 0 0 1 1 1 0 1 1 1 1 0 0 1 1 1 1 1 0 0 1 0 1 1 1 0 0 1 1 1 0 0 0 1 0 0 1 0 1 0 0 0 0 0 0 1 0 0 0 1 0 0 0 0 0 0 1 1 0 0 0 0 1 0 1 0 1 1 1 0 0 0 1 1 1 1 1 0 1 0 0 1 1 1 0 1 0 0 1 1 1 0 0 1 0 0 0 1 1 0 0 1 1 1 0 1 1 1 1 1 1 1 1 0 0 0 0 0 0 0 1 1 0 1 0 1 0 1 0 1 1 0 1 0 1 1 0 1 1 1 1 1 1 0 1 1 0 0 0 0 1 1 0 1 0 0 0 1 0 0 1 0 0 0 1 0 0 0 0 1 1 1 1 0 1 0 0 1 1 0 1 0 0 0 0 1 0 0 0 0 1 0 0 1 1 1 0 0 1 0 1 1 0 1 1 0 0 0 0 1 0 1 0 1 0 1 0 1 0 1 0 1 0 0 0 0 1 1 1 1 0 1 1 1 0 0 0 0 0 1 0 0 0 0 1 0 0 1 1 0 1 1 1 0 0 0 0 0 0 0 1 1 0 0 0 1 0 1 0 1 1 0 1 0 0 1 1 1 0 1 1 1 0 0 0 1 1 1 1 0 1 0 0 1 0 0 1 1 0 1 1 0 0 1 0 1 0 0 0 0 1 0 1 0 1 0 0 0 1 0 1 0 0 0 0 1 0 1 0 1 1 0 1 0 0 1 1 1 1 1 0 1 1 0 0 0 1 0 0 0 1 0 1 1 1 1 0 1 0 0 1 1 0 0 0 1 0 0 0 1 0 0 1 0 1 1 1 1 0 0 1 1 0 0 0 0 0 0 1 1 1 1 0 1 1 0 0 1 1 1 0 1 0 0 0 0 1 0 0 1 1 1 1 0 0 0 1 1 1 1 0 0 1 0 1 0 1 0 1 1 0 1 0 1 0 1 0 1 0 1 1 1 1 0 0 1 0 0 1 1 0 1 0 1 0 1 1 1 0 1 0 1 1 1 1 1 1 1 1 1 1 1 0 1 1 1 1 1 1 0 0 0 0 1 0 0 0 0 0 1 0 1 0 1 1 0 0 0 0 0 0 1 0 1 0 0 0 1 0 0 0 0 0 1 0 0 0 1 0 0 0 1 0 0 0 0 0 0 0 1 0 0 0 1 1 1 0 0 1 0 0 0 0 0 1 0 1 0 0 1 1 1 1 1 0 1 1 1 1 0 0 1 0 1 0 0 1 1 0 1 1 1 0 0 1 1 1 0 0 0 0 0 1 1 1 0 1 1 1 1 0 0 0 0 1 0 0 0 0 0 1 0 0 1 0 1 1 1 0 0 1 1 0 1 0 1 1 0 0 0 1 1 1 1 1 0 0 0 0 1 0 0 1 0 0 0 1 0 1 0 1 1 1 1 0 0 0 0 0 1 0 0 0 0 0 1 1 0 1 0 1 0 0 0 0 0 0 1 1 1 0 1 0 0 1 1 0 1 1 1 1 0 1 0 0 0 0 0 0 0 0 1 0 1 1 0 1 0 0 1 0 1 1 0 0 1 0 1 1 1 1 1 1 0 1 0 0 0 1 0 0 0 0 0 0 1 0 0 1 0 0 1 1 1 1 0 0 0 1 0 1 1 1 1 0 0 0 0 1 1 1 1 0 0 0 1 1 0 0 0 0 0 1 1 1 1 0 0 0 1 1 0 0 0 0 0 0 1 0 1 0 1 1 1 1 0 1 1 0 1 1 0 1 1 0 1 0 1 1 0 0 1 0 0 0 1 1 1 1 0 1 0 0 0 1 1 1 1 1 0 0 1 1 1 1 0 0 1 0 0 0 1 1 0 0 0 0 1 0 1 0 0 1 0 1 1 0 0 0 1 0 1 1 0 0 1 0 0 1 1 0 0 1 1 1 0 0 1 0 1 0 1 1 1 1
Genotype.24 0 1 0 0 1 1 1 1 1 1 1 1 1 1 0 1 0 0 1 1 1 0 0 1 0 1 1 0 1 1 0 1 0 1 0 1 1 1 1 0 1 0 1 1 1 1 1 1 0 0 0 0 1 1 1 0 0 1 1 0 1 0 1 1 1 1 1 1 1 1 0 0 1 1 1 0 0 0 1 0 1 1 1 0 1 1 1 1 0 0 0 0 1 1 1 1 1 0 0 0 0 1 1 1 1 0 0 0 1 0 1 0 0 0 0 1 0 0 0 0 0 0 0 0 0 0 1 0 0 0 1 1 0 1 1 0 0 0 0 0 1 1 1 0 1 0 1 0 0 0 1 0 0 1 1 1 1 1 0 0 0 1 1 0 0 0 1 0 0 0 1 0 1 1 0 0 1 1 1 1 1 0 1 0 1 0 1 1 1 0 0 0 0 1 1 1 0 0 0 0 1 1 1 1 0 1 0 1 0 0 1 1 0 1 0 0 1 0 1 0 1 0 0 0 1 1 1 0 1 0 0 0 0 0 1 0 1 1 1 0 0 0 0 1 1 1 1 1 1 0 0 1 0 0 1 0 0 1 0 1 0 0 0 1 1 0 0 1 1 1 1 1 1 0 0 0 1 1 1 1 1 1 1 1 0 1 0 1 0 0 1 1 1 1 0 1 0 0 1 0 0 0 1 1 1 0 1 1 1 1 1 1 0 0 1 0 0 0 1 1 0 1 1 1 1 0 1 0 1 1 0 1 0 0 1 1 1 0 0 1 0 1 0 0 1 1 0 0 0 1 0 1 1 0 1 0 0 0 0 0 0 0 0 0 1 0 0 0 1 1 1 0 0 1 0 1 0 1 0 1 0 1 1 0 0 1 1 0 0 1 0 0 0 0 1 1 0 1 1 0 1 0 1 0 1 1 0 0 0 0 0 0 1 1 1 1 1 0 0 1 0 1 0 0 0 1 0 0 0 0 1 0 1 0 1 0 1 0 1 1 0 1 0 1 1 1 1 0 0 1 1 0 1 1 0 1 1 0 1 0 0 1 0 0 1 0 1 1 0 0 0 1 1 1 1 1 0 0 0 1 0 1 1 0 0 1 1 0 1 0 1 1 0 1 0 0 1 1 1 0 1 1 1 0 0 1 1 1 0 1 0 1 1 1 1 1 0 0 0 1 0 0 0 1 1 0 1 0 0 0 0 1 0 1 0 1 0 0 1 1 0 1 1 1 0 0 1 0 1 0 0 0 1 1 0 1 1 1 1 1 1 0 0 0 1 1 0 0 1 1 1 0 0 0 1 1 0 0 0 1 1 0 1 0 0 1 1 0 0 0 0 0 0 1 0 0 0 1 0 0 0 0 0 0 0 0 0 0 0 1 1 0 1 1 1 1 0 0 0 1 1 0 1 0 1 1 0 1 1 0 0 1 1 1 1 1 0 0 0 0 1 1 1 0 0 1 0 1 0 1 1 0 1 0 1 0 1 0 1 0 1 1 1 1 0 0 1 0 1 1 0 0 0 0 1 1 1 0 1 0 1 1 1 1 1 1 1 1 1 1 1 1 1 1 1 1 1 1 1 1 1 1 1 1 0 1 1 1 1 1 1 0 1 0 0 1 0 1 1 0 0 0 1 1 1 0 0 0 0 1 1 0 0 1 1 1 0 0 0 1 1 1 0 0 1 1 0 0 1 1 0 1 1 0 1 0 0 1 0 0 1 0 0 0 0 1 0 1 0 0 1 1 1 1 0 0 1 1 1 0 1 1 1 0 1 1 1 0 0 0 1 0 1 0 1 0 0 1 0 0 0 1 0 0 1 0 0 1 1 1 1 0 0 0 0 0 0 0 0 1 0 1 0 1 0 1 0 0 1 1 0 0 1 0 1 0 0 0 0 1 1 1 1 1 1 1 0 1 0 1 1 1 1 0 1 1 1 0 0 1 0 1 0 0 0 1 1 1 1 1 0 1 1 1 1 1 0 0 1 0 1 0 1 0 0 0 0 1 0 0 0 0 0 0 0 1 1 0 0 0 1 1 0 1 1 1 0 1 1 1 1 1 0 1 1 1 0 1 0 0 1 1 1 0 1 1 0 1 0 0 0 0 1 0 0 1 0 0 1 1 0 1 1 0 1 1 0 1 1 0 1 1 1 1 1 1 0 0 0 1 0 1 1 1 1 0 0 0 0 1 1 1 0 0 0 0 0 0 1 0 1 0 1 0 0 0 0 0 1 0 0 1 1 1 0 0 0 1 0 0 0 0 0 0 0 0 1 1 0 0 1 1 1 1 1 1 1 0 0 0 1 1 0 1 1 0 0 0 0 0 1 0 1 1 1 1 0 1 1 1 1 1 0 0 0 0 1 0 1 0 0 0 1 1 0 0 0 0 1 0 1 0 0 0 1 1 0 1 1 0 1 0 1 1 0 0 1 0 0 1 0 1 0 1 1 0 0 1 1 0 0 0 0 1 0 0
Genotype.25 0 1 0 1 1 0 0 0 1 1 1 1 1 1 0 0 0 0 0 1 1 0 0 0 0 1 1 0 1 1 0 1 0 1 0 1 1 1 1 0 1 0 1 1 1 1 1 1 0 0 0 0 1 1 1 0 0 1 1 0 1 0 1 1 0 0 0 0 0 0 0 1 1 1 1 0 0 0 1 0 1 1 1 0 1 1 1 1 0 0 0 0 1 1 1 1 1 0 1 0 0 1 1 0 1 0 0 0 1 1 1 1 0 0 0 0 1 1 1 0 0 0 0 0 0 0 1 1 0 0 1 1 1 0 0 1 1 0 1 0 0 1 1 1 1 0 0 1 0 1 0 0 0 1 1 1 1 1 0 0 0 1 1 0 0 0 1 0 0 0 1 0 1 1 0 0 1 1 1 1 1 0 1 0 1 0 1 1 1 0 1 0 1 0 1 0 0 1 1 1 1 1 0 1 1 0 1 0 1 1 1 1 0 1 1 0 1 1 0 0 1 0 1 1 0 0 1 0 1 1 0 0 1 0 1 1 0 0 0 1 0 1 0 1 1 1 0 0 1 1 1 0 0 0 1 0 0 1 0 1 0 0 0 0 0 0 1 0 0 0 1 0 0 1 0 0 0 0 0 0 1 1 1 1 0 1 0 0 1 1 0 0 0 1 1 1 1 1 0 0 1 0 1 1 1 0 1 0 0 1 1 1 0 0 1 0 0 0 1 1 0 0 1 1 1 0 0 0 0 1 1 0 0 0 0 1 1 0 0 0 1 1 0 0 1 1 0 0 1 0 1 1 0 0 0 1 1 0 1 1 1 1 1 1 0 1 1 0 0 0 0 1 1 0 1 0 0 0 1 0 0 1 0 0 0 1 1 0 0 1 0 0 0 0 1 0 0 1 1 0 1 0 1 0 1 1 0 0 0 0 0 0 1 1 1 1 1 0 1 1 0 1 0 0 0 1 0 0 0 0 1 0 1 0 1 0 1 0 1 1 0 1 0 1 1 1 1 0 0 1 0 1 1 1 1 1 1 0 1 0 0 1 0 0 1 0 1 1 0 0 0 1 1 0 0 1 0 0 1 1 1 1 1 0 0 0 0 0 1 0 1 1 0 0 0 1 1 1 1 0 1 1 1 0 0 0 1 1 1 1 0 1 0 0 1 1 0 1 0 1 0 1 0 1 1 0 1 0 0 0 0 1 0 1 0 1 0 0 0 1 0 1 0 0 0 0 1 1 0 1 0 1 1 1 0 1 1 1 1 1 0 0 0 0 1 1 1 0 1 1 1 1 1 1 0 0 1 0 1 1 1 0 1 1 1 0 1 0 0 0 1 0 0 1 0 1 1 1 1 0 0 1 1 0 0 0 0 0 0 1 1 1 1 0 1 1 0 0 1 1 1 0 1 0 0 1 0 1 0 0 0 1 1 1 1 1 0 1 1 1 1 0 0 1 0 1 0 1 0 1 1 0 1 0 1 0 1 0 1 0 1 1 1 1 0 0 1 0 0 1 1 0 1 0 1 0 1 1 1 0 1 0 1 1 1 1 1 1 1 1 1 1 1 0 1 1 1 1 1 1 0 0 0 0 1 0 0 0 0 1 1 0 0 0 0 1 0 1 0 1 0 1 0 0 1 0 1 1 1 1 1 1 1 1 1 1 0 0 0 1 0 0 1 1 0 0 1 1 0 1 1 0 0 0 0 0 0 1 0 0 1 0 0 0 0 1 0 1 0 1 0 0 0 0 1 1 0 0 1 1 0 0 0 1 1 0 0 1 1 0 0 0 1 0 1 1 0 1 1 1 0 0 1 1 0 0 0 1 0 0 0 0 0 0 0 0 0 0 0 1 0 1 0 0 1 0 1 1 0 0 0 1 1 1 1 0 0 1 0 0 1 1 1 1 0 0 1 1 0 0 1 1 1 0 1 1 1 0 0 1 0 1 1 1 1 0 0 0 0 0 1 0 0 0 0 0 1 1 0 1 0 1 0 0 0 0 0 0 1 1 1 0 1 0 0 1 1 0 1 1 1 1 0 1 0 1 1 1 1 1 0 0 1 0 1 1 0 1 0 0 1 0 1 1 0 0 1 0 1 1 1 0 1 0 0 1 0 0 1 1 0 0 0 0 0 0 1 0 1 0 1 1 0 1 1 1 0 0 0 1 1 0 1 0 1 0 1 0 1 1 0 0 1 0 0 0 1 1 0 0 0 1 1 1 1 1 1 0 1 1 0 0 0 0 0 0 0 0 1 0 1 0 1 1 1 1 0 1 1 0 1 0 1 1 0 0 1 0 1 1 0 0 1 0 0 0 1 1 1 1 0 1 0 0 0 1 1 1 1 1 0 0 1 1 1 1 0 0 1 0 0 0 1 1 1 0 0 0 1 1 1 1 0 0 0 0 0 0 0 0 1 0 0 0 1 0 1 0 0 0 1 0 1 0 1 1 0 1 1 1 1 1 0 1 0 0
Genotype.26 0 1 0 1 1 1 1 0 0 0 1 1 1 1 0 0 0 0 1 1 1 0 0 1 0 1 1 0 1 1 0 1 0 1 0 1 1 1 1 0 1 0 1 1 1 1 1 1 0 0 0 0 1 1 1 0 0 1 1 0 1 0 1 1 1 1 1 1 0 0 0 1 1 0 1 0 0 0 1 0 1 1 1 0 1 1 1 1 0 0 0 0 1 1 1 1 0 1 1 1 1 1 1 1 1 0 0 0 1 1 0 1 0 1 1 1 0 0 0 1 0 1 0 1 0 1 1 1 0 0 1 1 1 0 0 1 1 0 1 0 1 1 1 0 1 1 1 0 1 0 0 0 0 0 1 1 1 1 0 1 0 1 1 1 1 1 1 1 0 0 1 0 1 0 1 0 1 1 0 1 1 0 1 0 1 0 1 1 1 0 0 0 0 1 1 1 0 0 0 0 1 1 1 1 0 1 0 1 0 0 1 1 0 1 0 0 1 0 1 0 1 0 0 0 1 0 1 0 1 1 0 0 0 0 1 1 1 1 1 0 0 0 0 1 1 1 1 1 1 0 0 1 0 0 1 0 0 1 0 1 0 0 0 0 0 0 1 0 0 0 1 0 1 0 0 0 1 1 1 0 1 1 1 1 0 1 0 0 1 1 0 1 1 1 1 1 1 1 0 0 0 1 1 0 0 0 1 0 0 1 1 1 0 0 1 0 0 0 1 1 0 0 1 1 1 0 1 0 1 1 0 0 0 0 1 1 1 0 0 0 1 1 1 0 1 0 1 1 0 1 0 1 1 0 1 0 0 1 0 1 0 1 0 1 0 0 1 1 0 1 1 1 1 1 1 1 1 1 0 0 0 1 0 0 0 1 1 0 0 1 0 0 1 0 1 1 0 1 1 0 1 0 1 0 1 1 0 0 0 0 0 0 1 1 1 1 1 0 0 1 0 1 0 0 0 1 0 0 0 0 1 0 1 1 1 0 1 0 1 0 1 0 1 0 0 0 0 1 1 1 0 1 1 1 1 0 0 0 0 1 1 0 1 0 0 0 1 1 0 0 0 1 1 0 1 0 0 1 0 0 0 1 1 1 0 1 0 1 0 0 1 0 1 1 1 1 0 1 0 1 0 0 1 0 0 1 1 1 1 1 0 1 0 0 0 1 1 1 0 1 0 1 0 0 0 0 0 1 0 0 1 0 1 0 0 0 0 1 1 1 0 0 1 1 1 1 0 0 1 0 1 0 0 0 0 0 1 0 0 0 0 1 0 0 1 0 1 0 0 1 1 1 1 1 0 1 1 0 1 0 0 1 1 0 0 0 1 0 0 0 1 0 0 1 0 1 1 0 0 0 0 1 1 1 0 0 0 0 0 1 1 1 1 0 1 1 1 0 0 1 1 0 1 0 0 0 1 1 0 0 1 1 1 1 0 0 0 1 1 1 1 0 0 0 0 1 0 1 0 1 1 0 1 0 1 0 1 0 1 0 1 1 1 1 0 0 1 0 0 1 1 0 1 0 1 0 1 1 1 0 1 1 0 1 1 0 1 1 0 0 1 0 0 1 1 1 0 0 0 0 0 0 0 0 1 0 0 0 0 0 1 0 1 0 1 1 0 1 1 0 1 0 1 0 1 0 0 1 1 0 0 1 0 0 1 0 0 0 0 0 1 0 1 0 1 1 0 0 0 0 1 0 1 0 0 0 1 0 1 1 0 0 0 0 0 1 0 1 0 0 1 1 1 1 1 0 1 1 1 1 0 0 1 0 1 0 0 1 1 0 1 1 1 0 0 1 1 1 0 0 0 0 0 1 1 0 0 1 1 1 1 0 0 0 1 0 0 0 0 1 0 1 1 0 0 0 0 0 1 1 1 0 1 0 1 0 1 1 0 0 0 1 1 1 1 1 0 0 0 0 1 0 0 1 0 0 0 1 0 1 0 1 1 1 1 0 0 0 0 0 1 0 0 0 0 0 1 1 0 1 0 1 0 0 0 0 0 0 1 1 1 0 1 0 0 1 1 0 1 1 1 1 0 1 0 0 0 0 0 0 0 0 1 0 1 1 0 1 0 0 1 0 1 1 0 0 1 0 1 1 1 0 1 0 0 1 0 0 1 1 0 1 1 0 1 1 0 1 1 1 0 0 0 1 1 1 1 1 1 1 1 0 1 0 1 0 0 0 1 1 1 0 0 0 0 0 0 0 0 0 0 0 1 0 0 1 1 0 1 0 0 1 0 0 0 0 1 1 0 0 0 0 1 0 0 0 1 1 0 0 1 1 0 1 1 0 1 0 1 1 0 0 1 0 0 0 1 1 1 1 0 1 0 0 0 1 1 1 1 1 0 0 0 0 0 0 0 1 0 1 0 0 0 1 0 0 0 1 1 0 1 0 0 0 0 1 1 0 0 0 1 0 1 1 0 0 1 0 0 0 1 0 1 0 1 1 1 1 1 0 0 0 1 1 0 0
Genotype.27 0 1 0 1 1 0 0 0 1 1 1 1 1 1 0 0 0 0 0 1 1 0 0 0 0 1 1 0 1 1 0 1 0 1 0 1 1 1 1 0 1 0 1 1 1 1 1 1 0 0 0 0 1 1 1 0 0 1 1 0 1 0 0 0 1 1 1 1 0 0 0 1 1 1 1 0 0 0 1 0 1 1 1 0 1 1 1 1 0 0 0 0 1 1 1 1 1 0 1 0 0 1 1 0 1 0 0 0 1 1 1 1 0 0 0 0 1 1 1 0 0 0 0 0 0 0 0 1 1 1 1 1 1 0 0 1 1 0 1 0 0 1 1 1 1 0 0 1 0 1 0 0 0 1 1 1 1 1 0 0 0 1 1 0 0 0 1 0 0 0 1 0 1 1 0 0 1 1 1 1 1 0 1 0 1 0 1 1 1 0 1 0 1 0 1 0 0 1 1 1 1 1 0 1 1 0 1 0 1 1 1 1 0 1 1 0 1 1 0 0 1 0 1 1 0 0 0 0 1 0 1 1 0 0 1 1 1 1 1 0 0 1 0 1 1 1 0 0 1 1 1 0 0 0 1 0 0 1 0 1 0 0 0 0 0 0 1 0 0 0 1 0 0 1 0 0 0 0 0 0 1 1 1 1 0 1 0 0 1 1 0 0 0 1 1 1 1 1 0 0 1 0 1 1 1 0 1 0 0 1 1 1 0 0 1 0 0 0 1 1 0 0 1 1 1 0 0 0 0 1 1 0 0 0 0 1 1 0 0 0 1 1 0 0 1 1 0 0 0 1 0 1 1 0 1 0 0 0 0 0 0 0 0 0 1 0 0 0 1 1 1 0 0 1 0 1 0 1 0 1 0 1 1 0 0 1 0 0 0 0 1 1 1 1 0 1 0 0 1 1 0 0 1 1 0 0 0 1 0 1 1 0 1 1 1 1 1 0 1 0 0 1 1 0 1 1 0 0 0 0 1 0 1 0 1 0 1 0 1 0 1 0 1 0 0 0 0 1 1 1 0 1 1 1 1 0 0 0 0 1 1 0 1 0 0 0 0 0 1 1 1 1 0 1 1 1 0 0 0 0 0 1 1 0 0 0 1 0 1 0 1 1 0 1 0 0 1 1 1 0 1 1 1 0 0 0 1 1 1 1 0 1 0 0 1 0 0 1 0 1 0 1 0 1 1 0 1 0 0 0 0 1 0 1 0 1 0 0 0 1 0 1 0 0 0 0 1 1 0 1 0 1 1 1 0 1 1 1 1 1 1 0 1 1 0 0 0 1 0 0 0 0 0 0 1 1 0 0 0 1 1 0 1 1 1 0 1 0 0 0 1 0 0 1 0 1 1 1 1 0 0 1 1 0 0 0 0 0 0 1 1 1 1 0 1 1 0 0 1 1 1 0 1 0 0 1 0 1 0 0 0 1 1 1 1 1 0 1 1 1 1 0 0 1 0 1 0 1 0 1 1 0 1 0 1 0 1 0 1 0 1 1 1 1 0 0 1 0 0 1 1 0 1 0 1 0 1 1 1 0 1 0 1 1 1 1 1 1 1 1 1 1 1 0 1 1 1 1 1 1 0 0 0 0 1 0 0 0 0 0 1 0 1 0 1 1 0 0 0 0 0 0 1 0 1 0 1 1 1 1 1 1 1 1 1 1 0 0 1 0 0 0 1 0 0 0 0 0 0 0 1 0 0 0 1 1 1 0 1 1 1 0 0 0 0 0 1 1 0 0 1 1 1 1 1 0 1 0 0 0 1 1 0 0 1 0 0 1 1 0 1 0 1 0 1 0 0 1 0 0 0 1 1 0 1 1 1 1 0 1 1 1 1 1 0 1 1 0 1 0 0 0 0 0 1 0 1 1 0 0 0 1 1 0 1 0 1 1 0 0 0 1 1 1 0 0 1 1 0 0 1 0 0 1 0 0 0 1 1 0 1 1 0 0 0 1 1 1 1 1 0 1 1 1 1 1 0 0 1 0 1 0 1 1 1 0 1 0 1 1 1 0 1 0 0 1 1 0 1 1 1 1 0 1 1 1 0 1 1 1 1 1 1 1 0 1 0 0 0 0 1 1 1 0 1 1 0 1 0 0 0 0 1 1 1 0 1 1 1 1 0 1 1 0 1 0 0 0 0 1 0 0 1 1 1 1 0 0 0 1 0 1 1 1 1 0 0 0 0 0 0 1 1 1 1 0 1 1 0 0 0 1 1 1 1 1 1 0 0 0 1 1 0 0 0 0 0 0 1 0 1 0 1 1 0 1 0 0 1 0 1 0 1 1 0 0 1 0 1 1 0 0 1 0 0 0 1 1 1 1 0 1 0 0 0 1 1 1 1 1 0 0 1 1 1 1 0 0 1 0 0 0 1 1 1 0 0 0 1 1 1 1 0 0 1 1 1 1 1 0 0 1 1 1 0 0 1 0 0 1 0 1 0 1 1 0 0 1 1 0 0 0 0 1 0 0
Genotype.28 0 1 0 1 1 1 1 0 0 0 1 1 1 1 0 1 0 0 1 1 1 0 0 1 0 1 0 1 0 1 1 1 1 1 0 1 1 1 1 0 1 0 1 1 1 1 1 1 0 0 0 1 1 1 1 0 1 0 0 0 1 0 1 1 0 0 0 0 0 0 0 0 1 1 1 0 0 0 1 0 1 1 1 0 1 1 1 1 0 0 0 0 1 1 1 1 0 1 1 1 1 1 1 0 1 0 0 0 1 1 1 1 0 0 0 0 1 1 1 0 0 0 0 1 1 0 1 1 0 0 1 1 1 0 0 1 1 0 1 0 0 0 1 0 1 1 1 0 1 1 1 1 0 0 1 1 0 0 0 1 0 1 1 0 1 1 0 0 1 0 1 0 1 0 1 0 1 1 0 1 1 0 1 0 1 0 1 1 1 0 0 0 0 1 1 1 0 0 0 0 1 1 1 1 1 0 1 0 0 1 1 1 0 1 0 0 1 0 1 0 1 0 0 0 1 1 1 0 1 0 0 0 0 0 1 0 1 1 1 0 0 0 0 1 1 1 1 1 1 0 0 0 0 1 1 0 0 1 0 1 0 1 0 1 0 0 0 0 0 0 1 1 0 1 0 0 0 0 0 0 1 1 1 1 0 1 0 0 1 1 0 0 0 1 1 1 1 1 0 1 0 0 1 1 1 0 1 0 0 1 1 1 0 0 0 1 1 0 1 0 1 1 1 1 0 1 1 0 1 1 0 0 0 0 0 1 1 0 0 0 1 1 0 0 1 1 0 0 0 1 0 1 1 0 1 0 0 0 0 0 0 0 0 0 1 0 0 0 1 1 1 0 0 1 0 1 0 1 0 1 0 1 1 0 0 1 0 0 0 0 1 1 1 1 0 1 0 0 1 1 0 0 1 1 0 0 0 1 0 1 1 0 1 1 1 1 1 0 1 0 1 1 1 0 1 1 0 0 0 0 1 0 1 0 1 0 1 0 1 0 1 0 1 0 0 0 0 1 1 1 1 1 0 0 0 0 1 0 1 0 0 1 0 0 0 0 1 1 0 0 0 1 1 0 1 0 0 0 0 0 0 1 1 0 0 0 1 0 1 0 1 1 0 1 0 0 1 1 1 0 1 1 1 0 0 0 1 1 1 1 0 1 0 0 1 0 0 1 1 0 1 1 0 0 1 0 1 0 0 0 0 1 0 1 0 1 0 0 0 1 0 1 0 0 0 0 1 0 1 0 1 1 0 1 0 0 1 1 1 1 1 0 1 1 0 0 0 1 0 0 0 1 0 1 1 1 1 0 1 0 0 1 1 0 0 0 1 0 0 0 1 0 0 1 0 1 1 1 1 0 0 1 1 0 0 0 0 0 0 1 1 1 1 0 1 1 0 0 1 1 1 0 1 0 0 0 1 1 0 0 1 1 0 1 0 0 0 1 1 1 1 0 0 0 0 1 0 1 0 1 1 0 1 0 1 0 1 0 1 0 1 1 1 1 0 0 1 0 0 1 1 0 1 0 1 0 1 1 1 0 1 1 0 1 1 0 1 1 0 0 1 0 0 1 1 1 0 0 0 0 0 0 0 1 0 1 1 1 1 0 0 0 1 0 0 1 0 1 1 1 1 1 0 1 0 0 1 1 1 1 1 1 1 1 0 1 0 0 0 0 1 0 1 0 1 1 0 0 0 0 1 0 0 0 0 1 1 0 0 1 0 0 0 0 0 1 0 1 0 0 1 1 1 1 1 0 1 1 1 1 0 0 1 0 1 0 0 1 1 0 1 1 1 0 0 1 1 1 0 0 1 0 0 1 1 1 0 1 1 1 1 0 0 0 0 1 0 0 0 0 0 1 0 0 1 0 1 1 0 0 0 0 1 1 1 1 1 1 0 0 0 1 1 1 1 1 0 0 0 0 1 0 0 1 0 0 0 1 0 1 0 1 1 1 1 0 0 0 0 0 1 0 0 0 0 0 1 1 0 1 0 1 0 0 0 0 0 1 0 0 0 1 0 1 1 0 1 0 1 1 1 1 0 1 0 0 1 0 0 0 0 0 1 0 1 1 0 1 0 0 1 0 1 1 0 0 1 1 0 0 0 0 1 0 0 1 0 0 1 1 0 1 1 0 1 1 0 1 1 1 0 0 1 1 1 1 0 0 0 1 0 1 1 1 1 0 0 0 1 0 0 1 1 1 1 0 1 1 0 0 0 1 1 1 1 1 1 0 0 0 1 1 0 0 0 0 0 0 1 0 1 0 1 1 0 0 1 1 0 0 0 0 1 1 0 0 1 0 1 1 0 0 1 0 0 0 1 1 1 1 0 1 0 0 0 1 1 1 1 1 0 0 1 1 1 1 0 0 1 0 0 0 1 1 0 0 0 0 1 0 1 0 0 1 0 1 1 0 0 0 1 0 1 1 0 0 1 0 0 1 1 0 0 1 1 1 0 0 1 0 1 0 1 1 1 1
Genotype.29 0 1 0 0 0 0 0 0 1 1 1 1 1 1 0 0 0 0 1 0 0 1 1 1 0 1 1 0 1 1 0 1 0 1 0 1 1 1 1 0 1 0 1 1 1 1 1 1 0 0 0 0 1 1 1 0 1 0 0 0 1 0 1 1 0 0 0 0 0 0 0 1 1 1 1 0 0 0 1 0 1 1 1 0 1 1 1 1 0 0 0 0 1 1 1 1 0 1 1 1 1 1 1 1 1 0 0 0 1 1 0 1 0 0 0 1 0 0 0 1 0 1 0 1 1 0 0 1 0 0 1 1 0 1 1 1 0 0 0 0 1 0 0 0 0 1 1 0 1 1 1 0 0 1 1 1 1 1 0 0 0 1 1 0 0 0 1 0 0 0 1 0 1 1 0 0 1 1 1 1 1 0 1 0 1 0 1 1 1 0 1 0 1 0 1 0 0 1 1 1 1 1 0 1 1 0 1 0 1 1 1 1 0 1 1 0 1 1 0 0 1 0 0 0 1 0 1 1 0 0 1 1 0 0 1 1 1 1 1 0 0 1 0 1 1 1 0 0 1 1 1 0 0 0 1 0 0 1 0 1 0 0 0 0 0 0 1 0 0 0 1 0 1 0 0 0 1 1 1 0 1 1 1 1 0 1 0 0 1 1 0 1 1 1 1 1 1 1 0 0 0 1 1 0 0 0 1 1 1 0 1 1 0 0 0 1 1 0 0 0 1 0 1 1 0 1 1 0 1 1 0 0 0 0 0 0 0 0 0 1 0 1 0 0 1 1 0 0 0 1 0 1 1 0 1 0 0 0 0 0 0 0 0 0 1 0 0 0 1 1 1 0 0 1 0 1 0 1 0 1 0 1 1 0 0 0 0 0 0 0 0 1 1 1 0 1 1 0 1 0 0 0 1 0 1 1 0 0 0 0 0 0 1 1 1 1 1 0 0 1 0 1 1 0 0 1 0 0 0 0 1 0 1 1 1 0 1 0 1 1 0 1 0 1 1 0 1 0 0 1 0 0 1 1 0 1 1 0 0 1 1 0 1 0 0 0 1 1 0 0 0 1 1 1 1 1 0 0 0 0 0 1 1 0 0 0 1 0 1 0 1 1 0 1 0 0 0 0 1 0 0 0 1 0 0 0 1 1 1 1 0 1 0 0 1 0 0 1 1 0 1 1 0 0 1 0 1 0 0 0 0 1 0 1 0 1 0 0 0 1 0 1 0 0 0 0 1 0 1 0 1 1 0 1 0 0 1 1 1 1 1 0 1 1 0 0 0 1 0 0 0 1 0 1 1 1 1 0 1 0 0 1 1 1 1 0 1 0 0 0 1 0 0 1 0 1 1 1 1 0 0 1 1 0 0 0 0 0 0 1 1 1 0 0 0 0 0 1 1 1 1 0 1 0 0 0 1 1 0 1 0 0 0 1 0 0 0 1 1 1 1 0 0 1 0 1 0 1 0 1 1 0 1 0 1 0 1 0 1 0 1 1 1 1 0 0 1 0 0 1 1 0 1 0 1 0 1 1 1 0 1 0 1 1 1 1 1 1 1 1 1 1 1 0 1 1 1 1 1 1 0 0 0 1 0 1 1 1 1 0 0 0 1 0 0 1 0 1 0 1 1 1 0 1 0 0 1 1 1 1 1 1 1 1 1 1 0 0 0 1 0 0 1 1 0 0 1 1 0 1 1 0 0 0 0 0 0 1 0 0 1 0 0 0 0 1 0 1 0 1 1 0 0 0 1 1 0 0 1 0 1 1 0 0 1 1 1 0 0 0 1 0 1 0 1 0 0 1 0 0 0 1 0 0 1 1 1 1 0 1 1 0 1 1 0 1 0 0 0 1 0 1 0 0 1 0 1 1 0 0 0 0 1 0 1 0 0 0 1 1 0 0 1 0 0 0 1 1 0 1 1 1 1 0 1 1 1 0 0 1 0 1 1 1 1 1 1 0 1 1 0 1 1 1 1 1 0 0 1 0 1 1 1 1 0 1 1 1 0 0 0 0 0 0 0 1 1 0 1 1 1 1 0 1 1 1 0 1 1 1 1 1 0 1 1 1 0 1 0 0 1 1 1 0 1 1 0 1 0 0 0 0 1 0 0 1 0 0 1 1 0 1 1 0 1 1 0 1 1 1 0 0 0 1 0 0 0 0 0 1 1 0 1 0 1 0 1 0 1 0 0 1 1 1 1 0 1 1 0 0 0 1 0 0 0 1 1 0 1 0 0 0 0 0 1 1 0 0 1 0 1 0 0 0 0 0 0 1 1 0 0 0 1 1 0 0 1 0 1 1 0 0 1 0 0 0 1 1 1 1 0 1 0 0 0 1 1 1 1 1 0 0 1 1 1 1 0 0 1 0 0 0 1 1 0 0 0 0 0 0 0 0 0 0 0 1 0 1 1 0 0 0 1 1 0 0 1 0 0 0 1 0 1 0 1 1 1 1 1 0 0 0 0 1 0 0
Genotype.30 0 1 0 0 0 0 0 0 1 1 1 1 1 1 0 0 1 1 0 1 1 0 0 1 0 1 1 0 1 1 0 1 0 1 0 1 1 1 1 0 1 0 1 1 1 1 1 1 0 0 0 0 1 1 1 0 0 1 1 0 1 0 1 1 0 0 1 0 0 0 0 1 1 0 1 0 0 0 1 0 1 1 1 0 1 1 1 1 0 0 0 0 1 1 1 1 1 1 1 0 0 1 0 0 0 1 0 0 1 1 0 1 0 0 0 1 0 0 0 1 0 1 0 1 1 1 1 1 1 0 1 1 1 0 0 1 1 0 0 0 1 1 1 1 1 0 0 0 1 1 1 1 0 0 1 1 0 0 0 0 0 1 1 1 0 0 1 1 0 0 1 0 1 0 1 0 0 1 0 0 1 1 1 0 1 0 1 1 1 0 0 0 0 0 1 1 0 0 0 1 1 1 0 1 0 1 1 0 0 0 0 0 1 0 0 0 1 0 0 0 1 0 1 1 1 1 1 1 0 0 0 0 0 0 1 0 1 1 1 0 0 0 0 1 1 1 1 1 1 0 0 1 0 1 1 0 1 0 0 1 0 1 0 0 0 0 1 0 0 0 1 0 1 0 0 0 1 1 1 0 1 1 1 1 0 1 0 0 1 1 0 1 1 1 1 1 1 1 0 0 0 1 1 0 0 0 1 0 0 1 1 1 0 0 0 1 1 0 1 0 1 1 1 1 0 1 1 0 1 1 0 0 0 0 0 0 0 0 0 1 0 1 0 1 1 0 0 0 1 0 1 1 0 0 0 1 1 0 1 1 1 1 1 1 0 1 1 0 0 0 0 1 1 0 1 0 0 0 1 0 0 1 0 0 0 1 1 0 0 1 0 0 0 0 1 0 0 1 1 0 1 0 1 0 1 1 0 0 0 0 0 0 1 1 1 1 1 0 0 1 0 1 0 0 0 1 0 0 0 0 1 0 1 1 1 0 1 0 1 0 1 0 1 0 1 0 1 0 0 1 0 1 1 1 1 0 0 0 0 1 1 0 1 0 0 0 1 1 0 0 0 1 1 0 1 0 0 1 0 0 0 1 0 1 1 1 0 0 1 0 0 0 1 1 1 1 0 1 0 1 0 0 1 0 0 1 1 1 1 1 0 1 0 0 0 1 1 1 0 1 0 1 0 0 0 0 0 1 0 0 1 0 1 0 0 0 0 1 1 1 0 0 1 1 1 1 0 0 1 0 1 0 0 0 0 0 1 0 0 0 0 1 0 0 1 0 1 0 0 1 1 1 1 1 0 1 0 0 1 1 1 1 1 1 1 1 1 0 0 0 1 0 0 1 0 1 0 0 0 0 0 1 1 1 0 0 0 0 0 1 1 1 1 0 1 1 1 0 0 1 1 0 1 0 0 0 1 1 0 0 1 1 0 1 0 0 0 1 1 1 1 0 0 0 0 1 0 1 0 1 1 0 1 0 1 0 1 0 1 0 1 1 1 1 0 0 1 0 0 1 1 0 1 0 1 0 1 1 1 0 1 1 0 1 1 0 1 1 0 0 1 0 0 1 1 1 0 0 0 0 0 0 0 1 0 1 1 0 1 0 0 0 1 0 0 1 0 1 0 1 1 1 0 1 0 0 0 1 0 0 1 1 1 1 0 1 0 0 0 1 0 0 1 0 0 0 0 1 0 1 1 0 0 0 0 0 0 1 1 0 0 0 0 0 0 1 0 1 0 1 1 0 1 1 1 1 1 0 0 0 1 1 1 1 1 0 0 1 1 0 1 0 1 0 1 1 0 1 0 0 0 1 0 0 1 1 1 0 0 0 1 1 0 0 1 1 0 1 0 1 0 0 1 0 0 0 0 0 1 1 1 0 1 0 1 0 0 0 1 1 1 1 1 1 0 0 1 1 0 1 1 1 1 0 1 1 1 0 0 1 0 1 1 1 1 1 1 0 1 1 0 1 1 1 1 1 0 0 1 0 1 1 1 1 0 1 1 1 0 0 0 0 0 0 0 1 1 0 1 1 1 1 0 1 1 1 0 1 1 1 1 1 0 1 1 1 0 1 0 0 1 1 1 0 1 1 0 1 0 0 0 0 1 0 0 1 0 0 1 1 0 1 1 0 1 1 0 1 1 1 0 0 0 1 1 1 1 1 1 1 1 0 1 0 1 0 0 0 1 1 1 0 0 0 0 0 0 0 0 0 0 0 1 0 0 1 1 0 1 0 0 1 0 0 0 0 1 1 0 0 0 0 1 0 0 0 1 1 0 0 1 1 0 1 1 0 1 0 1 1 0 0 1 0 0 0 1 1 1 1 0 1 1 0 0 1 1 1 1 1 1 0 0 0 0 0 0 1 0 1 0 1 1 1 0 0 0 1 0 0 0 0 0 0 1 1 0 1 1 0 0 0 1 1 0 0 1 0 0 0 1 0 1 0 1 1 1 1 1 0 0 0 1 0 1 1
Genotype.31 1 1 1 1 0 1 1 1 0 0 1 0 1 1 0 0 0 1 0 1 1 0 0 0 0 0 1 0 1 1 1 1 1 0 1 1 0 0 0 1 0 1 0 0 1 0 0 0 1 1 0 0 1 1 0 1 0 1 1 0 1 0 1 1 0 0 1 0 0 0 0 1 0 1 0 1 0 0 1 0 1 1 1 0 1 1 1 1 0 0 0 0 1 1 1 1 1 1 1 0 0 1 1 0 0 1 0 0 1 1 0 1 0 0 0 1 0 0 0 0 0 0 0 0 0 1 1 0 1 0 1 1 1 0 0 1 1 1 1 1 1 0 0 1 0 0 0 1 0 1 1 1 0 0 1 1 0 0 1 1 1 0 1 1 1 1 1 1 0 1 0 1 1 0 1 0 1 1 0 1 1 0 1 0 0 0 1 1 1 0 0 0 0 1 1 1 0 0 0 1 1 1 1 1 0 1 0 1 1 0 0 0 0 0 1 0 1 0 1 0 1 0 0 0 1 1 1 0 1 1 1 1 0 0 1 1 1 1 1 0 0 1 0 1 1 1 1 1 1 1 1 0 1 0 0 0 0 1 0 1 0 0 0 0 0 0 1 0 0 0 1 0 0 1 0 0 0 0 0 0 1 1 1 1 0 1 0 0 1 1 1 0 0 0 0 0 0 0 1 1 0 1 0 0 0 1 0 0 0 1 1 1 0 0 1 0 0 0 1 1 0 0 1 1 0 0 1 1 1 1 1 1 1 1 1 0 0 0 0 1 0 1 0 0 1 1 0 0 0 1 0 1 1 0 1 0 0 0 0 0 0 0 0 0 1 0 0 0 1 1 1 0 0 1 0 1 0 1 0 1 0 1 1 0 0 0 0 0 0 0 0 1 1 1 0 1 1 1 1 0 1 0 1 0 1 1 0 0 0 0 0 0 1 1 1 1 1 0 0 1 0 1 0 0 0 1 0 0 0 0 1 0 1 1 1 0 1 0 1 0 1 0 1 0 0 0 0 1 1 1 1 0 1 1 0 1 1 0 1 0 0 1 0 0 1 0 1 1 0 0 0 1 1 1 1 1 0 0 1 1 0 0 0 0 1 0 1 1 0 1 0 1 0 1 1 1 0 1 0 1 0 0 1 0 0 0 0 0 1 0 1 0 0 1 1 0 0 0 0 1 0 1 0 1 1 0 1 0 0 0 0 1 0 1 0 1 0 0 0 1 0 1 0 0 0 0 1 1 0 1 0 1 1 1 0 1 1 0 0 0 0 0 0 0 1 1 1 0 1 1 1 1 1 1 0 1 0 0 1 1 1 0 1 1 1 1 1 0 0 0 1 0 0 1 0 1 0 0 0 0 0 1 0 0 0 0 0 0 0 1 1 1 1 0 1 1 0 0 1 1 1 1 1 1 1 1 0 1 1 0 0 0 0 1 0 0 1 0 0 0 0 1 1 0 0 0 0 1 0 1 1 1 1 0 1 0 1 0 0 1 1 0 0 1 1 1 1 1 0 1 1 0 1 1 1 0 0 1 0 0 1 1 0 1 1 1 1 1 1 1 1 1 1 1 1 1 1 1 1 1 0 0 0 1 0 1 1 1 1 1 1 0 1 0 0 1 0 1 1 1 1 1 0 1 0 0 0 1 0 0 1 1 1 1 0 1 0 0 1 0 0 0 1 0 0 0 0 1 0 0 1 0 0 0 0 0 0 0 1 0 0 0 1 0 0 0 1 0 1 0 1 1 1 1 0 0 1 1 1 0 1 1 1 1 1 0 0 1 1 0 1 0 1 0 1 1 0 1 0 0 0 1 0 0 1 1 1 1 0 0 1 1 1 1 0 1 1 0 0 1 0 0 0 1 1 1 1 1 1 1 0 0 0 0 0 0 0 1 1 1 0 0 0 0 1 1 0 1 0 1 1 1 1 0 1 1 1 0 0 1 0 1 0 0 0 1 1 1 1 1 0 1 1 1 1 1 0 0 1 0 1 0 1 1 1 0 1 0 1 1 1 0 1 0 0 1 1 0 1 1 1 1 0 1 0 1 1 1 1 1 1 1 0 1 1 1 0 1 0 0 1 0 1 1 0 0 1 1 0 0 1 0 1 1 1 0 1 0 0 1 0 0 1 1 1 0 0 1 1 1 0 0 1 0 0 0 0 0 0 1 1 0 1 0 1 0 1 0 1 1 1 0 0 1 0 0 1 1 0 0 0 1 1 0 0 0 0 1 1 1 1 0 0 0 0 0 0 0 1 1 0 0 0 0 0 0 0 1 0 0 0 0 0 0 0 0 0 1 0 0 1 1 1 1 1 1 0 0 0 0 1 0 1 1 1 0 0 1 1 1 0 0 1 0 0 1 0 0 1 0 0 0 1 1 0 0 0 0 1 0 1 0 1 1 0 0 0 1 1 0 0 0 0 1 0 1 0 1 1 1 0 1 0 1 1 0 0 1 1 0 0 0 0 1 0 0
Genotype.32 0 1 0 0 1 0 0 0 1 1 1 1 1 1 0 0 0 0 0 1 1 0 0 0 0 1 1 0 1 1 0 1 0 1 0 1 1 1 1 0 1 0 1 1 1 1 1 1 0 0 0 0 1 1 1 0 0 1 1 0 1 0 0 0 1 1 1 1 1 1 1 1 0 1 1 0 0 0 1 0 1 1 1 0 1 1 1 1 0 0 0 0 1 1 1 1 1 1 1 0 0 1 0 1 1 0 0 0 1 1 0 1 1 1 1 1 0 0 0 0 0 0 1 1 0 0 0 1 0 0 1 1 0 1 1 1 0 0 0 0 1 0 0 0 0 1 1 0 1 1 0 0 0 1 1 1 1 1 0 0 0 1 1 0 0 0 1 0 0 0 1 0 1 1 0 0 1 1 1 1 1 0 1 0 1 0 1 1 1 0 1 0 1 0 1 0 0 1 1 1 1 1 0 1 1 0 1 0 1 1 1 1 0 1 1 0 1 1 0 0 1 0 0 0 1 1 1 0 1 1 0 0 0 0 1 0 1 1 1 0 0 0 0 1 1 1 1 1 1 1 1 0 0 0 1 0 0 1 0 1 0 0 0 0 0 0 1 0 0 0 1 0 1 0 0 0 1 1 1 0 1 1 1 1 0 1 0 0 1 0 0 0 1 1 1 1 1 1 0 1 0 0 1 1 1 0 1 0 0 1 1 1 0 0 0 1 1 0 0 0 1 0 0 0 0 0 1 1 1 1 1 1 1 1 0 0 0 0 0 1 0 1 0 0 1 1 0 0 0 1 0 1 1 0 1 0 0 0 0 0 0 0 0 0 1 0 0 0 1 1 1 0 0 1 0 1 0 1 0 1 0 1 1 0 0 0 0 0 0 0 0 1 1 1 0 1 1 1 1 0 1 0 1 0 1 1 0 0 0 0 0 0 1 1 1 1 1 0 0 1 0 1 0 0 0 1 0 0 0 0 1 0 1 1 1 0 1 0 1 1 1 0 1 0 0 0 0 1 1 1 1 1 0 0 0 0 1 0 0 1 1 0 1 0 0 0 1 1 0 0 0 1 1 1 1 1 0 0 0 1 0 1 1 0 1 1 1 0 1 0 1 1 0 1 0 1 0 0 0 1 0 0 1 0 1 1 1 1 1 1 0 1 0 0 1 1 0 1 0 1 0 1 0 1 1 0 1 0 0 0 0 1 0 1 0 1 0 0 0 1 0 1 0 0 0 0 1 1 0 1 0 1 1 1 0 1 1 1 1 1 1 0 1 1 0 0 0 1 0 0 0 0 0 0 1 1 0 0 0 1 1 0 1 1 1 0 1 0 0 1 0 1 1 1 0 1 0 0 0 0 0 1 0 0 0 0 0 0 0 1 1 1 1 0 0 1 0 1 1 1 1 0 1 0 0 1 0 1 0 0 0 1 1 1 1 1 0 1 1 1 1 0 0 1 0 1 0 1 0 1 1 0 1 0 1 0 1 0 1 0 1 1 1 1 0 0 1 0 0 1 1 0 1 0 1 0 1 1 1 0 1 1 0 1 1 1 1 1 1 1 1 1 1 1 1 1 1 0 1 1 0 0 0 1 0 1 1 0 1 0 0 0 1 0 0 1 0 1 1 1 0 1 0 0 1 0 1 1 1 1 1 1 1 1 1 1 0 0 1 0 0 0 1 0 0 0 0 0 0 0 1 0 1 0 0 0 1 0 1 1 0 0 0 0 0 1 0 1 0 0 1 1 1 1 1 0 1 0 0 0 1 1 0 0 1 0 0 1 1 0 1 0 1 0 1 0 0 1 0 0 0 1 1 0 1 1 1 1 0 1 1 1 0 0 0 1 0 0 0 0 0 1 0 0 1 0 1 1 1 0 0 1 1 0 1 0 1 1 0 0 1 1 1 1 0 0 1 1 0 0 1 0 0 1 0 0 0 1 1 0 1 1 0 0 0 1 1 1 1 1 0 1 1 1 1 1 0 0 1 0 1 0 1 1 1 0 1 0 1 1 1 0 1 0 0 1 1 0 1 1 1 1 0 1 1 1 0 1 1 1 1 1 1 1 0 1 0 1 0 0 1 0 1 1 0 0 1 1 0 0 1 0 1 1 1 0 1 0 0 1 0 0 0 0 0 0 1 0 0 0 1 1 0 1 0 0 0 0 0 1 1 0 1 0 1 0 0 0 1 1 1 0 0 1 0 0 1 1 0 0 0 1 1 1 1 1 1 0 1 0 1 1 0 0 0 0 0 0 0 0 1 1 0 0 0 0 0 1 0 0 0 0 0 0 0 0 0 1 0 0 1 1 0 1 1 1 0 0 0 0 1 0 0 1 1 0 0 0 1 1 0 0 1 1 1 1 0 0 1 0 0 0 1 1 1 0 0 0 1 1 1 1 0 0 1 1 1 1 1 0 1 0 1 1 0 0 1 0 0 0 1 0 1 0 1 1 0 1 1 0 0 0 0 1 0 0
Genotype.33 1 1 1 1 0 1 1 0 0 0 0 1 0 1 0 0 0 0 0 0 0 1 1 0 0 1 0 1 0 1 1 1 1 1 0 1 1 1 1 0 1 0 1 1 1 1 1 1 0 0 0 0 1 1 1 0 0 1 1 0 1 0 1 1 0 0 0 0 0 1 0 1 0 1 1 0 0 0 1 0 1 1 1 0 1 1 1 1 0 0 0 0 1 1 1 1 1 0 1 0 0 1 1 0 1 0 0 1 1 0 1 1 0 0 0 0 1 1 1 0 0 0 0 0 0 0 0 0 1 0 1 1 1 0 0 1 1 0 1 0 0 1 1 1 1 0 0 1 0 1 1 1 0 0 1 1 0 1 0 0 0 1 1 0 0 0 1 0 0 0 1 0 1 1 0 0 1 1 1 1 1 0 1 0 1 0 1 1 1 0 1 0 1 0 1 0 0 1 1 1 1 1 0 1 1 0 1 0 1 1 0 0 0 0 1 0 1 0 1 0 1 0 0 0 1 1 1 0 1 1 0 1 0 0 1 0 1 0 1 1 0 0 0 1 1 0 0 0 0 0 0 1 0 1 1 0 1 0 0 1 0 1 0 1 0 0 1 0 0 0 1 0 0 0 1 1 1 1 1 1 1 1 1 1 0 1 0 0 1 1 0 0 1 1 1 1 1 1 0 0 0 1 1 1 1 0 1 0 0 1 1 1 1 1 1 0 0 0 0 0 1 0 1 1 0 0 1 1 1 1 1 1 1 1 1 0 0 0 0 1 0 1 0 0 1 1 0 0 0 1 0 1 1 0 1 0 0 0 0 0 0 0 0 0 1 0 0 0 1 1 1 0 0 1 0 1 0 1 0 1 0 1 1 0 0 0 0 0 0 0 0 1 1 1 0 1 1 1 1 0 1 0 1 0 1 1 0 0 0 0 0 0 1 1 1 1 1 0 0 1 0 1 0 0 0 1 0 0 0 0 1 0 1 0 1 0 1 0 1 0 1 0 1 0 0 0 0 1 1 1 0 1 1 1 1 0 0 0 0 1 1 0 1 0 1 0 1 1 0 0 0 1 1 1 1 1 0 0 1 1 0 0 0 0 1 0 1 0 1 0 0 0 1 1 1 1 0 1 0 1 0 0 1 0 0 1 1 1 1 1 0 1 0 0 1 1 0 1 0 1 0 1 0 1 1 0 1 0 0 1 1 0 1 1 1 1 1 1 1 1 0 1 1 1 0 0 1 0 1 0 0 0 0 0 0 1 1 1 1 1 1 1 1 1 0 0 1 1 0 0 0 1 0 1 1 1 1 0 1 0 0 1 1 0 0 1 0 0 0 1 1 0 1 0 1 0 1 0 0 1 1 1 0 1 1 0 1 0 1 0 0 0 0 1 0 1 0 0 1 1 1 0 1 0 0 1 0 1 1 1 1 0 0 1 0 0 1 0 0 0 0 0 0 0 0 1 0 1 0 1 1 0 1 0 1 0 1 0 1 0 1 1 1 1 0 1 1 1 0 1 0 0 1 1 1 0 0 1 0 0 1 0 0 1 0 0 0 1 0 0 0 0 0 0 1 0 0 0 0 1 0 1 1 0 1 0 0 0 0 0 1 0 1 1 0 1 0 1 1 1 1 1 0 1 0 0 0 1 1 0 1 1 0 0 1 1 1 1 1 0 0 0 0 0 1 1 0 0 1 0 1 0 1 0 0 0 0 0 1 1 0 0 0 0 0 1 0 1 0 0 1 1 1 1 1 0 1 1 1 0 1 1 1 1 1 0 0 1 1 0 1 0 1 0 1 1 0 1 0 0 1 0 0 1 1 1 1 0 0 0 1 1 1 1 0 1 0 0 0 0 0 1 0 1 1 1 1 1 1 0 0 0 0 0 0 1 1 1 1 1 0 1 1 1 1 1 0 1 0 1 1 1 1 0 1 1 1 0 0 1 0 1 0 0 0 1 1 1 1 1 0 1 1 1 1 1 0 0 1 0 1 0 1 1 1 0 1 0 1 1 1 0 1 0 0 1 1 0 1 1 1 1 0 1 0 1 1 1 1 1 1 1 0 1 1 1 0 1 0 0 1 0 1 1 0 0 1 1 0 0 1 0 1 1 1 0 1 0 0 1 0 0 0 0 0 0 1 0 0 0 1 1 0 1 0 0 1 0 0 0 0 1 1 1 0 1 1 0 1 1 1 0 0 1 0 0 1 1 0 0 0 1 0 1 1 1 1 0 1 0 1 1 0 0 1 1 0 0 0 0 1 1 0 0 0 0 0 1 0 0 1 1 0 1 1 0 1 0 1 1 0 0 1 0 0 0 1 1 1 1 0 1 1 0 0 1 1 1 1 1 0 0 1 1 1 1 0 0 1 0 0 0 1 1 0 0 0 0 1 0 1 0 0 1 0 0 1 1 0 0 0 1 1 1 0 1 0 1 1 1 0 1 0 1 1 0 0 1 1 0 0 0 0 1 0 0
Genotype.34 0 0 1 0 1 1 1 1 0 1 0 0 1 0 0 0 0 0 1 0 0 1 0 1 0 1 1 0 1 1 0 1 0 1 0 1 1 1 1 0 1 0 1 1 1 1 1 1 0 0 0 0 1 1 1 0 0 1 1 0 1 0 0 0 1 1 1 1 1 1 0 1 0 1 1 0 0 1 0 1 1 0 0 0 0 1 1 0 0 1 1 0 1 1 1 1 0 1 1 1 1 1 1 1 1 0 0 0 1 1 0 1 0 0 0 1 1 1 1 0 0 0 0 0 0 0 0 1 1 1 1 1 1 1 0 1 1 1 1 1 1 0 0 0 0 1 0 0 1 1 1 1 0 0 1 1 0 0 0 1 0 1 1 0 1 1 0 0 1 0 1 0 1 0 1 0 1 1 0 1 1 0 1 0 1 0 1 1 1 0 0 0 0 1 1 1 0 0 0 0 1 1 1 1 0 1 0 1 0 0 1 1 0 1 0 0 1 0 1 0 1 0 1 1 0 1 1 0 1 1 0 0 0 0 1 0 1 1 1 0 0 0 0 1 1 1 1 1 1 0 0 1 0 0 1 0 0 1 0 1 0 0 0 0 0 0 1 0 0 0 1 1 1 0 0 0 1 0 1 0 0 1 0 1 0 0 0 0 1 1 0 1 1 1 1 1 1 1 0 0 0 1 1 0 0 1 1 0 0 1 1 1 0 1 1 1 0 0 0 0 0 0 0 0 0 0 1 1 1 1 0 1 1 1 1 0 0 0 0 1 0 1 0 0 1 1 0 0 0 1 0 1 1 0 1 0 0 0 0 0 0 0 0 0 1 0 0 0 1 1 1 0 0 1 0 1 0 1 0 1 0 1 1 0 0 1 1 0 0 1 0 0 0 0 1 0 0 1 0 0 1 0 1 0 1 1 0 0 0 0 0 0 1 1 1 1 1 0 0 1 1 1 0 0 0 1 0 0 0 0 1 0 1 1 1 0 1 0 1 1 0 1 0 1 1 0 1 0 0 1 1 1 0 0 0 0 1 0 1 0 0 1 0 0 0 0 1 1 0 0 1 1 0 1 1 1 0 0 0 0 0 1 0 1 0 0 0 1 0 1 0 0 1 1 1 0 0 0 1 0 0 0 1 0 1 1 1 1 1 1 0 1 0 0 0 1 1 0 0 1 0 1 0 1 1 0 1 0 0 1 1 0 1 1 1 1 1 1 1 1 0 1 1 1 0 0 1 1 0 1 0 1 1 1 0 1 1 1 1 1 1 0 1 0 1 0 0 0 0 1 1 0 0 0 1 1 0 0 1 0 1 1 1 1 1 1 1 0 0 0 1 0 0 1 0 1 0 0 0 0 0 1 1 1 0 0 0 0 0 1 1 1 1 0 1 1 1 0 0 1 1 1 0 0 1 0 1 0 1 0 1 1 1 1 1 1 0 1 1 1 1 0 0 1 0 1 0 1 0 1 1 0 1 0 1 0 1 0 1 0 1 1 1 1 0 0 1 0 0 1 1 0 1 0 1 0 1 1 1 0 1 0 1 1 1 1 1 1 1 1 1 1 1 0 1 1 1 1 1 1 0 0 0 1 0 1 1 1 1 0 0 0 1 0 0 1 0 1 0 1 0 1 0 0 1 0 0 0 1 0 0 0 0 0 1 0 0 0 0 0 1 0 1 0 0 0 1 1 0 1 1 0 0 0 0 0 0 1 0 0 1 0 0 0 0 1 0 1 0 1 1 0 0 0 1 1 0 0 1 0 1 1 0 0 1 0 0 1 1 1 1 1 0 1 0 0 1 0 0 0 1 0 1 1 1 0 0 1 1 1 1 0 0 0 1 0 0 0 0 1 0 1 0 1 0 1 0 0 1 1 1 0 1 0 1 0 0 1 0 0 0 0 1 0 0 1 1 0 1 0 0 1 1 0 1 1 1 0 0 1 0 1 1 1 1 0 0 0 0 0 1 0 0 0 0 0 1 1 0 1 0 1 0 0 0 0 0 0 1 1 1 0 1 0 0 1 1 0 1 1 1 1 0 1 1 1 0 1 1 1 1 1 0 1 1 1 0 1 0 0 1 1 1 0 1 1 0 1 0 0 0 0 1 0 0 1 0 0 1 1 0 1 1 0 1 1 0 1 1 1 0 0 0 1 1 1 1 1 1 1 1 0 1 0 1 0 0 0 1 0 0 1 1 0 1 1 1 1 0 0 0 0 0 1 1 1 1 0 1 0 0 0 0 0 0 0 1 1 0 0 0 0 1 0 0 0 1 0 0 0 0 0 1 1 0 0 1 0 1 1 0 0 1 0 0 0 1 1 1 1 0 1 0 0 0 1 1 1 1 1 0 0 1 1 1 1 0 0 1 0 0 0 1 1 1 0 0 0 1 1 1 1 0 0 1 0 1 1 1 0 0 1 1 1 0 0 0 1 1 0 1 0 1 0 1 1 0 0 1 0 1 0 0 1 0 0
Genotype.35 0 1 0 0 0 1 0 1 1 1 1 1 0 1 0 1 0 0 1 1 1 1 0 1 0 1 1 0 1 1 0 1 0 1 0 1 1 1 1 0 1 0 1 1 1 1 1 1 0 0 0 0 1 1 1 0 0 1 1 1 0 0 0 0 1 0 1 0 1 1 0 0 0 1 1 0 0 0 1 0 1 1 1 0 1 1 1 1 0 0 0 0 1 1 1 1 0 1 1 0 0 1 1 0 1 0 1 0 1 1 0 1 0 0 0 0 1 1 1 0 0 0 0 0 0 0 0 0 0 0 0 0 1 1 0 1 1 1 1 1 1 0 0 0 0 1 0 0 1 0 1 1 0 0 1 1 0 1 0 1 1 1 1 1 1 1 1 1 0 1 0 1 0 1 1 0 0 0 0 0 0 1 0 1 0 1 0 1 0 1 0 0 0 1 0 0 1 1 1 1 0 0 0 0 1 1 1 0 0 1 1 1 0 0 1 1 0 0 1 0 1 0 0 0 1 1 0 1 0 0 0 0 0 0 1 0 1 1 1 0 0 0 0 1 1 1 1 1 1 0 0 1 0 1 1 1 1 0 1 0 1 1 0 0 0 1 1 0 0 0 1 0 1 0 0 0 1 1 1 0 1 1 1 1 0 1 0 1 0 1 0 1 0 1 1 1 1 1 1 0 0 1 0 1 1 0 1 0 0 1 1 1 0 0 0 1 1 1 1 1 0 0 0 1 0 1 1 1 1 1 1 0 0 0 1 0 0 1 1 0 0 1 0 0 1 0 0 0 0 1 0 1 1 0 1 0 0 0 0 0 1 0 0 0 1 0 0 0 1 1 1 0 0 1 0 1 0 1 0 1 0 0 0 1 1 0 0 1 1 1 1 0 1 0 1 1 0 1 0 1 1 1 0 1 1 1 0 1 0 0 1 1 0 0 0 0 0 1 1 0 1 1 0 1 1 1 0 0 1 0 0 1 1 1 0 1 0 1 0 1 0 0 1 0 1 0 1 0 1 1 0 1 0 0 1 0 0 1 1 0 0 1 0 0 0 0 1 1 0 0 0 1 1 1 1 1 0 0 0 1 0 1 1 0 0 0 0 0 1 0 1 0 0 0 1 0 0 0 1 0 1 1 1 0 0 0 0 1 1 1 0 1 0 0 1 1 0 1 0 1 0 0 0 1 1 0 1 0 0 0 0 1 0 1 0 1 0 0 1 1 0 1 1 1 0 0 1 0 1 0 0 0 1 1 0 1 1 1 1 1 1 0 1 1 0 0 0 1 0 0 0 0 0 0 1 1 0 0 0 1 1 0 1 1 1 0 1 0 0 1 0 1 1 1 0 1 1 1 1 0 0 0 0 0 0 0 0 0 0 1 1 1 1 0 1 1 1 0 0 1 1 0 1 0 1 0 0 1 0 0 0 1 1 0 1 1 0 1 1 1 1 0 0 1 0 1 1 0 0 0 1 0 0 1 0 1 0 1 0 0 0 0 1 0 0 0 0 1 0 0 1 1 1 0 0 0 1 1 1 0 1 0 1 1 1 1 1 1 1 1 1 1 1 1 1 1 1 1 1 0 0 0 0 1 0 1 1 1 1 0 0 0 1 0 0 1 1 1 1 1 1 1 0 1 0 1 0 0 0 0 1 1 1 1 0 1 0 0 1 1 1 1 0 0 1 1 0 0 1 0 0 1 1 1 1 1 1 0 0 1 0 1 1 1 1 0 1 0 1 0 1 1 1 1 1 1 1 0 1 0 1 1 1 0 0 1 1 0 0 1 1 1 0 1 0 0 1 0 0 0 1 0 0 1 1 1 0 0 1 0 1 1 1 1 0 0 0 0 0 0 1 0 1 0 1 0 1 1 1 0 0 1 1 0 1 0 1 1 0 0 0 1 1 1 1 1 0 0 0 1 1 1 1 0 1 1 1 0 0 1 0 1 0 0 0 1 1 1 1 1 0 1 1 1 1 1 0 0 1 0 1 0 1 1 1 0 1 0 1 1 1 0 1 0 0 1 1 0 1 1 1 1 0 1 0 1 1 1 1 1 1 1 1 1 0 1 0 0 0 0 1 1 1 0 0 0 1 1 0 0 1 0 1 1 1 0 1 0 0 0 1 1 1 1 1 1 0 0 0 0 1 1 1 0 1 1 0 1 1 1 0 1 1 1 0 1 1 0 1 1 1 1 0 0 0 0 0 0 1 0 1 0 1 0 0 0 0 1 1 1 0 0 0 0 1 1 0 1 1 1 0 0 1 0 0 1 0 1 0 0 1 1 0 1 0 0 0 1 0 0 1 1 1 1 0 0 0 0 1 0 0 1 0 0 1 0 0 1 1 0 0 0 0 0 0 1 1 1 0 1 1 1 0 1 0 0 1 0 0 0 0 0 1 0 1 1 1 1 1 0 1 1 1 1 0 0 0 1 1 0 0 1 0 0 1 1 0 1 1 0 0 0 0 1 1 1
Genotype.36 0 1 1 0 1 1 1 0 1 1 1 1 1 1 0 1 0 0 1 0 0 1 0 1 0 1 1 0 1 1 0 1 0 1 0 1 1 1 1 0 1 0 1 1 1 1 1 1 0 0 0 0 1 1 1 0 0 1 1 0 1 0 0 0 1 1 1 1 1 1 0 1 0 1 1 0 1 1 0 1 1 0 0 0 0 1 1 0 0 1 1 0 1 1 1 1 1 1 1 0 0 1 0 0 1 0 1 0 1 1 0 1 0 1 1 1 0 0 0 0 0 0 0 0 0 0 1 0 0 0 1 1 1 1 0 1 1 1 1 1 1 0 0 0 0 1 0 0 1 1 1 1 0 0 1 1 0 0 0 1 0 1 1 0 1 1 0 0 1 0 1 0 1 0 1 0 1 1 0 1 1 0 1 0 1 0 1 1 1 0 0 0 0 1 1 1 0 0 0 0 1 1 1 1 0 1 0 1 1 0 0 0 0 0 1 0 1 0 1 0 1 0 0 0 1 1 1 0 1 1 1 1 0 0 1 0 1 1 1 0 0 0 0 1 1 1 1 1 1 0 0 1 0 0 0 0 0 1 0 1 0 0 0 0 0 0 1 0 0 0 1 0 0 1 0 0 0 0 0 0 1 1 1 1 0 1 0 0 1 1 0 0 0 1 1 1 1 1 0 1 0 0 1 1 1 0 1 0 0 1 1 1 0 1 1 1 0 0 0 0 0 0 0 0 0 1 1 0 1 1 0 0 0 0 1 0 0 0 0 1 0 1 0 0 1 1 0 0 0 1 0 1 1 0 1 0 0 0 0 0 0 0 0 0 1 0 0 0 1 1 1 0 0 1 0 1 0 1 0 1 0 1 1 0 0 0 0 0 0 0 0 1 1 1 0 1 1 1 1 1 1 1 0 0 0 0 1 0 0 0 0 1 0 0 1 1 1 0 0 1 1 1 0 0 0 1 0 0 0 0 1 0 1 1 1 0 1 0 1 1 0 1 0 1 1 0 1 0 0 1 1 1 0 0 0 0 1 0 1 0 0 1 0 0 0 0 1 1 0 0 0 1 1 1 1 1 0 1 0 1 1 0 0 1 1 0 1 1 0 1 0 0 0 0 1 0 0 0 0 1 0 0 1 0 0 0 1 1 1 1 0 1 0 0 1 0 0 1 1 0 1 1 0 0 1 0 1 0 0 0 0 1 0 1 0 1 0 0 0 1 0 1 0 0 0 0 1 0 1 0 1 1 0 1 0 0 1 1 1 1 1 0 1 1 0 0 0 1 0 0 0 1 0 0 1 1 0 0 1 1 1 1 1 1 1 1 1 0 0 0 1 0 0 1 0 1 1 0 0 0 0 1 0 0 0 0 0 0 0 1 1 1 1 0 1 1 0 0 1 1 1 1 0 0 1 0 0 0 0 0 1 1 1 1 0 0 0 1 1 1 1 0 0 1 0 1 0 1 0 1 1 0 1 0 1 0 1 0 1 0 1 1 1 1 0 0 1 0 0 1 1 0 1 0 1 0 1 1 1 0 1 1 0 1 1 1 1 1 1 1 1 1 1 1 1 1 1 1 1 1 0 0 0 1 0 1 1 1 1 0 0 0 1 1 0 1 0 1 1 1 1 1 0 1 0 0 0 1 0 0 1 1 1 1 1 1 0 0 0 1 0 0 1 1 0 0 1 1 0 1 1 0 0 0 0 0 0 1 0 0 1 0 0 0 0 0 1 0 1 0 1 1 1 0 1 1 0 0 1 0 1 1 0 0 1 0 0 0 1 0 1 0 1 0 1 0 0 1 0 0 1 1 1 1 1 0 0 1 1 1 1 0 0 0 1 0 0 0 0 0 1 0 0 1 0 1 0 0 1 0 1 0 1 0 1 0 0 0 0 0 1 1 1 1 0 0 1 1 0 1 1 0 0 1 0 0 0 1 1 0 0 1 1 1 1 0 0 0 0 1 0 1 1 1 1 1 0 0 1 0 1 0 1 1 1 0 1 0 0 0 0 1 1 1 1 0 1 0 1 1 1 1 0 1 0 0 0 0 0 1 0 1 0 1 0 0 1 0 1 0 1 0 1 1 0 0 1 1 0 0 1 0 1 1 1 0 1 0 1 1 0 1 1 0 1 1 1 0 0 0 1 1 0 1 0 0 0 0 0 1 1 0 1 0 1 0 1 0 1 1 1 0 1 1 0 1 1 1 1 0 1 1 1 1 1 1 1 0 1 0 1 1 0 0 0 0 0 0 1 0 1 0 1 1 0 0 1 0 0 0 1 1 0 1 1 0 1 0 1 1 0 0 1 0 0 0 1 1 1 1 0 1 1 0 0 1 1 1 1 1 0 0 1 1 1 1 0 1 0 1 1 1 0 1 1 0 0 0 1 1 1 1 0 0 1 1 1 0 0 0 1 0 0 1 0 1 0 1 1 1 0 1 0 1 1 0 0 1 1 0 0 0 0 1 0 0
Genotype.37 0 1 1 0 1 0 0 1 0 1 1 1 0 0 1 1 0 0 1 0 0 1 0 1 0 1 1 0 1 1 0 1 0 1 0 1 1 1 1 0 1 0 1 1 1 1 1 1 0 0 0 0 1 1 1 0 0 1 1 0 1 0 0 0 1 1 1 1 1 1 0 1 0 1 1 0 1 1 0 1 1 0 0 0 0 1 1 0 0 1 1 0 1 1 1 1 1 1 1 0 0 1 0 0 1 0 1 0 1 1 0 1 0 1 1 1 0 0 0 0 0 0 0 0 0 0 1 0 0 0 1 1 0 1 1 1 0 1 0 0 1 0 0 0 0 1 0 0 1 1 1 1 0 0 1 1 0 0 0 1 0 1 1 0 1 1 0 0 1 0 1 0 1 0 1 0 1 1 0 1 1 0 1 0 1 0 1 1 1 0 0 0 0 1 1 1 0 0 0 0 1 1 1 1 0 1 0 1 1 0 0 0 0 0 1 0 1 0 1 0 1 0 0 0 1 1 1 0 1 1 1 1 0 0 1 0 1 1 1 0 0 0 0 1 1 1 1 1 1 0 0 1 0 0 1 0 0 1 0 1 0 0 1 1 0 0 0 0 0 0 1 0 0 1 0 0 0 0 0 0 1 1 1 1 0 1 0 0 1 1 0 0 1 1 1 1 1 1 0 1 0 0 1 1 1 0 1 0 0 0 1 1 0 1 1 1 0 0 0 0 1 0 0 0 0 1 1 0 1 1 0 0 0 0 1 0 0 0 0 1 0 1 0 0 1 1 0 0 0 1 0 1 1 0 1 0 0 0 0 0 0 0 0 0 1 0 0 0 1 1 1 0 0 1 0 1 0 1 0 1 0 1 1 0 0 0 0 0 0 0 0 1 1 1 0 1 1 1 1 1 1 1 0 0 0 0 1 0 0 0 0 1 0 0 1 1 1 0 0 1 0 1 0 0 0 1 0 0 0 0 1 0 1 1 1 0 1 0 1 1 1 0 1 0 0 0 0 1 1 1 1 1 0 0 0 0 1 0 1 0 0 1 0 0 0 0 1 1 0 0 0 1 1 1 1 1 0 1 0 1 1 0 0 1 1 0 1 1 0 1 0 0 0 0 1 0 0 0 0 1 0 0 1 0 0 0 1 1 1 1 0 1 0 0 1 0 0 1 1 0 1 1 0 0 1 0 1 0 0 0 0 1 0 1 0 1 0 0 0 1 0 1 0 0 0 0 1 0 1 0 1 1 0 1 0 0 1 1 1 1 1 0 1 1 0 0 0 1 0 0 0 1 0 0 1 1 0 0 1 1 1 1 1 1 1 0 1 0 0 0 1 0 0 1 0 1 1 0 0 0 0 1 0 1 0 0 0 0 0 1 1 1 0 0 1 1 0 1 1 1 1 1 0 0 1 0 0 0 0 0 1 1 1 1 0 0 0 1 1 1 1 0 0 1 0 1 0 1 0 1 1 0 1 0 1 0 1 0 1 0 1 1 1 1 0 0 1 0 0 1 1 0 1 0 1 0 1 1 1 0 1 1 0 1 1 1 1 1 1 1 1 1 1 1 1 1 1 1 1 1 0 0 0 1 0 1 1 1 1 0 0 0 1 1 0 1 0 1 1 1 1 1 0 1 0 0 0 1 0 0 1 1 1 1 0 1 0 0 0 1 0 0 1 0 0 0 0 1 0 1 1 0 0 0 0 0 0 1 0 0 1 0 0 0 0 1 0 1 0 1 1 0 0 0 1 1 0 0 1 0 1 1 1 0 1 1 1 0 0 0 1 0 1 0 1 0 0 1 0 0 0 1 0 0 1 0 1 0 0 1 0 0 0 0 1 0 1 0 1 0 1 0 0 1 0 1 0 0 1 0 1 0 1 0 1 0 0 0 1 1 1 1 1 1 0 0 1 1 0 1 1 0 0 1 0 0 0 1 1 0 0 1 1 1 1 0 0 0 0 1 0 1 1 1 1 1 0 0 1 0 1 0 1 1 1 0 1 0 0 0 0 1 1 1 1 0 1 0 1 1 1 1 0 1 0 0 0 0 0 1 0 1 0 1 0 0 1 0 1 0 1 0 1 1 0 0 1 1 0 0 1 0 1 1 1 0 1 0 1 1 0 1 1 0 1 1 1 0 0 0 1 1 0 1 0 0 0 0 0 1 1 0 1 0 1 0 1 0 1 1 1 0 1 1 0 1 1 1 1 0 1 1 1 1 1 1 1 0 1 0 1 1 0 0 0 0 0 0 1 0 1 0 1 1 0 0 1 0 0 0 1 1 0 1 1 0 1 0 1 1 0 0 1 0 0 0 1 1 1 1 0 1 1 0 0 1 1 1 1 1 0 0 1 1 1 1 0 1 0 1 1 1 0 1 1 0 0 0 1 1 1 1 0 0 1 1 1 0 0 0 0 1 1 1 0 1 0 1 1 1 0 1 0 1 1 0 0 1 1 0 0 0 0 1 0 0
Genotype.38 0 1 0 1 1 1 1 0 0 0 0 1 0 1 1 0 1 0 1 1 1 0 0 0 1 0 0 1 0 1 1 1 1 1 0 1 1 1 1 0 1 0 1 1 0 1 0 1 1 0 0 1 1 1 1 0 1 0 0 0 1 0 1 1 0 0 0 0 0 0 0 1 1 1 1 0 0 0 1 0 1 1 1 0 1 1 1 1 0 0 0 0 1 1 1 1 1 0 1 0 0 1 1 0 1 0 0 0 1 1 0 1 0 1 0 0 1 1 1 0 0 0 0 0 0 0 0 1 0 0 1 1 1 0 0 1 1 0 1 0 0 1 1 1 1 0 0 0 0 1 1 0 0 1 1 1 1 0 0 0 0 1 0 1 0 0 1 1 0 0 1 0 0 1 0 0 1 1 0 1 1 0 1 0 1 0 1 1 1 0 1 0 1 0 1 0 0 1 1 1 1 1 0 1 1 0 1 0 1 1 1 1 0 1 1 0 1 1 0 0 1 0 1 1 0 0 0 0 1 0 0 1 0 0 1 0 1 1 1 0 0 0 0 1 1 1 1 1 1 1 1 0 1 1 1 0 0 1 0 1 0 0 0 0 0 0 1 0 0 0 1 0 0 0 1 1 1 1 1 1 0 1 0 1 0 0 0 0 1 1 0 0 1 1 1 1 1 1 0 0 0 1 1 1 1 0 1 0 0 1 1 1 0 1 1 0 0 0 0 0 1 0 1 1 0 0 1 1 1 1 1 1 1 1 1 0 0 0 0 1 0 1 0 0 1 1 0 0 0 1 0 1 1 0 1 0 0 0 0 0 0 0 0 0 1 0 0 0 1 1 1 0 0 1 0 1 0 1 0 1 0 1 1 0 0 0 0 0 0 0 0 1 1 1 0 1 1 0 1 1 0 1 0 1 1 1 0 1 0 0 1 1 0 0 0 0 0 0 0 1 0 1 1 0 0 1 0 0 0 0 1 0 1 1 1 0 0 0 1 0 0 1 0 1 0 0 0 1 0 1 0 1 1 1 1 0 0 0 0 1 1 0 1 0 1 0 1 1 0 0 0 1 1 1 1 1 0 1 0 1 0 0 0 0 1 0 1 1 0 1 0 1 0 1 0 1 0 1 1 0 1 1 1 0 0 1 1 1 1 1 0 1 0 0 0 0 1 1 0 1 0 1 0 0 0 1 0 0 1 0 0 1 0 1 0 1 0 0 0 1 0 1 0 0 0 0 1 0 1 1 0 1 1 1 0 1 1 1 1 1 1 0 1 1 0 0 0 1 0 1 0 1 0 0 1 1 0 1 0 0 1 1 1 0 0 0 1 0 0 1 1 0 1 0 1 0 1 0 0 1 1 1 0 1 1 0 1 0 1 0 0 0 0 1 0 1 1 0 1 1 0 0 1 0 0 0 0 1 0 0 0 0 0 1 0 0 0 1 1 1 0 0 0 0 0 1 0 1 0 1 1 0 1 0 1 0 1 0 1 0 1 1 1 1 0 1 1 1 0 1 0 0 1 1 1 0 0 1 0 0 1 0 0 1 0 0 0 1 0 0 0 0 0 0 1 0 0 0 0 1 0 1 1 0 1 0 0 0 1 0 1 0 1 0 1 1 0 0 0 0 0 0 1 0 1 0 0 0 1 0 0 0 0 0 1 1 1 1 1 0 0 0 0 0 1 1 0 0 1 0 1 0 1 0 0 0 1 0 1 1 1 0 0 0 0 0 1 0 1 1 1 0 0 0 1 1 0 0 1 0 1 1 0 0 1 1 1 0 0 0 1 0 1 0 1 0 0 1 0 0 1 0 1 1 1 1 1 0 0 0 1 0 0 0 0 1 0 1 0 1 0 0 0 1 1 1 1 1 1 0 0 0 0 0 0 1 1 1 1 1 1 1 1 1 1 1 0 0 0 0 1 1 1 0 1 1 1 0 0 1 0 1 0 0 0 1 1 1 1 1 0 1 1 1 1 1 0 0 1 0 1 0 1 1 1 0 1 0 1 1 1 0 1 0 0 1 1 1 1 1 0 1 1 0 0 1 0 1 0 1 0 1 0 1 0 1 0 0 1 1 0 1 0 0 1 0 1 1 0 0 1 0 1 0 0 1 0 1 1 0 0 1 1 1 1 1 0 0 1 1 0 0 0 0 1 1 1 0 0 0 0 1 0 1 0 0 1 0 1 0 0 1 1 0 1 1 1 1 0 0 0 1 0 0 0 1 1 0 1 0 0 1 0 0 0 0 0 0 0 0 1 0 1 1 1 0 1 1 0 0 1 1 0 1 1 0 1 0 1 1 0 0 0 1 1 1 0 0 0 0 1 0 0 1 1 0 0 0 1 1 0 0 1 1 1 1 0 0 1 0 0 0 1 1 0 0 0 0 1 1 1 1 0 0 0 0 0 1 0 0 0 1 1 1 0 1 0 1 1 1 0 1 0 1 1 0 0 1 1 0 0 0 0 1 0 0
Genotype.39 0 0 1 0 1 1 1 1 0 1 0 0 1 0 0 0 1 1 0 1 1 0 0 1 0 1 1 0 1 1 0 1 0 1 0 1 1 1 1 0 1 0 1 1 1 1 1 1 0 0 0 0 1 1 1 0 0 1 1 0 1 0 1 1 0 0 1 0 0 0 0 1 1 0 1 0 0 1 0 1 1 0 0 0 0 1 1 0 0 1 1 0 1 1 1 1 0 1 1 1 1 1 1 1 1 0 0 0 1 1 0 1 0 0 0 1 1 1 1 0 0 0 0 0 0 1 1 1 1 0 1 1 1 0 0 1 1 0 0 0 1 1 1 1 1 0 0 0 1 1 1 1 0 0 1 1 0 0 0 0 0 1 1 1 0 0 1 1 0 0 1 0 1 0 1 0 0 1 0 0 1 1 1 0 1 0 1 1 1 0 0 0 0 0 1 1 0 0 0 1 1 1 0 1 0 1 1 0 0 0 0 0 1 0 0 0 1 0 0 0 1 0 1 1 1 1 1 1 0 0 0 0 0 0 1 0 1 1 1 0 0 0 0 1 1 1 1 1 1 0 0 1 0 0 1 0 0 1 0 1 0 0 0 0 0 0 1 0 0 0 1 1 1 0 0 0 1 0 1 0 0 1 0 1 0 0 0 0 1 1 0 1 1 1 1 1 1 1 0 0 0 1 1 0 0 1 1 0 0 1 1 1 0 0 0 1 1 0 1 0 1 1 1 1 0 1 1 0 1 1 0 1 1 1 1 0 0 0 0 1 0 1 0 0 1 1 0 0 0 1 0 1 1 0 1 0 0 0 0 0 0 0 0 0 1 0 0 0 1 1 1 0 0 1 0 1 0 1 0 1 0 1 1 0 0 1 1 0 0 1 0 0 0 0 1 0 0 1 0 0 1 0 1 0 1 1 0 0 0 0 0 0 1 1 1 1 1 0 0 1 1 1 0 0 0 1 0 0 0 0 1 0 1 1 1 0 1 0 1 0 1 0 1 0 1 0 1 0 0 1 0 1 1 1 1 0 0 0 0 1 1 0 1 0 0 0 1 1 0 0 0 1 1 0 1 0 0 1 0 0 0 1 0 1 1 1 0 0 1 0 0 0 1 1 1 1 0 1 0 1 0 0 1 0 0 1 1 1 1 1 0 1 0 0 0 1 1 1 0 1 0 1 0 0 0 0 0 1 0 0 1 0 1 0 0 0 0 1 1 1 0 0 1 1 1 1 0 0 1 0 1 0 0 0 0 0 1 0 0 0 0 1 0 0 1 0 1 0 0 1 1 1 1 1 0 1 0 0 1 1 1 1 1 1 1 1 1 0 0 0 1 0 0 1 0 1 0 0 0 0 0 1 1 1 0 0 0 0 0 1 1 1 1 0 1 1 1 0 0 1 1 1 0 0 1 0 1 0 1 0 1 1 1 1 1 1 0 1 1 1 1 0 0 1 0 1 0 1 0 1 1 0 1 0 1 0 1 0 1 0 1 1 1 1 0 0 1 0 0 1 1 0 1 0 1 0 1 1 1 0 1 0 1 1 1 1 1 1 1 1 1 1 1 0 1 1 1 1 1 1 0 0 0 1 0 1 1 1 1 0 0 0 1 0 0 1 0 1 0 1 1 1 0 1 1 0 0 0 1 0 0 0 0 0 1 1 0 0 0 1 0 0 1 0 0 0 0 1 0 1 1 0 0 0 0 0 0 1 1 0 0 0 0 0 0 1 0 1 0 1 1 0 1 1 1 1 1 0 0 0 1 1 1 1 1 0 0 1 1 0 1 0 1 0 1 1 0 1 0 0 0 1 0 0 1 1 1 0 0 0 1 1 0 0 1 1 0 1 0 1 0 0 1 0 0 0 0 0 1 1 1 0 1 0 1 0 0 1 0 0 0 0 1 0 0 1 1 0 1 0 0 1 1 0 1 1 1 0 0 1 0 1 1 1 1 0 0 0 0 0 1 0 0 0 0 0 1 1 0 1 0 1 0 0 0 0 0 0 1 1 1 0 1 0 0 1 1 0 1 1 1 1 0 1 1 1 0 1 1 1 1 1 0 1 1 1 0 1 0 0 1 1 1 0 1 1 0 1 0 0 0 0 1 0 0 1 0 0 1 1 0 1 1 0 1 1 0 1 1 1 0 0 0 1 1 1 1 1 1 1 1 0 1 0 1 0 0 0 1 1 1 0 0 0 0 0 0 0 0 0 0 0 0 1 1 1 1 0 1 0 0 0 0 0 0 0 1 1 0 0 0 0 1 0 0 0 1 0 0 0 0 0 1 1 0 0 1 0 1 1 0 0 1 0 0 0 1 1 1 1 0 1 0 0 0 1 1 1 1 1 0 0 1 1 1 1 0 0 0 1 0 1 1 1 0 0 0 1 0 0 0 0 0 0 1 1 0 1 1 0 0 0 1 1 0 0 1 0 0 0 1 0 1 0 1 1 0 0 1 0 1 0 0 1 0 0
Genotype.40 0 1 0 1 1 1 1 0 1 1 1 1 1 1 0 1 0 0 1 1 1 0 0 1 0 1 1 0 1 1 0 1 0 1 0 1 1 1 1 0 1 0 1 1 1 1 1 1 0 0 0 0 1 1 1 0 0 1 1 0 1 0 1 1 0 0 0 0 0 0 0 1 1 1 1 0 0 0 1 0 1 1 1 0 1 1 1 1 0 0 0 0 1 1 1 1 1 0 1 0 0 1 1 0 1 0 0 0 1 1 1 1 0 0 0 0 1 1 1 0 0 0 0 0 0 0 1 1 0 0 1 0 1 0 0 1 1 0 1 0 0 1 1 1 1 0 0 1 0 1 0 0 0 1 1 1 1 1 0 0 0 1 1 0 0 0 1 0 0 0 1 0 1 0 1 0 1 1 1 1 1 0 1 0 1 0 1 1 1 0 0 0 1 1 1 1 0 0 1 1 1 1 1 1 0 0 1 0 1 1 1 1 0 1 1 0 1 1 0 0 1 0 1 1 0 0 0 0 1 0 1 1 0 0 1 1 1 1 1 0 1 0 0 0 0 1 0 0 1 0 0 1 0 1 1 0 0 1 0 1 0 1 0 1 0 0 0 0 0 0 1 1 0 1 0 0 0 0 0 0 1 1 1 1 0 1 0 0 1 1 0 0 0 1 1 1 1 1 0 1 0 0 1 1 1 0 1 0 0 1 1 1 0 0 1 0 0 0 1 1 0 0 1 1 1 0 0 0 0 1 1 0 0 0 0 1 1 0 0 0 1 1 0 0 1 1 0 0 0 1 0 1 1 0 1 0 1 0 0 0 1 0 0 0 1 0 0 0 1 1 1 0 0 1 0 1 0 1 0 1 0 1 0 0 0 1 0 0 0 1 1 1 0 0 1 0 0 1 1 1 1 1 0 0 0 0 0 1 0 0 1 1 0 0 0 0 0 1 1 0 1 1 0 0 0 1 0 0 0 0 1 0 1 0 1 0 1 0 1 0 1 0 1 0 0 0 0 1 1 1 0 1 1 1 1 0 0 0 0 1 1 0 1 0 0 0 0 0 1 1 0 1 0 1 1 1 0 0 0 1 0 1 1 0 1 1 1 0 1 0 1 0 0 0 1 0 0 1 0 1 0 0 1 0 0 1 1 1 1 1 0 1 0 0 0 0 1 1 0 1 0 1 0 1 1 0 1 0 0 0 0 1 0 1 0 1 0 0 0 1 0 1 0 0 0 0 1 1 0 1 0 1 1 1 0 1 1 1 1 1 1 0 1 1 0 0 0 1 0 0 0 0 0 0 1 1 0 0 0 1 1 0 1 1 1 0 1 0 0 0 1 0 0 1 0 1 1 1 1 0 0 1 1 0 0 0 0 0 0 1 1 1 1 0 1 1 0 0 1 1 1 0 1 0 0 0 1 1 0 0 0 1 1 1 1 0 0 1 1 1 1 0 0 1 0 1 0 1 0 1 1 0 1 0 1 0 1 0 1 0 1 1 1 1 0 0 1 0 0 1 1 0 1 0 1 0 1 1 1 0 1 0 1 1 1 1 1 1 1 1 1 1 1 0 1 1 1 1 1 1 0 0 0 0 1 0 0 0 0 0 1 0 1 0 1 1 0 1 1 1 1 1 0 1 0 0 1 1 1 1 1 1 1 1 0 1 0 0 1 1 0 0 1 1 0 0 1 1 0 1 1 0 0 0 0 0 0 1 0 0 1 0 0 0 0 1 0 1 0 1 1 0 0 0 1 1 0 0 1 0 1 1 0 0 1 0 0 1 1 1 1 1 0 1 0 0 1 0 0 0 1 0 1 1 1 0 0 1 1 1 1 0 0 0 1 0 0 0 0 1 0 1 0 0 1 0 1 1 0 0 0 0 1 1 1 1 1 1 0 0 0 1 1 1 0 0 1 1 0 1 1 1 1 0 1 1 1 0 0 1 0 1 1 1 1 1 1 0 1 0 1 0 0 0 0 0 1 1 0 1 0 1 0 0 0 0 0 1 0 0 0 1 1 1 1 0 1 0 1 1 1 1 0 1 1 1 0 1 1 1 1 1 0 1 1 1 0 1 0 0 1 1 1 0 1 1 0 1 0 0 0 0 1 1 1 0 1 1 1 1 0 1 1 0 1 0 0 1 0 1 0 0 1 1 0 0 0 0 0 1 1 0 1 0 1 0 0 0 1 0 0 1 1 1 1 0 1 1 0 0 0 1 1 1 1 1 1 0 0 0 1 1 0 0 0 0 1 1 1 0 1 0 1 1 1 1 0 1 1 0 1 0 1 1 1 0 1 0 1 1 0 0 1 0 0 0 1 1 1 1 0 1 0 0 0 1 1 1 1 1 0 0 1 1 1 1 0 0 1 0 0 0 1 1 0 0 0 0 1 0 1 0 0 1 0 1 1 0 0 0 1 0 1 1 0 0 1 0 0 0 1 0 1 0 1 1 0 1 1 0 0 0 1 1 0 0
Genotype.41 0 1 1 0 1 0 1 1 0 1 0 0 1 0 0 1 0 1 0 1 0 0 0 0 1 0 1 0 1 1 1 1 1 0 1 0 0 0 1 1 1 1 0 0 1 0 0 0 1 1 1 0 0 0 1 1 0 1 1 1 0 0 0 0 1 0 1 0 1 1 0 0 0 1 1 0 0 0 1 0 1 1 1 0 1 1 1 1 0 0 0 0 1 1 1 1 1 0 0 0 0 1 1 0 1 1 1 0 1 1 0 1 1 0 0 1 0 0 1 0 1 0 0 0 0 0 1 1 0 0 1 0 0 1 1 1 1 0 0 0 1 1 1 0 1 0 1 0 0 0 0 0 1 0 1 1 1 0 1 1 1 0 1 1 1 0 1 1 0 0 1 0 1 0 1 0 1 1 0 1 1 0 1 0 1 0 0 1 0 1 0 0 0 1 1 0 1 1 1 1 0 0 0 0 1 1 0 1 0 0 1 1 0 1 0 0 1 0 1 0 1 0 0 0 1 0 1 0 1 1 0 0 0 0 1 1 1 1 1 0 1 1 0 1 1 1 0 0 0 1 1 0 0 1 1 1 1 0 1 0 1 1 0 0 0 1 1 0 0 0 1 0 1 0 0 0 1 1 1 0 1 1 1 1 0 1 0 0 1 0 0 1 0 1 1 1 1 1 0 0 1 0 1 1 1 0 1 0 0 1 1 1 0 0 0 1 1 1 1 1 0 0 0 1 0 1 1 1 1 1 1 0 0 0 1 0 0 1 1 0 0 1 0 0 1 0 0 0 0 1 0 1 1 0 1 0 0 0 0 0 1 0 0 0 1 0 0 0 1 1 1 0 0 1 0 1 0 1 0 1 0 0 0 1 1 0 0 1 1 1 1 0 1 0 0 1 0 1 1 1 1 1 1 0 1 1 0 0 0 0 0 1 0 0 1 1 1 0 1 0 0 1 0 1 1 0 0 1 1 1 0 1 0 1 0 1 0 0 1 1 0 1 0 1 0 0 1 0 1 1 0 0 1 0 1 1 1 1 0 1 1 1 0 0 0 0 1 1 0 0 0 1 1 1 1 1 0 0 0 1 1 0 0 1 1 0 1 0 0 0 1 0 0 0 1 0 0 1 1 0 1 1 1 0 0 0 0 1 1 1 0 1 0 0 1 1 0 1 1 0 1 1 1 0 1 0 1 0 1 0 0 1 0 0 0 1 0 0 1 1 0 0 1 0 0 1 1 1 1 0 1 0 0 0 0 1 1 1 1 1 1 0 1 1 0 0 0 1 0 1 0 1 0 0 1 1 0 0 0 1 1 0 1 1 1 0 1 0 0 1 0 1 1 1 0 1 0 0 0 0 0 1 0 0 0 0 0 0 0 1 1 1 1 0 1 1 1 0 1 1 1 0 1 1 0 0 0 1 0 0 0 1 1 0 1 1 0 1 1 1 1 0 0 1 0 1 1 0 0 0 1 0 0 1 0 1 0 1 0 0 0 0 1 0 0 0 0 1 0 0 1 1 1 0 0 0 1 1 1 0 1 0 1 1 1 1 1 1 1 1 1 1 1 1 1 1 1 1 1 0 0 0 0 1 0 1 1 1 1 0 0 0 1 0 0 1 1 1 0 0 0 1 0 1 1 0 0 0 1 0 1 1 0 0 1 1 0 0 1 1 1 1 0 0 1 1 0 0 1 0 0 1 1 1 1 1 1 0 0 1 0 1 1 1 1 0 1 0 1 0 1 1 1 1 1 1 1 0 1 0 1 1 1 1 0 1 1 1 0 1 1 1 0 1 0 1 1 0 0 0 1 0 0 1 1 1 1 1 1 1 1 0 0 0 0 1 1 0 1 0 1 0 1 0 1 0 1 0 1 0 1 0 1 1 0 0 1 1 0 0 1 1 1 1 1 1 0 1 0 1 1 1 1 0 1 1 1 0 0 1 0 1 0 0 0 1 1 1 1 1 0 1 1 1 1 1 0 0 1 0 1 0 1 0 0 0 0 1 0 0 0 1 0 1 1 0 1 0 0 0 0 1 0 1 0 0 0 1 0 0 0 0 1 0 1 1 0 0 0 0 1 1 1 0 0 0 1 1 0 0 1 0 1 1 1 0 1 0 0 0 1 1 1 1 1 1 0 0 0 0 1 1 1 0 1 1 0 1 1 1 1 0 1 0 1 0 1 0 1 1 1 1 0 0 0 0 0 0 1 0 1 0 1 0 0 0 0 0 1 0 1 1 0 0 1 1 0 0 1 1 0 0 1 0 0 1 1 1 0 1 1 1 0 1 0 0 0 1 0 0 1 1 1 1 0 0 0 0 1 0 0 1 0 0 1 0 0 1 1 1 1 0 1 0 0 1 1 1 0 1 1 1 0 1 0 0 1 0 0 1 0 1 0 0 0 1 0 0 0 0 1 0 0 0 1 1 0 1 1 0 0 1 0 1 1 1 0 0 0 1 1 1 1 1 0 0
Genotype.42 0 1 0 0 0 1 0 1 1 1 1 1 0 1 0 1 0 0 1 1 1 1 0 1 0 1 1 0 1 1 0 1 0 1 0 1 1 1 1 0 1 0 1 1 1 1 1 1 0 0 0 0 1 1 1 0 0 1 1 1 0 0 0 0 1 0 1 0 1 1 0 0 1 1 1 0 0 0 1 0 1 1 1 0 1 1 1 1 0 0 0 0 1 1 1 1 0 1 1 0 0 1 1 0 1 0 1 0 1 1 0 1 0 0 0 1 0 0 1 0 1 0 0 0 0 0 0 0 0 0 0 0 1 1 0 1 1 1 1 1 0 1 1 0 1 1 1 0 1 0 1 0 0 1 0 0 1 1 0 0 0 1 1 1 0 0 1 1 1 0 0 0 1 0 1 0 1 1 0 1 1 1 1 0 1 0 1 0 1 0 1 1 1 1 1 0 0 1 1 1 1 1 1 1 1 0 1 0 0 1 1 1 0 0 1 1 0 0 1 0 1 0 0 0 1 1 0 1 0 0 0 0 0 0 1 0 1 1 1 0 0 0 0 1 1 1 1 1 1 0 0 1 0 1 1 1 1 0 1 0 1 1 0 0 0 1 1 0 0 0 1 0 1 0 0 0 1 1 1 0 1 1 1 1 0 1 0 1 0 0 1 1 1 1 0 0 0 1 0 0 1 0 1 1 0 1 1 0 0 1 1 1 0 0 0 1 1 1 1 1 0 0 0 1 0 1 1 1 1 1 1 0 0 0 1 0 0 1 1 0 0 1 0 0 1 0 0 0 0 1 0 1 1 0 1 0 0 0 0 0 1 0 0 0 1 0 0 0 1 1 1 0 0 1 0 1 0 1 0 1 0 0 0 1 1 0 0 1 1 1 1 0 1 0 1 1 0 1 0 1 1 1 0 1 1 1 0 1 0 0 1 1 0 0 0 0 0 1 1 0 0 1 1 0 1 1 0 0 1 0 0 1 1 1 0 1 0 1 0 1 0 0 1 0 0 0 1 0 1 0 0 1 0 0 0 0 1 0 1 0 0 1 0 0 1 0 1 1 0 0 0 1 1 1 1 1 0 0 0 0 0 1 0 1 0 0 0 0 1 0 1 0 0 0 1 0 0 0 1 0 1 1 1 0 0 0 0 1 1 1 0 1 0 0 1 1 0 1 0 1 0 0 0 1 1 0 1 0 0 0 0 1 0 1 0 1 0 0 1 1 0 1 1 1 0 0 1 0 1 0 0 0 1 1 0 1 1 1 1 1 1 0 1 1 0 0 0 1 0 0 0 0 0 0 1 1 0 0 0 1 1 0 1 1 1 0 1 0 0 1 0 1 1 1 0 1 1 1 1 0 0 0 0 1 0 0 0 0 0 1 0 0 0 0 0 1 0 1 0 1 1 0 1 0 1 0 0 1 0 0 0 1 1 0 1 1 0 1 1 1 1 0 0 1 0 1 1 0 0 0 1 0 0 1 0 1 0 1 0 0 0 0 1 0 0 0 0 1 0 0 1 1 1 0 0 0 1 1 1 0 1 0 1 1 1 1 1 1 1 1 1 1 1 1 1 1 1 1 1 0 0 0 0 0 0 0 0 1 0 1 0 0 0 0 0 1 0 1 0 1 1 1 0 1 0 1 0 0 0 0 1 1 1 1 0 1 0 0 1 1 1 1 0 0 1 1 0 0 1 0 0 1 1 1 1 1 1 0 0 1 0 1 1 1 1 0 1 0 1 0 1 1 1 1 1 1 1 0 1 0 1 1 1 1 0 1 1 1 0 1 1 1 0 1 0 1 1 0 0 0 1 0 0 1 1 1 0 1 0 0 0 0 0 0 1 0 1 0 1 0 1 0 1 0 1 0 1 1 1 0 0 1 1 0 1 0 1 1 0 0 0 1 1 1 1 1 0 0 0 1 1 1 1 0 1 1 1 0 0 1 0 1 0 0 0 1 1 1 1 1 0 1 1 1 1 1 0 0 1 0 1 0 1 1 1 0 1 0 1 1 1 0 1 0 0 1 1 0 1 1 1 1 0 1 0 1 1 1 1 1 1 1 1 1 0 1 0 0 0 0 1 1 1 0 0 0 1 1 0 0 1 0 1 1 1 0 1 0 0 0 1 1 1 1 1 1 0 0 0 1 0 0 0 1 0 0 1 0 0 0 0 0 0 1 0 1 1 1 1 1 1 1 0 0 0 0 0 0 1 0 1 0 1 0 0 0 0 1 1 1 0 0 0 0 1 1 0 1 1 1 0 0 1 0 0 1 0 1 0 0 1 1 0 1 0 0 0 1 0 0 1 1 1 1 0 0 0 0 1 0 0 1 0 0 1 0 0 1 1 0 0 0 0 0 0 1 1 1 0 1 1 1 0 1 0 0 1 0 0 0 0 0 1 0 1 1 0 0 0 0 1 0 0 0 1 1 0 1 1 0 0 1 0 1 1 1 0 0 0 1 1 1 1 1 0 0
Genotype.43 1 1 1 1 1 1 1 1 0 1 0 0 1 0 0 0 0 0 1 0 0 1 0 1 0 1 1 0 1 1 0 1 0 1 0 1 1 1 1 0 1 0 1 1 1 1 1 1 0 0 0 0 1 1 1 0 0 1 1 0 1 0 0 0 1 1 1 1 1 1 0 1 0 1 1 0 0 1 0 1 1 0 0 0 0 1 1 0 0 1 1 0 1 1 1 1 0 1 1 1 1 1 1 1 1 0 0 1 1 0 1 1 0 0 0 0 1 1 1 0 0 0 0 0 0 0 1 1 0 0 1 1 1 0 0 1 1 0 1 1 1 1 1 1 1 0 0 1 0 1 1 1 0 0 1 1 0 0 0 1 0 1 1 0 1 1 0 0 1 0 1 0 1 0 1 0 1 1 0 1 1 0 1 0 1 0 1 1 1 0 0 0 0 1 1 1 0 0 0 0 1 1 1 1 0 1 0 1 0 0 1 1 0 1 0 0 1 0 1 0 1 0 1 1 0 1 1 0 1 1 0 0 0 0 1 0 1 1 1 0 0 0 0 1 1 1 1 1 1 0 0 1 0 0 1 0 0 1 0 1 0 0 0 0 0 0 1 0 0 0 1 1 1 0 0 0 1 0 1 0 0 1 0 1 0 0 0 0 1 1 0 1 1 1 1 1 1 1 0 0 0 0 1 1 1 1 1 1 1 0 1 1 0 0 0 1 1 0 1 0 0 0 0 0 0 0 1 1 1 1 0 1 1 1 1 0 0 0 0 1 0 1 0 0 1 1 0 0 0 1 0 1 1 0 1 0 0 0 0 0 0 0 0 0 1 0 0 0 1 1 1 0 0 1 0 1 0 1 0 1 0 1 1 0 0 1 1 0 0 1 0 0 0 1 0 1 1 1 1 0 1 0 1 0 1 1 0 0 0 0 0 1 0 0 1 1 1 0 0 1 0 1 1 0 0 1 0 0 0 0 1 0 1 0 1 0 1 0 1 0 1 0 1 0 0 0 0 1 1 1 0 1 1 1 1 0 1 0 0 1 1 1 1 0 0 0 0 0 1 1 0 1 0 0 1 0 0 0 0 0 0 1 1 0 0 1 1 1 1 0 0 0 1 1 1 1 0 0 1 0 0 1 1 1 1 0 0 1 1 1 0 1 0 1 1 1 0 0 0 1 0 1 0 0 0 1 0 0 0 1 1 0 1 1 1 1 1 1 1 1 0 1 1 1 0 0 1 1 0 1 0 1 1 1 0 1 1 1 1 1 1 0 1 0 1 0 0 0 0 1 1 0 0 0 1 1 0 0 1 1 1 0 1 1 1 0 1 0 0 0 1 0 1 1 0 1 0 0 0 0 0 1 1 1 0 0 0 0 0 1 1 1 1 0 1 1 1 0 0 1 1 1 0 0 1 0 0 0 1 0 1 1 0 1 0 0 0 0 0 0 1 0 0 1 0 1 0 1 0 1 1 0 1 0 1 0 1 0 1 0 1 1 1 1 0 0 1 0 0 1 1 0 1 0 1 0 1 1 1 0 1 0 1 1 1 1 1 1 1 1 1 1 1 0 1 1 1 1 1 1 0 0 0 0 1 0 0 0 0 0 1 0 1 0 0 1 0 1 0 1 0 1 0 1 1 0 0 0 1 1 1 0 0 1 1 1 0 0 0 1 0 0 1 1 0 0 1 1 0 1 1 0 0 0 0 0 0 1 0 0 1 0 0 0 0 1 0 1 0 0 1 1 1 1 1 0 1 1 1 1 0 0 1 0 1 0 0 1 1 0 1 1 1 0 0 1 1 1 0 0 0 0 0 1 1 1 1 0 0 1 1 1 0 0 0 1 0 0 0 1 0 1 0 1 0 1 0 0 1 0 1 0 1 0 1 0 0 0 1 1 0 0 1 0 0 0 1 1 0 1 1 1 1 0 1 1 1 0 0 1 0 1 1 1 1 1 1 0 1 1 0 1 1 1 1 1 0 0 1 0 1 1 1 1 0 1 1 1 0 0 0 0 0 0 0 1 1 0 1 1 1 1 0 1 1 1 0 1 1 1 1 1 0 1 1 1 0 1 0 0 1 1 1 0 1 1 0 0 1 1 1 0 0 1 1 1 0 1 1 1 0 1 1 0 1 0 0 1 1 0 1 1 0 0 1 1 1 0 0 1 0 1 1 1 1 0 1 0 0 1 1 0 0 1 0 0 1 1 0 0 1 0 0 1 1 1 1 0 1 0 0 1 0 0 1 1 0 0 1 0 0 0 1 0 0 0 1 0 0 0 1 1 0 1 1 0 1 0 1 1 0 0 1 0 0 0 1 1 1 1 0 1 1 0 0 1 1 1 1 1 0 0 1 1 1 1 0 1 0 1 1 1 0 1 1 0 0 0 1 1 1 1 0 0 1 0 1 1 1 0 0 1 1 1 0 1 0 1 1 1 0 1 0 1 1 0 0 1 1 0 0 0 0 1 0 0
Genotype.44 1 1 1 1 0 1 1 0 0 0 0 1 0 1 0 0 0 0 0 0 0 1 1 0 0 1 0 1 0 1 1 1 1 1 0 1 1 1 1 0 1 0 1 1 1 1 1 1 0 0 0 0 1 1 1 0 0 1 1 0 1 0 1 1 0 0 0 0 0 1 0 1 0 1 1 0 0 0 1 0 1 1 1 0 1 1 1 1 0 0 0 0 1 1 1 1 1 0 1 0 0 1 1 0 1 0 0 1 1 0 1 1 0 0 0 0 1 1 1 0 0 0 0 0 0 0 0 0 1 0 1 1 1 0 0 1 1 0 1 0 0 1 1 1 1 0 0 1 0 1 1 1 0 0 1 1 0 1 0 0 0 1 1 0 0 0 1 0 0 0 1 0 1 1 0 0 1 1 1 1 1 0 1 0 1 0 1 1 1 0 1 0 1 0 1 0 0 1 1 1 1 1 0 1 1 0 1 0 1 1 0 0 0 0 1 0 1 0 1 0 1 0 0 0 1 1 1 0 1 1 0 1 0 0 1 0 1 0 1 1 0 0 0 1 1 0 0 0 0 0 0 1 0 1 1 0 1 0 0 1 0 1 0 1 0 0 1 0 0 0 1 0 0 0 1 1 1 1 1 1 1 1 1 1 0 1 0 0 1 1 0 0 1 1 1 1 1 1 0 0 0 1 1 1 1 0 1 0 0 1 1 1 1 1 1 0 0 0 0 0 1 0 1 1 0 0 1 1 1 1 1 1 1 1 1 0 0 0 0 1 0 1 0 0 1 1 0 0 0 1 0 1 1 0 1 0 0 0 0 0 0 0 0 0 1 0 0 0 1 1 1 0 0 1 0 1 0 1 0 1 0 1 1 0 0 0 0 0 0 0 0 1 1 1 0 1 1 1 1 0 1 0 1 0 1 1 0 0 0 0 0 0 1 1 1 1 1 0 0 1 0 1 0 0 0 1 0 0 0 0 1 0 1 0 1 0 1 0 1 0 1 0 1 0 0 0 0 1 1 1 0 1 1 1 1 0 0 0 0 1 1 0 1 0 1 0 1 1 0 0 0 1 1 1 1 1 0 0 1 1 0 0 0 0 1 0 1 1 0 1 0 0 1 1 1 1 0 1 0 1 0 0 1 0 0 1 1 1 1 1 0 1 0 0 1 1 0 1 0 1 0 1 0 1 1 0 1 0 0 1 1 0 1 1 1 1 1 1 1 1 0 1 1 1 0 0 1 0 1 0 0 0 0 0 0 1 1 1 1 1 1 1 1 1 0 0 1 1 0 0 0 1 0 1 1 1 1 0 1 0 0 1 1 0 0 1 0 0 0 1 1 0 1 0 1 0 1 0 0 1 1 1 0 1 1 0 1 0 1 0 0 0 0 1 0 1 0 0 1 1 1 0 1 0 0 1 0 1 1 1 1 0 0 1 0 0 1 0 0 0 0 0 0 0 0 1 0 1 0 1 1 0 1 0 1 0 1 0 1 0 1 1 1 1 0 1 1 1 0 1 0 0 1 1 1 0 0 1 0 0 1 0 0 1 0 0 0 1 0 0 0 0 0 0 1 0 0 0 0 1 0 1 1 0 1 0 0 0 0 0 1 0 1 1 0 1 0 1 1 1 1 1 0 1 0 0 0 1 1 0 1 1 0 0 1 1 1 1 1 0 0 0 0 0 1 1 0 0 1 0 1 0 1 0 0 0 0 0 1 1 0 0 0 0 0 1 0 1 0 0 1 1 1 1 1 0 1 1 1 0 1 1 1 1 1 0 0 1 1 0 1 0 1 0 1 1 0 1 0 0 1 0 0 1 1 1 1 0 0 0 1 1 1 1 0 1 0 0 0 0 0 1 0 1 1 1 1 1 1 0 0 0 0 0 0 1 1 1 1 1 0 1 1 1 1 1 0 1 0 1 1 1 1 0 1 1 1 0 0 1 0 1 0 0 0 1 1 1 1 1 0 1 1 1 1 1 0 0 1 0 1 0 1 1 1 0 1 0 1 1 1 0 1 0 0 1 1 0 1 1 1 1 0 1 0 1 1 1 1 1 1 1 0 1 1 1 0 1 0 0 1 0 1 1 0 0 1 1 0 0 1 0 1 1 1 0 1 0 0 1 0 0 0 0 0 0 1 0 0 0 1 1 0 1 0 0 1 0 0 0 0 1 1 1 0 1 1 0 1 1 1 0 0 1 0 0 1 1 0 0 0 1 0 1 1 1 1 0 1 0 1 1 0 0 1 1 0 0 0 0 1 1 0 0 0 0 0 1 0 0 1 1 0 1 1 0 1 0 1 1 0 0 1 0 0 0 1 1 1 1 0 1 1 0 0 1 1 1 1 1 0 0 1 1 1 1 0 0 1 0 0 0 1 1 0 0 0 0 1 0 1 0 0 1 0 0 1 1 0 0 0 1 1 1 0 1 0 1 1 1 0 1 0 1 1 0 0 1 1 0 0 0 0 1 0 0
Genotype.45 1 1 1 1 0 1 1 0 0 0 0 1 0 1 0 1 0 0 1 1 1 0 0 1 0 1 0 1 0 1 1 1 1 1 0 1 1 1 1 0 1 0 1 1 1 1 1 1 0 0 0 1 1 1 1 0 1 0 0 0 1 0 1 1 0 0 0 0 0 0 0 0 1 1 1 0 0 0 1 0 1 1 1 0 1 1 1 1 0 0 0 0 1 1 1 1 0 1 1 1 1 1 1 0 1 0 0 0 1 1 1 1 0 0 0 0 1 1 1 0 0 0 0 0 0 0 1 1 0 0 1 1 1 0 0 1 1 0 1 0 0 1 1 1 1 0 0 1 0 1 1 1 0 0 1 1 0 1 0 0 0 1 1 0 0 0 1 0 0 0 1 0 1 1 0 0 1 1 1 1 1 0 1 0 1 0 1 1 1 0 1 0 1 0 1 0 0 1 1 1 1 1 0 1 1 0 1 0 1 1 0 0 0 0 1 0 1 0 1 0 1 0 0 0 1 1 1 0 1 1 0 1 0 0 1 0 1 0 1 1 0 0 0 1 1 0 0 0 0 0 0 1 0 1 1 0 1 0 0 1 0 1 0 1 0 0 1 0 0 0 1 0 0 1 0 0 0 0 0 0 1 1 1 1 0 1 0 0 1 1 0 0 1 1 1 1 1 1 0 0 0 1 1 1 1 0 1 0 0 1 1 1 1 1 1 0 0 0 0 0 1 0 1 1 0 1 1 0 1 1 0 0 0 0 0 0 0 0 0 1 0 1 0 1 1 0 0 0 1 0 1 1 0 0 0 1 1 0 1 1 1 1 1 1 0 1 1 0 0 0 0 1 1 0 1 0 0 0 1 0 0 1 0 0 0 1 1 0 0 1 0 1 1 1 0 1 1 1 1 0 1 0 1 0 1 1 0 0 0 0 0 0 1 1 1 1 1 0 0 1 0 1 0 0 0 1 0 0 0 0 1 0 1 0 1 0 1 0 1 0 1 0 1 0 0 0 0 1 1 1 0 1 1 1 1 0 0 0 0 1 1 0 1 0 1 0 1 1 0 0 0 1 1 1 1 1 0 0 1 1 0 0 0 0 1 0 1 0 1 0 0 0 1 1 1 1 0 1 0 1 0 0 1 0 0 1 1 1 1 1 0 1 0 0 1 0 0 1 1 0 1 1 0 0 1 0 1 0 0 0 0 1 0 1 0 1 0 0 0 1 0 1 0 0 0 0 1 0 1 0 1 1 0 1 0 0 1 1 1 1 1 0 1 1 0 0 0 1 0 0 0 1 0 1 1 1 1 0 1 0 0 1 1 0 0 0 1 0 0 0 1 0 0 1 0 1 1 1 1 0 0 1 1 0 1 0 1 0 1 0 0 0 0 1 0 1 0 0 1 1 1 0 1 0 0 0 1 1 0 0 1 1 0 1 0 0 0 1 1 1 1 0 0 0 0 1 0 1 0 1 1 0 1 0 1 0 1 0 1 0 1 1 1 1 0 0 1 0 0 1 1 0 1 0 1 0 1 1 1 0 1 1 0 1 0 0 1 1 0 0 0 0 0 0 1 0 0 0 0 1 0 1 1 0 1 0 0 0 0 0 1 0 1 1 0 1 0 1 1 1 1 1 0 1 0 0 0 1 1 0 1 1 0 1 0 1 1 1 1 0 0 0 0 0 1 1 0 0 1 0 1 0 1 0 0 0 0 0 1 1 0 0 0 0 0 1 0 1 0 0 1 1 1 1 1 0 1 1 1 1 0 0 1 0 1 0 0 1 1 0 1 1 1 0 0 1 1 1 0 0 1 0 0 1 1 1 0 1 1 1 1 0 0 0 0 1 0 0 0 1 0 1 0 0 1 0 1 1 0 0 0 0 0 0 0 1 1 1 1 1 0 1 1 1 1 1 0 1 0 1 1 1 1 0 1 1 1 0 0 1 0 1 0 0 0 1 1 1 1 1 0 1 1 1 1 1 0 0 1 0 1 0 1 1 1 0 1 0 1 1 1 0 1 0 0 1 1 0 1 1 1 1 0 1 0 1 1 1 1 1 1 1 0 1 1 1 0 1 0 0 1 0 1 1 0 0 1 1 0 0 1 0 1 0 0 1 0 0 1 1 0 1 1 0 1 1 1 0 0 0 1 1 0 1 0 0 0 0 0 1 0 1 1 1 1 0 1 0 1 0 0 1 1 1 1 0 1 1 0 0 0 1 1 1 1 1 1 0 0 0 1 1 0 0 0 0 0 0 1 0 1 0 1 1 1 1 0 1 1 0 1 1 0 1 1 0 1 0 1 1 0 0 1 0 0 0 1 1 1 1 0 1 0 0 0 1 1 1 1 1 0 0 1 1 1 1 0 0 1 0 0 0 1 1 0 0 0 0 1 0 1 0 0 1 0 1 1 0 0 0 1 0 1 1 0 0 1 0 0 1 1 0 0 1 1 1 0 0 1 0 1 0 0 1 0 0
Genotype.46 1 1 1 1 0 1 1 0 0 0 0 1 0 1 0 0 0 0 0 0 0 1 1 0 0 1 0 1 0 1 1 1 1 1 0 1 1 1 1 0 1 0 1 1 1 1 1 1 0 0 0 0 1 1 1 0 0 1 1 0 1 0 1 1 0 0 0 0 0 1 0 1 0 1 1 0 0 0 1 0 1 1 1 0 1 1 1 1 0 0 0 0 1 1 1 1 1 0 1 0 0 1 1 0 1 0 0 1 1 0 1 1 0 0 0 0 1 1 1 0 0 0 0 0 0 0 1 1 0 0 1 1 1 0 0 1 1 0 1 1 1 1 1 1 1 0 0 1 0 1 1 1 0 0 1 1 0 1 0 0 0 1 1 0 0 0 1 0 0 0 1 0 1 1 0 0 1 1 1 1 1 0 1 0 1 0 1 1 1 0 1 0 1 0 1 0 0 1 1 1 1 1 0 1 1 0 1 0 1 1 0 0 0 0 1 0 1 0 1 0 1 0 1 1 0 0 0 0 1 0 0 1 0 0 1 1 1 1 1 0 1 1 0 1 1 1 0 0 0 0 0 1 0 0 1 0 0 1 0 1 0 0 0 0 0 0 1 0 0 0 1 1 0 1 0 0 0 0 0 0 1 1 1 1 0 1 0 0 1 1 0 0 0 1 1 1 1 1 0 1 0 0 1 1 1 1 1 0 0 1 1 1 0 0 0 1 1 0 1 0 1 1 1 1 0 0 1 1 1 1 1 1 1 1 1 0 0 0 0 1 0 1 0 0 1 1 0 0 0 1 0 1 1 0 1 0 0 0 0 0 0 0 0 0 1 0 0 0 1 1 1 0 0 1 0 1 0 1 0 1 0 1 1 0 0 0 0 0 0 0 0 1 1 1 0 1 1 1 1 0 1 0 1 0 1 1 0 0 0 0 0 1 0 0 1 1 1 0 0 1 0 1 1 0 0 1 0 0 0 0 1 0 1 0 1 0 1 0 1 0 1 0 1 0 0 0 0 1 1 1 0 1 1 1 1 0 0 0 0 1 1 0 1 0 1 0 1 1 0 0 0 1 1 1 1 1 0 0 0 0 0 1 1 0 0 1 1 1 1 0 0 1 0 0 1 1 0 0 1 0 0 1 1 0 0 1 1 0 1 1 0 1 0 1 1 1 0 0 0 1 0 1 0 0 0 1 0 1 1 0 0 1 1 1 0 1 0 0 1 0 1 1 1 0 0 1 1 0 1 0 1 1 0 1 0 0 1 1 1 1 1 0 1 1 0 0 0 1 0 0 0 1 0 1 1 1 0 0 1 1 1 0 1 1 1 0 1 0 0 0 1 0 1 0 1 0 1 0 0 1 1 1 0 0 0 0 0 0 0 1 1 1 1 0 0 0 0 1 1 1 1 0 1 0 0 1 0 1 1 1 1 0 0 1 0 0 1 0 0 0 0 0 0 0 0 1 0 1 0 1 1 0 1 0 1 0 1 0 1 0 1 1 1 1 0 1 1 1 0 1 0 0 1 1 1 0 0 1 0 0 1 0 0 1 0 0 0 1 0 0 0 0 0 0 1 0 0 0 0 1 0 1 1 0 1 0 0 0 0 0 1 0 1 1 0 1 0 1 1 1 1 1 0 1 1 0 0 0 1 0 0 0 0 0 1 1 1 1 1 0 0 0 0 0 1 1 0 0 1 0 1 0 1 0 0 0 0 0 1 1 0 0 0 0 0 1 0 1 0 0 1 1 1 1 1 0 1 1 1 0 1 1 1 1 1 0 0 1 1 0 1 0 1 0 1 1 0 1 0 0 1 0 0 1 1 1 1 0 0 1 1 1 0 0 0 1 0 0 0 0 0 1 0 1 1 1 1 1 1 0 0 0 0 0 0 1 1 1 1 1 0 1 1 1 1 1 0 1 0 1 1 1 1 0 1 1 1 0 0 1 0 1 0 0 0 1 1 1 1 1 0 1 1 1 1 1 0 0 1 0 1 0 1 1 1 0 1 0 1 1 1 0 1 0 0 1 1 0 1 1 1 1 0 1 0 1 1 1 1 1 1 1 0 1 1 1 0 1 0 0 1 0 1 1 0 0 1 1 0 0 1 0 1 1 1 0 1 0 0 1 0 0 0 0 0 0 1 0 0 0 1 1 0 1 0 0 1 0 0 0 0 1 1 1 0 1 1 0 0 1 1 0 0 1 0 0 1 1 0 0 0 1 0 1 1 1 1 0 1 0 1 1 0 0 1 1 0 0 0 0 1 1 0 0 0 0 0 1 0 0 1 1 0 1 1 0 1 0 1 1 0 0 1 0 0 0 1 1 1 1 0 1 1 0 0 1 1 1 1 1 0 0 1 1 1 1 0 0 1 0 0 0 1 1 0 0 0 0 0 0 0 0 0 0 0 0 1 1 0 0 0 1 1 1 0 1 0 1 1 1 0 1 0 1 1 0 0 1 1 0 0 0 0 1 0 0
Genotype.47 0 1 0 0 0 1 1 0 1 1 1 1 1 1 0 0 0 0 1 0 0 1 0 1 0 1 1 0 1 1 0 1 0 1 0 1 1 1 1 0 1 0 1 1 1 1 1 1 0 0 0 0 1 1 1 0 0 1 1 0 1 0 0 0 1 1 1 1 1 1 0 1 0 1 1 0 0 0 1 0 1 1 1 0 1 1 1 1 0 0 0 0 1 1 1 1 0 1 1 1 1 1 1 1 1 0 0 0 1 1 0 1 0 0 0 0 1 1 0 0 1 0 1 1 0 0 1 1 0 0 1 0 1 1 1 0 0 1 1 1 1 0 0 0 0 0 0 0 0 0 1 1 0 0 1 1 0 0 1 1 1 0 1 1 1 1 1 1 1 0 1 0 1 0 1 0 1 1 0 1 1 0 1 0 1 0 1 1 1 0 0 0 0 1 1 1 0 0 0 0 1 1 1 1 0 1 0 1 0 0 1 1 0 1 0 0 1 0 1 0 1 0 1 1 0 1 1 0 1 1 1 1 0 0 1 0 1 1 1 0 0 0 0 1 1 0 0 0 0 0 0 1 0 1 1 0 1 0 0 1 0 1 1 0 0 0 1 0 0 1 1 1 0 0 1 1 1 1 1 1 0 0 0 1 0 1 0 0 1 0 1 1 1 1 0 1 0 0 1 0 0 1 0 1 1 0 1 0 0 1 1 1 0 1 1 1 0 1 0 0 0 1 1 1 0 0 1 1 1 1 1 1 1 1 1 0 0 0 0 1 0 1 0 1 1 0 0 0 1 0 1 1 0 0 0 1 1 0 1 1 1 1 1 1 0 1 1 0 0 0 0 1 1 0 1 0 0 0 1 0 0 1 0 0 0 1 1 0 0 1 0 0 0 0 1 0 0 1 0 1 1 1 1 0 1 1 0 0 1 0 0 0 1 0 1 1 1 0 0 1 0 1 0 0 0 1 0 0 0 0 1 0 1 0 1 0 1 0 1 1 0 1 0 1 1 1 1 0 0 1 1 1 0 0 1 0 1 1 1 0 0 1 0 0 1 0 1 1 0 0 0 1 1 1 1 1 0 0 0 1 0 1 1 0 0 0 0 0 1 0 0 1 0 1 0 1 0 0 1 0 0 0 1 0 1 1 1 1 1 1 0 1 0 0 0 1 1 0 0 1 0 0 0 1 1 0 1 0 0 0 0 1 0 1 0 1 0 0 1 1 0 1 1 1 0 0 1 0 1 0 0 0 1 1 0 1 1 1 1 1 1 0 1 1 0 0 0 1 0 0 0 0 0 0 1 1 0 0 0 1 1 0 1 1 1 0 1 0 0 1 0 1 0 1 0 1 0 0 0 0 0 1 0 0 0 0 0 0 0 1 1 1 1 0 1 0 0 0 0 1 1 0 1 0 1 1 0 1 0 0 1 1 1 1 1 0 1 0 0 0 1 1 1 0 0 1 1 0 1 0 0 1 1 0 1 0 1 0 0 1 1 0 0 1 1 1 1 1 0 1 0 0 0 1 1 1 0 0 0 1 0 0 0 0 0 1 1 0 1 1 1 1 1 1 1 1 1 1 1 1 0 1 1 1 0 1 1 1 1 1 0 0 1 0 0 1 0 1 1 0 0 0 1 0 1 0 0 1 0 1 1 1 0 1 1 1 0 0 0 0 0 0 1 1 0 0 1 1 0 0 1 0 0 0 0 1 1 0 0 1 1 0 0 0 0 1 0 1 0 1 1 0 0 0 1 1 1 0 1 1 0 0 1 0 1 0 0 1 1 0 1 0 1 0 1 0 0 1 0 0 0 1 1 0 1 1 1 0 1 0 1 1 1 1 0 0 0 0 0 0 1 0 0 0 1 0 1 1 0 0 1 0 1 0 1 0 1 1 0 1 1 0 1 0 0 0 0 0 0 1 1 1 1 0 1 1 1 0 0 1 0 1 0 0 0 1 1 1 1 1 0 1 1 1 1 1 0 0 1 0 1 0 1 1 1 0 1 0 1 1 1 0 1 0 0 1 1 0 1 1 1 1 0 1 0 1 1 1 1 1 1 1 0 1 1 1 0 1 0 0 1 0 1 1 0 0 1 1 0 0 1 0 1 1 1 0 1 0 0 1 0 0 0 0 0 0 0 0 0 0 1 1 0 1 1 1 1 0 0 1 0 1 1 1 0 1 1 0 0 0 0 1 1 0 1 1 1 1 0 0 0 0 0 1 0 1 1 0 1 0 0 0 1 1 0 0 0 0 1 0 1 1 0 0 0 0 0 0 1 0 1 1 0 1 1 0 1 0 1 1 0 0 1 0 0 0 1 1 1 1 0 1 1 0 0 1 1 1 1 1 0 0 1 1 1 1 0 1 0 1 1 1 0 0 1 1 0 1 1 0 0 0 0 0 0 0 1 1 1 0 0 0 1 1 0 0 1 0 0 1 0 1 0 1 1 0 0 1 1 0 0 0 0 1 0 0
Genotype.48 1 1 1 1 0 1 1 1 1 1 1 1 0 1 0 1 0 0 1 1 1 0 0 1 0 1 1 0 1 1 0 1 0 1 1 1 0 1 1 1 0 0 1 0 1 1 1 1 0 0 0 1 1 1 1 0 0 1 1 0 1 0 1 1 1 1 1 1 1 1 0 1 0 1 1 0 0 0 1 0 1 1 1 0 1 1 1 1 0 0 0 0 1 1 1 1 1 1 1 0 0 1 1 0 1 0 0 1 1 0 1 1 0 0 0 0 1 1 1 0 0 0 0 0 0 0 1 1 0 0 1 1 0 1 1 0 0 0 0 0 1 0 0 1 0 0 0 1 0 1 1 1 0 0 1 1 0 0 1 1 1 0 1 1 1 1 1 1 0 1 0 1 1 0 1 0 1 1 0 1 1 0 1 0 0 0 1 1 1 0 0 0 0 1 1 1 0 0 0 1 1 1 1 1 0 1 0 1 1 0 0 0 0 1 0 0 1 0 1 0 1 0 1 1 0 1 1 0 1 1 0 0 0 0 1 1 1 1 1 0 0 1 0 1 1 0 0 0 0 0 0 1 0 1 1 1 1 0 1 0 1 1 0 0 0 1 1 0 0 0 1 0 1 0 0 0 1 1 1 0 1 1 1 1 0 1 0 0 1 0 1 1 1 1 0 1 0 0 1 0 0 1 0 1 1 0 1 0 0 1 1 1 0 0 0 1 1 0 1 0 1 1 1 1 0 0 1 1 1 1 1 1 1 1 1 0 0 0 0 1 0 1 0 0 1 1 0 0 0 1 0 1 1 0 1 0 0 0 0 0 0 0 0 0 1 0 0 0 1 1 1 0 0 1 0 1 0 1 0 1 0 1 1 0 0 0 0 0 0 0 0 1 1 1 0 1 1 0 1 1 0 1 0 0 0 0 1 0 0 0 0 1 0 0 1 1 1 0 0 1 0 1 1 0 1 1 0 0 0 0 1 0 1 0 1 0 1 0 1 0 0 1 0 1 1 1 1 0 0 1 1 1 0 0 0 0 1 0 1 0 0 1 0 0 1 0 1 1 0 0 0 1 1 1 1 1 0 0 1 1 0 1 0 1 0 0 1 0 0 0 1 0 0 0 1 0 0 0 1 0 1 1 1 0 0 0 0 1 1 1 0 1 0 0 1 1 0 1 0 1 0 1 0 1 1 0 1 0 0 1 1 0 1 1 1 1 1 1 1 1 0 1 1 1 0 0 1 1 0 1 0 1 1 1 0 1 1 1 1 1 1 0 1 1 0 0 0 1 0 0 0 0 0 0 1 1 0 0 1 1 1 0 1 1 1 0 1 0 0 0 1 0 1 1 0 1 0 0 0 0 0 1 0 1 0 0 0 0 0 1 1 1 1 0 1 1 0 0 0 1 1 0 1 0 1 1 0 1 0 0 0 1 1 0 1 1 0 1 1 1 1 0 0 1 0 1 0 1 0 1 1 0 0 1 0 1 0 1 0 0 0 0 1 0 0 0 0 1 1 0 0 1 0 0 0 1 1 0 1 1 1 1 1 1 1 1 1 1 1 1 1 1 1 1 1 1 1 1 1 1 1 1 1 1 0 1 1 1 1 0 0 0 1 1 0 1 0 1 1 1 1 1 0 1 1 0 0 1 0 1 1 1 0 1 1 1 1 1 0 0 1 1 0 0 1 1 0 0 1 0 0 1 1 1 1 1 1 0 1 1 1 0 0 0 0 1 0 1 0 1 1 0 0 0 1 1 1 0 1 0 1 1 0 0 1 0 0 1 1 0 1 0 1 0 1 0 0 1 0 0 0 1 1 0 1 1 1 0 1 0 1 1 1 1 0 0 0 0 0 0 1 0 1 0 1 0 1 1 0 1 0 0 1 0 1 0 1 1 0 1 1 0 1 0 0 0 0 0 0 1 1 1 1 0 1 1 1 0 0 1 0 1 0 0 0 1 1 1 1 1 0 1 1 1 1 1 0 0 1 0 1 0 1 1 1 0 1 0 1 1 1 0 1 0 0 1 1 0 1 1 1 1 0 1 0 1 1 1 1 1 1 1 0 1 0 1 0 0 0 0 1 0 1 1 0 0 1 1 0 0 1 0 1 1 1 0 1 0 0 1 0 0 0 0 0 0 0 0 0 0 1 1 0 1 1 1 0 0 0 1 0 1 1 1 1 0 0 0 1 1 1 0 0 1 0 0 0 1 0 0 1 0 1 0 0 1 1 0 0 0 0 1 1 1 0 0 1 0 1 0 1 0 1 1 1 0 1 1 0 0 1 1 0 1 1 0 1 0 1 1 0 0 1 0 0 0 1 1 1 1 0 1 1 0 0 1 1 1 1 1 0 0 1 1 1 1 0 1 0 1 1 1 0 1 1 0 0 0 1 1 1 1 0 0 1 0 1 1 1 0 0 1 1 1 0 1 0 1 1 1 0 0 1 0 1 1 1 1 1 0 0 0 0 1 0 0
Genotype.49 1 1 1 1 0 1 1 1 0 1 0 1 1 1 0 1 0 0 1 1 1 0 0 1 0 1 1 0 1 1 0 1 0 1 1 1 0 1 1 1 0 0 1 0 1 1 1 1 0 0 0 0 1 1 1 0 0 1 1 0 1 0 0 0 1 1 1 1 1 1 1 0 1 1 1 0 0 1 0 1 1 0 0 0 0 1 1 0 0 1 1 0 1 1 1 1 0 1 1 0 0 1 1 0 1 0 0 0 1 1 0 1 0 1 0 1 1 1 0 0 0 0 0 0 0 0 1 0 0 0 1 1 1 1 0 1 1 0 0 0 1 0 0 0 0 1 0 0 1 1 1 1 0 0 1 1 0 1 0 1 1 1 1 1 1 1 1 1 0 1 0 1 0 1 1 0 0 0 0 0 0 1 0 1 0 1 0 1 0 1 0 0 0 1 0 0 1 1 1 1 0 0 0 0 1 1 1 0 0 1 1 1 0 0 1 1 0 0 1 0 1 0 0 0 1 1 1 0 1 1 0 0 0 0 1 1 0 1 0 0 0 0 0 1 1 1 1 1 1 0 0 1 0 1 1 1 1 0 1 0 1 1 0 0 0 1 1 0 0 0 1 0 1 0 0 0 1 1 1 0 1 1 1 1 0 1 0 0 1 0 0 1 0 1 1 1 1 1 0 0 1 0 1 1 1 0 1 0 0 1 1 1 1 0 1 0 0 1 1 1 0 0 0 1 0 1 1 1 1 1 1 0 0 0 1 0 0 1 1 0 0 1 0 0 1 0 0 0 0 1 0 1 1 0 1 0 0 0 0 0 1 0 0 0 1 0 0 0 1 1 1 0 0 1 0 1 0 1 0 1 0 0 0 1 1 0 0 1 1 1 1 0 1 0 1 1 0 1 1 1 1 1 0 0 0 0 0 1 0 0 0 0 1 1 1 1 1 0 1 0 1 1 0 0 0 1 0 0 0 0 1 0 1 0 1 0 1 0 1 0 0 1 0 1 0 0 0 1 1 1 1 0 1 1 0 1 1 0 1 0 0 1 0 0 1 0 1 1 0 0 0 1 1 1 0 0 0 0 0 1 0 1 1 0 0 1 1 0 1 0 1 0 0 0 1 0 0 0 1 0 1 1 1 0 0 0 0 1 1 1 0 1 0 0 1 1 0 1 0 1 0 0 0 1 1 0 1 0 0 0 0 1 0 1 0 1 0 0 1 1 0 1 1 1 0 0 1 0 1 0 0 0 1 1 0 1 1 1 1 1 1 0 1 1 0 0 0 1 0 0 0 0 0 0 1 1 0 0 1 1 1 0 1 1 1 1 1 0 1 1 0 0 1 1 0 1 0 0 0 0 0 1 0 1 0 0 0 0 0 1 1 1 1 0 0 0 1 1 0 1 1 0 1 0 1 1 0 1 0 0 0 1 1 0 1 1 0 1 1 1 1 0 0 1 0 1 1 0 0 0 1 0 0 1 0 1 0 1 0 0 0 0 1 0 0 0 0 1 0 0 1 1 1 0 0 0 1 1 1 0 1 0 1 1 1 1 1 1 1 1 1 1 1 1 1 1 1 1 1 0 0 0 0 0 0 1 1 1 1 1 1 0 0 0 0 1 0 1 0 1 1 1 0 1 0 0 0 1 1 0 0 1 0 0 0 1 0 0 1 1 1 1 0 0 1 1 0 0 1 0 0 1 1 1 1 1 1 0 0 1 0 1 1 1 1 0 1 0 1 0 1 1 1 1 1 1 1 0 1 0 1 1 1 0 1 0 0 1 1 0 1 0 1 0 1 0 0 1 0 0 0 1 1 0 1 1 1 1 1 1 1 0 0 0 0 1 1 0 1 0 0 0 1 0 1 0 1 1 1 0 0 0 1 1 0 0 1 1 0 0 1 1 0 1 0 1 1 1 0 1 1 1 1 0 1 1 1 0 0 1 0 1 0 0 0 1 1 1 1 1 0 1 1 1 1 1 0 0 1 0 1 0 1 0 0 0 0 1 0 0 0 1 0 1 1 0 1 0 0 0 1 1 0 1 1 1 0 1 1 1 1 1 0 1 1 1 0 1 0 0 1 1 1 0 1 1 0 1 0 0 1 0 1 1 1 0 1 0 0 0 1 1 1 1 1 1 1 1 1 0 1 1 0 1 1 1 0 0 0 1 1 0 1 0 1 0 1 0 1 1 1 1 0 0 0 0 0 0 1 0 1 0 1 0 0 0 0 1 1 1 0 0 0 0 1 1 0 1 1 1 0 0 1 0 0 1 1 1 0 1 0 1 1 1 0 0 0 1 0 0 1 1 1 1 0 0 0 0 1 0 0 1 0 0 1 0 0 1 1 0 0 0 0 0 0 1 1 1 0 1 1 1 0 1 0 0 1 0 0 0 0 0 1 0 1 1 1 1 1 0 1 1 0 1 0 0 0 0 0 1 1 0 1 0 1 1 0 1 1 0 0 0 0 1 0 0
Genotype.50 1 1 1 1 0 1 1 1 1 1 1 1 0 1 0 1 0 0 0 1 0 0 0 1 0 1 1 0 1 1 0 1 0 1 0 1 1 1 1 0 1 0 1 1 1 1 0 1 1 1 1 0 0 0 1 0 0 1 1 0 1 0 0 0 1 1 1 1 1 1 1 0 1 1 1 0 0 0 1 0 1 1 1 0 1 1 1 1 0 0 0 0 1 1 1 1 1 1 1 0 0 1 0 0 1 0 0 0 1 1 0 1 0 0 0 1 1 1 0 0 0 0 0 0 0 0 1 1 0 0 1 0 1 1 1 0 0 1 1 1 1 0 0 0 0 0 0 0 0 0 1 1 0 0 1 1 0 0 1 1 1 0 0 1 1 1 1 1 1 0 1 0 0 1 0 0 0 0 1 0 0 1 0 1 1 1 0 1 0 1 0 0 0 1 0 0 1 1 1 1 0 0 0 0 1 1 1 0 0 1 0 0 0 0 1 1 0 0 1 0 1 0 1 1 0 0 0 1 0 0 0 0 0 0 1 0 1 1 1 0 0 0 0 1 1 1 1 1 1 0 0 1 0 1 1 0 0 1 0 0 1 0 0 1 1 0 1 0 0 0 1 0 1 0 0 0 1 1 1 0 1 1 1 1 0 1 0 0 1 0 0 1 0 1 1 1 1 1 0 0 1 0 1 1 1 0 1 0 0 1 1 1 1 0 1 0 0 1 1 1 0 0 0 1 0 1 1 1 1 1 1 0 0 0 1 0 0 1 1 0 0 1 0 0 1 0 0 0 0 1 0 1 1 0 1 0 0 0 0 0 1 0 0 0 1 0 0 0 1 1 1 0 0 1 0 1 0 1 0 1 0 0 0 1 1 0 0 1 1 1 1 0 1 0 1 1 0 1 0 1 1 1 0 1 1 1 0 1 0 0 1 1 0 0 0 0 0 1 1 0 1 1 0 1 1 1 0 0 1 0 0 1 1 1 0 1 0 1 0 1 0 0 1 0 1 0 1 0 1 1 1 1 0 0 0 0 1 0 1 0 0 1 0 0 1 0 1 1 0 0 0 1 1 1 1 1 0 0 0 1 0 1 1 0 0 0 1 0 1 0 1 0 0 0 1 0 0 1 0 1 0 0 1 0 0 1 1 0 0 0 1 0 1 1 1 0 0 1 1 0 1 1 1 0 1 0 1 1 0 0 0 1 1 1 0 1 0 0 1 0 1 1 1 0 0 1 1 0 1 0 0 0 1 1 0 1 1 1 1 1 1 0 1 1 0 0 0 1 0 0 0 0 0 0 1 1 0 0 0 1 1 0 1 1 1 0 1 0 0 1 0 1 1 1 0 1 1 1 1 0 0 0 0 0 0 0 0 0 0 1 1 1 1 0 0 0 1 1 0 1 1 0 1 0 1 1 0 1 1 0 0 1 1 0 1 1 1 0 0 0 1 0 0 1 0 1 1 0 0 0 1 0 0 1 0 1 0 1 0 0 0 0 1 0 0 0 0 1 0 0 1 1 1 0 0 0 1 1 1 0 1 0 1 1 1 1 1 1 1 1 1 1 1 1 1 1 1 1 1 0 0 0 0 1 0 1 1 1 1 1 0 0 1 0 0 1 0 1 1 0 0 0 1 0 1 0 0 1 0 1 1 1 0 1 1 1 0 0 1 1 1 1 0 0 1 1 0 0 1 0 0 1 1 1 1 1 1 0 0 1 0 1 1 1 1 0 1 0 1 0 1 1 1 1 1 1 1 0 1 0 1 1 1 1 0 1 1 1 0 1 1 1 0 1 0 1 1 0 0 0 1 0 0 1 1 1 1 1 1 1 1 0 0 0 0 1 1 0 1 0 0 0 0 0 1 0 1 1 1 0 0 1 1 1 1 0 1 1 0 0 1 1 1 1 0 0 0 0 0 1 1 1 1 0 1 1 1 0 0 1 0 1 0 0 0 1 1 1 1 1 0 1 1 1 1 1 0 0 1 0 1 0 1 1 1 0 1 0 1 1 1 0 1 0 0 1 1 0 1 1 1 1 0 1 0 0 0 1 0 0 0 1 0 0 0 1 0 1 0 1 0 0 1 1 1 0 1 0 1 1 0 0 1 1 1 0 1 0 0 0 1 1 1 1 1 1 1 0 1 1 0 0 1 0 1 1 0 1 1 1 0 1 1 1 0 1 0 0 0 1 1 1 0 0 0 0 0 0 1 0 1 0 1 0 0 0 0 0 0 0 1 1 0 0 0 0 0 0 1 1 0 0 1 0 0 1 0 1 0 0 0 0 0 0 0 1 1 0 0 0 1 1 1 1 0 0 0 0 0 0 1 0 1 1 1 0 0 1 0 0 0 0 0 0 0 1 1 1 1 1 1 1 0 1 0 0 1 0 0 1 1 1 0 0 0 1 0 0 1 1 1 0 0 1 0 0 0 1 1 0 0 1 0 0 1 1 0 1 1 0 0 0 0 1 0 0
Genotype.51 1 1 1 1 1 1 0 1 1 1 0 0 1 0 1 1 0 1 0 0 0 1 0 0 0 0 0 1 0 0 0 0 0 1 1 0 0 0 1 0 0 1 0 0 1 0 0 0 1 1 1 1 1 0 1 0 0 1 1 1 1 1 0 1 1 0 0 0 0 0 0 1 0 1 0 1 0 0 0 1 0 1 1 0 0 0 0 0 1 0 1 0 1 0 0 0 1 0 0 0 0 1 0 0 0 1 1 1 1 0 0 1 0 1 0 0 1 1 1 0 0 0 0 0 0 0 1 0 1 0 1 1 1 0 1 0 0 0 0 0 1 1 1 0 1 0 1 0 0 0 0 0 1 0 1 1 1 0 1 1 1 0 1 0 0 0 1 1 0 0 1 0 0 1 0 1 0 0 0 0 0 1 0 1 1 1 0 1 0 1 0 0 0 1 0 0 1 1 1 1 0 0 0 0 1 1 1 0 0 1 0 0 1 0 1 0 1 0 1 0 0 1 0 0 1 1 0 1 0 0 1 1 1 1 0 0 0 0 0 1 1 0 1 0 0 0 0 0 0 0 0 1 0 1 1 1 1 0 1 1 1 1 1 1 1 1 0 0 1 1 1 1 0 1 1 1 0 0 0 0 1 1 1 0 0 1 0 1 0 1 0 1 0 1 1 1 1 1 0 0 0 0 1 0 0 0 1 0 1 0 1 1 1 0 1 0 0 1 1 1 0 0 0 1 0 1 1 1 1 1 1 0 0 0 1 0 0 1 1 0 0 0 1 0 0 0 1 1 1 1 0 1 1 0 1 0 0 1 0 1 0 1 0 1 0 0 1 1 0 1 1 1 1 1 1 1 1 1 0 0 0 1 1 0 0 0 0 1 0 1 1 0 0 0 1 0 0 1 0 1 1 1 0 1 1 1 0 1 0 0 1 0 1 1 1 1 1 1 1 0 1 1 0 1 1 0 0 1 1 1 0 1 0 1 0 1 0 0 1 0 0 0 1 0 0 0 1 0 1 1 1 1 0 0 1 0 0 1 1 0 0 1 0 0 0 1 0 0 1 1 1 1 0 1 0 0 0 0 0 0 0 0 0 1 1 1 0 0 1 0 1 0 0 0 1 0 0 1 0 1 0 1 1 0 0 1 1 1 0 1 0 1 1 1 1 0 0 1 1 0 1 1 1 0 1 0 1 1 0 0 0 1 1 1 0 1 0 0 1 0 1 1 1 0 1 1 0 0 1 1 1 0 1 1 0 0 0 0 1 0 0 1 1 1 0 0 1 1 0 1 0 1 1 1 0 0 0 0 0 1 0 1 0 1 1 0 1 0 0 1 1 1 1 1 0 1 1 0 0 1 1 1 1 1 0 0 0 1 0 0 0 1 0 0 0 0 0 1 1 0 0 1 1 1 0 0 0 0 1 0 1 0 0 1 0 0 1 0 0 0 0 0 0 0 1 1 0 1 0 1 1 0 1 0 1 0 1 0 1 0 1 1 1 1 0 0 1 0 1 1 0 0 0 0 1 1 1 0 1 0 0 0 1 0 0 1 1 0 1 1 1 0 0 1 1 1 0 1 1 0 0 0 0 1 0 1 1 0 1 1 1 1 0 1 1 0 0 1 0 0 0 0 1 1 1 0 0 0 1 1 1 0 0 0 0 0 1 1 1 1 1 1 0 0 1 1 0 0 0 1 0 1 1 1 1 0 0 1 1 0 0 1 1 1 1 0 1 0 1 0 1 1 1 1 0 1 1 1 0 0 1 1 1 0 1 1 1 1 0 1 1 1 0 1 0 1 1 0 0 0 1 0 0 1 1 1 1 0 0 1 0 0 0 0 1 0 1 0 1 0 0 1 1 0 1 0 0 1 0 0 0 0 1 1 0 0 0 0 1 1 1 0 0 0 0 1 1 0 1 1 0 0 0 1 0 0 0 1 1 0 1 1 1 0 1 1 1 0 1 1 0 0 1 1 1 1 0 0 1 0 1 0 1 1 1 0 1 1 0 0 0 1 1 1 1 0 0 1 0 0 0 1 1 0 1 1 0 1 0 1 0 1 0 0 0 0 1 0 0 1 1 1 1 0 0 0 1 1 0 0 1 0 1 0 0 1 0 0 0 0 0 0 1 1 1 0 0 0 1 1 0 0 0 0 1 1 0 1 1 1 0 1 1 1 0 1 1 0 0 1 1 0 1 0 0 0 0 0 0 0 0 0 1 0 0 1 1 1 0 1 1 0 1 1 1 0 1 0 0 0 0 1 1 0 1 1 0 1 0 0 0 0 0 0 0 0 1 0 0 0 1 1 1 1 1 1 0 0 0 0 1 0 0 1 1 0 0 0 0 0 0 1 0 1 1 1 0 0 1 0 0 0 0 1 0 0 1 0 1 0 0 0 1 1 1 1 1 1 1 0 1 1 0 1 0 0 0 0 0 1 0 0 1 0 0 1 0 1 1 0 0 0 0 1 1 1
Genotype.52 0 0 0 0 1 0 1 1 0 0 0 0 1 0 1 1 0 0 1 1 1 0 0 1 0 1 1 0 1 1 0 1 0 1 0 1 1 1 1 0 1 0 1 1 1 1 1 1 0 0 0 0 1 1 1 0 0 1 1 0 1 0 1 1 1 1 1 1 1 1 0 0 1 1 1 0 0 0 1 0 1 1 1 0 1 1 1 1 0 0 0 0 1 1 1 1 0 1 1 1 1 1 1 1 1 0 0 0 1 1 0 1 0 1 0 1 0 0 0 0 0 0 0 0 0 0 1 1 1 1 1 0 1 1 0 1 1 1 1 1 1 0 0 0 0 1 0 0 1 1 1 0 0 1 0 0 1 1 0 0 0 1 1 1 0 0 1 1 0 1 0 0 1 0 1 0 1 1 0 1 1 0 1 0 1 0 1 1 1 0 0 0 0 1 1 1 0 0 0 1 1 1 1 1 0 1 0 1 0 0 0 0 0 1 0 0 1 0 1 0 1 0 1 1 1 1 0 0 1 0 0 0 0 0 1 1 0 0 0 1 0 1 0 1 1 1 0 0 1 1 1 0 1 1 1 1 1 0 1 1 1 1 1 1 0 1 1 0 0 0 1 0 0 1 0 0 0 0 0 0 1 1 1 1 0 1 0 1 0 0 0 0 0 1 1 1 1 1 0 0 1 0 1 1 1 1 1 0 0 1 1 1 1 1 1 0 0 0 0 0 0 0 0 1 0 1 1 0 1 1 0 0 0 0 0 0 0 0 0 0 1 1 1 0 1 0 1 1 1 0 1 1 0 0 0 1 0 1 1 1 0 1 1 1 0 1 1 0 0 0 0 1 1 0 1 0 0 0 1 0 0 1 1 0 0 0 0 0 0 1 1 0 0 1 0 1 1 0 1 1 0 1 1 0 0 0 1 0 0 0 0 1 0 0 1 1 1 0 0 1 1 1 0 1 1 0 0 1 1 1 0 1 0 1 0 1 0 0 1 0 0 1 0 1 0 0 1 0 0 1 1 1 0 0 1 0 0 1 1 0 0 1 0 0 0 1 0 1 1 0 0 1 1 1 1 1 0 0 0 1 0 1 1 0 0 0 0 0 1 0 1 1 0 1 0 0 0 1 0 1 0 1 1 0 0 1 1 0 0 0 1 0 1 1 1 0 0 0 0 1 0 1 0 1 1 0 1 0 0 0 0 1 0 1 0 1 0 0 0 1 0 1 0 0 0 0 1 1 0 1 0 1 1 1 0 1 0 0 0 0 0 0 0 1 1 1 1 0 1 1 1 1 0 1 1 0 1 0 1 1 1 0 1 1 1 0 1 0 1 0 1 0 1 1 0 0 1 0 0 1 0 1 1 0 0 0 1 1 0 0 0 1 0 0 0 1 1 1 0 1 1 0 1 1 0 1 0 1 0 1 0 1 0 1 1 1 0 0 0 0 0 0 0 0 1 1 0 1 0 1 1 0 1 0 1 0 1 0 1 0 1 1 1 1 0 0 1 0 1 1 0 0 0 0 1 1 1 0 1 0 0 0 1 0 0 1 1 0 1 1 1 0 0 1 1 1 0 1 0 0 0 0 0 0 1 1 1 1 1 1 1 1 0 1 1 1 0 0 0 1 0 1 0 0 1 0 1 1 1 1 1 1 1 1 1 1 0 0 1 0 0 0 1 0 0 0 0 0 0 0 1 0 0 0 1 0 1 0 0 1 0 0 0 0 0 1 0 1 0 1 1 0 0 0 1 1 1 0 1 0 1 1 1 0 1 1 1 1 0 1 1 1 0 1 0 1 1 0 0 0 1 0 0 1 1 1 1 0 0 1 0 0 0 0 1 0 1 0 1 0 0 1 1 0 1 0 0 0 0 0 0 1 1 0 1 0 1 1 0 0 0 0 1 0 0 0 1 1 0 1 1 1 1 0 1 1 1 0 0 1 0 1 1 1 1 1 1 0 1 1 0 1 1 1 1 1 0 0 1 0 1 1 1 1 0 1 1 1 0 0 0 0 0 0 0 1 1 0 1 1 1 1 0 1 0 1 0 1 0 1 0 1 0 1 0 0 1 0 1 1 1 1 1 0 0 0 1 0 1 1 1 0 1 0 0 1 0 0 0 0 0 0 1 1 1 0 0 0 1 1 0 0 0 0 1 1 0 1 1 1 0 1 1 1 0 1 1 0 0 1 1 0 1 0 0 0 0 0 0 0 0 0 1 0 0 1 1 1 0 1 1 0 1 1 1 0 1 0 0 0 0 1 1 0 1 1 0 1 0 0 0 0 0 0 0 0 1 0 0 0 1 1 1 1 1 1 0 0 0 0 1 0 0 1 1 0 0 0 0 0 0 1 0 1 1 1 0 0 1 0 0 0 0 1 0 0 1 0 1 0 0 0 1 1 1 1 1 0 0 0 1 1 0 1 0 0 0 0 0 1 0 1 0 1 0 1 0 0 0 0 1 0 0 1 1 1
Genotype.53 1 1 1 1 0 1 1 1 0 1 0 1 1 1 0 1 0 0 1 1 1 1 0 1 0 1 1 0 1 1 0 1 0 1 0 1 1 1 1 0 1 0 1 1 1 1 1 1 0 0 0 0 1 1 1 0 0 1 1 0 1 0 0 0 1 1 1 1 1 1 0 0 1 1 1 0 0 1 0 1 1 0 0 0 0 1 1 0 0 1 1 0 1 1 1 1 1 1 1 0 0 1 1 0 1 1 1 0 1 1 0 1 0 0 0 1 0 0 0 0 0 0 0 0 0 0 1 1 0 0 1 1 1 1 1 0 0 1 0 1 0 1 1 0 1 0 1 0 0 0 1 1 1 0 1 1 0 1 0 1 1 1 1 1 1 1 1 1 0 0 0 0 0 1 0 1 0 0 0 0 0 1 0 1 1 1 0 1 0 1 0 0 0 1 0 0 1 1 1 1 0 0 0 0 1 1 1 0 0 1 1 1 0 0 1 1 0 0 1 0 1 0 0 0 1 1 0 1 0 0 0 0 0 0 1 0 1 1 1 0 0 0 0 1 1 1 1 1 1 0 0 1 0 1 1 1 1 0 1 0 1 1 0 0 0 1 1 0 0 0 1 0 1 0 0 0 1 1 1 0 1 1 1 1 0 1 0 0 1 1 0 1 1 1 1 1 1 1 0 0 1 0 1 1 1 0 1 1 1 1 0 1 0 1 1 0 0 1 1 1 0 0 0 1 0 1 1 1 1 1 0 1 1 1 1 0 0 0 0 1 0 1 0 0 1 1 0 0 0 1 0 1 1 0 1 0 0 0 0 0 0 0 0 0 1 0 0 0 1 1 1 0 0 1 0 1 0 1 0 1 0 1 1 0 0 0 0 0 0 1 1 0 1 0 1 1 0 1 0 1 1 1 0 1 1 1 0 1 0 0 1 1 0 0 0 0 0 1 1 0 1 1 0 1 1 1 0 0 1 0 0 1 1 1 0 1 0 1 0 1 0 0 1 0 1 0 1 0 1 1 1 0 1 1 0 1 1 0 1 0 0 1 0 0 1 0 1 1 0 0 0 1 1 1 0 0 0 0 0 1 0 1 1 0 0 0 0 0 1 0 1 0 0 0 1 0 0 0 1 0 1 1 1 0 0 0 0 1 1 0 0 1 0 0 1 1 0 1 0 1 0 0 0 1 1 0 1 0 0 0 0 1 0 1 0 1 0 0 1 1 0 1 1 1 0 0 1 0 1 0 0 0 1 1 0 1 1 1 1 1 1 0 1 1 0 0 0 1 0 1 0 1 0 0 0 1 0 0 0 1 1 0 1 1 1 0 1 0 0 1 0 1 1 1 0 1 1 1 1 0 0 0 0 0 0 0 0 0 0 1 1 1 1 0 1 0 1 1 0 1 1 0 1 0 0 0 0 0 0 0 0 1 1 0 1 1 0 1 1 1 1 0 0 1 0 1 1 0 0 0 1 0 0 1 0 1 0 1 0 0 0 0 1 0 0 0 0 1 0 0 1 1 1 0 0 0 1 1 1 0 1 0 1 1 1 1 1 1 1 1 1 1 1 1 1 1 1 1 1 0 0 0 0 1 0 1 1 1 1 0 0 0 1 0 0 0 1 0 1 1 0 1 0 0 1 1 1 0 1 1 1 0 1 1 0 1 1 1 0 0 1 1 0 0 1 1 0 0 1 0 0 1 1 1 1 1 1 0 1 1 1 0 0 0 0 0 1 0 1 0 1 1 1 1 1 1 1 0 1 0 1 1 1 1 0 1 1 1 0 1 1 1 0 1 0 1 1 0 0 0 1 0 0 1 1 1 1 1 1 1 1 0 0 0 0 1 1 0 1 0 0 0 0 0 1 0 0 0 1 0 0 0 0 1 1 0 0 1 0 0 1 1 1 1 0 1 1 1 0 1 1 1 1 0 1 1 1 0 0 1 0 1 0 0 0 1 1 1 1 1 0 1 1 1 1 1 0 0 1 0 1 0 1 0 0 0 0 1 0 0 0 1 0 1 1 0 1 0 0 0 1 1 0 1 1 1 0 1 1 1 1 1 0 1 1 1 0 1 0 0 1 1 1 0 1 1 0 1 0 0 1 0 1 1 1 1 1 0 0 0 1 1 1 1 1 1 1 1 0 1 0 0 1 0 1 1 1 0 0 0 0 1 0 1 1 0 1 0 1 1 1 1 0 0 0 0 0 0 1 0 1 0 1 0 0 0 0 0 0 0 1 1 0 0 1 1 0 1 0 1 0 0 1 0 0 1 1 1 0 1 0 1 0 1 0 1 1 0 0 0 1 1 1 0 1 0 1 1 1 1 0 1 1 0 0 1 1 1 1 1 0 0 1 1 1 1 0 1 0 1 1 1 0 1 0 0 1 0 0 0 0 0 1 0 0 0 0 0 0 0 1 0 0 0 1 1 0 1 1 0 0 1 0 1 1 1 1 0 0 1 1 0 1 0 1 1
Genotype.54 0 1 1 1 0 1 1 1 0 1 0 1 1 1 0 1 0 0 1 1 1 0 0 1 0 1 1 0 1 1 0 1 0 1 1 1 0 1 1 1 0 0 1 0 1 1 1 1 0 0 0 1 1 1 1 0 0 1 1 0 1 0 1 1 1 1 1 1 1 1 0 0 1 1 1 0 0 0 1 0 1 1 1 0 1 1 1 1 0 0 0 0 1 1 1 1 1 0 0 0 0 1 1 0 1 0 0 0 1 1 0 1 0 1 0 1 1 1 0 0 0 0 0 0 0 0 1 1 0 0 1 0 1 1 1 0 0 0 0 0 1 1 1 0 1 0 1 0 0 0 1 1 0 0 1 1 0 0 1 1 1 0 1 1 1 0 1 1 0 0 1 0 1 0 1 0 1 1 0 1 1 0 1 0 1 0 0 1 0 1 0 0 0 1 1 0 1 1 1 1 0 0 0 0 1 1 0 1 0 0 1 1 0 1 0 0 1 0 1 0 1 0 0 0 1 0 1 0 1 1 0 0 0 0 1 1 1 1 1 0 1 1 0 1 1 1 0 0 0 1 1 0 1 1 0 1 1 0 1 1 1 1 1 0 0 0 1 0 0 0 1 0 1 0 0 0 1 1 1 0 1 1 1 1 0 1 0 0 1 1 1 1 0 0 0 0 0 1 0 0 1 0 1 1 1 0 1 1 1 1 0 1 1 0 1 0 0 1 1 1 0 0 0 1 0 1 1 1 1 1 1 0 0 0 1 0 0 1 1 0 0 0 1 0 0 0 1 1 1 0 1 0 0 1 0 0 0 0 1 1 1 1 1 1 0 1 1 0 0 1 1 1 1 1 1 0 0 1 1 0 0 0 0 1 1 0 0 1 0 1 1 1 1 0 0 1 0 1 1 0 1 0 0 1 1 1 0 1 0 0 1 1 0 0 0 0 0 0 0 0 1 1 0 1 1 1 0 0 1 1 0 1 0 1 0 1 0 0 1 0 0 0 1 0 1 0 1 0 1 0 0 1 0 0 0 0 1 0 1 0 0 1 0 1 0 0 0 0 1 1 1 1 0 1 0 1 0 1 0 1 0 1 1 0 0 0 0 0 1 0 1 0 0 0 1 0 0 0 1 0 1 1 1 0 0 0 0 1 1 1 0 1 0 0 1 1 0 1 0 1 0 0 0 1 1 0 1 0 0 0 0 1 0 1 0 1 0 0 1 1 0 1 1 1 0 0 1 0 1 0 0 0 1 1 0 1 1 1 1 1 1 0 1 1 0 0 0 1 0 0 0 1 0 0 1 1 0 0 1 1 0 0 1 1 1 0 1 0 0 1 0 1 1 1 0 1 1 1 1 0 0 0 0 0 0 0 0 0 0 1 1 1 1 0 1 0 0 0 0 1 1 0 1 0 0 0 0 1 1 0 0 1 0 1 0 0 1 0 0 0 1 0 0 0 0 1 1 0 0 0 1 0 0 1 0 1 0 1 0 0 0 0 1 0 0 0 0 1 0 0 1 1 1 0 0 0 1 1 1 0 1 0 1 1 1 1 1 1 1 1 1 1 1 1 1 1 1 1 1 0 0 0 0 0 1 0 1 1 1 0 1 0 0 0 0 1 0 1 0 0 0 1 0 0 1 1 0 0 0 1 1 1 0 1 1 1 0 0 1 1 1 1 0 0 1 1 0 0 1 0 0 1 1 1 1 1 1 0 0 1 0 1 1 1 1 0 1 0 1 0 1 1 1 1 0 1 0 1 0 0 1 1 0 0 1 0 0 1 1 0 0 0 1 0 1 1 0 1 1 1 0 0 0 0 1 1 1 1 1 1 1 0 0 0 0 1 1 0 1 0 0 0 0 0 1 0 1 1 1 0 0 1 1 1 0 0 1 1 0 0 1 1 1 1 1 1 0 1 0 1 1 1 1 0 1 1 1 0 0 1 0 1 0 0 0 1 1 1 1 1 0 1 1 1 1 1 0 0 1 0 1 0 1 0 0 0 0 1 1 1 1 0 0 0 0 1 1 0 1 1 1 1 0 1 0 1 1 1 1 1 1 1 1 1 0 1 0 0 0 0 1 1 1 0 0 0 1 1 0 0 1 0 1 1 1 0 1 0 0 0 1 1 1 1 1 1 1 1 0 1 0 0 1 0 1 1 0 0 0 1 1 0 1 0 1 0 1 0 1 1 1 1 0 0 0 0 0 0 1 0 1 0 1 0 0 0 0 0 0 0 1 1 0 0 1 1 0 1 1 1 0 0 1 0 0 1 1 1 0 1 0 1 1 1 0 1 1 0 0 0 1 1 1 1 0 0 0 0 0 0 1 0 1 1 1 0 0 1 0 0 0 0 0 0 0 1 1 1 0 1 1 1 0 1 0 0 1 0 0 0 1 0 1 1 0 1 1 1 1 0 1 1 0 0 1 0 1 0 0 1 0 0 1 0 0 1 0 1 0 0 0 0 0 1 1 1
Genotype.55 0 1 1 1 1 1 1 1 1 1 0 0 1 0 0 1 0 1 0 1 1 1 0 1 0 1 1 0 1 1 0 1 0 1 0 1 1 1 1 0 1 0 1 1 1 1 1 1 0 0 0 0 1 1 1 0 0 1 1 1 0 0 0 0 1 0 1 0 1 1 0 0 0 1 1 0 0 0 1 0 1 1 1 0 1 1 1 1 0 0 0 0 1 1 1 1 0 1 1 0 0 1 1 0 0 0 0 1 0 0 1 0 0 0 0 1 0 0 1 0 1 0 0 0 0 0 0 1 0 0 1 0 1 1 0 1 1 1 1 1 1 1 1 1 1 0 0 1 0 0 1 0 0 0 1 1 1 0 1 1 1 0 1 0 0 0 1 1 0 0 1 0 0 1 0 1 0 0 0 0 0 1 0 1 1 1 0 1 0 1 0 0 0 1 0 0 1 1 1 1 0 0 0 0 1 1 1 0 0 1 0 0 1 0 1 0 1 0 1 0 1 0 1 1 0 0 1 0 1 1 0 0 0 0 1 1 1 1 1 0 0 0 0 1 1 1 1 1 1 0 0 1 0 1 1 1 1 0 1 0 1 1 0 0 0 1 0 0 1 1 0 0 1 0 0 0 1 1 1 0 1 1 1 1 0 1 0 1 0 0 0 1 0 1 1 1 1 1 0 0 1 0 1 1 1 0 1 0 0 1 1 1 1 1 1 1 0 1 1 1 1 1 0 1 0 1 1 1 1 1 1 1 1 1 1 0 0 0 0 1 0 1 0 0 1 1 0 0 1 0 1 0 0 0 0 0 0 0 1 1 1 1 1 1 0 1 1 0 0 1 1 1 1 1 1 0 0 1 1 0 0 0 0 1 1 0 0 1 0 1 1 1 1 0 1 1 1 1 1 1 1 1 1 0 1 1 0 0 0 0 0 1 0 0 1 1 1 0 1 0 1 0 0 0 0 1 0 0 1 0 0 1 0 1 0 1 0 1 0 1 0 1 0 1 1 0 1 0 0 1 1 1 0 0 0 0 1 0 1 0 0 1 0 0 1 0 1 1 0 0 0 1 1 1 1 1 0 0 0 1 0 1 0 1 1 0 1 0 0 0 1 0 0 0 1 0 0 0 1 0 1 1 1 0 0 0 0 1 1 1 0 1 0 0 1 0 0 1 1 0 0 1 1 0 1 0 1 1 0 0 1 0 0 0 1 0 1 1 0 0 1 0 1 0 0 1 1 1 0 0 1 1 0 0 0 1 1 1 1 1 1 0 1 1 0 0 0 1 0 1 0 0 0 0 0 1 0 0 0 1 1 0 1 1 0 0 1 1 0 1 1 0 0 0 0 1 1 1 0 0 0 0 0 0 0 0 0 0 0 1 1 1 1 0 1 1 0 0 0 1 1 0 1 1 0 0 0 1 0 0 0 1 1 0 1 1 1 0 0 0 1 0 0 1 0 1 1 0 0 0 1 0 0 1 0 1 0 1 0 0 0 0 1 0 0 0 0 1 0 0 1 1 1 0 0 0 1 1 1 0 1 0 1 1 1 1 1 1 1 1 1 1 1 1 1 1 1 1 1 0 0 0 0 1 0 1 1 1 1 0 0 0 1 0 0 1 1 1 0 0 0 1 0 1 1 0 0 0 1 0 1 1 0 0 1 1 0 0 0 0 0 0 1 0 0 0 0 0 0 0 1 0 1 0 0 0 1 1 0 1 0 0 1 1 0 0 1 0 1 0 1 1 1 1 1 1 1 0 1 0 1 1 1 1 0 1 1 1 0 1 1 1 0 1 0 1 1 0 0 0 0 0 0 0 0 1 1 1 1 1 1 0 0 0 0 1 1 0 1 0 0 0 1 0 1 0 1 0 1 0 0 0 0 1 0 0 1 1 0 0 1 1 1 1 1 1 0 1 0 1 1 1 1 0 1 1 1 0 0 1 0 1 0 0 0 1 1 1 1 1 0 1 1 1 1 1 0 0 1 0 1 0 1 1 1 0 1 0 0 0 0 1 0 1 1 0 1 0 0 0 0 1 0 1 0 0 0 1 0 0 0 0 1 0 1 1 0 0 0 0 1 1 1 0 0 0 1 1 0 0 1 0 1 1 1 0 1 0 0 0 1 1 1 1 1 1 0 0 0 0 1 1 1 0 1 1 0 1 1 1 0 1 1 1 0 1 0 1 0 1 1 1 0 0 0 0 0 0 1 0 1 0 0 1 1 1 1 0 1 0 1 1 0 0 1 1 0 0 1 1 0 0 1 0 0 1 1 1 0 1 0 0 1 1 0 0 1 0 1 1 0 0 0 1 1 0 0 0 1 0 0 1 1 0 1 1 0 1 1 1 1 0 1 0 0 1 1 1 1 0 0 0 1 1 0 0 1 0 0 1 0 1 0 0 0 1 0 0 1 1 0 0 1 1 0 0 0 0 0 1 0 0 1 0 0 1 0 1 1 0 0 0 0 1 0 0
Genotype.56 0 1 1 0 0 1 1 0 1 1 1 1 0 1 0 1 0 0 1 1 1 0 0 1 0 1 1 0 1 1 0 1 0 1 1 1 0 1 1 1 0 0 1 0 1 1 1 1 0 0 0 1 1 1 1 0 0 1 1 0 1 0 0 0 1 0 1 0 0 0 0 0 1 1 1 0 0 0 1 0 1 1 1 0 1 1 1 1 1 0 0 1 0 1 1 1 0 1 1 0 0 1 1 0 1 0 0 0 1 1 0 1 0 1 0 1 0 0 0 0 1 0 1 1 0 0 0 0 0 0 1 0 0 1 1 0 0 0 1 0 1 0 0 0 0 0 0 0 1 1 0 0 0 0 1 1 1 1 0 1 0 1 1 1 1 1 1 1 0 0 1 0 1 0 1 0 1 1 0 1 1 0 1 0 1 0 1 1 1 0 0 0 0 1 1 1 0 0 0 0 1 1 1 1 0 1 0 1 0 0 1 1 0 1 0 0 1 0 1 0 1 0 1 1 0 0 1 0 1 1 0 0 0 0 1 1 0 0 0 1 0 0 0 1 1 1 1 1 1 0 0 1 0 1 1 1 1 0 1 1 1 1 1 1 1 1 0 0 0 0 1 0 1 0 0 0 1 1 1 0 1 1 1 1 0 1 0 0 1 0 1 1 1 1 0 1 0 0 1 0 0 1 0 1 1 0 1 0 0 1 1 1 1 1 1 1 0 0 1 0 1 1 1 1 0 0 1 1 1 1 1 0 0 0 1 0 0 0 0 1 0 1 0 0 1 1 0 0 0 1 0 1 1 0 1 0 0 0 0 0 0 0 0 0 1 0 0 0 1 1 1 0 0 1 0 1 0 1 0 1 0 1 1 0 0 1 1 0 0 0 0 0 0 0 1 1 0 1 1 1 1 1 0 0 0 0 0 1 0 0 0 0 1 1 1 1 1 0 1 0 1 1 0 0 1 1 0 0 0 1 1 0 1 1 1 0 1 0 1 0 0 1 0 1 1 0 1 0 0 1 1 1 0 1 0 1 1 0 1 0 0 1 0 0 1 0 1 1 0 0 0 1 1 1 1 1 0 0 0 1 0 1 1 0 0 0 1 0 1 0 1 0 0 0 1 0 0 0 1 0 1 1 1 0 0 0 0 1 1 1 0 1 0 0 1 1 0 1 0 1 0 0 0 1 1 0 1 0 0 0 0 1 0 1 0 1 0 0 1 1 0 1 1 1 0 0 1 0 1 0 0 0 1 1 0 1 1 1 1 1 1 0 1 1 0 0 0 1 0 0 0 0 0 0 1 1 0 0 0 1 0 1 0 1 1 0 1 0 0 0 1 1 1 1 0 1 1 0 0 0 0 1 0 0 0 0 0 0 0 1 1 1 1 0 1 0 0 0 0 1 1 0 1 0 1 1 0 0 1 0 0 1 1 0 1 1 0 0 0 0 1 0 0 1 0 1 1 0 0 0 1 0 0 1 0 1 0 1 0 0 0 0 1 0 0 0 0 1 0 0 1 1 1 0 0 0 1 1 1 0 1 0 1 1 1 1 1 1 1 1 1 1 1 1 1 1 1 1 1 0 0 0 0 1 0 1 1 1 1 0 0 0 1 0 0 0 1 0 1 0 0 0 1 0 1 0 0 1 0 1 1 1 0 1 1 1 1 1 0 0 1 1 0 0 1 1 0 0 1 0 0 1 1 1 1 1 1 0 1 1 1 0 0 0 0 0 1 0 1 0 1 1 1 0 1 1 0 0 1 0 1 1 0 1 0 1 1 1 0 1 1 1 0 1 0 1 1 0 0 0 1 0 0 1 1 1 1 0 1 1 1 0 0 0 0 1 1 0 1 0 1 0 1 0 1 0 1 1 1 0 1 0 1 0 1 0 1 1 0 1 1 1 1 1 0 0 0 0 0 1 1 1 1 0 1 1 1 0 0 1 0 1 0 0 0 1 1 1 1 1 0 1 1 1 1 1 0 0 1 0 1 0 1 0 0 0 0 1 0 0 0 1 0 1 1 0 1 0 1 1 1 1 0 1 1 1 1 1 1 1 1 1 1 1 0 1 0 0 0 0 1 1 1 0 0 0 1 1 0 0 1 0 1 1 1 1 1 0 0 0 1 1 1 1 1 1 0 0 1 1 0 0 1 0 1 1 1 0 0 0 0 1 0 1 0 0 1 0 1 1 1 1 0 0 0 0 0 0 1 0 1 0 1 0 0 0 0 0 1 0 0 0 0 0 1 1 0 1 1 1 0 0 1 0 0 1 0 1 0 0 1 1 1 1 0 1 1 0 0 0 1 1 0 1 1 0 0 0 0 0 1 0 1 1 1 1 0 1 1 1 1 1 0 0 0 0 1 0 1 0 0 0 1 1 0 0 1 0 0 1 1 1 0 0 0 1 1 1 1 0 1 1 1 1 0 0 0 0 0 1 0 0 1 0 0 1 0 1 1 0 0 0 0 1 0 0
Genotype.57 1 1 1 1 1 1 1 1 0 1 0 1 1 1 0 1 0 0 1 1 1 0 0 1 0 1 1 0 1 1 0 1 0 1 1 1 0 1 1 1 0 0 1 0 1 1 1 1 0 0 0 1 1 1 1 0 0 1 1 0 1 0 1 1 1 1 1 1 1 1 1 0 1 1 1 0 0 0 1 0 1 1 1 0 1 1 1 0 0 0 1 0 1 1 1 1 1 1 1 0 0 1 1 0 1 1 1 0 1 1 0 1 1 0 0 0 1 1 1 0 0 0 0 0 0 0 0 0 0 0 0 0 1 1 0 1 1 1 1 1 1 1 1 0 1 0 1 0 0 0 1 1 1 0 1 1 0 1 0 1 1 1 1 1 1 1 1 1 0 1 0 1 0 1 1 0 0 0 0 0 0 1 0 1 0 1 0 1 0 1 0 0 0 1 0 0 1 1 1 1 0 0 0 0 1 1 1 0 0 1 1 1 0 0 1 1 0 0 1 0 1 0 0 0 1 1 1 0 1 1 0 0 0 0 1 1 1 1 1 0 0 0 1 0 0 0 0 0 1 0 0 1 0 1 1 1 1 0 1 1 1 0 0 0 0 0 0 1 1 1 1 1 1 0 0 0 1 1 1 1 1 1 1 1 0 1 0 1 0 0 1 1 1 1 0 1 0 0 1 0 0 1 0 1 1 0 1 0 0 1 1 1 0 0 0 1 1 1 1 1 0 0 0 1 0 1 0 1 1 0 1 0 0 0 1 0 0 1 1 0 0 1 0 0 1 0 0 0 0 1 0 1 1 0 1 0 0 0 0 0 1 0 0 0 1 0 0 0 1 1 1 0 0 1 0 1 0 1 0 1 0 0 0 1 1 0 0 1 1 1 1 0 1 0 1 1 0 1 0 1 1 1 0 1 1 1 0 1 0 0 1 1 0 0 0 0 0 1 1 0 1 1 0 1 1 1 0 0 1 0 0 1 1 1 0 1 0 1 0 1 0 0 1 0 1 0 1 0 1 1 1 1 0 0 0 0 1 0 1 0 0 1 0 0 1 0 1 1 0 0 0 1 1 1 1 1 0 0 0 0 0 1 1 0 0 0 0 0 1 0 1 0 0 0 1 0 0 0 1 0 1 1 1 0 0 0 0 1 1 0 0 1 0 0 1 1 0 0 0 1 0 1 0 1 1 0 1 0 0 1 1 0 1 1 1 1 1 1 1 1 0 1 1 1 0 0 1 0 1 0 0 0 1 1 0 1 1 1 1 1 1 0 1 1 0 0 0 1 0 0 0 0 0 0 1 1 0 0 0 1 1 0 1 1 1 0 1 0 0 1 0 1 1 1 0 1 0 0 0 0 0 1 0 0 0 0 0 0 0 1 1 1 1 0 1 1 1 0 0 1 1 0 1 0 0 0 0 0 0 0 0 1 1 0 1 1 0 1 1 1 1 0 0 1 0 1 1 0 0 0 1 0 0 1 0 1 0 1 0 0 0 0 1 0 0 0 0 1 0 0 1 1 1 0 0 0 1 1 1 0 1 0 1 1 1 1 1 1 1 1 1 1 1 1 1 1 1 1 1 0 0 0 0 1 0 1 1 1 1 0 0 0 1 0 0 0 1 0 1 1 0 1 0 0 1 1 1 0 1 1 1 0 1 1 0 1 0 0 0 0 0 0 1 0 0 0 0 1 0 0 0 1 1 1 1 1 1 0 0 1 0 1 1 1 1 0 1 0 1 0 1 1 1 1 1 1 1 0 1 0 1 1 1 1 0 1 1 1 0 1 1 1 0 1 0 1 1 0 0 0 1 0 0 1 1 1 0 1 1 0 1 1 1 1 0 0 0 0 0 0 1 0 1 0 1 0 1 1 1 0 0 0 1 1 0 0 0 1 0 0 1 1 1 1 0 1 1 1 0 1 1 1 1 0 1 1 1 0 0 1 0 1 0 0 0 1 1 1 1 1 0 1 1 1 1 1 0 0 1 0 1 0 1 0 0 0 0 1 0 0 0 1 0 1 1 0 1 0 0 0 1 1 0 1 1 1 0 1 1 1 1 1 0 1 1 1 0 1 0 0 1 1 1 0 1 1 0 1 0 0 1 0 1 1 1 0 1 0 0 0 1 1 1 1 1 1 1 1 0 1 0 0 1 0 1 1 0 0 0 1 1 0 1 0 1 0 1 0 1 1 1 1 0 0 0 0 0 0 1 0 1 0 1 0 0 0 0 1 1 1 0 0 0 0 1 1 0 1 1 1 0 0 1 0 0 1 0 1 0 0 1 1 1 1 0 1 1 0 0 0 1 1 0 1 0 0 0 0 0 0 1 0 1 1 1 0 0 1 0 0 0 0 0 0 0 1 1 1 0 1 1 1 0 1 0 0 1 0 0 0 0 0 1 0 1 1 1 1 1 0 0 1 1 1 0 0 0 0 0 1 0 1 0 0 0 1 0 1 1 0 0 0 0 0 1 1
Genotype.58 0 1 1 1 0 1 1 1 1 1 1 1 0 1 0 1 0 0 1 1 1 0 0 1 0 1 1 0 1 1 0 1 0 1 1 1 0 1 1 1 0 0 1 0 1 1 0 1 1 0 0 1 1 1 1 0 0 1 1 1 0 1 0 0 1 1 1 1 1 1 0 0 1 1 1 0 1 1 0 1 1 0 1 0 1 1 0 1 0 0 0 0 1 1 1 1 1 1 1 0 0 1 1 0 1 0 0 1 1 0 1 1 0 0 0 0 1 1 1 0 0 0 0 0 0 1 0 1 1 0 1 0 1 1 1 0 0 0 0 0 1 1 1 0 1 0 1 0 0 0 1 1 0 0 1 1 0 1 0 1 1 1 1 1 1 1 1 1 0 0 1 0 0 1 0 1 0 0 0 0 0 1 0 1 1 1 0 1 0 1 0 0 0 1 0 0 1 1 1 1 0 0 0 0 1 1 1 0 0 1 1 1 0 0 1 0 1 0 1 0 1 0 0 0 1 0 1 0 1 1 0 0 0 0 1 1 1 1 1 0 1 1 0 1 1 1 0 0 0 1 1 0 0 1 1 1 1 0 1 0 1 1 0 0 0 1 1 0 0 0 1 0 0 1 0 0 0 0 0 0 1 1 1 1 0 1 0 0 1 0 1 1 1 1 0 1 0 0 1 0 0 1 0 1 1 0 1 0 0 1 1 1 0 1 1 0 0 1 1 1 0 0 0 1 0 1 0 1 1 1 1 0 0 0 1 0 0 1 1 0 0 1 0 0 1 0 0 0 0 1 0 1 1 0 1 0 0 0 0 0 1 0 0 0 1 0 0 0 1 1 1 0 0 1 0 1 0 1 0 1 0 0 0 1 1 0 0 1 1 1 1 0 1 0 1 1 0 1 0 1 1 1 0 1 1 1 0 1 0 0 1 1 0 0 0 0 0 0 0 1 0 1 1 1 1 0 0 1 1 1 0 1 0 1 0 1 0 0 1 0 0 0 1 0 0 0 1 0 1 1 1 1 0 0 0 0 1 0 1 0 0 1 0 0 1 1 1 1 0 0 0 1 1 1 1 1 0 0 0 1 0 1 1 0 0 0 0 0 1 0 1 0 0 0 1 0 0 1 0 1 0 0 1 0 0 0 0 1 1 1 0 1 0 0 1 1 0 1 1 0 1 1 1 0 1 0 1 1 0 0 1 0 0 0 1 0 1 1 0 0 1 0 1 0 0 1 1 1 0 0 1 1 0 0 1 1 0 0 1 0 0 1 1 1 0 0 1 1 0 1 0 0 0 0 0 1 0 0 1 0 0 0 1 1 0 0 1 1 0 1 1 0 1 0 0 0 1 0 0 0 0 0 0 1 1 1 1 0 0 0 0 0 1 0 1 1 0 0 1 0 0 0 1 0 0 1 0 1 0 0 1 1 1 1 0 1 0 1 1 1 1 0 0 1 0 1 1 0 0 0 1 0 0 1 0 1 0 1 0 0 0 0 1 0 0 0 0 1 0 0 1 1 1 0 0 0 1 1 1 0 1 0 1 1 1 1 1 1 1 1 1 1 1 1 1 1 1 1 1 0 0 0 0 1 0 1 1 1 1 0 0 0 1 0 0 1 0 1 0 1 0 1 0 0 1 1 1 0 1 1 1 0 1 1 1 1 0 0 1 1 1 1 0 0 1 1 0 0 1 0 0 1 1 1 1 1 1 0 0 1 0 1 1 1 1 0 1 0 1 0 1 1 1 1 1 1 1 0 1 0 1 1 1 1 0 1 1 1 0 1 1 1 0 1 0 1 1 0 0 0 1 0 0 1 1 1 1 1 1 1 1 0 1 1 0 0 0 0 0 0 1 0 0 0 1 0 0 0 1 1 1 0 0 0 1 0 1 0 1 1 1 1 1 1 1 1 0 1 0 1 1 1 1 0 1 1 1 0 0 1 0 1 0 0 0 1 1 1 1 1 0 1 1 1 1 1 0 0 1 0 1 0 1 0 0 0 0 1 0 0 0 1 0 1 1 0 1 0 1 1 1 1 0 1 1 1 1 1 1 1 1 1 1 1 1 1 0 0 0 0 1 0 1 1 1 0 1 0 1 1 1 0 1 1 1 0 1 0 0 0 1 1 1 1 1 1 1 0 1 0 1 1 0 1 1 1 0 0 0 1 1 0 1 0 1 0 1 0 1 1 1 1 1 0 0 1 1 1 0 0 1 0 0 0 0 1 1 0 1 0 0 1 0 0 0 0 0 0 1 0 1 1 1 0 0 1 0 1 0 0 1 1 0 1 0 0 0 1 0 0 1 1 1 1 0 0 0 0 1 0 0 1 0 0 1 0 0 1 1 0 0 0 0 0 0 1 1 1 0 1 1 1 0 1 1 0 0 0 1 1 1 1 0 0 1 1 1 1 1 0 1 1 0 1 0 1 0 1 1 0 0 1 0 1 1 1 1 0 0 1 1 0 1 0 1 1
Genotype.59 0 1 1 0 0 1 1 1 1 1 0 0 1 0 1 1 0 0 0 1 0 1 0 0 0 0 1 0 1 1 1 1 1 0 1 1 0 0 0 0 0 1 1 0 1 0 0 0 1 1 0 0 1 1 0 1 1 0 0 1 0 1 0 0 1 1 1 1 1 1 1 0 1 1 1 0 0 0 1 0 1 1 1 0 1 1 1 1 0 0 0 0 1 1 1 1 0 1 1 0 0 1 1 0 1 0 0 1 1 0 1 1 0 0 0 0 1 1 1 0 0 0 0 0 0 1 0 1 0 0 1 1 1 1 0 1 1 1 0 1 0 1 1 0 1 0 1 0 0 0 1 1 1 0 1 1 0 1 0 1 1 1 1 1 1 1 1 1 0 1 0 1 0 1 1 0 0 0 0 0 0 1 0 1 0 1 0 1 0 1 0 0 0 1 0 0 1 1 1 1 0 0 0 0 1 1 1 0 0 1 1 1 0 0 1 1 0 0 1 0 1 0 0 0 1 1 1 0 1 1 0 0 0 0 1 1 1 1 1 0 0 1 0 1 1 1 1 1 1 0 0 1 0 1 1 1 1 0 1 0 1 1 0 0 0 1 1 0 0 0 1 0 0 1 0 0 0 0 0 0 1 1 1 1 0 1 0 0 1 1 1 1 1 1 0 1 0 0 1 0 0 1 0 1 1 0 1 0 0 1 1 1 0 0 0 1 1 1 1 1 0 0 0 1 0 1 0 1 1 0 1 0 0 0 1 0 0 1 1 0 0 1 0 0 1 0 0 0 0 1 0 1 1 0 1 0 0 0 0 0 1 0 0 0 1 0 0 0 1 1 1 0 0 1 0 1 0 1 0 1 0 0 0 1 1 0 0 1 1 1 1 0 1 0 1 1 0 1 0 1 1 1 0 1 1 1 0 1 0 0 1 1 0 0 0 0 0 1 1 0 1 1 0 1 1 1 0 0 1 0 0 1 1 1 0 1 0 0 1 0 0 1 0 1 1 0 0 0 1 1 0 0 1 0 1 1 1 1 0 1 1 1 0 0 1 0 1 1 0 0 0 1 1 1 1 1 1 1 0 1 1 0 0 1 1 0 1 0 1 0 1 0 0 0 1 0 0 0 1 0 1 1 1 0 0 0 0 1 1 1 0 1 0 0 1 1 0 1 0 1 0 0 0 1 1 0 1 0 0 0 0 1 0 1 0 1 0 0 1 1 0 1 1 1 0 0 1 0 1 0 0 0 1 1 0 1 1 1 1 1 1 0 1 1 0 0 0 1 0 0 0 0 0 0 1 1 0 0 0 1 1 0 1 1 1 0 1 0 0 1 0 1 1 1 0 1 1 1 1 0 0 0 0 0 0 0 0 0 0 1 1 1 1 0 1 0 0 0 1 0 0 0 1 0 0 1 0 1 1 1 0 1 1 0 1 0 1 0 0 0 1 0 0 0 0 1 1 0 0 0 1 0 0 1 0 1 0 1 0 0 0 0 1 0 0 0 0 1 0 0 1 1 1 0 0 0 1 1 1 0 1 0 1 1 1 1 1 1 1 1 1 1 1 1 1 1 1 1 1 0 0 0 0 1 0 1 1 1 0 0 0 0 1 0 0 1 1 1 0 0 0 1 0 1 1 1 1 0 1 0 1 0 1 0 1 1 0 0 1 1 1 1 0 0 1 1 0 0 1 0 0 1 1 1 1 1 1 0 0 1 0 1 1 1 1 1 0 1 0 1 1 0 0 0 1 1 1 0 1 1 0 0 0 1 1 0 0 1 1 1 1 1 0 1 0 1 1 0 0 0 1 0 0 1 1 1 1 0 1 0 0 0 0 1 1 1 1 0 1 0 1 0 0 1 0 1 0 1 1 0 0 1 1 0 1 0 1 1 0 0 0 1 1 0 0 0 0 0 0 1 1 1 1 0 1 1 1 0 0 1 0 1 0 0 0 1 1 1 1 1 0 1 1 1 1 1 0 0 1 0 1 0 1 1 1 0 1 0 1 1 1 0 1 0 0 1 1 0 1 1 1 1 0 1 0 1 1 1 1 1 1 1 1 1 0 1 0 0 0 0 1 1 1 0 0 0 1 1 0 0 1 0 1 1 1 0 1 0 0 0 1 1 1 1 1 1 1 1 0 1 0 0 1 0 1 1 1 0 0 0 0 1 0 1 0 0 1 1 1 1 1 1 0 0 0 0 0 0 1 0 1 0 1 0 0 0 0 1 1 1 0 0 1 1 0 0 1 0 1 1 0 0 1 0 0 1 0 1 0 0 1 1 0 1 0 0 0 1 0 0 1 1 1 1 0 0 0 0 1 0 0 1 0 0 1 0 0 1 1 0 0 0 0 0 0 1 1 1 0 1 1 1 0 1 0 0 1 0 0 0 0 0 1 0 1 1 1 1 1 0 1 1 1 1 0 0 0 0 0 1 0 0 1 0 0 1 0 1 1 0 0 0 0 1 0 0
Genotype.60 0 1 1 0 1 0 1 1 1 1 0 0 1 1 0 1 0 0 1 1 1 0 0 1 0 1 1 0 1 1 0 1 0 1 1 1 0 1 1 1 0 0 1 0 1 1 1 1 0 0 0 1 1 1 1 0 0 1 1 0 1 0 1 1 1 1 1 1 1 1 1 0 1 1 1 0 0 0 1 0 1 1 1 0 1 1 1 1 0 0 0 0 1 1 1 1 0 1 1 0 0 1 1 0 1 0 0 0 1 1 0 1 0 1 0 0 1 1 1 0 0 0 0 0 0 1 0 1 0 0 1 1 1 1 0 1 1 1 0 1 1 1 1 1 1 0 0 0 0 0 0 0 0 1 0 0 1 1 0 0 0 1 1 1 0 0 1 1 1 0 0 0 0 1 0 0 0 0 1 0 0 1 0 1 1 1 0 1 0 1 0 0 0 1 0 0 1 1 1 1 0 0 0 0 1 0 1 0 0 1 1 1 0 1 1 1 0 0 1 0 1 0 0 0 1 1 0 1 0 0 0 0 0 0 1 0 1 1 1 0 0 0 0 1 1 1 1 1 1 0 0 0 1 1 1 1 1 0 1 0 1 1 0 0 0 1 1 0 0 0 1 0 1 0 0 0 1 1 1 0 1 1 1 1 0 1 0 0 1 0 0 1 0 1 1 1 1 1 0 0 1 0 1 1 1 0 1 0 0 1 1 1 0 1 1 0 0 0 0 0 0 0 0 1 0 1 1 1 1 1 1 1 1 1 1 0 0 0 0 1 0 1 0 0 1 1 0 0 1 0 1 0 0 0 0 0 0 0 1 1 1 1 1 1 0 1 1 0 0 1 1 1 1 1 1 0 0 1 1 0 0 0 0 1 1 0 0 1 0 1 1 1 1 0 1 1 1 1 1 1 1 1 1 0 1 1 0 1 0 1 0 1 0 0 1 1 1 0 0 0 1 1 0 1 1 1 0 0 1 0 0 1 1 1 0 1 0 0 1 0 0 1 0 1 1 0 1 0 1 1 1 1 0 0 0 0 1 0 1 0 0 1 0 0 1 0 1 1 0 0 0 1 1 1 1 1 0 0 0 1 0 1 1 0 0 0 0 0 1 0 1 0 0 0 1 0 0 0 1 0 1 1 1 0 0 0 0 1 1 1 0 1 0 0 1 1 0 1 0 1 0 0 0 1 1 0 1 0 0 0 0 1 0 1 0 1 0 0 1 1 0 1 1 1 0 0 1 0 1 0 0 0 1 1 0 1 1 1 1 1 1 0 1 1 0 0 0 1 0 0 0 0 0 0 1 1 0 0 1 1 0 0 1 1 1 0 1 0 0 1 0 1 1 1 0 1 1 1 1 0 0 0 0 0 0 0 0 0 0 1 1 1 1 0 1 0 1 0 0 1 1 0 1 0 0 1 0 0 1 1 0 1 1 0 1 1 0 1 1 1 1 0 0 1 0 1 1 0 0 0 1 0 0 1 0 1 0 1 0 0 0 0 1 0 0 0 0 1 0 0 1 1 1 0 0 0 1 1 1 0 1 0 1 1 1 1 1 1 1 1 1 1 1 1 1 1 1 1 1 0 0 0 0 1 0 1 1 1 1 0 0 0 1 0 0 0 1 0 1 1 0 1 0 0 1 1 1 0 1 1 1 0 1 1 0 1 0 0 1 1 1 1 0 0 1 1 0 0 1 0 0 1 1 1 1 1 1 0 0 1 0 1 1 1 1 0 1 0 1 0 1 1 1 1 1 1 1 0 1 0 1 1 1 1 0 1 1 1 0 1 1 1 0 1 0 1 1 0 0 0 1 0 0 1 1 1 0 1 1 1 1 0 0 0 0 1 1 0 1 0 1 0 0 1 0 1 0 0 1 1 1 0 1 1 1 0 1 1 0 0 1 0 1 1 0 0 1 1 1 0 0 0 0 1 0 0 0 1 1 0 1 1 0 0 0 1 1 1 1 1 0 1 1 1 1 1 0 0 1 0 1 0 1 1 1 0 1 0 1 1 1 0 1 0 0 1 1 0 1 1 1 1 0 1 1 1 0 1 1 1 1 1 1 1 1 1 0 1 0 0 1 1 1 0 1 1 0 1 0 0 1 0 1 1 1 0 1 0 0 0 1 1 1 1 0 1 0 1 1 1 0 0 1 0 1 1 1 0 0 0 0 1 1 1 1 0 1 0 1 1 1 1 0 0 0 0 0 0 1 0 1 0 1 0 0 0 0 0 0 1 0 0 0 0 1 1 0 1 1 1 0 0 1 1 0 1 0 1 0 1 0 1 1 1 0 1 1 0 0 0 1 1 1 1 0 0 0 0 0 0 1 0 1 1 1 0 0 1 0 0 0 0 0 0 0 1 1 1 0 1 1 1 0 1 0 0 1 0 0 0 0 0 1 0 1 0 0 0 0 0 1 0 0 0 1 1 0 1 1 0 0 0 1 0 1 1 1 1 1 0 0 0 0 0 1 1
Genotype.61 0 1 1 1 0 1 1 1 1 1 1 1 0 0 0 1 0 0 1 1 1 0 0 1 0 1 1 0 1 1 0 1 0 1 1 1 0 1 1 1 0 0 1 0 1 1 1 1 0 0 0 1 1 1 1 0 0 1 1 1 0 0 0 0 1 0 1 0 0 0 0 0 1 1 0 1 0 0 1 0 1 1 1 0 1 1 1 1 0 0 0 0 1 1 1 1 1 1 1 0 0 1 1 0 1 0 0 0 1 0 1 1 0 0 0 0 1 1 1 0 0 0 0 0 0 0 1 1 0 0 0 0 1 1 1 0 0 1 1 1 1 0 0 0 0 0 0 0 0 0 1 1 1 0 1 1 0 1 0 1 1 1 1 1 1 1 1 1 0 1 0 1 0 1 1 0 0 0 0 0 0 1 0 1 0 1 0 1 0 1 0 0 0 1 0 0 1 1 1 1 0 0 0 0 1 1 1 0 0 1 1 1 0 0 1 1 0 0 1 0 1 0 0 0 1 1 0 1 0 0 0 0 0 0 1 0 1 1 1 0 0 0 1 0 0 0 0 0 1 0 0 1 1 1 0 1 1 0 1 1 1 0 0 1 1 0 1 0 0 0 1 0 0 0 0 0 1 1 1 0 1 1 1 1 0 1 0 0 1 0 0 1 0 1 1 1 1 1 0 0 1 0 1 1 1 0 1 1 1 1 0 1 0 0 0 1 1 1 1 1 1 0 1 1 0 0 1 1 0 1 0 0 0 0 1 0 0 0 0 1 0 1 0 0 1 0 0 0 0 1 0 1 1 0 1 0 0 0 0 0 1 0 0 0 1 0 0 0 1 1 1 0 0 1 0 1 0 1 0 1 0 0 0 1 1 0 0 1 1 1 1 0 1 0 1 1 0 1 0 1 1 1 0 1 1 1 0 1 0 0 1 1 0 0 0 0 0 1 1 0 1 1 0 1 1 1 0 0 1 0 0 1 1 1 0 1 0 0 1 0 0 0 1 0 1 0 1 0 1 0 0 1 0 0 0 0 1 0 0 0 1 0 0 1 0 0 0 0 1 1 1 0 0 1 1 1 0 0 0 1 0 1 0 1 0 0 0 0 1 0 1 0 0 0 1 0 0 0 1 0 1 1 1 0 0 0 0 1 1 0 0 1 0 0 1 1 0 0 0 1 0 0 0 1 1 0 1 0 0 0 0 1 0 1 0 1 0 0 1 1 0 1 1 1 0 0 1 0 1 0 0 0 1 1 0 1 1 1 1 1 0 0 1 1 0 0 0 1 0 0 0 0 0 0 1 1 0 0 0 1 1 0 1 1 1 0 1 0 1 1 0 0 1 1 0 1 0 0 0 0 0 1 0 1 0 0 0 0 0 1 1 1 1 0 1 1 1 0 0 1 1 0 1 0 1 0 0 1 0 0 0 1 1 0 1 1 0 1 1 1 0 0 0 0 0 1 1 0 0 0 1 0 0 1 0 1 0 1 0 0 0 0 1 0 0 0 0 1 0 0 1 1 1 0 0 0 1 1 1 0 1 0 1 1 1 1 1 1 1 1 1 1 1 1 1 1 1 1 1 0 1 1 1 0 1 0 0 1 1 0 0 0 1 0 0 1 0 1 1 0 0 0 1 0 1 0 0 1 0 1 1 1 0 1 1 1 0 0 0 0 1 1 0 0 1 1 0 0 1 0 0 1 1 1 1 1 1 0 0 1 0 1 1 1 1 0 1 0 1 0 1 1 1 1 1 1 1 0 1 0 1 1 1 1 0 1 1 1 0 1 1 1 0 1 0 1 1 0 0 0 1 0 0 1 1 1 1 1 1 1 1 0 0 0 0 1 1 0 1 0 0 0 0 0 1 0 0 0 1 0 0 0 0 1 1 0 1 1 0 0 1 0 1 1 0 0 1 1 0 1 1 1 1 1 1 0 1 0 0 0 1 0 0 0 0 1 1 1 1 1 0 1 1 1 1 1 0 0 1 0 1 0 1 1 0 1 1 1 0 0 0 1 0 1 1 0 1 0 1 1 1 1 0 1 1 1 0 1 1 1 1 1 0 1 1 1 0 1 0 0 1 1 1 0 1 1 0 1 0 0 1 0 1 1 1 0 1 0 0 0 1 1 1 1 1 1 1 1 0 1 0 0 1 0 1 1 0 0 0 1 0 1 1 1 0 1 1 1 1 1 1 1 0 0 0 0 0 0 1 0 1 0 1 0 0 0 0 0 0 0 1 1 0 0 1 1 0 1 0 1 0 0 1 0 0 1 1 1 0 1 0 1 0 1 0 1 1 0 0 0 1 1 1 0 1 0 1 1 1 1 0 1 1 0 0 1 1 1 1 1 0 0 1 1 1 1 0 1 0 1 1 1 0 1 0 0 1 1 0 0 0 0 1 0 0 0 0 0 0 0 1 0 0 0 1 1 0 1 1 0 0 1 0 1 1 1 1 0 0 1 1 0 1 0 1 1
Genotype.62 1 1 1 1 0 1 1 1 1 1 1 1 0 1 0 1 0 0 1 1 1 0 0 1 0 1 1 0 1 1 0 1 0 1 1 1 0 1 1 1 0 0 1 0 1 1 0 1 1 0 0 1 1 1 1 0 0 1 1 1 0 1 0 0 1 1 1 1 1 1 1 0 1 1 1 0 0 0 1 0 1 1 1 0 1 1 1 1 0 0 0 0 1 1 1 1 1 0 0 0 0 1 1 0 1 0 0 0 0 1 0 1 0 0 0 1 1 1 0 0 0 0 0 0 0 1 1 0 1 0 1 0 1 1 1 0 0 0 0 0 0 1 1 0 1 0 1 0 0 0 1 1 1 0 1 1 0 1 0 1 1 1 1 1 1 1 1 1 0 1 0 1 0 1 0 1 0 0 0 0 0 1 0 1 0 1 0 1 0 1 0 0 0 1 0 0 1 1 1 1 0 0 0 0 1 1 1 0 0 1 1 1 0 0 1 1 0 0 1 0 1 0 0 0 1 0 1 0 1 1 0 0 0 0 1 1 1 1 1 0 1 1 0 1 1 1 0 0 0 1 1 0 0 1 1 1 1 0 1 0 1 1 0 0 0 1 1 0 0 0 1 0 1 0 0 0 1 1 1 0 1 1 1 1 0 1 0 0 1 0 0 1 0 1 1 1 1 1 0 0 1 0 1 1 1 0 1 0 0 1 1 1 0 0 0 1 1 1 1 1 0 0 0 1 0 1 1 1 1 1 1 0 0 0 1 0 0 1 1 0 0 1 0 0 1 0 0 0 0 1 0 1 1 0 1 0 0 0 0 0 1 0 0 0 1 0 0 0 1 1 1 0 0 1 0 1 0 1 0 1 0 0 0 1 1 0 0 1 1 1 1 0 1 0 1 1 0 1 0 1 1 1 0 1 1 1 0 1 0 0 1 0 1 1 1 1 1 1 0 1 0 1 1 1 1 0 0 1 1 1 0 1 0 1 0 1 1 0 1 0 0 0 1 0 0 0 1 0 1 1 1 1 0 0 0 0 1 0 1 0 0 1 0 0 1 0 1 1 0 0 0 1 1 1 1 1 0 0 0 1 0 1 1 0 0 0 0 0 1 0 1 0 0 0 1 0 0 0 1 0 1 0 1 0 0 0 0 1 1 1 0 1 0 0 1 0 0 1 1 0 1 1 1 0 1 0 1 1 0 0 1 0 0 0 1 0 1 1 0 0 1 0 1 0 0 1 1 1 0 0 1 1 0 0 1 1 0 0 1 0 0 1 1 1 0 0 1 1 0 1 0 0 0 0 0 1 0 0 1 1 1 0 1 1 1 1 1 0 1 1 0 0 1 1 0 0 0 0 0 1 1 1 1 0 0 0 0 0 0 1 1 1 1 0 1 0 1 0 0 1 1 0 1 0 1 0 0 0 0 0 0 1 1 0 1 1 0 1 1 1 1 0 0 1 0 1 1 0 0 0 1 0 0 1 0 1 0 1 0 0 0 0 1 0 0 0 0 1 0 0 1 1 1 0 0 0 1 1 1 0 1 0 1 1 1 1 1 1 1 1 1 1 1 1 1 1 1 1 1 0 0 0 0 1 0 1 1 1 1 0 0 0 1 0 0 0 1 0 1 0 0 0 1 1 1 0 0 1 1 1 1 1 0 1 1 1 0 0 0 0 1 1 0 0 1 1 0 0 1 0 0 1 1 1 1 1 1 0 0 1 0 1 1 1 1 0 1 0 1 0 1 1 1 1 1 1 1 0 0 0 1 1 1 1 0 1 1 1 0 1 1 1 0 1 0 1 1 0 0 0 1 0 0 1 1 1 1 1 1 1 1 0 0 1 1 1 1 0 1 0 1 0 1 0 1 0 1 1 1 0 0 0 0 1 1 0 1 1 0 0 1 0 1 1 0 0 1 1 1 0 0 1 1 1 1 0 1 0 0 0 1 0 0 0 0 1 1 1 1 1 0 1 1 1 1 1 0 0 1 0 1 0 1 1 1 0 1 1 0 0 0 0 1 1 0 1 1 1 1 0 0 0 1 0 0 0 1 1 0 0 0 1 1 0 0 0 1 0 0 0 0 0 0 1 0 1 0 1 0 0 1 0 1 1 1 1 1 0 0 0 1 1 1 1 1 1 1 1 0 1 0 0 0 0 1 1 1 0 0 0 0 1 0 1 0 0 1 0 1 1 1 1 0 0 0 0 0 0 1 0 1 0 1 0 0 0 0 1 1 0 0 1 0 0 0 0 0 0 1 0 1 1 1 0 0 1 0 1 0 0 1 1 0 1 0 0 0 1 0 0 1 1 1 1 0 0 0 0 1 0 0 1 0 0 1 0 0 1 1 0 0 0 0 0 0 1 1 1 0 1 1 1 0 1 0 0 1 0 1 1 1 1 0 0 1 1 0 0 0 0 1 0 0 0 1 1 0 1 1 1 0 1 0 1 1 1 1 0 0 1 1 0 1 0 1 1
Genotype.63 0 1 1 0 0 1 1 0 1 1 1 1 0 1 0 1 0 0 1 1 1 0 0 1 0 1 1 0 1 1 0 1 0 1 1 1 0 1 1 1 0 0 1 0 1 1 0 1 1 0 0 1 1 1 1 0 0 1 1 1 0 0 0 0 1 1 1 1 0 0 0 0 1 1 1 0 0 0 1 0 1 1 1 0 1 1 1 1 0 0 0 0 1 1 1 1 1 0 0 0 0 1 1 0 1 0 0 0 1 0 1 0 0 0 0 1 1 1 0 0 0 0 0 0 0 0 1 1 0 0 1 0 1 1 1 0 0 0 0 0 1 1 1 0 1 0 1 0 0 0 1 1 0 0 1 1 0 1 0 1 1 1 1 1 1 1 1 1 0 1 0 1 0 1 1 0 0 0 0 0 0 1 0 1 0 1 0 1 0 1 0 0 0 1 0 0 1 1 1 1 0 0 0 0 1 1 1 0 0 1 1 1 0 0 1 1 0 0 1 0 1 0 0 0 1 0 1 0 1 1 0 0 0 0 1 0 1 1 1 0 0 0 0 1 1 0 0 0 0 0 0 1 0 1 1 0 0 1 0 0 1 0 0 0 0 0 1 0 0 0 1 0 1 0 0 0 1 1 1 0 1 1 1 1 0 1 0 0 1 0 1 1 1 1 0 1 0 0 1 0 0 1 0 0 1 0 1 1 1 1 0 1 0 0 0 1 1 1 1 1 0 0 0 1 0 1 0 1 1 1 1 0 0 0 1 0 0 1 1 0 0 1 0 0 1 0 0 0 0 1 0 1 1 0 1 0 0 0 0 0 1 0 0 0 1 0 0 0 1 1 1 0 0 1 0 1 0 1 0 1 0 0 0 1 1 0 0 1 1 1 1 0 1 0 1 1 0 1 0 1 1 1 0 1 1 1 0 1 0 0 1 0 1 1 1 1 1 1 1 0 1 1 0 1 1 1 0 0 0 0 1 0 1 1 1 0 0 0 1 0 0 1 0 1 1 1 1 0 0 1 1 1 0 0 0 0 1 0 1 0 0 1 0 0 1 0 1 1 0 0 0 1 1 1 1 1 0 0 0 1 0 1 1 0 0 0 0 0 1 0 1 0 0 0 1 0 0 0 1 0 1 1 1 0 0 0 0 1 1 1 0 1 0 0 1 1 0 0 0 1 0 0 0 1 1 0 1 1 0 0 1 0 0 0 1 0 1 1 0 0 1 0 1 0 0 1 1 1 0 0 1 1 0 0 1 1 0 0 1 0 0 1 1 1 0 0 1 1 0 1 0 0 0 0 0 1 0 0 1 0 0 0 1 1 1 0 1 0 0 1 0 1 1 1 0 1 1 1 1 0 0 0 0 0 0 0 0 0 0 1 1 0 1 0 1 0 1 0 0 1 1 0 1 0 1 1 0 0 1 1 0 1 1 0 1 0 1 0 0 0 1 1 1 0 0 1 1 0 1 0 0 1 1 0 1 0 1 0 0 1 1 0 0 1 1 1 1 1 0 1 0 0 0 1 1 1 0 0 0 1 0 0 0 0 0 1 1 0 1 1 1 1 1 1 1 1 1 1 1 0 0 1 1 0 1 0 1 1 1 0 0 0 1 0 0 0 1 0 1 1 0 1 0 0 1 1 1 0 1 1 1 0 1 1 1 1 0 0 0 0 1 1 0 0 1 1 0 0 1 0 0 1 1 1 1 1 1 0 0 1 0 1 1 1 1 0 1 0 1 0 1 1 1 1 1 1 1 0 0 0 1 1 1 1 0 1 1 1 0 1 1 1 0 1 0 1 1 0 0 0 1 0 0 1 1 1 1 1 1 1 1 0 0 1 0 1 1 0 1 0 1 0 1 0 1 0 1 1 1 0 0 1 1 0 1 0 1 1 0 0 1 0 1 1 0 0 1 1 1 1 0 1 1 1 1 0 1 0 0 0 1 0 0 0 0 1 1 1 1 1 0 1 1 1 1 1 0 0 1 0 1 0 1 1 0 1 1 1 0 0 0 0 1 1 0 1 1 1 1 0 0 0 1 0 0 0 1 1 0 0 0 1 1 0 0 0 1 0 0 0 0 0 0 1 0 1 0 1 0 0 1 0 1 1 1 1 1 0 0 0 1 1 1 1 0 1 0 0 1 1 0 0 0 0 1 1 1 0 0 0 0 1 0 1 0 0 1 1 1 1 1 1 0 0 0 0 0 0 1 0 1 0 1 0 0 0 0 1 1 1 0 0 0 0 1 1 0 1 1 1 0 0 1 0 0 1 0 1 0 0 1 1 0 1 0 1 1 0 0 0 1 1 1 1 0 0 0 0 1 0 0 1 0 0 1 0 0 1 1 0 0 0 0 0 0 1 1 1 0 1 1 1 0 1 1 0 0 0 1 1 1 1 0 0 0 1 0 0 1 1 0 0 1 1 0 1 0 1 1 1 0 0 1 0 1 1 1 1 1 0 0 0 0 1 0 0
Genotype.64 1 1 1 1 0 1 0 1 0 1 0 1 1 1 0 1 1 0 1 1 1 0 0 1 0 1 1 0 1 1 0 1 0 1 1 1 0 1 1 1 0 0 1 0 1 1 0 1 1 0 0 1 1 1 1 0 0 1 1 1 0 1 0 0 1 1 1 1 1 1 1 0 1 1 1 0 0 0 1 0 1 1 1 0 1 1 1 1 0 0 0 0 1 1 1 1 0 1 1 0 0 1 1 0 1 0 0 0 0 1 0 1 0 0 0 0 1 1 1 0 0 0 0 0 0 0 1 0 0 0 1 1 1 1 1 0 0 1 1 1 1 0 0 0 0 0 0 0 0 0 1 1 1 0 1 1 0 1 0 1 1 1 1 1 1 1 1 1 0 1 0 1 0 1 0 1 0 0 0 0 0 1 0 1 0 1 0 1 0 1 0 0 0 1 0 0 0 1 0 0 0 0 0 0 0 1 1 0 0 1 1 1 0 0 1 1 0 0 1 0 1 0 0 0 1 0 1 0 1 1 0 0 0 0 1 1 1 1 1 0 0 0 0 1 1 0 0 0 0 0 0 1 1 1 0 1 1 0 1 1 1 0 0 0 0 0 1 0 0 0 1 0 0 1 0 0 0 0 0 0 1 1 1 1 0 1 0 0 1 0 1 1 1 1 0 1 0 1 0 0 1 0 1 1 1 0 1 1 1 1 1 1 0 0 0 1 1 1 1 1 0 0 0 1 0 1 1 1 1 1 1 0 0 0 1 0 0 1 1 0 0 1 0 0 1 0 0 0 0 1 0 1 1 0 1 0 0 0 0 0 1 0 0 0 1 0 0 0 1 1 1 0 0 1 0 1 0 1 0 1 0 0 0 1 1 0 0 1 1 1 1 0 1 0 1 1 0 1 0 1 1 1 0 1 1 1 0 1 0 0 1 0 1 1 1 1 1 1 0 1 1 1 0 1 1 1 0 0 0 0 1 0 1 1 1 0 1 0 1 0 0 1 0 1 0 0 0 1 1 1 1 1 0 0 0 0 1 0 1 0 0 1 0 0 1 0 1 1 0 0 0 1 1 1 1 1 0 0 0 1 0 1 1 0 0 0 0 0 1 0 1 0 0 0 1 0 0 1 0 1 0 0 1 0 0 0 0 1 1 1 0 1 0 0 1 0 0 1 1 0 1 1 1 0 1 0 1 0 0 0 1 0 0 0 0 1 0 1 1 1 0 1 1 1 0 0 1 0 1 0 0 0 1 1 0 1 1 1 1 1 0 1 1 1 0 0 1 1 0 1 0 0 0 0 1 1 0 0 0 1 1 0 1 1 1 0 1 0 0 1 0 1 1 1 0 1 0 0 0 0 0 1 0 0 0 0 0 0 0 1 1 1 1 0 1 0 0 0 0 1 1 0 1 0 1 0 0 0 0 0 0 1 1 0 1 1 0 1 1 1 1 0 0 1 0 1 1 0 0 0 1 0 0 1 0 1 0 1 0 0 0 0 1 0 0 0 0 1 0 0 1 1 1 0 0 0 1 1 1 0 1 0 1 1 1 1 1 1 1 1 1 1 1 1 1 1 1 1 1 0 0 0 0 1 0 1 1 1 1 0 0 0 1 0 0 0 1 0 1 0 0 0 1 1 1 0 0 1 1 1 1 1 0 1 1 1 0 0 0 0 1 1 0 0 1 1 0 0 1 0 0 1 1 1 1 1 1 0 0 1 0 1 1 1 1 0 1 0 1 0 1 1 1 1 1 1 1 0 0 0 1 1 1 1 0 1 1 1 0 1 1 1 0 1 0 1 1 0 0 0 1 0 0 1 1 1 1 1 1 1 1 0 0 1 1 1 1 0 1 0 1 0 0 0 1 0 0 0 1 0 0 0 0 1 1 0 1 1 0 1 1 1 1 1 1 1 0 1 0 1 1 1 1 1 1 0 1 0 0 0 1 0 0 0 0 1 1 1 1 1 0 1 1 1 1 1 0 0 1 0 1 0 1 1 1 0 1 1 0 0 0 1 1 1 1 0 1 0 1 1 1 1 0 1 1 1 1 1 1 1 1 1 1 1 0 1 0 0 0 0 1 1 1 0 0 0 1 1 0 0 1 0 1 1 1 1 1 0 0 0 1 1 1 1 1 1 1 1 0 1 0 0 1 1 1 1 1 0 0 0 0 1 0 1 0 0 1 1 0 1 1 1 0 0 0 0 0 0 1 0 1 0 1 0 0 0 0 0 1 0 0 1 0 0 0 0 0 0 1 0 1 1 1 0 0 1 0 1 0 0 1 1 0 1 0 1 0 1 0 0 1 1 1 1 0 0 0 0 1 0 0 1 0 0 1 0 0 1 1 0 0 0 0 0 0 1 1 1 0 1 1 1 0 1 1 0 0 0 1 1 1 1 0 0 1 1 0 0 0 0 1 0 0 0 1 1 0 1 1 0 0 1 0 1 1 1 1 0 0 1 1 0 1 0 1 1
Genotype.65 0 1 1 0 1 1 0 1 1 1 0 0 1 0 1 1 0 0 1 0 0 1 0 1 0 1 1 0 1 1 0 1 0 1 0 1 1 1 1 0 1 0 1 1 1 1 1 1 0 0 0 1 1 1 1 0 0 1 1 0 1 0 1 1 0 0 0 0 0 1 0 1 0 1 0 1 0 0 1 0 1 1 1 0 1 1 1 1 0 0 0 0 1 1 1 1 1 0 0 0 0 1 0 0 0 1 0 0 1 1 0 1 0 1 1 1 0 0 0 0 1 0 1 1 0 0 0 1 0 0 1 1 0 1 1 1 1 0 1 0 0 1 1 1 1 1 0 0 0 0 1 1 0 0 1 1 1 0 1 1 1 0 1 1 0 0 1 1 0 0 1 0 1 1 0 0 1 1 1 1 1 0 1 0 1 0 1 1 1 0 1 0 1 0 1 0 0 1 1 1 1 1 0 1 1 0 1 0 1 1 0 0 0 0 1 0 1 0 1 0 1 0 0 0 1 1 1 0 1 1 1 1 0 0 1 1 1 1 1 0 0 1 0 1 1 1 1 1 1 1 1 0 1 0 1 0 0 1 0 1 0 0 0 0 0 0 1 0 0 0 1 0 1 0 0 0 1 1 1 0 1 1 1 1 0 1 0 0 1 1 0 1 1 1 1 1 1 1 0 0 0 1 1 1 1 0 1 0 0 1 1 1 0 0 0 1 1 0 1 0 1 1 1 1 0 1 1 0 1 1 0 1 1 1 1 0 0 0 0 1 0 1 0 0 1 1 0 0 0 1 0 1 1 0 1 0 0 0 0 0 0 0 0 0 1 0 0 0 1 1 1 0 0 1 0 1 0 1 0 1 0 1 1 0 0 0 0 0 0 0 0 1 1 1 0 1 1 1 1 0 1 0 1 0 1 1 0 0 0 0 0 0 1 1 1 1 1 0 0 1 0 1 0 0 0 1 0 0 0 0 1 0 1 1 1 0 0 0 1 0 1 0 1 0 0 0 0 1 1 1 1 1 1 1 1 0 0 0 0 1 1 0 1 0 0 0 1 1 0 0 0 1 1 1 1 0 0 0 0 0 0 1 1 0 0 0 1 0 1 0 0 1 0 0 0 0 0 1 0 0 1 1 1 0 0 1 1 0 1 1 0 1 0 1 1 1 0 0 0 1 0 1 0 0 0 1 0 1 1 0 0 1 1 1 0 1 0 0 1 0 1 1 1 0 0 1 1 0 1 0 0 1 0 1 0 1 1 1 1 1 1 0 1 1 0 0 0 1 0 0 0 1 0 1 1 0 1 0 1 1 1 1 1 1 1 1 1 0 1 1 0 0 0 1 0 1 1 1 1 0 0 1 1 0 0 0 1 0 1 0 0 0 0 1 1 1 0 0 1 1 1 0 1 0 0 0 0 1 0 1 1 0 0 1 0 0 1 0 0 0 0 0 0 0 0 1 0 1 0 1 1 0 1 0 1 0 1 0 1 0 1 1 1 1 0 1 1 1 0 1 0 0 1 1 1 0 0 1 0 0 1 0 0 1 0 0 0 1 0 0 0 0 0 0 1 0 0 0 0 1 0 1 1 0 0 1 1 1 1 0 0 0 1 0 0 1 0 1 1 0 0 0 1 0 1 0 0 0 1 0 0 0 0 1 1 1 1 1 1 0 1 1 0 0 1 1 0 0 1 0 1 0 1 0 0 0 1 1 0 1 0 0 0 0 0 1 0 1 0 1 0 0 0 1 1 1 0 0 1 0 1 1 0 0 1 1 1 0 0 0 1 0 1 0 1 0 0 1 0 0 1 0 1 1 1 1 1 0 0 1 1 1 1 1 0 1 0 1 0 1 0 0 1 0 1 0 1 1 0 1 0 0 1 0 1 0 1 1 0 0 1 1 1 1 1 1 0 1 0 1 1 1 1 0 1 1 1 0 0 1 0 1 0 0 0 1 1 1 1 1 0 1 1 1 1 1 0 0 1 0 1 0 1 1 1 0 1 0 1 1 1 0 1 0 0 1 1 0 1 1 1 1 0 1 0 1 1 1 1 1 1 1 0 1 1 1 0 1 0 0 1 0 1 1 0 0 1 1 0 0 1 0 1 1 1 0 1 0 0 1 0 0 0 0 0 0 0 0 0 0 1 1 0 1 0 0 0 0 0 1 1 0 1 0 0 1 1 0 0 1 1 0 0 1 0 0 1 1 0 0 1 0 0 0 0 0 0 0 1 0 1 0 0 0 0 0 0 0 0 0 1 0 1 1 1 0 1 1 0 0 1 1 0 1 1 0 1 0 1 1 0 0 1 0 0 0 1 1 1 1 0 1 1 0 0 1 1 1 1 1 0 0 1 1 1 1 0 1 1 0 0 0 1 0 1 0 0 0 1 0 1 0 0 1 1 1 0 1 0 0 0 1 1 1 0 1 0 1 1 1 0 1 0 1 1 0 0 1 1 0 0 0 0 0 1 1
Genotype.66 0 0 1 0 1 0 1 1 0 1 0 0 1 0 0 1 0 1 0 1 1 0 0 0 1 0 1 0 1 1 1 1 1 0 1 0 0 0 1 1 1 0 0 0 1 0 0 0 1 1 1 0 0 0 1 1 0 1 1 1 0 1 0 0 1 1 1 1 0 0 0 1 0 0 1 1 1 0 0 0 1 1 1 0 1 1 0 0 0 0 1 1 0 0 1 1 0 1 1 0 0 0 0 0 1 0 0 1 0 0 1 0 0 0 0 1 0 0 0 0 0 0 0 0 0 1 0 1 0 0 1 0 1 1 1 0 0 0 0 0 1 1 1 0 1 0 1 0 0 0 1 0 0 0 1 1 1 0 1 1 1 0 1 1 0 0 1 1 0 1 1 1 0 1 0 1 0 0 1 0 0 1 0 1 0 0 0 0 0 1 1 1 1 1 0 0 0 1 1 1 0 0 1 0 1 0 1 0 0 1 0 0 0 0 1 0 1 0 1 0 0 1 0 0 1 0 1 1 0 0 0 1 1 0 1 1 0 0 0 1 1 0 1 0 0 0 0 0 0 0 0 1 0 1 1 1 1 0 1 1 1 1 1 1 1 1 1 0 0 0 1 0 0 1 0 0 0 0 0 0 1 1 1 1 0 1 0 0 0 1 0 0 0 1 1 1 1 1 0 1 0 1 0 1 0 1 1 1 1 0 0 1 0 1 1 1 0 0 0 0 0 0 0 0 0 0 0 0 0 0 0 0 0 0 1 0 0 0 0 0 0 1 1 0 0 0 1 1 1 0 1 0 0 1 0 0 0 0 1 1 1 1 1 1 0 1 1 0 0 1 1 1 1 1 1 0 0 1 1 0 0 0 0 1 1 0 0 1 0 1 1 1 1 0 0 1 0 1 1 1 1 1 1 0 1 1 0 0 0 0 0 1 0 0 1 1 1 0 1 0 0 1 0 0 0 1 0 0 0 0 1 0 1 0 1 0 1 0 1 1 0 1 0 1 1 1 0 0 0 1 0 0 1 0 1 1 1 1 0 1 1 1 0 0 0 0 1 1 0 0 0 1 1 1 0 0 0 0 0 1 0 0 0 1 1 1 1 0 1 0 0 1 0 0 1 1 0 1 0 1 0 0 1 0 0 1 1 0 0 0 1 0 1 1 1 0 0 0 1 0 1 1 1 0 1 0 1 1 1 0 1 0 0 0 1 0 1 1 1 1 0 1 1 1 1 1 0 0 1 0 0 0 0 0 1 1 0 1 0 1 0 1 0 1 1 1 1 0 1 1 1 1 0 0 1 1 0 0 1 0 0 0 0 1 1 1 1 0 0 1 0 1 1 1 0 1 1 1 1 0 0 0 0 0 0 0 0 0 0 1 1 1 0 0 0 1 0 1 1 1 1 1 1 1 1 1 1 1 0 0 1 0 0 1 0 0 1 0 0 0 1 0 0 0 0 1 1 0 1 0 0 1 1 0 1 0 1 0 0 1 1 0 0 1 1 1 1 1 0 1 0 0 1 1 1 0 0 1 1 0 1 0 1 0 0 1 1 0 1 1 0 0 0 0 1 1 0 0 0 0 0 0 0 0 1 0 1 1 1 1 0 1 0 0 1 1 0 1 0 0 0 1 0 1 1 0 0 0 1 0 1 1 1 0 1 1 0 0 0 0 0 0 1 0 0 0 0 0 0 0 1 0 1 0 0 0 1 1 0 1 0 0 0 0 0 1 0 1 0 1 1 0 0 0 1 1 1 0 1 0 1 1 1 0 1 0 0 1 1 1 1 0 1 0 1 1 0 0 1 1 0 0 1 1 0 0 0 1 0 1 1 0 0 0 0 0 0 0 0 1 0 1 0 0 1 0 0 0 1 0 0 0 0 0 1 0 0 0 0 0 0 0 0 0 0 0 0 1 0 0 0 1 0 1 0 0 0 1 1 0 0 0 0 0 0 1 1 1 1 1 0 1 1 1 1 1 0 0 1 0 1 0 1 1 1 0 1 1 0 0 0 1 1 1 1 0 1 1 1 0 1 1 1 0 0 0 0 1 1 1 0 0 1 0 1 1 0 0 0 0 1 1 0 0 0 0 1 1 0 0 1 0 1 1 1 1 1 1 0 0 0 0 1 1 0 1 0 0 0 1 0 0 0 1 1 1 1 1 1 0 0 0 1 1 1 0 0 1 1 1 1 1 1 1 0 1 1 1 0 1 1 0 1 1 0 1 1 0 1 0 0 0 0 1 1 1 0 1 0 1 0 0 1 0 1 0 1 1 0 1 0 1 0 1 0 1 1 0 0 0 1 1 1 0 0 0 1 1 1 1 0 1 1 0 0 1 1 1 1 1 0 0 1 1 1 1 0 1 0 1 1 1 0 1 1 0 1 1 0 0 0 0 1 0 0 0 0 0 0 0 1 0 0 0 1 1 0 1 1 0 0 1 0 0 1 0 1 0 0 1 1 0 1 0 1 1
Genotype.67 0 0 1 0 1 0 1 1 0 1 1 0 0 1 0 1 0 1 0 0 0 1 1 0 0 0 1 1 1 0 1 0 1 0 1 1 0 0 1 1 1 1 0 0 0 0 0 0 1 0 0 1 0 0 0 1 1 0 0 0 1 0 1 1 0 0 1 0 0 0 0 1 0 1 0 1 1 1 0 1 1 0 1 0 0 1 0 0 0 1 1 1 0 0 1 1 0 1 1 0 0 1 0 1 1 1 0 0 1 1 0 1 1 0 1 1 0 0 1 0 1 0 0 0 1 0 0 1 0 0 1 0 0 1 1 1 1 0 1 0 0 1 1 1 1 1 0 0 0 0 1 0 0 0 1 1 1 0 1 1 1 0 1 0 0 0 1 1 0 0 1 0 0 1 0 1 0 0 0 0 0 1 0 1 1 1 0 1 0 1 0 0 0 1 0 0 1 1 1 1 0 0 0 0 1 1 1 0 0 1 0 0 0 0 1 0 1 0 0 0 0 1 0 0 1 0 1 1 0 0 0 1 1 1 1 0 0 0 0 1 0 0 0 1 1 1 0 0 0 0 0 1 0 1 1 0 1 0 0 1 1 0 1 1 0 0 0 0 1 1 0 0 1 0 0 0 1 1 1 1 1 1 1 0 0 1 0 1 1 1 1 0 0 1 1 1 1 0 1 0 0 1 0 0 0 0 1 1 1 0 1 1 0 1 1 0 0 1 0 0 1 0 0 1 0 1 1 1 1 1 1 0 0 0 1 0 0 1 1 0 0 0 1 0 0 0 1 0 1 1 0 0 1 0 1 0 0 1 0 1 0 1 0 1 0 0 1 1 0 1 1 1 1 1 1 1 1 1 0 0 0 1 1 0 0 1 1 1 0 1 0 0 0 0 1 0 0 0 1 1 0 1 1 1 1 1 0 1 0 1 0 1 0 0 0 1 0 0 1 0 0 1 0 0 1 1 1 1 1 0 0 1 1 1 0 1 0 1 1 0 1 0 1 0 0 0 0 1 1 1 1 0 1 1 0 1 1 0 1 0 0 1 0 0 1 0 0 0 1 1 1 1 0 1 1 1 0 0 0 1 0 0 0 0 1 0 1 1 0 1 0 1 0 0 0 0 1 0 1 0 0 1 0 1 1 1 1 0 1 1 0 0 0 0 1 0 0 1 1 0 1 1 1 0 1 0 1 0 1 0 0 1 0 0 0 1 0 0 1 1 0 0 1 0 0 1 0 1 1 0 1 0 0 0 1 1 0 1 0 1 0 1 0 1 0 1 1 0 1 1 1 1 0 0 1 1 0 0 0 1 0 0 1 1 1 0 1 0 1 0 1 0 1 1 1 1 1 1 0 0 0 0 0 1 0 0 1 0 1 0 0 1 0 1 0 0 0 1 1 0 0 1 1 1 1 0 0 1 0 0 0 1 0 1 0 0 1 0 0 0 1 0 0 0 0 1 0 1 0 1 1 0 1 0 1 0 1 0 1 0 1 1 1 1 0 0 1 0 1 1 0 0 1 0 1 0 1 0 1 0 1 1 0 1 1 0 1 1 0 1 0 0 0 0 1 1 0 0 0 1 1 1 1 0 1 0 1 1 0 1 0 1 1 1 0 1 0 1 1 1 1 1 0 1 0 0 0 0 0 1 1 0 0 0 0 1 0 0 0 1 0 0 1 1 1 1 0 0 0 0 1 0 1 0 0 0 1 1 0 1 1 0 0 0 0 1 0 1 0 1 0 0 0 0 1 1 1 0 1 1 0 0 0 1 1 0 0 1 1 0 0 0 1 0 1 1 0 1 1 1 0 0 1 1 0 0 0 1 0 0 0 0 0 0 1 0 1 0 1 0 1 0 0 0 1 0 0 0 1 0 0 0 0 1 1 0 1 1 0 0 0 0 1 1 0 1 0 0 0 0 0 1 1 1 0 0 0 1 1 0 0 0 1 0 1 0 0 0 0 0 0 0 1 1 1 0 0 0 1 0 0 1 1 0 0 0 0 1 0 0 0 1 0 1 1 0 1 0 0 0 1 1 0 1 0 0 0 1 1 1 1 1 1 0 1 1 0 0 0 0 1 0 1 1 1 0 1 0 1 1 0 0 1 1 0 1 1 0 0 0 1 1 1 0 0 1 0 1 1 1 0 0 1 1 1 1 1 1 1 0 0 0 1 1 1 0 1 1 1 1 1 1 1 1 0 1 1 1 0 0 1 0 0 1 0 1 1 0 1 0 0 0 0 0 0 0 0 1 0 1 0 0 1 1 0 1 1 1 0 1 0 1 1 1 0 0 0 1 0 0 1 1 1 1 0 0 0 0 0 0 1 0 1 1 1 0 0 1 1 0 0 0 1 1 1 1 0 1 0 1 1 1 0 1 0 0 1 1 1 0 1 0 0 0 1 0 0 0 0 0 1 0 0 0 1 1 0 1 1 0 0 1 0 1 1 1 0 0 0 1 1 1 0 1 1 1
Genotype.68 1 1 1 1 0 1 0 1 1 1 0 0 1 0 0 0 1 1 0 1 1 1 1 0 0 0 0 1 0 0 0 0 0 1 1 0 0 0 1 0 0 1 0 0 1 0 0 0 1 1 1 1 1 0 1 0 0 1 1 1 1 1 0 1 1 0 1 0 0 1 0 1 0 1 0 1 0 0 0 1 0 1 1 0 0 0 0 0 1 0 1 0 1 0 0 0 1 0 0 0 0 1 0 0 0 1 1 1 1 0 0 1 0 1 0 0 1 1 1 0 0 0 0 0 0 0 0 1 0 0 1 0 0 0 1 0 0 0 0 0 1 1 1 0 1 0 1 0 0 0 0 0 1 0 1 1 1 0 1 1 1 0 1 0 0 0 1 1 0 0 1 0 0 1 0 1 0 0 0 0 0 1 0 1 1 1 0 1 0 1 0 0 0 1 0 0 1 1 1 1 0 0 0 0 1 1 1 0 0 1 0 0 1 0 1 1 1 0 1 1 1 0 0 0 1 1 0 1 0 0 1 1 1 1 1 0 0 0 0 1 0 0 0 1 1 0 0 0 0 0 0 1 0 1 1 1 1 0 1 1 1 1 1 1 1 1 0 0 0 0 1 1 1 0 0 0 1 1 1 1 1 1 1 0 0 1 0 1 1 1 0 1 0 0 0 0 0 0 1 0 0 1 0 0 0 0 0 1 1 1 0 1 0 1 1 0 0 0 1 1 0 0 1 1 0 1 1 1 1 1 1 0 0 0 1 0 0 1 1 0 1 1 1 0 0 0 1 0 1 1 0 0 1 0 1 0 0 1 0 1 0 1 0 1 0 0 1 1 0 1 1 1 1 1 1 1 1 1 0 0 0 1 1 0 0 1 1 1 0 1 0 0 1 0 1 0 0 1 0 1 1 1 0 1 1 1 0 1 0 0 1 1 0 0 0 0 0 1 1 0 1 0 0 0 0 1 0 0 0 1 0 1 1 1 0 0 0 1 0 1 0 1 0 1 0 0 1 0 1 0 0 0 1 1 1 1 0 0 0 0 1 1 0 0 0 0 0 0 1 1 0 1 1 1 1 1 0 0 0 1 0 0 0 1 1 0 1 1 0 1 0 0 0 0 1 0 0 1 0 1 0 1 1 0 0 1 1 1 0 1 0 1 1 1 1 0 0 1 1 0 1 1 1 0 1 0 1 0 1 0 1 0 1 1 0 1 1 1 1 0 1 0 1 0 1 1 0 0 1 1 1 0 1 1 0 0 0 0 1 0 0 1 1 1 1 0 1 1 0 1 1 0 0 0 1 1 0 1 0 0 1 1 1 0 0 0 0 0 0 1 1 0 1 1 1 0 1 0 0 1 1 1 1 0 0 0 0 1 0 0 0 1 0 0 0 0 0 1 1 0 0 0 1 1 1 1 0 1 1 0 1 0 0 1 0 0 1 0 0 0 0 0 0 0 0 1 0 1 0 1 1 0 1 0 1 0 1 0 1 0 1 1 1 1 0 1 1 1 0 1 0 0 1 1 1 0 0 1 0 0 1 0 0 1 0 0 0 1 0 0 0 0 0 0 1 0 0 0 0 1 0 1 1 0 1 0 0 0 1 1 1 0 0 1 0 1 0 1 1 0 0 0 1 1 1 0 1 1 1 1 1 1 0 0 0 1 0 0 0 0 0 0 0 0 1 1 0 0 0 0 1 0 0 0 0 1 1 0 0 1 0 1 1 1 1 0 1 0 1 0 1 1 1 1 1 1 1 1 0 0 1 1 1 0 0 0 0 1 1 0 1 0 1 0 1 1 0 1 0 0 1 0 0 1 1 0 0 1 0 0 1 1 0 0 1 1 0 0 1 0 0 1 1 0 1 0 1 1 0 0 0 0 1 0 0 1 0 1 0 0 1 0 1 0 0 0 0 0 0 0 0 0 0 1 1 1 1 0 1 0 0 0 0 0 0 1 1 1 1 1 0 1 1 1 1 1 0 0 1 0 1 0 1 1 1 0 1 1 0 0 0 1 1 1 1 0 0 1 0 0 0 1 1 0 1 1 0 1 0 1 0 1 0 0 0 0 1 0 0 1 1 1 1 0 0 0 1 1 0 0 1 0 1 0 0 1 0 0 0 0 0 0 1 1 1 0 0 0 0 0 1 1 1 0 1 1 0 1 1 1 0 1 1 1 0 0 0 1 1 1 1 1 0 0 0 1 1 1 0 0 0 0 1 0 0 1 1 1 0 1 1 0 1 1 1 0 1 0 0 0 0 1 1 0 1 1 1 1 0 0 0 0 0 0 0 1 1 0 0 0 1 1 1 1 0 0 0 0 0 0 1 0 1 1 1 0 0 1 0 0 0 0 0 0 0 1 0 1 0 1 1 1 0 1 1 0 1 0 1 0 0 0 1 1 1 0 0 1 0 0 1 0 0 1 0 1 0 0 0 1 0 0 1 0 0 1 0 1 1 0 0 0 0 1 1 1
Genotype.69 1 1 1 1 1 1 0 1 0 0 1 0 0 0 1 1 1 1 0 1 1 0 0 0 0 0 0 1 0 0 0 0 1 0 0 0 1 0 1 0 0 1 0 0 0 0 0 0 1 1 1 0 0 0 1 1 1 0 0 1 0 1 0 1 0 0 0 0 0 0 0 0 1 1 0 1 0 0 0 1 0 1 1 0 0 0 0 0 1 0 1 0 1 0 0 0 1 0 0 0 0 0 0 0 1 0 0 1 0 0 1 0 0 1 1 1 1 1 1 0 0 0 0 0 0 0 0 1 0 0 0 1 1 1 0 1 1 0 0 0 1 0 1 1 1 1 0 0 0 0 0 0 1 0 1 1 1 0 1 0 1 0 0 1 0 0 1 1 1 0 1 0 0 1 0 0 0 0 1 0 0 1 0 1 1 1 0 1 0 1 0 0 0 1 0 0 1 1 1 1 0 0 0 0 1 1 1 0 0 1 0 0 1 0 1 1 1 0 1 1 0 1 1 1 1 1 0 1 0 0 1 1 1 1 1 0 0 0 0 1 0 0 1 0 0 0 0 0 0 0 0 1 0 1 1 1 1 0 1 1 1 1 1 1 1 1 0 0 1 0 1 1 0 1 1 1 0 0 0 0 1 1 1 0 0 1 0 1 1 1 0 1 0 0 0 0 0 0 0 1 0 0 1 0 0 0 0 1 1 1 0 1 1 0 1 0 0 1 1 1 0 0 0 1 0 1 1 1 1 1 1 0 0 0 1 0 0 1 1 0 0 0 1 0 0 0 1 1 1 1 0 1 1 0 1 0 0 1 0 1 0 1 0 1 0 0 1 1 0 1 1 1 1 1 1 1 1 1 0 0 0 1 1 0 0 0 0 1 0 1 1 0 0 0 1 0 0 1 0 1 1 1 0 1 1 1 0 1 0 0 1 0 1 1 1 1 1 1 1 0 1 1 0 1 1 0 0 1 1 1 0 1 0 1 0 1 0 0 1 0 0 0 1 0 0 0 1 0 1 0 0 1 0 0 1 0 0 1 1 0 0 1 0 0 0 1 0 1 1 1 0 0 1 0 1 1 0 0 0 1 1 0 0 1 1 1 0 0 1 0 1 0 0 0 1 0 0 1 0 1 0 0 1 0 0 1 1 0 0 0 1 0 1 1 1 0 0 1 1 1 0 1 1 0 1 0 1 1 0 0 1 0 1 0 0 0 0 1 1 1 0 1 1 0 1 1 0 0 1 1 1 0 1 1 1 1 1 0 1 0 0 1 0 1 0 1 1 1 1 0 0 1 0 0 0 1 0 1 0 0 1 1 1 1 0 0 0 0 0 1 0 1 1 1 1 0 1 0 0 1 1 1 1 0 0 0 0 1 0 0 0 1 0 0 0 0 0 1 1 0 0 1 1 1 0 0 0 0 1 0 0 1 1 1 0 0 1 0 0 0 0 0 0 0 1 1 0 1 0 1 1 0 1 0 1 0 1 0 1 0 1 1 1 1 0 0 1 0 1 1 0 0 0 0 1 1 1 0 1 0 0 0 1 0 0 1 1 0 1 1 1 0 0 1 1 1 0 1 1 0 0 0 0 0 1 0 1 1 1 1 1 1 0 1 1 0 0 1 0 0 0 0 1 1 1 1 0 0 0 1 1 1 0 0 1 1 0 0 1 1 1 1 0 0 1 1 0 0 1 0 0 1 1 1 1 1 1 0 0 1 0 1 1 1 1 0 1 0 1 0 1 1 1 1 1 1 1 0 0 1 0 0 0 1 1 0 0 1 1 0 0 0 1 0 1 1 0 1 0 0 1 1 0 1 1 1 0 1 0 0 1 1 1 1 1 0 0 0 0 0 1 0 0 0 1 0 0 0 1 0 0 0 0 1 1 0 1 1 0 0 1 0 1 1 0 0 1 1 1 0 0 0 0 1 0 0 0 1 1 0 1 1 0 0 0 1 1 1 1 1 0 1 1 1 1 1 0 0 1 0 1 0 1 1 1 0 1 1 0 0 0 1 1 1 1 0 0 1 1 1 1 0 0 0 0 1 0 0 0 0 0 0 1 0 0 0 1 0 0 0 0 0 0 1 0 1 0 1 0 0 1 0 1 0 0 1 0 0 0 0 0 0 1 1 1 0 0 0 1 1 0 0 0 0 1 1 0 1 1 1 0 1 1 1 0 0 0 1 1 1 1 1 1 0 0 1 1 1 0 0 1 0 1 0 0 0 0 1 0 1 1 0 1 1 1 0 1 0 0 0 0 0 1 0 1 1 0 1 0 0 0 1 0 0 0 1 1 0 0 0 1 1 1 1 1 1 0 0 0 0 1 0 0 1 1 0 0 0 0 0 0 1 0 1 1 1 1 1 0 1 0 1 0 1 1 0 0 0 1 0 0 0 1 0 1 0 0 1 0 1 0 0 1 1 0 0 1 0 0 1 0 0 1 0 0 1 0 1 1 0 0 0 0 0 1 1
Genotype.70 0 1 1 0 0 0 1 1 1 1 1 0 1 1 0 1 0 0 1 1 1 0 0 0 0 0 1 0 1 1 1 1 1 0 1 1 0 0 0 1 1 1 0 0 1 0 1 0 0 1 0 0 1 1 1 0 0 1 1 0 1 0 1 1 0 0 1 0 1 1 0 1 0 1 1 1 1 0 1 0 1 1 0 1 0 1 0 0 1 0 1 0 1 1 1 1 0 1 1 0 0 0 0 0 1 0 0 0 1 1 0 1 0 0 0 0 1 1 0 0 0 0 0 0 0 0 0 0 1 0 1 0 0 0 0 1 1 1 0 0 0 0 0 0 0 1 1 0 0 1 1 0 0 0 1 1 1 1 0 0 0 1 0 1 0 0 1 1 0 1 1 1 0 1 1 0 0 0 1 0 1 1 1 0 0 0 1 0 1 0 1 1 1 1 0 1 1 1 1 1 1 1 1 1 1 0 1 1 0 0 0 0 1 0 1 0 1 1 0 0 1 1 0 0 1 0 1 1 0 0 0 0 0 0 1 0 1 1 1 0 0 0 0 1 1 0 0 0 0 0 0 1 0 1 1 0 1 0 0 1 0 1 0 1 0 0 1 0 0 0 1 0 0 0 1 1 1 1 1 1 0 1 0 1 0 0 0 0 1 1 0 1 1 1 1 1 1 1 0 0 0 1 1 1 1 1 1 0 0 1 1 1 0 1 1 0 0 1 0 0 0 0 0 1 1 0 0 1 0 1 0 0 0 0 0 0 0 0 0 1 0 1 0 1 1 0 0 0 1 0 1 1 0 0 0 1 1 0 1 1 1 1 1 1 0 1 1 0 0 0 0 1 1 0 1 0 0 0 1 0 0 1 0 0 0 1 1 0 0 1 0 0 0 0 1 1 0 1 1 1 1 1 0 0 0 0 0 1 0 0 1 1 0 0 0 0 0 1 1 0 1 1 0 0 0 1 0 0 0 1 0 1 1 1 0 0 0 1 0 1 0 1 0 1 1 0 0 0 0 1 1 0 1 1 1 0 0 0 0 0 1 1 0 0 0 0 1 1 0 0 0 1 1 1 1 0 0 0 0 1 1 0 0 1 1 1 0 0 0 0 0 1 0 1 1 1 0 1 0 1 0 0 1 0 0 1 1 1 1 1 0 1 0 0 1 1 0 1 0 1 0 1 0 1 1 0 1 0 0 1 1 0 1 1 1 1 1 1 1 1 0 1 1 1 0 0 1 1 0 1 0 1 1 1 0 1 1 1 1 1 1 0 1 0 1 0 0 0 0 1 1 0 0 0 1 1 0 0 1 1 1 0 1 1 1 0 1 0 0 0 1 0 1 1 0 1 0 0 0 0 0 1 0 1 0 0 0 0 0 1 1 1 1 0 1 1 1 0 0 1 1 1 1 1 0 0 0 1 1 0 1 0 0 1 1 0 1 0 0 0 0 0 0 0 0 1 0 1 0 1 1 0 1 0 1 0 1 0 1 0 1 1 1 1 0 1 1 1 0 1 0 0 1 1 1 0 0 1 0 0 1 0 0 1 0 0 0 1 0 0 0 0 0 0 1 0 0 0 0 1 0 1 1 0 1 0 0 0 1 1 1 0 0 1 0 1 0 1 1 0 0 0 0 1 1 0 1 1 0 0 1 1 1 0 0 0 1 1 1 0 0 0 0 0 1 1 0 0 1 0 1 0 1 0 0 0 0 0 1 1 0 0 0 0 0 1 0 1 0 0 1 1 1 1 1 0 1 1 1 0 1 1 1 1 1 0 0 1 1 0 1 0 1 0 1 1 0 1 0 0 1 0 0 1 1 1 1 0 0 0 1 0 0 0 0 1 0 0 0 1 0 1 0 1 1 1 1 1 1 0 0 0 0 0 0 1 0 0 0 0 1 1 1 1 0 0 0 1 0 0 0 1 0 1 0 0 0 1 1 0 0 0 1 1 1 0 1 0 0 0 1 0 1 1 1 0 0 0 1 0 1 1 1 0 0 1 0 0 0 0 0 1 0 1 1 0 1 1 1 1 0 1 1 0 0 1 0 1 0 1 0 1 0 1 1 1 0 1 0 0 1 1 1 0 1 0 1 1 0 0 1 0 1 0 0 1 0 0 0 0 0 0 1 1 1 1 0 1 0 1 0 0 1 1 1 1 1 1 0 0 0 1 1 1 0 0 0 1 1 1 1 0 0 1 0 0 1 1 0 0 1 0 0 1 1 1 1 0 1 0 0 0 1 1 1 0 0 0 1 0 1 0 1 1 1 0 0 0 1 0 1 1 0 1 1 0 1 0 1 1 0 0 1 0 0 0 1 1 1 1 0 1 1 0 0 1 1 1 1 1 0 0 1 1 1 1 0 1 0 1 1 1 0 1 1 0 0 0 1 0 0 0 1 1 1 0 0 1 0 0 0 1 0 1 0 0 1 0 0 0 1 0 1 0 1 1 0 1 1 0 0 0 0 1 0 0
Genotype.71 0 0 1 0 1 0 0 0 1 1 1 1 1 1 0 0 0 0 1 0 0 1 0 0 0 0 0 1 0 0 1 0 1 0 1 0 0 0 0 1 0 0 1 0 1 0 1 1 1 0 0 1 1 1 1 0 0 1 1 0 1 0 0 0 1 1 1 1 1 1 1 0 1 1 1 0 0 0 1 0 1 1 1 0 1 1 1 1 0 0 0 0 1 1 1 1 1 0 1 0 0 1 1 0 1 1 1 0 1 1 0 1 0 0 0 1 0 0 0 0 0 0 0 0 0 0 1 0 0 0 0 0 1 1 0 1 1 1 1 1 1 0 0 0 0 1 0 0 1 0 1 1 0 0 1 1 0 1 0 1 1 1 1 1 1 1 1 1 0 1 0 1 0 1 1 0 0 0 0 0 0 1 0 1 0 1 0 1 0 1 0 0 0 1 0 0 1 1 1 1 0 0 0 0 1 1 1 0 0 1 1 1 0 0 1 1 1 1 0 0 0 1 0 0 1 0 1 1 0 0 0 1 1 0 1 1 0 0 0 1 1 0 1 0 0 0 0 0 0 0 0 1 0 1 1 0 1 0 0 1 0 1 0 1 0 0 1 0 0 1 0 1 1 0 0 0 1 0 1 0 0 1 0 1 0 1 0 0 1 0 0 1 0 1 1 1 1 1 0 0 1 0 1 1 1 0 1 0 0 1 1 1 0 0 0 1 1 1 1 1 0 0 0 1 0 1 1 1 1 1 1 0 0 0 1 0 0 1 1 0 0 1 0 0 1 0 0 0 0 1 0 1 1 0 1 0 0 0 0 0 1 0 0 0 1 0 0 0 1 1 1 0 0 1 0 1 0 1 0 1 0 0 0 1 1 0 0 1 1 1 1 0 1 0 1 1 0 1 0 1 1 1 0 1 1 1 0 1 0 0 1 1 0 0 0 0 0 1 1 0 1 1 0 1 0 1 0 0 0 0 1 0 1 1 1 0 1 0 1 0 0 1 0 1 0 0 0 1 1 1 0 1 0 0 0 0 1 0 1 0 0 1 0 0 1 0 1 1 0 0 0 1 1 1 1 1 0 0 0 0 0 1 0 1 0 0 0 0 1 0 1 0 0 0 1 0 0 0 1 0 1 1 1 0 0 0 0 1 1 1 0 1 0 0 1 1 0 0 0 1 0 1 0 1 1 0 1 0 0 1 1 0 1 1 1 1 1 1 1 1 0 1 1 1 0 0 1 1 0 1 0 1 1 1 0 1 1 1 1 1 1 0 1 1 0 0 0 1 0 0 0 0 0 0 1 1 0 0 0 1 1 0 1 1 1 0 1 0 1 1 0 0 1 1 0 1 1 1 1 0 0 0 0 0 0 0 0 0 0 1 0 0 0 0 1 1 1 0 0 1 1 0 1 0 1 0 0 1 0 0 0 1 1 0 1 1 0 1 1 1 1 0 0 1 0 1 1 0 0 0 1 0 0 1 0 1 0 1 0 0 0 0 1 0 0 0 0 1 0 0 1 1 1 0 0 0 1 1 1 0 1 0 1 1 1 1 1 1 1 1 1 1 1 1 1 1 1 1 1 0 0 0 0 0 0 1 1 1 1 1 1 0 0 0 0 1 0 1 0 1 1 1 0 1 0 0 0 1 1 0 0 1 0 0 0 1 0 0 1 1 1 1 0 0 1 1 0 0 1 0 0 1 1 1 1 1 1 0 0 1 0 1 1 1 1 0 1 0 1 0 1 1 1 1 1 1 1 0 1 0 1 1 0 0 1 1 1 1 0 1 1 1 0 1 0 1 1 0 0 0 1 0 0 1 1 1 0 0 1 0 1 1 1 1 0 0 0 0 0 0 0 0 1 0 1 0 1 1 1 0 0 0 1 1 0 0 1 1 0 0 1 1 0 1 0 1 1 1 0 1 1 1 1 0 1 1 1 0 0 1 0 1 0 0 0 1 1 1 1 1 0 1 1 1 1 1 0 0 1 0 1 0 1 0 0 0 0 1 0 0 0 1 0 1 1 0 1 0 0 0 1 1 0 1 1 1 0 1 1 1 1 1 0 1 1 1 0 1 0 0 1 1 1 0 1 1 0 1 0 0 1 0 1 1 1 0 1 0 0 0 1 1 1 1 1 1 1 1 0 0 1 1 1 0 1 1 0 1 1 1 1 0 0 0 1 0 1 0 1 1 1 1 0 0 0 0 0 0 1 0 1 0 1 0 0 0 0 1 1 1 0 1 0 0 1 1 0 1 1 1 0 0 1 0 0 1 0 1 0 0 1 1 0 1 0 0 0 1 0 0 1 1 1 1 0 0 0 0 1 0 0 1 0 0 1 0 0 1 1 0 0 0 0 0 0 1 1 1 0 1 1 1 0 1 0 0 1 0 0 0 0 0 1 0 1 1 1 1 1 0 1 1 1 1 0 0 0 1 1 0 0 1 0 0 1 1 0 1 1 0 0 0 0 1 1 1
Genotype.72 1 1 1 1 0 1 1 0 0 0 0 1 0 1 0 0 0 0 0 0 0 1 1 0 0 1 0 1 0 1 1 1 1 1 0 1 1 1 1 0 1 0 1 1 1 1 1 1 0 0 0 0 1 1 1 0 0 1 1 0 1 0 0 0 1 1 0 1 1 1 1 1 0 1 1 0 0 0 1 0 1 1 1 0 1 1 1 1 0 0 0 1 0 1 1 1 1 1 1 0 0 1 1 0 1 0 0 0 1 1 0 1 0 1 0 1 0 0 0 0 1 0 1 1 0 0 0 0 1 0 1 1 1 0 0 1 1 0 1 0 0 1 1 1 1 0 0 1 0 0 1 1 0 0 1 1 0 1 0 1 1 1 1 1 1 1 1 1 0 1 0 1 1 0 1 0 1 1 0 1 1 0 1 0 0 0 1 1 1 0 0 0 0 1 1 1 0 0 0 1 1 1 1 1 0 1 0 1 1 1 1 1 0 1 1 0 1 1 0 0 1 0 1 1 0 0 0 0 1 0 1 1 0 0 1 0 1 0 1 1 0 0 0 1 1 1 1 1 1 0 0 0 0 0 1 0 0 1 0 1 0 0 0 0 0 0 1 0 0 0 1 0 0 1 0 0 0 0 0 0 1 1 1 1 0 1 0 0 1 1 0 1 0 1 1 1 1 1 0 1 0 0 1 1 1 0 1 0 0 1 1 1 1 1 1 0 0 0 0 0 1 0 1 1 0 0 1 1 1 1 1 1 1 1 1 1 1 0 0 0 1 1 0 0 1 1 0 0 0 1 0 1 1 0 1 0 0 0 0 0 0 0 0 0 1 0 0 0 1 1 1 0 0 1 0 1 0 1 0 1 0 1 1 0 0 1 0 0 0 0 1 1 1 1 0 1 0 0 1 1 0 0 1 1 0 0 0 1 0 1 1 0 1 1 1 1 1 0 1 0 0 1 1 0 1 1 0 0 0 0 1 0 1 0 1 0 1 0 1 0 1 0 1 0 0 0 0 1 1 1 0 1 1 1 1 1 1 0 1 0 0 1 0 0 0 0 1 1 0 0 0 1 1 0 0 1 0 0 1 1 1 1 1 0 0 0 0 0 1 0 1 1 0 1 0 0 1 1 1 0 1 1 1 0 0 0 1 1 1 1 0 1 0 0 1 0 0 1 0 1 0 1 0 0 0 1 0 0 0 1 1 0 1 1 1 1 1 1 1 1 0 1 1 1 0 0 1 0 1 0 0 0 0 0 0 1 1 1 1 1 1 1 1 1 0 0 1 1 0 0 0 1 0 0 1 1 0 0 0 1 1 0 1 1 1 0 1 0 0 0 1 0 0 1 0 1 0 0 0 0 0 1 1 0 0 0 0 0 0 1 1 1 1 0 1 1 0 0 1 1 1 0 1 0 0 0 1 0 1 0 1 0 0 1 1 0 1 0 0 0 0 0 0 0 0 1 0 1 0 1 1 0 1 0 1 0 1 0 1 0 1 1 1 1 0 1 1 1 0 1 0 0 1 1 1 0 0 1 0 0 1 0 0 1 0 0 0 1 0 0 0 0 0 0 1 0 0 0 0 1 0 1 1 0 1 0 0 0 0 0 1 0 0 0 0 1 0 1 0 1 0 1 0 0 1 0 1 1 1 1 1 1 1 1 1 1 0 0 0 1 0 0 1 1 0 0 1 1 0 1 1 0 0 0 0 0 0 1 0 0 1 0 0 0 0 1 0 1 0 1 0 0 0 0 1 1 0 0 1 1 0 0 0 1 1 0 0 1 1 0 0 0 1 0 1 1 0 1 1 1 0 0 1 1 0 0 0 1 1 1 1 0 0 0 1 0 0 0 0 1 0 1 0 1 1 1 1 1 1 0 0 0 0 0 0 1 1 1 1 1 0 1 1 1 0 0 1 1 0 0 1 0 0 1 0 0 0 1 1 0 1 1 0 0 0 1 1 1 1 1 0 1 1 1 1 1 0 0 1 0 1 0 1 1 1 0 1 0 1 1 1 0 1 0 0 1 1 0 1 1 1 1 0 1 1 1 0 1 1 1 1 1 1 1 0 1 0 0 0 0 1 1 1 0 1 1 0 1 0 0 1 1 1 1 1 0 1 0 0 1 0 0 0 0 0 0 1 0 0 0 1 1 0 1 0 0 1 0 0 0 0 1 1 1 0 1 1 0 1 0 0 1 1 1 0 0 1 1 0 1 1 0 1 1 1 1 1 0 1 0 1 1 0 0 1 1 0 0 0 0 1 1 1 1 0 0 1 1 0 0 0 0 1 1 0 0 1 0 1 1 0 0 1 0 0 0 1 1 1 1 0 1 0 0 0 1 1 1 1 1 0 0 1 1 1 1 0 0 0 1 0 1 0 1 0 0 0 1 1 1 1 1 0 0 0 1 0 1 1 0 0 0 1 1 0 1 0 1 1 0 1 0 1 0 1 1 0 1 1 0 0 0 0 1 0 0
Genotype.73 0 1 0 0 0 1 1 1 0 1 1 1 1 1 0 1 0 0 1 1 1 0 0 1 0 1 1 0 1 1 0 1 0 1 0 1 1 1 1 0 1 0 1 1 1 1 1 1 0 0 0 0 1 1 1 0 0 1 1 0 1 0 0 0 1 1 1 1 1 1 1 1 0 1 1 0 0 0 1 0 1 1 1 0 1 1 1 1 0 0 0 1 0 1 1 1 1 0 0 1 1 1 1 0 1 0 0 0 1 1 0 1 0 1 0 1 0 0 0 0 1 0 1 1 0 0 1 0 1 0 1 0 1 1 1 0 0 1 1 1 1 0 0 0 1 0 0 1 0 0 1 1 0 0 1 1 0 0 1 1 1 0 1 1 1 1 1 1 1 1 0 0 1 0 1 0 1 1 0 1 1 0 1 0 1 0 1 1 1 0 0 0 0 1 1 1 0 0 0 1 1 1 1 1 0 1 0 1 0 0 1 1 0 1 0 0 1 0 1 0 1 0 1 1 0 1 1 0 1 1 1 1 0 0 1 1 1 0 1 0 0 0 0 1 1 1 1 1 0 0 0 1 0 0 0 1 1 0 1 0 1 1 0 1 0 0 1 0 0 0 1 1 0 0 1 1 1 1 1 1 0 0 0 1 1 1 1 1 1 1 1 0 0 1 1 1 1 1 0 0 1 0 1 1 0 1 1 0 0 0 0 0 0 0 0 1 1 0 1 0 1 1 1 1 0 0 1 0 1 1 0 0 0 0 0 0 0 0 0 1 0 1 0 1 1 0 0 0 1 0 1 1 0 0 0 1 1 0 1 1 1 1 1 1 0 1 1 0 0 0 0 1 1 0 1 0 0 0 1 0 0 1 0 0 0 1 1 0 0 1 0 0 0 0 1 0 0 1 0 1 1 1 0 0 1 1 0 1 0 1 0 1 0 0 0 0 0 0 0 0 0 1 1 0 1 1 1 1 0 0 1 0 1 0 1 0 1 0 1 0 1 0 1 0 0 0 0 1 1 1 1 0 1 1 1 1 1 0 1 0 0 1 0 0 1 0 1 1 0 0 0 1 1 0 0 1 0 0 0 0 0 1 1 0 0 0 0 0 1 0 1 0 1 0 1 0 0 1 0 1 0 0 1 0 0 1 1 1 1 1 0 1 0 0 0 0 1 1 0 1 0 0 0 0 1 0 1 0 1 0 0 1 0 1 0 1 0 0 0 1 0 1 0 0 0 0 1 1 0 1 1 1 0 1 1 1 0 1 0 0 0 1 1 1 0 1 1 1 0 0 0 0 0 0 1 1 0 1 1 1 1 1 1 1 1 0 1 0 0 1 0 1 1 1 0 1 1 1 1 0 0 0 0 0 0 0 0 0 0 1 1 1 1 0 0 0 1 1 0 1 1 1 0 0 1 0 0 0 1 0 1 0 0 1 1 0 1 0 0 0 0 0 0 1 1 0 1 1 0 0 1 0 1 0 1 0 1 0 1 0 1 1 1 1 0 0 1 0 0 1 1 0 0 0 1 0 1 0 1 0 0 0 0 0 0 1 1 0 1 1 1 1 1 1 1 1 1 1 1 1 0 1 1 1 0 1 1 1 1 0 0 0 1 0 0 1 0 1 0 1 0 1 0 0 1 0 1 1 1 1 1 1 1 1 1 1 0 0 0 1 0 0 1 1 0 0 1 1 0 1 1 0 0 0 0 0 0 1 0 0 1 0 0 0 0 1 0 1 0 1 0 0 0 0 1 1 0 0 1 1 0 0 0 1 1 0 0 1 1 0 0 0 1 0 1 1 0 1 1 1 0 0 0 1 1 1 1 1 0 0 0 0 0 0 1 0 0 0 0 0 0 1 1 1 0 1 1 1 1 0 1 0 1 0 1 0 0 1 0 0 1 1 1 1 0 0 1 1 0 0 1 1 1 0 1 1 1 0 0 1 0 1 1 1 1 0 0 0 0 0 1 0 0 0 0 0 1 1 0 1 0 1 0 0 0 0 0 0 1 1 1 0 1 0 0 1 1 0 1 1 1 1 0 1 0 1 1 1 1 1 0 0 1 0 1 1 0 1 0 0 1 0 1 1 0 0 1 0 1 1 1 0 1 1 0 1 0 1 0 1 0 0 1 0 1 0 0 1 1 0 1 1 1 1 1 1 0 1 0 1 1 0 1 0 1 0 1 0 1 1 1 0 0 1 0 0 1 1 0 0 1 0 0 1 1 1 1 0 1 0 0 0 0 0 1 1 0 0 1 0 1 0 1 1 1 1 0 1 1 0 0 0 1 1 0 0 1 0 1 1 0 0 1 0 0 0 1 1 1 1 0 1 0 0 0 1 1 1 1 1 0 0 1 1 1 1 0 0 1 0 0 0 1 1 0 0 0 1 1 0 1 0 0 0 1 0 0 1 1 0 0 0 1 1 0 0 1 0 0 1 0 1 0 1 1 0 0 1 1 0 0 0 0 1 0 0
Genotype.74 1 1 1 1 0 1 1 0 0 0 0 1 0 1 0 0 0 0 0 0 0 1 1 0 0 1 0 1 0 1 1 1 1 1 0 1 1 1 1 0 1 0 1 1 1 1 1 1 0 0 0 0 1 1 1 0 0 1 1 0 1 0 0 0 1 1 1 1 0 1 0 0 1 1 1 0 0 0 1 0 1 1 1 0 1 1 1 1 0 0 0 0 1 1 1 1 0 1 1 1 1 1 1 1 1 0 0 0 1 1 0 1 0 0 0 1 0 0 0 1 0 1 0 1 1 0 0 0 1 0 1 1 1 0 0 1 1 0 1 0 0 1 1 1 1 0 0 1 0 1 1 1 0 0 1 1 0 1 0 0 0 1 1 0 0 0 1 0 0 0 1 0 1 1 0 0 1 1 1 1 1 0 1 0 1 0 1 1 1 0 1 0 1 0 1 0 0 1 1 1 1 1 0 1 1 0 0 1 0 0 1 1 0 1 0 0 1 0 1 0 1 0 0 0 1 1 1 0 1 1 0 1 0 0 1 0 1 0 1 1 0 0 0 1 1 1 1 1 1 0 0 0 0 0 1 0 0 1 0 1 0 0 0 0 0 0 1 0 0 0 1 0 1 0 0 0 1 1 1 0 1 1 1 1 0 1 0 0 1 1 0 0 1 1 1 1 1 1 0 0 0 1 1 1 1 0 1 0 0 1 1 1 1 1 1 0 0 0 0 0 1 0 1 1 0 0 1 1 1 1 1 1 1 1 1 0 0 0 0 1 0 1 0 1 1 0 0 0 1 0 1 1 0 0 0 1 1 0 1 1 1 1 1 1 0 1 1 0 0 0 0 1 1 0 1 0 0 0 1 0 0 1 0 0 0 1 1 0 0 1 0 0 0 0 1 0 0 1 1 0 1 0 1 0 1 1 0 0 0 0 0 0 1 1 1 1 1 0 0 1 0 1 0 0 0 1 0 0 0 0 1 0 1 0 1 0 1 0 1 1 0 1 0 1 0 0 0 0 1 0 0 0 1 1 1 1 0 0 1 0 0 1 0 0 1 0 1 1 0 0 0 1 1 1 1 1 0 0 1 1 0 0 0 0 1 0 1 1 0 1 1 0 1 0 1 1 0 1 0 1 0 0 1 0 0 1 1 1 1 1 0 1 0 0 0 1 1 1 0 1 0 1 0 0 0 1 0 0 0 1 1 0 1 1 1 1 1 1 1 1 0 1 1 1 0 0 1 0 1 0 0 0 0 0 0 1 1 1 1 1 1 1 1 1 0 0 1 1 0 0 0 1 0 1 1 1 1 0 1 0 0 1 1 1 1 1 1 0 0 0 1 0 0 1 0 1 0 0 0 0 0 1 1 0 0 0 0 0 0 1 1 1 0 0 0 1 0 0 1 1 1 0 1 0 0 0 1 0 1 0 1 0 0 1 0 0 1 0 0 0 0 0 0 0 0 1 0 1 0 1 1 0 1 0 1 0 1 0 1 0 1 1 1 1 0 1 1 1 0 1 0 0 1 1 1 0 0 1 0 0 1 0 0 1 0 0 0 1 0 0 0 0 0 0 1 0 0 0 0 1 0 1 1 0 1 0 0 0 0 0 1 0 1 1 0 1 0 1 1 1 1 1 0 1 0 0 0 1 1 0 1 1 0 0 1 1 1 1 1 0 0 0 1 1 0 0 1 1 0 1 1 0 0 0 0 0 0 1 0 0 1 0 0 0 0 1 0 1 0 0 1 1 1 1 1 0 1 1 1 0 1 1 1 0 0 0 0 0 1 1 1 1 0 1 0 0 1 0 0 0 1 0 1 1 1 0 0 1 1 1 1 0 0 0 1 0 0 0 0 1 0 1 0 1 1 1 1 1 1 0 0 0 0 0 0 1 1 1 1 1 0 1 1 1 1 1 0 1 0 1 1 1 1 0 1 1 1 0 0 1 0 1 1 1 1 1 1 0 1 1 0 1 1 1 1 1 0 0 1 0 1 1 1 1 0 1 1 1 0 0 0 0 0 0 0 1 1 0 1 1 1 1 0 1 1 1 0 1 1 1 1 1 0 1 1 1 0 1 0 0 1 0 1 1 0 0 1 1 0 0 1 0 1 1 1 0 1 0 0 1 0 0 0 0 0 0 1 0 0 0 1 1 0 1 0 0 1 1 1 1 1 0 1 0 1 0 0 0 1 0 0 1 1 1 0 0 1 1 0 1 1 0 1 1 1 1 1 0 1 0 0 1 0 0 0 0 0 0 1 0 1 0 1 1 0 0 1 1 0 0 0 0 1 1 0 0 1 0 1 1 0 0 1 0 0 0 1 1 1 1 0 1 0 0 0 1 1 1 1 1 0 0 1 1 1 1 0 0 1 0 0 0 1 1 0 0 0 0 1 0 1 0 0 1 0 0 1 1 0 0 0 1 1 1 0 1 0 1 1 0 1 0 1 0 1 1 0 1 1 0 0 0 0 1 0 0
Genotype.75 0 1 0 0 0 1 0 0 1 1 0 0 1 0 0 1 0 1 0 0 0 1 0 0 0 0 0 1 0 0 1 0 1 0 1 0 0 0 0 1 0 0 1 0 1 0 1 1 1 0 0 1 1 1 1 0 0 1 1 0 1 0 0 0 1 1 1 1 1 1 0 1 1 1 1 0 0 0 1 0 1 1 1 0 1 1 1 1 0 0 0 0 1 0 1 1 0 1 1 0 0 1 1 0 1 1 1 0 1 1 0 1 1 1 1 1 0 0 0 1 0 1 0 1 1 1 0 1 0 1 0 0 0 1 1 1 1 0 1 0 0 1 1 0 1 1 1 0 1 0 0 0 0 1 1 1 1 1 0 0 0 1 0 0 0 0 1 1 1 1 1 1 0 1 0 1 0 0 1 0 0 1 0 1 0 0 0 0 0 1 1 1 1 1 1 0 0 1 1 1 1 1 1 1 1 0 1 0 1 1 1 0 0 0 1 0 1 1 0 0 1 0 1 1 0 0 0 1 0 0 1 0 1 0 1 1 0 0 0 1 1 1 0 1 1 1 0 0 1 0 0 1 0 1 0 1 1 0 1 1 1 1 1 1 1 0 0 1 1 1 1 1 1 0 0 0 1 1 1 1 1 1 1 1 0 1 0 1 0 1 0 1 1 1 1 1 1 0 1 0 0 1 0 1 1 1 1 0 0 0 1 1 0 0 0 1 0 0 1 1 0 0 1 1 1 0 0 0 0 0 0 0 0 0 1 0 0 0 0 0 0 1 1 0 0 0 1 1 1 0 1 0 0 1 0 0 0 0 1 1 1 1 1 1 0 1 1 0 0 1 1 1 1 1 1 0 0 1 1 0 0 0 0 1 1 0 0 1 0 1 1 1 1 0 0 1 0 1 1 1 1 1 1 0 1 1 0 0 0 0 0 1 0 0 1 1 1 0 1 1 0 1 0 0 0 1 0 0 1 0 0 1 0 1 0 1 0 1 0 1 0 1 0 1 1 0 0 0 0 1 0 0 1 0 1 1 1 1 0 1 1 1 0 0 0 0 1 1 0 0 0 1 1 1 1 1 1 1 0 1 1 0 0 1 1 0 1 0 0 0 0 1 0 1 0 0 0 1 1 0 1 1 1 0 0 0 1 1 1 1 0 1 0 0 1 0 0 1 1 0 1 1 0 1 1 0 1 0 0 0 0 1 0 1 0 1 0 0 0 1 0 1 0 0 0 0 1 0 1 0 1 1 0 1 0 0 1 1 1 1 1 0 1 1 0 0 0 1 0 0 0 1 0 1 1 0 1 0 1 1 1 1 1 1 1 1 1 0 1 1 0 0 1 1 0 1 1 1 1 0 0 1 1 1 1 1 0 0 0 1 0 0 0 0 0 1 0 0 0 1 1 0 1 0 0 1 0 1 0 1 1 0 1 0 1 0 0 1 1 1 1 0 0 0 0 1 1 1 0 0 1 0 1 0 1 0 1 0 1 0 1 1 1 1 0 0 1 0 0 1 0 0 1 0 1 0 1 1 0 0 1 0 1 1 1 1 1 1 1 1 1 1 1 0 1 1 1 1 1 1 0 0 0 1 0 1 1 1 1 0 0 0 1 0 0 0 0 0 0 1 1 1 0 1 1 0 1 0 1 1 1 1 1 1 1 1 0 0 0 0 0 0 1 0 0 0 0 0 0 0 1 0 1 0 0 0 1 1 0 1 0 0 0 0 0 1 0 1 0 1 0 0 0 0 1 1 0 0 1 0 1 0 0 0 1 0 0 0 1 0 1 0 1 0 1 0 0 1 0 0 0 1 1 0 1 1 1 0 0 1 1 0 0 0 0 1 0 0 0 0 1 0 0 0 1 0 1 0 1 0 0 0 0 1 0 0 1 1 0 0 0 0 1 0 0 0 1 1 1 0 0 0 0 1 0 0 0 1 1 0 1 1 0 0 0 1 1 1 1 1 0 1 1 1 1 1 0 0 1 0 1 0 1 1 1 0 1 0 1 1 1 0 1 0 0 1 1 0 1 1 1 1 0 1 0 0 1 0 0 1 0 1 0 1 0 0 1 0 1 1 0 0 1 1 0 0 1 0 1 1 1 1 0 0 0 1 0 1 1 1 0 1 1 0 1 0 0 0 0 1 0 0 1 1 1 1 0 1 1 1 1 0 1 0 0 1 0 0 0 1 1 0 1 1 1 0 1 1 0 0 1 0 0 0 0 0 0 0 1 0 0 1 1 1 0 0 0 1 0 1 0 0 1 0 1 0 1 1 0 0 0 1 1 1 0 1 1 0 0 0 1 1 0 0 0 0 1 1 1 1 0 1 1 0 0 1 1 1 1 1 0 0 1 1 1 1 0 1 0 1 1 1 0 1 0 1 0 0 1 0 1 0 1 0 0 0 1 1 0 0 1 0 1 1 0 0 1 0 0 1 1 0 1 0 1 1 0 1 1 0 1 0 0 0 1 1
Genotype.76 1 0 1 1 1 0 0 0 1 1 1 1 1 1 0 0 0 0 0 1 1 0 0 0 0 1 1 0 1 1 0 1 0 1 0 1 1 1 1 0 1 0 1 1 1 1 1 1 0 0 0 1 1 1 1 1 1 0 0 1 1 1 1 1 0 0 1 0 0 1 0 1 0 1 0 0 0 0 1 0 1 1 1 0 1 1 1 1 0 0 0 0 1 1 1 1 1 1 1 0 0 1 0 1 1 0 0 0 1 1 0 1 1 1 1 1 0 0 0 0 1 0 0 0 1 0 0 1 0 0 1 1 0 1 1 0 0 0 0 0 1 0 0 1 0 0 0 1 0 1 1 1 0 0 1 1 0 0 1 1 1 0 1 1 1 1 1 1 1 1 0 0 1 0 1 0 1 1 0 1 1 0 1 0 1 0 1 1 1 0 0 0 0 1 1 1 0 0 0 1 1 1 1 1 0 1 0 1 0 0 0 0 0 1 1 0 1 0 1 0 1 0 1 1 0 1 1 0 1 1 0 0 0 0 1 0 1 1 1 0 0 1 0 1 1 1 0 0 1 0 0 1 0 1 1 0 1 0 0 1 1 0 0 1 0 1 1 1 0 0 1 1 0 1 0 0 0 0 0 0 1 1 1 1 0 1 0 0 1 1 0 0 1 1 1 1 1 1 0 1 0 0 1 1 1 0 1 0 0 1 1 1 0 1 0 0 0 0 1 1 1 1 1 1 0 0 1 1 1 1 0 1 1 0 1 0 0 0 0 1 0 1 0 0 1 1 0 0 0 1 0 1 1 0 1 0 0 0 0 0 0 0 0 0 1 0 0 0 1 1 1 0 0 1 0 1 0 1 0 1 0 1 1 0 0 0 0 0 0 0 0 1 1 1 0 1 1 1 1 0 1 0 1 0 1 1 0 0 0 0 0 0 1 1 1 1 1 0 0 1 1 1 1 0 1 1 1 1 0 1 0 1 1 1 1 1 1 0 1 0 0 0 1 0 1 0 1 0 1 1 1 0 1 1 1 1 1 0 1 0 0 1 0 0 1 0 1 1 0 0 0 1 1 1 1 0 0 0 0 1 0 1 1 0 1 1 1 0 1 0 1 0 1 0 1 0 0 0 0 1 0 1 1 0 0 0 0 1 1 1 0 1 0 0 1 1 0 1 0 1 0 1 1 0 1 0 1 0 1 0 0 1 0 0 0 1 0 0 1 1 0 0 1 0 0 1 0 1 1 0 1 0 0 0 1 1 0 1 0 1 0 1 0 1 0 1 1 0 1 1 1 0 0 0 1 1 0 0 1 0 0 0 1 1 1 0 1 0 0 1 0 1 1 1 0 0 1 1 0 0 0 1 0 1 0 0 0 0 0 1 1 1 0 0 1 1 0 0 1 1 1 0 1 1 0 0 1 1 0 0 0 0 0 1 0 0 1 0 0 0 1 1 1 0 0 0 1 0 1 0 0 1 1 0 1 0 1 0 0 1 1 0 0 1 1 1 1 1 0 1 0 0 1 1 1 1 0 1 0 1 1 0 1 0 0 1 1 0 1 1 0 0 0 0 0 1 0 0 0 0 1 1 1 1 0 1 1 0 1 0 0 0 0 0 0 0 1 1 0 0 0 1 0 1 1 0 1 1 1 1 1 1 1 1 1 1 0 0 0 1 0 0 1 1 0 0 1 1 0 1 1 0 0 0 0 0 0 1 1 0 0 1 1 1 1 1 0 1 1 0 0 1 1 1 1 1 1 0 0 0 1 1 0 0 1 0 0 1 1 0 0 0 1 0 1 1 0 1 1 1 0 0 1 1 0 0 0 1 0 0 0 0 0 0 0 0 0 0 0 1 0 1 1 0 1 1 1 1 1 0 1 0 1 0 1 1 1 1 1 1 0 0 0 0 0 0 1 1 0 0 1 0 0 1 0 0 0 1 0 0 1 0 1 1 1 0 0 0 0 0 0 0 1 1 1 0 0 0 1 0 0 1 1 0 0 1 0 1 0 0 0 0 1 0 0 1 1 1 0 1 1 0 0 0 0 0 0 0 0 0 0 1 1 0 0 1 0 1 0 0 1 1 1 0 1 0 1 1 0 0 0 0 1 1 0 1 0 1 1 0 1 1 1 1 1 1 0 1 0 0 1 1 0 1 0 0 0 0 0 1 1 0 1 0 0 1 0 1 1 1 0 0 1 0 0 0 1 1 0 0 0 1 0 1 0 1 1 0 1 0 1 1 0 0 1 1 0 0 1 0 1 0 1 1 0 0 0 0 1 0 1 1 0 1 1 0 1 0 1 1 0 0 1 0 0 0 1 1 1 1 0 1 1 0 0 1 1 1 1 1 0 0 1 1 1 1 0 1 0 1 1 1 0 1 1 0 0 0 1 1 1 1 0 0 1 1 0 1 1 0 1 0 1 0 1 0 1 0 0 1 0 1 0 1 1 0 0 1 1 0 0 0 0 1 0 0
Genotype.77 0 0 1 0 1 0 0 1 1 1 0 1 1 0 0 0 1 1 0 0 0 0 0 0 0 0 1 0 1 1 1 1 1 0 1 0 0 0 1 1 1 1 0 0 0 0 0 0 1 1 1 0 0 0 1 0 0 1 1 1 1 1 0 0 1 1 0 1 0 0 0 1 1 1 1 0 0 0 1 0 1 1 1 0 1 1 1 1 0 0 0 1 0 0 1 1 0 1 1 0 0 1 1 0 0 1 0 0 0 1 0 1 0 0 0 1 0 0 1 0 1 0 0 0 0 1 1 0 0 0 1 1 1 1 0 1 1 0 1 0 0 0 0 0 0 1 1 0 0 0 1 0 0 0 1 1 1 0 1 1 1 0 1 0 0 0 1 1 0 0 1 0 0 1 0 1 0 0 0 0 0 1 0 1 1 1 0 1 0 1 0 0 0 1 0 0 1 1 1 1 0 0 0 0 1 1 1 0 0 1 0 0 1 0 1 1 1 0 1 1 1 0 0 0 1 1 1 1 0 0 0 1 1 0 1 1 0 0 0 1 1 0 1 0 0 0 0 0 0 0 0 1 0 1 1 0 1 0 0 1 0 1 0 1 0 0 1 0 0 1 0 1 0 1 0 0 0 0 0 0 1 1 1 1 0 0 0 1 1 1 0 0 0 1 1 1 1 1 0 0 0 1 0 1 1 1 1 0 0 0 1 1 1 1 1 1 0 1 0 0 1 1 1 1 0 0 1 1 1 0 0 0 0 0 1 0 0 1 1 1 0 1 0 0 1 1 0 0 0 1 0 1 1 0 1 0 0 0 0 0 0 0 0 0 1 0 0 0 1 1 1 0 0 1 0 1 0 1 0 1 0 1 1 0 0 0 0 0 0 0 0 1 1 1 0 1 0 0 1 0 0 0 1 0 1 1 0 1 0 1 0 1 0 0 1 1 1 0 0 1 0 1 0 0 0 1 0 0 0 0 1 0 1 0 1 0 0 1 0 1 0 1 0 1 1 0 0 0 0 1 0 0 1 0 1 1 1 1 0 1 1 1 0 0 0 0 1 1 0 0 0 1 1 1 1 0 0 1 0 1 1 0 0 1 1 0 1 0 0 0 0 1 1 0 0 0 0 0 1 0 0 0 1 0 1 0 0 0 0 1 1 0 1 1 0 0 0 1 0 1 0 1 0 1 1 0 1 0 0 0 0 1 0 1 0 1 0 0 0 1 0 1 0 0 0 0 1 1 0 1 0 1 1 1 0 1 1 0 0 0 0 1 0 1 0 1 1 1 1 0 0 0 0 0 1 1 0 0 1 1 0 1 0 1 1 1 1 1 0 0 1 1 1 1 0 1 1 1 1 0 0 1 1 0 0 0 0 0 1 1 0 0 0 0 1 1 1 1 0 1 1 1 1 1 1 0 0 0 1 0 0 1 1 0 1 1 0 1 1 1 1 0 0 1 0 1 0 1 0 1 1 0 1 0 1 0 1 0 1 0 1 1 1 1 0 0 1 0 0 1 1 0 1 0 1 0 1 1 1 0 1 1 0 1 1 1 1 1 1 1 1 1 1 1 0 0 0 1 1 1 0 1 1 0 0 0 1 1 1 1 0 0 0 1 0 1 0 1 1 0 0 1 0 1 1 0 0 0 1 0 1 1 0 0 1 1 0 0 0 0 0 0 1 0 0 0 0 0 0 0 1 0 1 0 0 0 1 1 0 1 0 0 0 0 0 1 0 1 0 1 0 0 0 0 1 1 0 0 1 1 0 0 0 1 1 0 0 1 1 1 1 0 1 0 1 1 0 0 1 1 0 0 1 0 0 0 0 1 0 0 0 1 1 1 1 0 1 0 1 1 0 0 0 0 1 0 0 0 1 0 0 0 0 0 1 0 0 1 0 1 1 0 1 0 0 0 1 0 0 0 0 0 0 1 1 0 1 0 0 0 1 0 1 1 1 0 0 0 0 0 0 0 1 1 1 0 0 0 1 0 0 1 1 0 0 0 0 1 0 0 0 0 1 1 1 0 1 0 1 1 1 1 0 1 1 1 0 1 1 1 1 1 1 1 0 1 0 0 0 0 1 0 1 1 1 0 1 0 1 1 1 0 1 1 1 1 1 1 0 0 1 1 1 1 0 1 0 1 0 1 0 0 0 1 0 0 1 0 0 0 0 0 0 1 1 0 0 1 0 1 1 0 1 1 0 0 1 1 1 0 1 0 0 1 1 1 1 0 1 0 1 1 0 0 1 1 0 0 1 0 1 1 1 0 0 0 1 0 0 1 0 1 1 1 0 1 1 0 0 0 1 1 0 1 1 0 0 0 1 0 0 1 1 0 1 1 0 1 1 1 1 0 1 0 0 1 1 0 1 0 0 0 1 0 0 1 0 0 1 1 0 1 0 0 0 0 0 1 1 0 1 0 0 0 1 1 0 1 1 0 0 1 0 1 1 1 1 0 0 1 1 0 1 0 1 1
Genotype.78 0 1 1 1 0 0 1 1 1 1 0 0 1 0 1 1 0 0 0 1 0 1 0 0 0 0 1 0 1 1 1 1 1 0 1 1 0 0 0 0 0 1 1 0 1 0 0 0 1 1 0 0 1 1 0 1 0 1 1 0 1 0 1 1 0 0 1 0 0 0 0 1 0 1 0 1 1 1 0 1 1 0 0 1 0 0 0 0 1 0 1 0 1 0 0 0 1 0 1 1 1 1 1 0 0 1 1 0 1 1 0 1 0 1 0 0 1 1 1 0 0 0 0 0 0 0 0 1 1 0 1 0 0 0 1 1 0 0 0 0 1 1 1 0 1 0 1 0 0 0 1 0 1 0 1 1 1 0 0 0 0 1 0 0 0 0 1 1 1 0 1 1 0 1 0 0 0 1 1 0 0 1 0 0 0 0 1 1 1 0 0 0 1 1 0 0 0 1 1 1 1 1 1 1 1 0 1 0 0 1 0 0 0 0 1 0 1 1 0 0 1 0 0 0 1 1 0 1 0 0 0 1 1 1 0 1 0 0 0 1 0 0 0 1 1 1 0 0 0 1 0 0 0 1 0 0 1 0 0 1 0 1 0 1 0 0 0 0 0 0 1 1 0 0 1 0 1 0 1 0 0 1 0 1 0 0 0 1 0 0 1 1 1 1 0 0 0 1 0 0 1 0 1 1 0 1 1 0 0 0 0 0 1 1 1 0 0 0 0 0 0 0 1 1 0 1 1 1 1 1 1 1 1 1 1 0 0 0 0 0 1 1 1 0 1 0 0 0 0 1 0 1 1 1 1 0 1 1 0 1 1 1 0 1 0 0 1 1 0 1 1 1 1 1 1 1 1 1 0 0 1 0 0 1 1 0 0 1 1 0 0 1 1 1 0 1 0 0 1 1 0 0 1 0 1 1 0 0 1 1 0 1 0 0 1 0 0 0 0 0 1 1 0 0 0 1 0 0 0 0 1 0 1 1 1 0 1 0 1 0 1 0 1 0 0 0 0 1 1 1 1 0 1 1 0 1 1 0 1 0 1 0 0 0 0 1 1 0 1 0 0 0 1 1 1 0 0 0 0 1 0 0 0 1 0 1 1 0 1 0 1 0 0 0 1 0 1 0 1 0 0 0 0 1 0 0 0 0 1 0 1 0 0 0 1 0 0 0 1 0 1 1 1 0 1 0 1 0 1 0 0 1 0 0 0 1 0 0 1 1 0 0 1 0 0 1 0 1 1 0 1 0 0 0 1 1 0 1 0 1 0 1 0 1 0 1 1 1 1 0 1 1 0 0 1 1 0 0 1 0 0 0 1 1 0 0 1 1 0 1 1 0 1 0 0 0 1 0 0 0 0 0 0 1 1 0 1 1 0 0 0 1 0 0 0 1 0 0 1 0 0 0 1 1 0 0 0 1 1 0 0 1 0 1 1 0 1 0 0 0 1 1 1 0 0 0 1 0 1 0 0 1 1 0 1 0 1 0 0 1 1 0 0 1 1 1 1 1 0 1 0 0 1 1 1 0 0 1 1 0 1 0 1 0 0 1 1 0 1 1 0 0 0 0 0 1 0 0 0 0 1 1 1 1 1 0 0 1 1 0 0 0 0 0 0 1 0 0 1 0 0 0 1 1 1 0 0 0 1 1 1 0 0 0 1 0 1 1 0 0 0 1 0 0 1 1 0 0 1 0 0 1 1 1 1 0 0 0 1 1 0 0 0 0 0 1 0 1 0 0 1 1 1 1 1 0 1 1 1 0 1 1 1 1 1 0 0 1 1 0 1 0 1 0 1 1 0 1 0 0 1 0 0 1 1 1 1 0 0 0 1 1 1 1 1 0 1 0 1 0 0 0 0 1 1 1 1 1 1 0 0 0 0 0 0 1 1 1 1 1 0 0 0 1 0 0 1 1 1 0 0 0 0 1 0 0 0 1 1 0 1 1 0 0 0 1 1 1 1 1 0 1 1 1 1 1 0 0 1 0 1 0 1 1 1 0 1 0 0 0 0 1 0 1 1 0 1 1 1 1 0 1 1 0 0 1 0 1 0 1 0 1 0 1 0 1 0 0 1 1 0 1 0 0 1 1 0 0 0 0 1 0 1 1 0 1 1 1 1 0 1 1 1 1 1 1 1 1 1 1 0 0 0 0 1 1 0 1 1 1 1 0 1 0 0 1 1 0 0 1 1 0 1 1 0 0 1 1 1 1 1 0 1 0 0 0 0 0 1 0 1 1 0 0 0 0 0 0 1 0 1 0 1 0 0 0 0 1 0 1 0 0 0 0 0 1 1 0 0 0 1 1 1 1 1 1 0 0 0 0 1 0 0 1 1 0 0 0 1 1 0 0 1 1 1 1 0 0 0 1 1 1 0 1 0 0 1 0 1 1 1 1 1 0 0 1 0 1 0 0 1 0 0 0 1 1 0 1 1 0 0 1 0 1 1 1 0 0 0 1 1 1 1 0 1 1
Genotype.79 1 1 1 1 1 1 1 1 1 1 1 1 1 1 1 0 1 1 1 1 0 1 1 1 0 1 1 0 1 1 0 1 0 1 1 1 0 1 1 0 0 0 1 0 1 1 1 1 0 0 0 0 1 1 1 0 0 1 1 1 0 1 0 1 1 1 1 1 0 0 0 0 1 0 1 1 0 0 1 0 1 1 1 0 1 1 1 1 0 0 0 0 1 1 1 1 1 0 1 0 0 1 1 0 1 0 0 1 1 0 1 1 0 0 0 0 1 1 1 0 0 0 0 0 0 0 0 0 1 0 1 1 1 0 0 1 1 1 1 1 1 1 1 1 1 0 0 1 0 0 1 1 0 0 1 1 0 0 0 1 0 1 1 0 1 1 0 0 1 0 1 0 1 0 1 0 1 1 1 1 1 0 1 0 1 0 1 1 1 0 0 0 0 1 1 1 0 0 0 0 1 1 1 1 0 1 0 1 0 0 1 1 0 1 0 0 1 0 1 0 1 0 1 1 0 1 1 0 1 1 0 0 0 0 1 1 1 1 1 0 0 1 0 1 1 1 0 0 1 0 0 1 0 1 1 0 1 0 0 1 0 1 0 1 0 0 1 0 0 0 1 0 0 0 1 1 1 1 1 1 1 1 1 1 0 1 0 0 1 1 0 0 1 1 1 1 1 1 0 0 0 1 1 1 1 0 1 0 0 1 1 1 1 1 1 0 0 0 0 0 0 1 1 1 0 0 1 0 1 1 0 1 1 1 1 0 0 0 0 1 0 1 0 0 1 1 0 0 0 1 0 1 1 0 1 0 0 0 0 0 0 0 0 0 1 0 0 0 1 1 1 0 0 1 0 1 0 1 0 1 0 1 1 0 0 0 0 0 0 0 0 1 1 1 0 1 1 0 1 1 0 1 0 0 0 0 1 0 0 0 0 1 0 0 1 1 1 0 0 1 0 1 1 0 0 1 0 0 0 0 1 0 1 0 1 0 1 0 1 0 1 0 1 0 0 0 0 1 1 1 0 1 1 1 1 0 0 0 1 0 0 1 0 0 1 0 1 1 0 0 0 1 1 1 1 1 0 0 1 1 0 0 0 0 1 0 1 0 1 0 0 1 0 1 0 1 1 1 0 1 0 0 1 0 0 1 1 1 1 1 0 1 0 0 1 1 0 1 0 1 0 1 0 1 1 0 1 0 0 1 1 0 1 1 1 1 1 1 1 1 0 1 1 1 0 0 1 1 0 1 0 1 1 1 0 1 1 1 1 1 1 0 1 0 1 0 0 0 0 1 1 1 1 1 0 1 0 0 1 1 1 1 0 1 1 1 1 0 0 1 0 1 1 0 1 0 1 0 0 1 1 1 0 1 0 0 0 0 0 1 1 1 1 0 1 1 0 0 1 1 1 0 1 0 0 0 0 1 0 0 1 0 0 1 0 0 1 0 0 0 0 0 0 0 0 1 0 1 0 1 1 0 1 0 1 0 1 0 1 0 1 1 1 1 0 1 1 1 0 1 0 0 1 1 1 0 0 1 0 0 1 0 0 1 0 0 0 1 0 0 0 0 0 0 1 0 0 0 0 1 0 1 1 0 1 0 0 0 0 0 1 0 1 1 0 1 0 1 1 1 1 1 0 1 0 0 0 1 1 0 1 1 0 0 1 1 1 1 1 0 0 0 0 0 1 1 0 0 1 0 1 0 1 0 0 0 0 0 1 1 0 0 0 0 0 1 0 1 0 0 1 1 1 1 1 0 0 0 1 0 1 1 1 0 1 1 1 0 0 0 1 0 1 0 1 0 0 1 0 0 0 0 0 1 1 1 1 0 0 0 1 1 1 1 0 1 0 0 0 1 0 1 0 1 1 1 1 1 1 0 0 0 0 0 0 0 1 1 0 0 0 1 1 1 0 0 1 1 0 1 1 1 1 0 1 1 1 0 1 0 1 0 0 0 0 1 1 1 1 1 0 1 1 1 1 1 0 0 1 0 1 1 1 0 1 0 0 0 0 0 0 1 1 0 1 0 1 0 1 1 1 1 0 1 0 1 1 1 1 1 1 1 0 1 1 1 0 1 0 0 1 1 1 0 1 1 0 1 0 0 1 1 1 1 1 0 1 0 0 1 0 0 0 0 0 0 1 0 0 1 0 0 1 1 1 1 0 0 0 1 0 1 1 1 0 1 0 0 1 1 1 1 1 0 0 0 1 1 0 0 0 0 1 1 0 1 0 0 0 0 1 1 0 0 1 1 0 0 0 0 1 1 0 0 0 0 0 1 0 0 1 1 0 1 1 0 1 0 1 1 0 0 1 0 0 0 1 1 1 1 0 1 1 0 0 1 1 1 1 1 0 0 1 1 1 1 0 0 1 0 0 0 1 1 1 0 0 0 1 1 1 1 0 0 1 0 1 1 0 0 1 0 1 1 0 0 1 0 0 0 1 0 1 0 1 1 0 1 1 0 1 0 1 1 0 0
Genotype.80 1 1 1 1 0 1 1 1 0 1 0 1 0 1 1 0 1 0 1 1 1 0 0 1 0 1 1 0 1 1 0 1 0 1 0 1 1 1 1 0 1 0 1 1 1 1 1 1 0 0 0 1 1 1 1 0 0 1 1 1 1 1 0 0 1 1 1 1 0 0 0 0 1 0 1 1 0 0 1 0 1 1 1 0 1 1 1 1 0 0 0 0 1 1 1 1 1 0 1 0 0 1 1 0 1 0 0 1 1 0 1 1 0 0 0 0 1 1 1 0 0 0 0 0 0 0 0 0 1 0 1 1 1 0 0 1 1 0 1 0 0 1 1 1 1 0 0 1 0 1 1 1 0 0 1 1 0 1 0 0 0 1 1 0 0 0 1 0 0 0 1 0 1 1 0 0 1 1 1 1 1 0 1 0 1 0 1 1 1 0 1 0 1 0 1 0 0 1 1 1 1 1 0 1 1 0 1 0 1 1 1 1 0 1 1 0 1 1 0 0 1 0 1 1 0 0 0 0 1 0 0 1 0 0 1 0 1 1 1 0 1 1 0 1 1 1 0 0 0 0 0 1 0 1 1 0 1 0 0 1 0 1 0 1 0 0 1 0 0 0 1 0 0 1 0 0 0 0 0 0 1 1 1 1 0 1 0 0 1 1 1 0 1 1 0 1 0 0 1 0 0 1 0 1 1 0 1 0 0 1 1 1 1 1 1 0 0 0 0 0 1 0 1 1 0 0 1 1 1 1 1 1 1 1 1 0 0 0 0 1 0 1 0 0 1 1 0 0 0 1 0 1 1 0 1 0 0 0 0 0 0 0 0 0 1 0 0 0 1 1 1 0 0 1 0 1 0 1 0 1 0 1 1 0 0 0 0 0 0 0 0 1 1 1 0 1 1 1 1 0 1 0 1 0 1 1 0 0 0 0 0 0 1 1 1 1 1 0 0 1 0 1 0 0 0 1 0 0 0 0 1 0 1 1 1 0 0 0 1 0 1 0 1 0 0 0 0 1 1 1 1 1 0 1 1 0 1 0 0 1 1 1 1 0 0 0 1 1 0 0 0 1 1 1 1 1 0 1 0 1 0 0 0 0 1 0 1 0 1 0 0 0 1 1 1 1 0 1 1 0 1 1 1 0 0 1 1 1 1 1 0 1 0 0 0 0 1 1 0 1 0 1 0 1 1 0 1 0 0 1 1 0 1 1 1 1 1 1 1 1 0 1 1 1 0 0 1 0 1 0 0 0 0 0 0 1 1 1 1 1 1 1 1 1 0 0 1 1 0 0 0 1 0 1 1 1 1 0 1 0 0 1 1 0 0 1 0 0 0 1 1 0 1 1 0 1 1 1 1 0 0 1 1 0 0 0 1 0 0 1 1 1 1 0 1 1 0 0 1 1 1 0 1 0 0 1 0 1 1 1 1 0 0 1 0 0 1 0 0 0 0 0 0 0 0 1 0 1 0 1 1 0 1 0 1 0 1 0 1 0 1 1 1 1 0 1 1 1 0 1 0 0 1 1 1 0 0 1 0 0 1 0 0 1 0 0 0 1 0 0 0 0 0 0 1 0 0 0 0 1 0 0 0 0 1 0 0 1 1 1 1 0 1 0 0 1 0 1 1 0 0 0 1 0 1 0 0 0 1 0 0 0 0 1 1 1 0 0 0 1 0 0 1 0 0 0 0 0 0 0 1 0 1 0 0 0 1 0 1 1 0 0 0 0 0 1 0 1 0 0 1 1 1 1 1 0 1 1 1 0 1 1 0 0 1 1 1 0 0 0 1 0 1 0 1 0 0 1 0 0 0 1 0 0 1 1 0 1 0 1 1 0 0 0 0 1 0 0 0 1 0 1 0 1 1 1 1 1 1 0 0 0 0 0 0 1 1 1 1 1 0 1 1 1 1 1 0 0 0 1 1 1 1 0 1 1 1 0 0 1 0 1 1 0 1 0 0 0 0 0 1 0 0 0 0 0 1 1 0 1 0 1 0 0 0 0 0 0 0 0 0 1 1 1 1 0 1 0 1 1 1 1 0 1 0 1 1 1 1 1 1 1 0 1 1 1 1 0 1 0 0 1 1 0 1 1 0 1 0 0 0 0 1 0 0 1 0 0 1 1 0 1 1 0 1 1 0 0 0 0 1 1 0 1 0 0 1 0 0 0 0 1 1 1 0 1 1 0 1 0 0 1 1 1 1 0 1 1 0 0 0 1 0 1 1 1 1 0 1 0 1 0 0 0 0 0 1 1 0 0 0 0 1 0 0 0 1 1 0 0 1 1 0 1 1 0 1 0 1 1 0 0 1 0 0 0 1 1 1 1 0 1 1 0 0 1 1 1 1 1 0 0 1 1 1 1 0 0 1 0 0 0 1 1 1 0 0 1 1 0 0 0 1 0 1 0 0 1 0 0 0 1 1 1 0 1 0 1 1 1 0 1 0 1 1 0 0 1 1 0 0 0 0 0 1 1
Genotype.81 1 1 0 0 1 0 0 0 1 1 1 1 1 1 0 0 0 0 1 1 1 0 0 1 0 1 1 0 1 1 0 1 0 1 0 1 1 1 1 0 1 0 1 1 1 1 1 1 0 0 0 0 1 1 1 0 0 1 1 0 1 0 1 1 1 1 1 1 1 1 1 1 1 1 1 0 0 0 1 0 1 1 1 0 1 1 1 1 0 0 0 0 1 1 1 1 0 1 1 1 1 1 1 1 1 0 0 0 1 1 0 1 0 1 0 1 0 0 0 0 1 0 1 1 0 0 1 1 0 0 1 1 1 0 0 1 1 0 1 0 0 1 1 1 1 0 0 1 0 1 0 0 0 1 1 1 1 1 0 0 0 1 1 0 0 0 1 0 0 0 1 0 1 1 0 0 1 1 1 1 1 0 1 0 1 0 1 1 1 0 1 0 1 0 1 0 0 1 1 1 1 1 0 1 1 0 1 0 1 1 1 1 0 1 1 0 1 1 0 0 1 0 1 1 0 0 0 0 1 0 0 1 0 0 1 0 1 1 1 0 1 1 0 1 1 1 0 0 1 0 0 1 0 0 1 0 0 1 0 1 0 0 0 0 0 0 1 0 0 0 1 1 0 1 0 0 0 0 0 0 1 1 1 1 0 1 0 1 1 0 1 1 1 1 0 0 0 0 0 0 1 0 1 1 0 0 1 0 0 0 0 0 0 1 1 0 0 0 0 0 1 0 1 1 0 0 1 1 1 1 0 1 1 0 0 1 1 0 0 1 0 1 0 0 1 1 0 0 0 1 0 1 1 0 1 0 0 0 0 0 0 0 0 0 1 0 0 0 1 1 1 0 0 1 0 1 0 1 0 1 0 1 1 0 0 0 0 0 0 0 0 0 1 0 1 1 0 1 1 0 1 0 1 0 1 1 0 0 0 0 0 0 1 1 1 1 1 0 1 1 0 1 0 0 0 0 1 1 0 0 1 0 1 0 1 0 1 0 1 0 1 0 1 0 0 0 0 1 1 1 1 1 0 1 1 0 1 0 0 1 1 1 1 0 0 0 1 1 0 0 0 1 1 1 1 1 0 0 1 0 0 0 1 1 0 0 1 0 1 0 1 0 1 0 1 0 0 1 1 0 1 1 1 0 0 1 1 1 1 1 0 1 0 0 1 1 0 1 0 1 0 1 1 0 1 0 1 0 1 0 0 1 0 0 0 1 0 0 1 1 0 0 1 0 0 1 0 1 1 1 0 0 1 1 0 1 1 1 1 1 1 0 1 0 1 0 0 0 0 1 1 1 1 1 0 0 1 0 1 1 1 0 1 1 1 0 1 0 0 1 0 1 1 1 0 1 1 1 1 0 0 0 0 0 0 0 0 0 0 1 1 1 1 0 1 1 0 0 1 1 1 0 1 0 0 0 0 1 1 0 0 1 1 0 1 0 0 1 1 1 1 1 1 0 0 1 1 0 1 0 0 1 1 0 1 0 1 0 0 1 1 0 0 1 1 1 1 1 0 1 0 0 0 1 1 1 0 0 0 1 0 0 1 0 0 1 1 0 1 1 1 1 1 1 1 1 1 1 1 1 0 1 1 1 0 1 1 1 1 0 0 0 1 0 0 1 0 1 0 1 0 1 0 0 1 0 1 1 1 1 1 1 1 1 1 1 0 0 0 1 0 0 1 1 0 0 1 1 0 1 1 0 0 0 0 0 0 1 0 0 1 0 0 0 0 1 0 1 0 1 0 0 0 0 1 1 0 0 1 1 0 0 0 1 1 0 0 1 1 0 1 0 1 0 1 1 0 1 0 0 0 1 0 0 1 1 0 1 0 1 1 0 0 0 0 1 0 0 0 1 0 1 0 1 0 1 0 0 1 0 0 1 1 0 1 0 1 1 0 1 1 0 1 0 0 0 0 0 0 1 1 1 1 0 1 1 1 0 0 1 0 1 1 0 1 0 0 0 0 0 1 0 0 0 0 0 1 1 0 1 0 1 0 0 0 0 0 0 0 0 0 1 1 1 1 0 1 0 1 1 1 1 0 1 0 1 1 1 1 1 1 1 0 1 1 1 1 0 1 0 0 1 1 0 1 1 0 1 0 0 0 0 1 0 0 1 0 0 1 1 0 1 1 0 1 1 1 0 0 0 1 1 0 1 0 0 0 0 0 1 1 0 1 0 1 0 1 0 1 0 0 1 1 0 1 1 1 1 0 0 0 1 0 0 0 0 0 0 1 0 1 0 0 0 0 0 1 1 0 0 0 0 1 0 0 0 1 1 0 0 1 1 0 1 1 0 1 0 1 1 0 0 1 0 0 0 1 1 1 1 0 1 0 0 0 1 1 1 1 1 0 0 1 1 1 1 0 1 0 1 1 1 0 1 1 0 0 1 1 0 0 0 1 0 1 0 0 1 1 0 0 1 0 1 0 1 0 1 1 0 1 0 1 0 1 1 0 1 1 0 0 0 0 1 0 0
Genotype.82 1 1 1 1 1 1 1 1 0 1 0 0 1 0 0 0 0 0 1 1 1 0 0 1 0 1 1 0 1 1 0 1 0 1 0 1 1 1 1 0 1 0 1 1 1 1 1 1 0 0 0 0 1 1 1 0 0 1 1 0 1 0 1 1 1 1 1 1 1 1 1 1 0 1 1 0 0 0 1 0 1 1 1 0 1 1 1 1 0 0 0 0 1 1 1 1 0 1 1 1 1 1 1 1 1 0 0 1 1 0 1 1 0 0 0 0 1 1 1 0 0 0 0 0 0 0 1 1 0 0 1 1 1 0 0 1 1 0 1 1 1 1 1 1 1 0 0 1 0 1 1 1 0 0 1 1 0 0 0 1 0 1 1 0 1 1 0 0 1 0 1 0 1 0 1 0 1 1 0 1 1 0 1 0 1 0 1 1 1 0 0 0 0 1 1 1 0 0 0 0 1 1 1 1 0 1 0 1 0 0 0 0 0 1 0 0 1 0 1 0 1 0 1 1 0 1 1 0 1 1 0 0 0 0 0 1 0 0 0 1 1 0 0 1 1 1 0 0 1 0 1 0 1 0 1 0 0 1 0 1 0 0 0 0 0 0 1 0 0 0 1 1 0 1 0 0 0 0 0 0 1 1 1 1 0 1 0 1 1 0 1 1 1 1 0 0 0 0 0 0 1 0 1 1 0 0 1 0 0 0 0 0 0 0 0 1 1 0 1 0 0 0 0 0 0 0 1 1 1 1 0 1 1 1 0 1 1 0 0 1 0 1 0 0 1 1 0 0 0 1 0 1 1 0 1 0 0 0 0 0 0 0 0 0 1 0 0 0 1 1 1 0 0 1 0 1 0 1 0 1 0 1 1 0 0 0 0 0 0 0 0 0 1 0 1 1 0 1 1 0 1 0 1 0 1 1 0 0 0 0 0 0 1 1 1 1 1 0 0 1 0 1 1 0 0 1 0 0 0 0 1 0 1 0 1 0 1 0 1 0 1 0 1 0 0 0 0 1 1 1 0 1 1 1 1 0 1 0 0 1 1 1 1 0 0 0 0 0 1 1 0 1 0 0 1 0 0 0 0 0 0 1 1 0 0 1 1 1 1 0 0 0 1 1 1 1 0 0 1 0 0 1 1 1 1 0 0 1 1 1 0 1 0 1 1 1 0 0 0 1 0 1 1 0 1 0 1 0 1 0 0 1 0 0 0 1 0 0 1 1 0 0 1 0 0 1 0 1 1 1 0 0 1 1 0 1 1 1 1 1 1 0 1 0 1 0 0 0 0 1 1 1 1 1 1 1 0 0 1 1 1 0 1 1 1 0 1 0 0 0 1 0 1 1 0 1 0 0 0 0 0 1 1 1 0 0 0 0 0 1 1 1 1 0 1 1 1 0 0 1 1 1 0 0 1 0 0 0 1 0 0 1 1 0 1 0 0 1 1 1 1 1 1 0 0 1 1 0 1 0 0 1 1 0 1 0 1 0 0 1 1 0 0 1 1 1 1 1 0 1 0 0 0 1 1 1 0 0 0 1 0 0 1 0 0 1 1 0 1 1 1 1 1 1 1 1 1 1 1 1 0 1 1 1 0 1 1 0 0 0 1 0 1 0 0 1 0 0 0 0 0 0 1 0 1 0 1 1 1 1 1 1 1 1 1 1 0 0 0 1 0 0 1 1 0 0 1 1 0 1 1 0 0 0 0 0 0 1 0 0 1 0 0 0 0 1 0 1 0 1 0 0 0 0 1 1 0 0 1 1 0 0 0 1 1 0 0 1 1 0 0 0 1 0 1 1 0 1 1 1 0 0 1 1 0 0 0 1 0 0 0 1 1 0 0 1 0 0 0 1 0 1 0 1 0 1 0 0 1 0 0 1 1 0 1 0 0 1 0 0 1 0 1 0 0 0 1 1 0 1 1 1 1 0 1 1 1 0 0 1 0 1 1 1 1 1 1 0 1 1 0 1 1 1 1 1 0 0 1 0 1 1 1 1 0 1 1 1 0 0 0 0 0 0 0 1 1 0 1 1 1 1 0 1 1 1 0 1 1 1 1 1 0 1 1 1 0 1 0 0 1 1 1 0 1 1 0 0 1 1 1 0 0 1 1 1 0 1 1 1 0 1 1 0 1 0 0 1 1 0 1 1 0 0 1 1 1 0 0 1 0 1 1 1 1 0 1 0 0 1 1 0 0 1 0 0 1 1 0 0 1 0 0 1 1 1 1 0 1 0 0 0 0 0 0 0 0 0 1 0 1 0 1 1 1 0 1 1 0 0 1 1 0 1 1 0 1 0 1 1 0 0 1 0 0 0 1 1 1 1 0 1 1 0 0 1 1 1 1 1 0 0 1 1 1 1 0 1 0 1 1 1 0 1 1 0 0 0 1 1 1 1 0 0 1 1 0 1 1 0 0 1 0 1 0 1 0 1 1 0 0 1 0 1 1 0 0 1 1 0 0 0 0 1 0 0
Genotype.83 0 0 0 0 1 0 1 1 1 1 0 1 1 0 0 0 1 0 1 1 0 0 0 0 1 0 1 0 1 1 1 1 1 0 1 0 0 0 1 1 0 1 0 0 1 0 0 0 1 1 1 0 0 0 1 0 0 1 1 1 0 1 0 0 1 1 1 1 0 0 0 1 0 0 1 1 1 1 0 1 1 0 0 1 0 1 0 0 0 1 1 1 0 0 1 1 0 1 1 0 0 1 1 0 1 1 0 0 1 1 0 1 1 0 1 1 0 0 1 0 1 0 0 0 1 1 0 1 0 1 0 1 1 1 1 1 1 1 1 1 0 1 1 1 1 1 0 0 0 0 1 1 0 0 1 1 1 0 1 1 1 0 1 1 0 0 1 1 0 1 1 1 0 1 0 1 0 0 1 0 1 1 1 0 0 1 1 0 1 1 1 1 0 0 0 0 0 1 1 1 1 0 1 1 1 0 1 0 0 1 0 0 0 0 1 0 1 0 0 0 0 1 0 0 1 0 0 1 0 0 0 1 1 1 0 1 0 0 0 1 1 0 1 0 1 1 0 0 0 0 0 0 1 0 0 0 0 0 0 0 1 0 0 1 0 1 0 0 0 1 0 1 1 0 0 0 1 0 1 0 0 1 0 1 0 1 0 1 1 0 1 1 1 1 0 0 0 0 0 0 1 0 1 1 0 1 1 0 0 0 0 1 0 1 0 0 0 0 1 1 1 1 0 1 1 0 0 0 0 0 0 0 0 0 1 0 0 0 0 0 0 1 1 0 0 0 1 1 0 0 1 1 0 1 0 1 0 0 1 1 1 1 1 1 0 1 1 0 0 0 0 1 1 0 1 0 0 0 1 0 0 0 0 1 1 0 0 0 0 1 1 1 1 0 0 1 0 1 1 1 1 1 1 0 1 1 0 0 0 0 0 1 0 0 1 1 1 0 1 1 0 1 0 0 0 1 0 0 1 0 0 1 1 1 0 1 0 1 0 1 0 1 0 1 1 0 0 0 0 1 0 0 1 0 1 0 1 1 0 1 1 1 0 0 0 0 0 0 1 1 1 1 0 0 1 1 1 1 0 1 1 0 0 1 1 0 1 0 0 0 0 1 0 0 0 0 1 0 1 0 0 1 0 1 1 0 0 0 1 1 0 0 0 0 1 0 0 1 1 0 1 1 1 0 1 0 1 0 1 0 0 1 0 0 0 1 0 0 1 1 0 0 1 0 0 1 0 1 1 0 1 0 0 0 1 1 0 1 0 1 0 1 0 1 0 1 1 0 1 1 1 1 0 0 1 1 0 0 0 1 0 0 1 1 1 0 1 0 1 0 1 0 1 0 0 0 1 0 0 0 0 0 0 0 1 1 0 0 0 1 0 1 0 0 0 1 0 1 1 1 1 1 1 0 1 0 0 0 0 0 0 1 0 1 0 0 1 0 0 0 1 0 0 0 0 1 0 1 0 1 1 0 1 0 1 0 1 0 1 0 1 1 1 1 0 0 1 0 0 1 1 0 1 0 1 0 1 0 1 0 1 1 0 1 1 0 1 1 0 1 0 0 0 0 1 1 0 0 0 1 1 1 1 0 1 0 1 1 1 1 0 0 0 0 0 1 0 1 0 0 0 1 0 1 1 0 0 0 1 0 1 1 1 0 1 0 0 0 0 1 0 0 1 0 0 0 0 0 0 0 1 0 1 0 0 0 1 1 0 1 0 0 0 0 0 1 0 1 0 1 0 0 0 1 1 1 0 0 1 1 0 0 0 1 1 0 0 1 1 0 0 0 1 0 1 1 0 1 1 1 0 0 1 1 0 0 0 1 0 0 0 0 0 0 1 0 1 0 1 0 1 0 0 0 1 0 0 0 1 0 0 0 0 1 0 0 1 1 0 0 0 0 1 0 0 1 1 0 0 0 0 0 0 1 0 0 0 1 1 0 1 0 1 0 1 0 0 0 0 0 0 0 1 1 1 0 0 0 1 0 0 1 1 0 0 0 0 1 0 0 0 1 0 0 1 0 1 0 0 0 1 1 0 1 0 0 0 1 0 0 0 0 1 0 1 1 0 0 0 0 1 0 1 1 1 0 1 0 1 1 0 0 1 0 1 1 1 1 0 0 1 1 1 1 0 1 0 1 1 1 0 0 1 0 1 1 1 1 1 0 0 0 1 1 1 0 0 1 1 1 1 1 1 1 0 1 1 1 0 1 1 0 1 1 0 1 1 0 1 0 0 0 0 0 0 0 0 1 0 1 0 0 1 0 1 1 1 1 0 1 0 1 1 1 0 1 1 0 0 0 1 1 0 1 1 0 0 0 0 0 1 0 1 1 1 1 0 1 1 1 1 1 1 0 0 1 1 1 1 0 0 0 1 1 0 1 1 1 1 1 1 1 0 0 1 1 0 0 0 1 0 0 0 1 0 0 0 0 0 0 0 1 0 1 0 0 0 1 1 1 1 1 0 0 0 0
Genotype.84 0 0 1 0 1 0 1 1 1 1 0 1 1 0 0 0 1 0 1 1 0 0 0 0 1 0 1 0 1 1 1 1 1 0 1 0 0 0 1 0 0 1 0 0 0 0 0 0 1 1 1 0 0 0 1 0 0 1 1 1 0 1 0 0 1 1 1 1 0 0 0 1 0 0 1 1 1 1 0 1 1 0 0 1 0 1 0 0 0 1 1 1 0 0 1 1 0 1 1 0 0 1 1 0 1 1 1 0 1 1 0 1 1 0 0 1 0 0 1 0 1 0 0 0 1 1 0 1 0 1 0 0 1 1 1 1 1 1 1 1 0 1 1 1 1 1 0 0 0 0 1 0 0 0 1 1 1 1 1 1 1 0 1 1 0 0 1 1 0 1 1 1 1 1 0 0 0 0 1 0 1 1 1 0 0 0 1 0 1 0 1 1 0 0 1 0 0 1 1 1 1 0 1 1 1 0 1 0 0 1 0 0 0 0 1 0 1 0 0 0 0 1 0 0 1 0 0 1 0 0 0 1 1 1 0 1 0 0 0 1 1 0 1 0 1 1 0 0 0 0 0 0 1 0 1 0 0 1 0 0 1 0 0 1 0 1 0 0 0 1 0 1 1 0 0 0 1 0 1 0 0 1 0 1 0 1 0 1 1 0 1 1 1 1 0 0 0 1 0 0 1 0 1 1 0 1 1 0 0 0 0 0 0 0 0 1 0 0 1 1 1 1 0 1 1 0 0 0 0 0 0 0 0 0 1 0 0 1 0 0 0 1 1 0 0 0 1 1 1 0 1 0 0 1 0 0 0 1 1 1 1 1 0 1 0 1 1 0 0 1 1 1 1 1 1 0 0 1 1 0 1 0 0 1 1 0 0 1 0 1 0 1 1 0 0 1 0 1 1 1 1 1 1 0 1 1 0 0 0 0 0 1 0 0 1 1 1 0 1 1 0 1 0 0 0 1 0 0 1 0 0 1 0 1 0 1 0 1 0 1 0 1 0 1 1 0 0 0 0 1 0 0 1 0 1 0 1 1 0 1 1 1 0 0 0 0 0 0 1 1 1 1 0 0 1 1 1 1 0 1 1 0 0 1 1 0 1 0 0 0 0 1 0 0 0 0 1 0 1 0 0 0 0 1 0 1 1 0 1 1 0 0 0 0 1 0 0 1 1 0 1 1 1 0 1 0 1 0 1 0 0 1 0 0 0 1 0 0 1 1 0 0 1 0 0 1 1 1 1 0 1 0 0 0 1 1 0 1 0 1 1 0 1 1 0 1 0 0 0 1 1 1 0 0 1 1 0 0 0 1 0 0 1 1 1 0 1 0 1 0 1 0 1 0 0 0 1 0 0 0 0 1 0 0 1 1 0 0 1 1 0 1 0 0 0 1 0 1 1 1 1 1 1 0 1 0 0 1 0 0 0 1 0 1 0 0 1 0 0 1 0 0 0 0 0 1 0 1 0 1 1 0 1 0 1 0 1 0 1 0 1 1 1 1 0 0 1 0 0 1 1 0 1 0 1 0 1 0 1 0 1 1 0 1 1 0 1 1 0 1 0 0 0 0 1 1 0 0 0 1 1 1 1 0 1 0 1 1 1 1 0 0 0 0 0 1 0 1 0 0 0 1 0 1 1 0 0 0 1 0 1 1 0 0 1 1 0 0 0 1 0 0 1 0 0 0 0 0 0 0 1 0 1 0 0 0 1 1 0 1 0 0 0 0 0 1 0 1 0 1 0 0 0 1 1 1 0 0 1 1 0 0 0 1 1 0 0 1 1 0 0 0 1 0 1 1 0 1 1 1 0 0 1 1 0 0 0 1 0 0 0 0 0 0 1 0 1 0 1 0 1 0 0 0 1 0 0 0 1 0 0 0 0 1 0 0 1 1 0 0 0 0 1 0 0 1 1 0 0 0 0 1 1 1 0 0 0 1 0 0 0 0 1 0 1 0 0 0 0 0 0 0 1 1 1 0 0 0 1 0 0 1 1 0 0 0 0 1 0 0 0 1 0 1 1 0 1 0 0 0 1 1 0 1 0 0 0 1 0 0 1 1 1 1 0 1 0 0 0 0 1 0 1 1 1 0 1 0 1 1 0 0 1 1 0 1 1 1 0 0 1 1 1 1 0 1 0 1 1 1 0 0 0 0 1 1 1 1 1 0 0 0 1 1 1 0 0 1 0 1 1 1 1 1 0 1 1 1 0 1 1 0 1 1 0 1 1 0 1 0 1 0 0 0 0 0 0 1 0 1 0 0 1 1 0 0 1 1 0 1 0 1 1 1 0 1 1 0 0 0 1 1 0 1 1 0 0 0 0 0 1 0 1 1 1 1 0 1 1 1 1 1 1 0 0 1 1 1 1 0 0 0 1 1 0 1 1 1 1 1 1 1 0 0 1 1 0 0 0 1 0 0 0 0 0 0 0 0 0 0 0 1 0 1 0 0 0 1 1 1 1 1 0 0 0 0
Genotype.85 1 1 0 0 0 0 1 1 0 1 1 0 0 1 1 1 1 0 0 0 0 1 0 1 0 1 1 0 1 1 0 1 0 1 0 1 1 1 1 0 1 0 1 1 1 1 1 1 0 0 0 0 1 1 1 0 0 1 1 0 1 0 0 0 1 1 1 1 1 0 0 1 0 1 1 1 1 1 0 1 1 0 0 1 1 1 0 0 0 0 1 1 0 0 1 1 0 1 1 0 0 1 1 0 1 1 0 0 1 1 0 1 1 1 1 1 0 0 1 0 1 0 0 0 0 0 1 0 0 0 0 0 0 1 1 1 1 1 1 1 1 0 0 0 0 1 1 0 1 0 1 0 0 0 1 1 1 1 1 1 1 0 1 1 0 0 1 1 0 1 1 1 1 1 0 0 0 0 1 0 1 1 1 0 0 0 1 0 1 0 1 1 0 1 1 0 0 1 1 1 1 0 1 1 1 0 1 0 0 1 0 0 0 0 1 0 1 0 0 0 0 1 0 0 1 0 1 1 0 0 0 1 1 0 1 1 0 0 0 1 0 1 0 1 1 1 1 1 1 0 0 0 1 0 0 1 1 0 1 0 1 1 0 1 0 0 0 0 0 1 0 1 1 0 0 0 1 0 1 0 0 1 0 1 0 1 0 1 1 0 1 1 1 1 0 0 0 0 0 0 1 0 1 0 0 1 1 0 0 0 0 1 0 1 0 0 0 0 1 1 1 1 0 1 1 0 0 0 0 0 0 0 0 0 1 0 0 1 0 0 0 1 1 0 0 0 1 1 1 0 1 0 0 1 0 0 0 0 1 0 1 0 0 0 1 0 0 0 1 1 1 0 0 1 0 0 0 1 0 1 0 0 0 1 1 0 0 0 0 1 1 1 1 0 0 1 0 0 1 1 0 1 1 0 1 1 0 0 0 0 0 1 0 0 1 1 1 0 1 0 0 1 0 0 0 1 0 0 1 0 0 1 0 1 0 1 0 1 0 1 0 1 0 1 1 0 0 0 0 1 1 1 0 0 0 0 1 0 1 0 0 1 0 0 0 0 1 1 0 0 0 1 1 1 1 1 0 1 0 1 0 0 0 0 1 0 1 0 0 0 0 0 0 0 1 0 0 0 0 1 0 0 1 0 1 1 1 1 1 1 0 1 0 0 1 0 0 1 1 0 1 1 1 0 1 0 1 0 1 0 0 1 0 0 0 1 0 0 1 1 0 0 1 0 0 1 1 1 1 0 1 0 0 0 1 1 0 1 0 1 0 0 0 1 0 1 0 1 1 0 1 0 0 0 1 1 0 0 1 0 0 0 1 1 0 0 1 0 1 0 1 0 1 0 0 0 1 0 1 0 0 0 0 0 1 1 0 0 0 1 0 0 0 0 0 1 0 1 1 1 1 1 1 1 0 0 0 1 0 0 1 1 1 1 1 1 0 1 1 1 1 0 0 1 0 1 0 1 0 1 1 0 1 0 1 0 1 0 1 0 1 1 1 1 0 0 1 0 0 1 1 0 1 0 1 0 1 1 1 0 1 1 0 1 1 1 1 1 1 1 1 1 1 1 1 1 1 0 0 1 1 1 1 0 1 0 0 1 1 1 0 0 0 0 1 1 0 1 0 0 0 1 0 0 1 0 0 0 1 1 1 1 0 0 0 1 0 0 0 0 0 0 1 0 0 0 0 0 0 0 1 0 1 0 0 0 1 1 0 1 0 0 0 0 0 1 0 1 0 1 0 0 0 0 1 1 0 0 1 0 1 1 0 1 1 0 0 1 1 0 0 0 1 0 1 1 0 1 0 0 0 0 1 1 0 0 1 1 1 1 1 0 0 0 0 1 0 0 0 0 0 1 0 0 1 0 0 0 1 0 0 0 0 1 0 1 1 1 0 0 0 0 1 0 0 0 1 1 0 1 1 1 1 0 1 1 1 0 0 1 0 1 1 1 1 1 1 0 1 1 0 1 1 1 1 1 0 0 1 0 1 1 1 1 0 1 1 1 0 0 0 0 0 0 0 1 1 0 1 1 1 1 0 1 1 1 0 1 1 1 1 1 1 1 0 1 0 0 0 0 1 1 1 0 0 0 1 0 1 1 0 0 1 0 1 0 1 0 1 0 1 1 1 1 0 1 0 1 1 1 0 0 1 1 1 1 1 0 0 1 0 1 1 1 1 0 1 0 1 0 0 1 1 1 0 0 1 1 0 0 1 0 1 0 1 1 1 0 1 0 1 0 0 1 1 1 0 1 0 1 0 0 1 0 1 0 1 1 0 1 0 1 1 1 0 1 1 0 0 0 1 1 0 1 1 0 0 0 1 0 0 1 1 0 1 1 0 1 1 1 1 0 1 0 0 1 1 0 1 0 0 0 1 0 0 1 1 1 1 0 0 0 0 0 1 1 0 0 0 1 0 0 1 1 0 1 0 1 1 1 0 1 0 1 1 0 0 1 1 1 1 0 0 0 0 0
Genotype.86 0 0 1 0 1 0 1 1 0 1 0 0 1 0 0 0 0 0 1 0 0 1 0 1 0 1 1 0 1 1 0 1 0 1 0 1 1 1 1 0 1 0 1 1 1 1 1 1 0 0 0 0 1 1 1 0 0 1 1 0 1 0 0 0 1 1 1 1 1 1 0 1 0 1 1 0 0 1 0 1 1 0 0 0 0 1 1 0 0 1 1 0 1 1 1 1 1 1 1 0 0 1 0 0 1 0 1 0 1 1 0 1 0 1 0 1 0 0 0 0 0 0 1 1 0 1 0 1 1 1 1 1 1 1 0 1 1 1 1 1 1 0 0 0 0 1 0 0 1 1 1 0 0 0 1 1 1 1 0 1 0 1 1 1 1 1 1 1 0 0 1 0 1 0 1 0 1 1 0 1 1 0 1 0 1 0 1 1 1 0 0 0 0 1 1 1 0 0 0 0 1 1 1 1 0 1 0 1 0 0 1 1 0 1 0 0 1 0 1 0 1 0 0 0 1 0 1 0 1 1 1 1 0 0 1 1 1 1 1 0 0 1 0 1 1 1 0 0 1 0 0 1 0 0 0 1 1 0 1 0 1 1 0 0 0 1 1 0 0 0 1 1 0 1 0 0 0 0 0 0 1 1 1 1 0 1 0 0 1 1 0 0 0 1 1 1 1 1 0 1 0 0 1 1 1 0 1 0 0 1 1 1 0 1 1 1 0 0 0 0 0 0 0 0 0 0 1 1 1 1 0 1 1 1 1 0 0 0 0 1 0 1 0 0 1 1 0 0 0 1 0 1 1 0 1 0 0 0 0 0 0 0 0 0 1 0 0 0 1 1 1 0 0 1 0 1 0 1 0 1 0 1 1 0 0 0 0 0 0 0 0 1 1 1 0 1 1 0 1 1 0 1 0 0 0 0 1 0 0 0 0 1 0 0 1 1 1 0 0 1 0 1 0 0 0 1 0 0 0 0 1 0 1 1 1 0 1 1 1 1 0 1 0 1 0 0 0 1 1 1 1 1 0 0 0 0 1 1 1 0 0 1 0 0 0 0 1 1 0 0 0 1 1 1 1 0 0 1 0 1 1 0 0 1 1 0 1 1 0 1 0 0 1 1 1 1 0 0 1 0 0 1 1 1 1 0 0 1 1 0 0 1 0 0 0 0 1 1 0 1 0 1 0 1 1 0 1 0 0 0 0 1 0 1 0 1 0 0 0 1 0 1 0 0 0 0 1 1 0 1 0 1 1 1 0 1 1 0 0 0 0 0 0 0 1 1 1 0 1 1 1 1 1 1 0 1 0 0 1 1 1 0 1 1 1 1 1 0 0 0 1 0 0 1 0 1 0 0 0 0 0 1 0 0 0 0 0 0 0 1 1 1 1 0 1 1 0 0 1 1 1 1 0 0 1 0 0 0 1 0 0 1 1 0 1 1 0 1 1 1 1 0 0 1 0 1 0 1 0 1 1 0 1 0 1 0 1 0 1 0 1 1 1 1 0 0 1 0 0 1 1 0 1 0 1 0 1 1 1 0 1 1 0 1 1 1 1 1 1 1 1 1 1 1 1 1 1 1 1 1 0 0 0 1 0 1 1 1 1 1 1 1 1 1 0 1 0 1 1 1 1 1 0 1 0 0 0 1 0 0 1 1 1 1 0 1 0 0 0 1 0 0 1 0 0 0 0 1 0 1 1 0 0 0 0 0 0 1 0 0 1 0 0 0 0 1 0 1 0 1 1 0 0 0 1 1 0 0 1 0 1 1 0 0 1 1 1 0 0 0 1 0 1 0 1 0 0 1 0 0 0 0 0 0 1 0 0 1 0 0 1 1 0 0 1 1 0 0 0 1 0 0 0 1 0 1 0 0 1 0 1 0 1 0 1 0 0 0 1 1 0 0 1 0 0 0 1 1 0 1 1 0 0 1 0 0 0 1 1 0 0 1 1 1 1 0 0 0 0 1 0 1 1 1 1 1 0 0 1 0 1 0 1 1 1 0 1 0 0 0 0 1 1 1 1 0 1 0 1 1 1 1 0 1 0 1 1 1 1 1 1 1 0 1 1 1 0 1 0 0 1 0 1 1 0 0 1 1 0 0 1 0 1 1 1 0 1 0 0 1 0 0 0 0 0 0 1 0 0 0 1 1 0 1 0 0 0 0 0 1 1 0 1 0 1 0 1 0 1 1 1 0 0 1 0 0 1 1 0 0 1 0 0 1 1 1 1 0 1 1 1 1 0 0 1 1 0 0 1 0 1 0 1 1 1 0 0 0 1 0 1 1 0 1 1 0 1 0 1 1 0 0 1 0 0 0 1 1 1 1 0 1 1 0 0 1 1 1 1 1 0 0 1 1 1 1 0 1 0 1 1 1 0 1 1 0 0 0 1 0 0 0 0 0 0 0 1 1 0 0 0 1 1 1 0 1 0 1 1 1 0 1 0 1 1 0 0 1 1 0 0 0 0 1 0 0
Genotype.87 0 0 0 0 0 1 0 1 0 1 1 0 0 0 0 0 0 0 1 0 0 1 0 1 0 1 1 0 1 1 0 1 0 1 0 1 1 1 1 0 1 0 1 1 1 1 1 1 0 0 0 0 1 1 1 0 0 1 1 0 1 0 0 0 1 1 1 1 1 1 0 1 0 1 1 0 0 0 1 0 1 1 1 0 1 1 1 1 0 0 0 1 0 0 1 1 1 0 0 0 0 1 0 0 0 1 0 0 1 1 0 1 0 1 1 1 0 0 0 0 1 0 1 1 0 0 1 0 1 0 1 1 0 1 0 1 1 1 1 1 1 0 0 1 0 0 0 1 0 1 1 1 0 0 1 1 0 0 1 1 1 0 1 1 1 1 1 1 0 1 0 1 1 0 1 0 1 1 0 1 1 0 1 0 0 0 1 1 1 0 0 0 0 1 1 1 0 0 0 1 1 1 1 1 0 1 0 1 1 0 0 0 0 0 1 0 1 0 1 0 1 0 0 0 1 1 1 0 1 1 1 1 0 0 1 1 1 1 1 0 0 0 0 1 1 1 1 1 1 1 1 0 1 0 1 1 1 0 1 0 1 1 1 1 1 1 0 0 0 1 0 0 0 0 0 0 0 0 0 0 1 1 1 1 0 0 0 1 1 1 1 0 0 1 1 1 1 0 0 0 0 0 1 0 0 0 1 0 0 0 1 1 0 1 1 0 0 0 1 1 0 0 1 1 1 0 0 1 0 1 1 1 1 1 1 0 0 0 0 1 0 1 0 0 1 1 0 0 0 1 0 1 1 0 1 0 0 0 0 0 0 0 0 0 1 0 0 0 1 1 1 0 0 1 0 1 0 1 0 1 0 1 1 0 0 0 0 0 0 0 0 1 1 1 0 1 1 1 1 0 1 0 1 0 1 1 0 0 0 0 0 0 1 1 1 1 1 0 0 1 0 1 0 0 0 1 0 0 0 0 1 0 1 1 1 0 1 0 1 0 1 0 1 0 0 0 0 1 1 1 1 1 0 1 1 0 1 0 0 1 1 1 1 0 0 1 1 0 1 0 1 0 0 0 1 0 0 0 0 1 0 0 0 1 0 1 1 1 1 0 0 0 1 1 1 1 0 1 0 1 0 0 1 0 0 1 1 1 1 1 0 1 0 0 0 1 1 0 0 1 0 1 0 0 0 1 0 0 1 0 0 1 0 1 0 1 0 0 0 1 0 1 0 0 0 0 1 1 0 1 0 1 1 1 0 1 1 0 0 0 0 0 0 0 1 1 1 0 1 1 1 1 1 1 0 1 0 0 1 1 1 1 1 0 0 1 1 0 0 0 1 0 1 1 0 1 0 0 0 0 0 1 0 0 0 0 0 0 0 1 1 1 1 0 1 1 0 0 1 1 1 1 0 0 0 0 0 1 0 0 0 1 1 1 0 0 0 1 1 1 1 0 0 1 0 1 0 1 0 1 1 0 1 0 1 0 1 0 1 0 1 1 1 1 0 0 1 0 0 1 1 0 1 0 1 0 1 1 1 0 1 0 1 1 1 1 1 1 1 1 1 1 1 0 1 1 1 1 1 1 0 0 0 0 0 1 1 1 1 0 0 0 1 0 0 1 0 1 1 1 1 1 0 1 0 0 0 1 0 0 1 1 1 1 0 1 0 0 1 0 0 0 1 0 0 0 0 1 0 0 1 0 0 0 0 1 1 0 1 1 1 0 0 0 0 0 1 1 1 1 1 0 0 1 1 0 0 0 0 0 1 1 1 1 1 1 1 1 0 1 1 1 1 1 0 1 0 1 0 0 1 0 0 1 1 1 1 1 0 1 1 1 1 1 0 1 0 0 0 1 0 0 1 0 0 0 0 0 1 1 1 0 1 0 1 0 0 0 0 1 1 1 1 1 1 1 1 1 0 1 1 1 1 0 1 1 1 0 0 1 0 1 0 0 0 1 1 1 1 1 0 1 1 1 1 1 0 0 1 0 1 0 1 1 1 0 1 0 1 1 1 0 1 0 0 1 1 0 1 1 1 1 0 1 0 1 1 1 1 1 1 1 0 1 1 1 0 1 0 0 1 0 1 1 0 0 1 1 0 0 1 0 1 1 1 0 1 0 0 1 0 0 0 0 0 0 0 0 0 0 1 1 0 1 0 0 0 0 0 1 1 0 1 0 1 0 1 0 1 1 1 0 1 1 0 0 1 1 0 0 1 0 0 0 0 0 0 0 1 0 0 1 0 0 0 0 1 0 0 0 1 0 1 1 0 0 0 1 0 1 1 0 0 0 0 0 1 0 1 1 0 0 1 0 0 0 1 1 1 1 0 1 1 0 0 1 1 1 1 1 1 0 0 1 1 0 0 1 0 1 1 1 0 0 1 0 1 1 1 1 1 1 0 0 0 1 0 0 0 0 1 0 1 1 0 0 1 0 0 1 1 0 1 0 1 1 0 1 1 0 0 0 0 1 0 0
Genotype.88 0 0 1 0 1 0 1 1 0 1 0 0 1 0 0 0 0 0 1 0 0 1 0 1 0 1 1 0 1 1 0 1 0 1 0 1 1 1 1 0 1 0 1 1 1 1 1 1 0 0 0 0 1 1 1 0 0 1 1 0 1 0 0 0 1 1 1 1 1 1 0 1 0 1 1 0 0 1 0 1 1 0 0 0 0 1 1 0 0 1 1 0 1 1 1 1 0 1 1 1 1 1 1 1 1 0 0 0 1 1 0 1 0 0 0 1 0 0 0 0 0 0 0 0 0 0 1 0 0 0 1 1 1 1 0 1 1 1 1 1 1 0 0 0 0 1 0 0 1 1 1 1 0 0 1 1 0 0 0 1 0 1 1 0 1 1 0 0 1 0 1 0 1 0 1 0 1 1 0 1 1 0 1 0 1 0 1 1 1 0 0 0 0 1 1 1 0 0 0 0 1 1 1 1 0 1 0 1 0 0 1 1 0 1 0 0 1 0 1 0 1 0 1 1 0 1 1 0 1 1 0 0 0 0 1 0 1 1 1 0 0 0 0 1 1 1 1 1 1 0 0 1 0 0 1 0 0 1 0 1 0 0 0 0 0 0 1 0 0 0 1 1 1 0 0 0 1 0 1 0 0 1 0 1 0 0 0 0 1 1 0 1 1 1 1 1 1 1 0 0 0 1 1 0 0 0 1 1 1 0 1 1 0 1 1 1 0 0 0 0 0 0 0 0 0 0 1 1 1 1 0 1 1 1 1 0 0 0 0 1 0 1 0 0 1 1 0 0 0 1 0 1 1 0 1 0 0 0 0 0 0 0 0 0 1 0 0 0 1 1 1 0 0 1 0 1 0 1 0 1 0 1 1 0 0 1 1 0 0 1 0 0 0 0 1 0 0 1 0 0 1 0 1 0 1 1 0 0 0 0 0 0 1 1 1 1 1 0 0 1 1 1 0 0 0 1 0 0 0 0 1 0 1 1 1 0 1 0 1 1 0 1 0 1 1 0 1 0 0 1 1 1 0 0 0 0 1 0 1 0 0 1 0 0 0 0 1 1 0 0 0 1 1 1 1 1 0 1 0 1 1 0 0 1 1 0 1 1 0 1 0 0 1 1 1 1 0 0 1 0 0 1 1 1 1 0 0 1 1 1 0 1 0 0 0 1 1 1 0 1 0 1 0 0 0 1 0 0 0 1 1 0 1 1 1 1 1 1 1 1 0 1 1 1 0 0 1 1 0 1 0 1 1 1 0 1 1 1 1 1 1 0 1 0 1 0 0 0 0 1 1 0 0 0 1 1 0 0 1 1 1 1 1 1 1 1 1 0 0 0 1 0 0 1 0 1 0 0 0 0 0 1 1 1 0 0 0 0 0 1 1 1 1 0 1 1 1 0 0 1 1 1 0 0 1 0 0 0 1 0 1 1 0 1 0 0 0 1 1 1 1 0 0 0 0 1 0 1 0 1 1 0 1 0 1 0 1 0 1 0 1 1 1 1 0 0 1 0 0 1 1 0 1 0 1 0 1 1 1 0 1 1 0 1 1 0 1 1 0 0 1 0 0 1 1 1 0 0 0 0 0 0 0 1 0 1 1 1 1 0 0 0 1 0 0 1 0 1 0 1 0 1 0 1 1 0 0 0 1 1 1 0 0 1 1 1 0 0 0 1 0 0 1 1 0 0 1 1 0 1 1 0 0 0 0 0 0 1 0 0 1 0 0 0 0 1 0 1 0 1 1 0 0 0 1 1 0 0 1 0 1 1 0 0 1 0 0 1 1 1 1 1 0 1 0 0 1 0 0 0 1 0 1 1 1 0 0 1 1 1 1 0 0 0 1 0 0 0 0 1 0 1 0 1 0 1 0 0 1 0 1 0 1 0 1 0 0 0 1 1 0 0 1 0 0 0 1 1 0 1 1 1 1 0 1 1 1 0 0 1 0 1 1 1 1 1 1 0 1 1 0 1 1 1 1 1 0 0 1 0 1 1 1 1 0 1 1 1 0 0 0 0 0 0 0 1 1 0 1 1 1 1 0 1 1 1 0 1 1 1 1 1 0 1 1 1 0 1 0 0 1 1 1 0 1 1 0 1 0 0 0 0 1 0 0 1 0 0 1 1 0 1 1 0 1 1 0 1 1 1 0 0 0 1 1 1 1 1 1 1 1 0 1 0 1 0 0 0 1 1 1 0 0 1 0 0 1 1 0 0 1 0 0 1 1 1 1 0 1 0 0 0 0 0 0 0 1 1 0 0 0 0 1 0 0 0 1 0 0 0 1 1 0 1 1 0 1 0 1 1 0 0 1 0 0 0 1 1 1 1 0 1 1 0 0 1 1 1 1 1 0 0 1 1 1 1 0 1 0 1 1 1 0 1 1 0 0 0 1 1 1 1 0 0 1 0 1 1 1 0 0 1 1 1 0 1 0 1 1 1 0 1 0 1 1 0 0 1 1 0 0 0 0 1 0 0
Genotype.89 1 1 0 0 0 1 0 1 0 1 1 1 0 1 0 1 0 0 1 1 1 0 0 1 0 1 1 0 1 1 0 1 0 1 0 1 1 1 1 0 1 0 1 1 1 1 1 1 0 0 0 0 1 1 1 0 0 1 1 0 1 0 1 1 1 1 1 1 1 1 0 0 1 1 1 0 1 1 0 1 1 0 0 0 0 1 1 1 0 1 0 1 1 1 1 1 1 0 0 0 0 0 1 0 1 1 0 0 1 1 1 1 0 1 1 1 0 0 0 1 0 1 0 1 1 0 1 1 0 0 1 1 1 1 0 1 1 1 1 1 1 0 0 1 0 0 0 1 0 1 1 1 0 0 1 1 0 0 1 1 1 0 1 1 1 1 1 1 0 0 1 0 1 0 1 0 1 1 1 1 1 0 1 0 1 0 1 1 1 0 0 0 0 1 1 1 0 0 0 1 1 1 1 1 0 1 0 1 1 0 1 1 0 1 1 0 1 0 1 0 1 0 1 1 0 0 1 0 1 1 0 0 0 0 1 0 1 0 1 1 1 0 0 1 1 1 0 0 1 0 1 0 1 0 1 0 0 1 0 1 0 0 0 0 0 0 1 0 0 0 1 0 1 0 0 0 1 1 1 0 1 1 1 1 0 1 0 0 1 1 0 0 1 1 1 1 1 1 0 0 0 1 1 1 1 0 1 0 0 1 1 1 0 0 0 1 1 0 0 0 1 0 1 1 0 0 0 0 1 1 1 1 1 1 1 0 0 0 0 1 0 1 0 0 1 1 0 0 0 1 0 1 1 0 1 0 0 0 0 0 0 0 0 0 1 0 0 0 1 1 1 0 0 1 0 1 0 1 0 1 0 1 1 0 0 0 0 0 0 0 0 1 1 1 0 1 1 1 1 0 1 0 1 0 1 1 0 0 0 0 0 0 1 1 1 1 1 0 0 1 0 1 0 0 0 0 1 1 0 1 1 0 1 1 0 1 1 1 1 1 0 1 0 1 0 0 0 0 1 0 0 0 1 1 1 1 0 0 1 0 0 1 0 0 0 0 1 1 0 0 1 1 0 1 1 1 0 0 1 1 0 0 0 0 1 0 1 0 1 0 1 0 1 0 1 1 0 1 0 1 0 0 1 0 0 1 1 1 1 1 0 1 0 0 0 0 0 0 0 1 0 1 0 0 0 1 0 0 0 1 1 0 1 1 1 1 1 1 1 1 0 1 1 1 0 0 1 1 0 1 0 1 1 1 0 1 1 1 1 1 1 0 1 0 1 0 0 0 0 1 1 0 0 0 1 1 0 1 0 1 1 0 1 1 1 0 1 1 0 0 1 1 0 1 0 1 1 1 1 0 0 0 0 0 0 0 0 0 0 1 1 1 1 0 1 1 0 0 1 1 1 0 0 0 0 0 1 0 1 0 1 0 0 1 1 0 1 0 0 0 1 1 1 0 0 1 0 1 0 1 1 0 1 0 1 0 1 0 1 0 1 1 1 1 0 0 1 0 0 1 1 0 1 0 1 0 1 1 1 0 1 0 1 1 1 1 1 1 1 1 1 1 1 0 1 1 1 1 1 1 0 1 1 1 0 1 1 1 1 0 0 0 1 0 0 1 0 1 0 1 0 1 0 0 1 0 1 1 1 1 1 1 1 1 1 1 0 0 0 1 0 0 1 1 0 0 1 1 0 1 1 0 0 0 0 0 0 1 0 0 1 0 0 0 0 1 0 1 0 1 1 0 0 0 1 1 0 0 1 0 1 1 1 0 0 0 0 0 1 0 1 0 1 0 1 0 0 1 0 0 1 1 1 1 1 1 1 0 0 1 1 1 1 1 0 1 1 0 1 0 0 1 1 1 0 1 0 0 1 1 1 0 1 0 1 0 0 1 0 0 1 1 1 1 0 0 1 1 0 1 1 1 1 0 1 1 1 0 0 1 0 1 1 1 1 1 1 0 1 1 0 1 1 1 1 1 0 0 1 0 1 1 1 1 0 1 1 1 0 0 0 0 0 0 0 1 1 0 1 1 1 1 0 1 1 1 0 1 1 1 1 1 0 1 0 0 1 0 1 1 1 1 1 0 1 0 1 0 1 1 0 1 1 1 1 0 1 0 1 1 0 1 1 0 1 1 0 1 1 0 1 1 0 1 0 0 0 0 0 1 1 0 1 0 1 0 1 0 1 0 0 1 1 1 0 0 1 1 0 1 1 0 1 1 1 1 1 0 1 0 0 1 0 0 0 0 0 0 1 0 1 0 1 1 1 0 1 1 0 0 1 1 0 1 1 0 1 0 1 1 0 0 1 0 0 0 1 1 1 1 0 1 0 0 0 1 1 1 1 1 0 0 1 1 1 1 0 0 1 0 0 0 1 1 1 0 0 0 1 1 1 1 0 0 1 0 0 1 1 0 0 1 0 1 0 0 1 0 0 0 1 0 1 0 1 1 0 1 1 0 0 0 0 1 0 0
Genotype.90 1 0 1 1 0 1 0 1 0 1 1 0 0 0 1 1 0 0 1 0 0 1 0 1 0 1 1 0 1 1 0 1 0 1 0 1 1 1 1 0 1 0 1 1 1 1 1 1 0 0 0 0 1 1 1 0 0 1 1 0 1 0 0 0 1 1 1 1 1 1 0 1 0 1 1 0 0 0 0 1 0 1 0 1 0 0 0 0 1 0 1 0 1 0 0 0 1 0 1 1 1 1 1 0 1 0 0 1 1 0 1 1 0 0 0 1 0 0 0 0 0 0 0 0 0 0 1 0 0 0 1 1 1 1 1 0 0 1 1 1 1 1 1 0 1 1 1 0 1 0 1 0 0 1 0 0 1 1 0 0 0 1 1 1 0 0 1 1 1 0 0 0 1 0 1 0 1 1 0 1 1 1 1 0 1 0 1 0 1 0 1 1 1 1 1 0 0 1 1 1 1 1 1 1 1 0 1 0 1 1 1 0 0 0 1 0 1 0 1 0 1 0 0 0 1 1 1 0 1 1 1 1 0 0 1 1 1 1 1 0 1 1 1 0 0 0 0 0 0 0 0 1 0 1 1 0 1 0 0 1 0 1 0 1 0 0 1 1 0 0 1 1 0 1 1 1 1 0 0 0 0 0 0 1 1 1 1 1 1 1 1 0 0 1 1 1 1 0 0 0 0 0 1 1 1 0 1 0 0 1 1 1 0 1 1 1 1 0 0 0 0 0 0 0 0 0 1 1 1 1 0 1 1 1 1 0 0 0 0 1 0 1 0 0 1 1 0 0 0 1 0 1 1 0 1 0 1 0 0 0 0 0 0 0 1 0 0 0 1 1 1 0 0 1 0 1 0 1 0 1 1 0 0 1 1 1 1 1 1 1 0 0 0 0 1 0 0 0 1 1 0 0 1 1 1 1 0 1 0 1 0 1 0 0 0 1 0 0 1 0 1 1 0 0 0 1 0 0 0 1 0 1 1 1 1 1 1 0 1 0 0 0 1 0 0 0 0 0 1 1 1 1 0 0 1 0 0 0 0 0 1 0 0 1 0 1 1 0 1 0 0 1 1 1 1 1 0 1 0 1 1 0 0 1 0 1 1 1 1 0 1 1 0 1 1 1 0 0 1 0 0 0 1 0 1 1 1 1 1 1 0 1 0 0 1 1 0 1 0 1 0 1 0 0 0 1 0 0 0 1 1 0 1 1 1 1 1 1 1 1 0 1 1 1 0 0 1 1 0 1 0 1 1 1 0 1 1 1 1 1 1 0 1 0 1 0 0 0 0 1 1 0 0 0 1 1 0 0 1 1 1 0 0 1 0 0 0 0 1 1 1 0 1 1 0 1 0 0 0 0 0 1 0 0 0 0 0 0 0 1 1 1 1 0 1 1 1 0 0 1 1 1 0 0 1 0 0 0 1 0 1 1 0 1 0 0 0 1 1 1 1 0 0 0 0 0 1 0 1 0 0 1 1 0 1 0 1 0 0 1 1 0 0 1 1 1 1 1 0 1 0 0 1 1 1 0 0 1 1 0 1 0 1 1 1 1 1 1 0 0 1 0 0 1 1 1 0 0 0 0 0 0 0 1 0 1 1 1 1 0 0 0 1 0 0 1 0 1 0 1 0 1 0 1 1 0 0 0 1 1 1 0 0 1 1 1 0 0 0 1 0 0 1 1 0 0 1 1 0 1 1 0 0 0 0 0 0 1 0 0 1 0 0 0 0 0 1 0 1 0 1 1 1 1 0 0 0 1 0 0 1 1 1 1 0 1 1 0 0 0 1 0 1 0 1 0 0 1 0 0 1 0 1 1 1 0 0 1 1 1 1 0 0 1 1 1 0 0 0 1 0 1 0 1 0 1 0 0 1 0 1 0 1 0 1 1 1 1 1 1 0 0 0 0 0 1 0 0 1 0 0 0 0 1 0 0 0 1 1 0 1 1 0 0 0 1 1 1 1 0 1 0 1 1 1 0 0 0 1 0 1 1 1 0 0 1 0 1 1 0 1 1 1 1 1 0 0 1 0 0 0 0 1 0 0 1 0 1 0 1 0 1 0 1 1 1 0 1 0 0 1 1 1 0 1 1 0 1 0 0 1 0 0 1 0 0 1 1 1 0 1 1 1 1 0 1 0 1 1 1 0 0 0 0 1 1 1 0 0 0 0 0 0 1 0 1 0 1 0 1 1 0 0 1 0 0 1 1 0 0 1 0 0 1 1 1 1 0 1 0 1 1 0 0 1 1 1 1 0 0 0 0 1 0 0 0 1 0 0 0 1 1 0 1 1 0 1 0 1 1 0 0 1 0 0 0 1 1 1 1 0 1 1 0 0 1 1 1 1 1 0 0 1 1 1 1 0 1 0 1 1 1 0 1 1 0 0 0 1 1 1 1 0 0 0 1 0 1 0 0 1 0 1 1 0 0 1 0 0 1 0 1 0 1 1 0 0 1 1 0 0 0 0 1 0 0
Genotype.91 1 1 1 1 0 1 1 0 1 1 1 1 1 1 1 1 0 1 1 1 1 0 0 0 0 0 1 0 1 1 0 1 0 1 0 1 1 1 1 0 1 0 1 1 1 1 1 1 0 0 0 0 1 1 1 0 0 1 1 0 1 0 1 1 1 1 1 1 1 1 0 0 1 1 1 0 0 0 1 0 1 1 1 0 1 1 1 1 0 0 0 0 1 0 0 0 0 0 0 0 0 1 1 0 1 0 0 0 1 1 0 1 1 1 0 1 0 0 0 1 0 1 0 1 0 0 1 0 1 0 1 1 1 1 0 1 1 1 1 1 1 0 0 0 0 1 1 1 0 0 0 0 1 0 1 1 1 0 1 0 1 0 1 1 0 0 1 1 0 0 1 0 1 1 0 0 1 1 0 1 0 1 0 1 1 0 0 1 0 1 0 0 0 1 1 0 1 1 1 1 0 0 0 0 1 0 1 0 0 0 1 1 0 1 0 0 1 0 1 0 1 0 1 1 0 1 1 0 1 1 0 0 0 0 1 1 1 1 1 0 0 1 0 1 1 1 1 1 1 0 0 1 0 0 1 0 0 1 0 1 0 0 0 0 0 0 1 0 0 0 1 0 0 1 0 0 0 0 0 0 1 1 1 1 0 1 0 0 1 1 0 0 0 1 1 1 1 1 0 1 0 0 1 1 1 0 1 1 1 0 1 1 0 0 1 0 0 0 1 1 0 0 0 1 0 0 0 1 1 1 1 1 1 1 1 0 0 1 0 0 0 0 0 0 1 1 0 0 0 1 0 1 1 0 1 0 0 0 0 0 0 0 0 0 1 0 0 0 1 1 1 0 0 1 0 1 0 1 0 1 0 1 1 0 0 0 0 0 0 0 0 1 1 1 0 1 0 0 1 0 0 0 1 0 1 1 0 1 0 1 0 1 0 0 1 1 1 0 0 0 1 1 1 0 1 1 1 1 0 1 0 1 1 1 1 1 1 0 1 0 0 0 1 0 0 0 0 0 1 0 1 1 1 1 1 0 0 0 0 0 1 1 0 0 0 0 0 0 1 0 0 1 1 1 1 1 0 1 0 1 0 0 0 0 1 0 1 1 0 1 0 0 1 1 1 1 0 1 1 0 1 1 1 0 1 1 1 1 1 1 0 1 0 0 1 0 0 1 1 1 0 0 1 1 1 0 1 0 0 1 1 0 1 1 1 1 1 1 1 1 0 1 1 1 0 0 1 1 0 1 0 1 1 1 0 1 1 1 1 1 1 0 1 0 1 0 0 0 0 1 1 0 0 0 1 1 0 0 0 1 1 0 1 1 0 0 0 0 1 1 1 0 1 1 0 1 0 0 0 0 0 1 0 0 0 0 0 0 0 1 1 1 1 0 1 0 1 1 0 1 1 0 1 0 0 0 0 1 1 0 0 1 0 1 0 0 1 0 0 0 1 1 1 0 0 0 1 0 1 0 0 1 1 0 1 0 1 0 0 1 1 0 0 1 1 1 1 1 0 1 0 0 1 1 1 0 0 1 1 0 1 0 1 0 0 1 1 0 1 1 0 0 0 0 1 0 0 0 0 1 1 1 1 1 0 1 1 1 1 0 1 1 1 1 0 1 0 1 1 1 1 1 0 1 0 0 0 1 0 0 1 1 1 1 0 1 1 0 0 0 0 1 1 1 0 0 0 1 0 0 1 0 1 0 0 0 0 1 1 0 0 0 1 0 0 0 1 0 0 1 1 0 0 1 0 0 0 1 0 0 1 1 1 1 0 1 1 0 0 0 1 0 1 0 1 0 0 1 0 0 1 0 0 1 1 1 1 1 0 1 1 0 0 1 1 1 0 0 0 1 0 1 0 0 1 0 1 1 1 1 1 0 0 0 0 1 0 1 0 0 0 1 0 0 0 1 0 0 0 0 0 0 0 1 1 0 1 0 0 0 0 0 0 0 0 1 1 1 1 1 0 1 1 1 1 1 0 0 1 0 1 0 1 1 1 0 1 1 0 0 0 1 1 1 1 0 0 1 1 1 1 0 0 0 0 1 0 0 0 0 0 0 1 0 0 0 1 0 0 0 0 0 0 1 0 1 0 1 0 0 1 0 1 0 0 1 0 0 0 1 1 1 1 1 1 0 0 0 1 1 0 0 0 0 1 1 1 0 0 0 0 0 0 1 0 1 0 1 0 1 1 1 0 0 1 0 1 1 0 0 1 0 0 0 1 1 1 0 1 0 1 1 0 0 0 0 0 0 1 0 1 0 1 1 1 0 1 1 0 0 1 1 0 1 1 0 1 0 1 1 0 0 1 0 0 0 1 1 1 1 0 1 1 0 0 1 1 1 1 1 0 0 1 1 1 1 0 1 0 1 1 1 0 1 1 0 0 0 1 1 1 1 0 0 1 0 1 0 0 0 1 0 1 1 0 0 1 0 0 0 1 0 1 0 1 1 0 1 1 0 0 0 0 0 1 1
Genotype.92 0 1 1 0 1 1 1 1 0 1 1 1 0 1 1 1 0 0 0 1 1 0 0 0 0 1 1 0 1 1 0 1 0 1 1 0 0 1 1 0 1 0 1 1 1 1 1 1 1 0 0 1 1 1 0 1 0 1 1 1 0 0 0 1 0 1 1 0 1 1 0 0 1 1 1 0 0 0 1 0 1 1 1 0 1 1 1 1 0 0 0 0 1 1 1 1 1 0 0 1 1 1 1 0 1 0 0 0 1 1 0 1 1 1 0 1 0 1 0 1 0 1 0 1 0 0 1 1 1 0 1 1 0 1 0 1 1 0 0 0 1 1 1 0 1 1 1 0 1 0 1 0 0 1 0 0 1 1 0 0 0 1 1 1 0 0 1 1 1 0 0 0 1 0 1 0 1 1 0 1 1 0 1 0 1 0 1 1 1 0 0 0 0 1 1 1 0 0 0 1 1 1 1 1 0 1 0 1 0 0 0 0 0 1 0 0 1 0 1 0 1 0 1 1 1 1 1 0 1 1 0 0 0 0 1 0 1 1 1 0 0 1 1 1 1 0 1 1 0 0 0 1 0 1 1 0 1 0 0 1 0 1 0 1 0 0 1 1 0 0 1 1 0 0 1 1 1 1 1 1 1 1 1 1 0 1 0 0 1 1 0 0 0 1 1 1 1 1 0 1 0 0 1 1 1 0 1 0 0 1 1 1 0 1 1 0 0 1 0 0 1 0 1 1 0 0 1 0 1 1 0 1 1 1 1 0 0 0 0 1 0 1 0 0 1 1 0 0 0 1 0 1 1 0 1 0 0 0 0 0 0 0 0 0 1 0 0 0 1 1 1 0 0 1 0 1 0 1 0 1 0 1 1 0 0 0 0 0 0 0 0 1 1 1 0 1 1 1 1 0 1 0 1 0 1 1 0 0 0 0 0 0 1 1 1 1 1 0 0 1 0 1 0 0 0 1 0 0 0 0 1 0 1 1 1 0 1 0 1 1 1 0 1 0 0 0 0 1 1 1 1 1 0 0 0 0 1 0 1 0 0 1 0 0 0 0 1 1 0 0 0 1 1 1 1 1 0 1 0 1 0 0 0 0 1 0 1 1 0 1 0 0 0 0 1 1 0 1 0 1 0 0 1 0 0 1 1 1 1 1 0 1 0 0 0 1 1 1 0 1 0 1 0 0 0 1 0 1 1 0 0 1 1 1 0 1 0 0 0 1 0 1 0 0 0 0 1 1 0 1 0 1 1 1 0 1 1 0 0 0 0 1 0 1 0 1 1 1 1 1 1 0 0 0 1 1 0 0 1 1 0 1 1 1 1 0 1 0 0 0 1 0 0 0 1 1 1 0 0 0 0 1 0 0 0 0 0 0 0 1 1 1 1 0 0 0 1 1 1 0 0 0 1 0 0 1 0 1 1 0 0 0 0 1 0 0 0 1 1 1 1 0 0 1 0 1 0 1 0 1 1 0 1 0 1 0 1 0 1 0 1 1 1 1 0 0 1 0 0 1 1 0 1 0 1 0 1 1 1 0 1 1 0 1 1 1 1 1 1 1 1 1 1 1 1 1 1 1 1 1 1 1 1 1 0 1 1 1 1 1 1 1 1 0 0 1 0 1 1 1 1 1 0 1 0 0 0 1 0 0 1 1 1 1 0 1 0 0 0 1 0 0 1 0 0 0 0 1 0 0 1 0 0 0 0 1 1 0 1 1 1 0 0 0 0 0 1 0 1 0 1 1 1 0 1 1 0 0 1 0 1 1 0 0 1 0 0 0 1 0 1 0 1 0 1 0 0 1 0 0 1 0 0 1 1 1 1 1 0 0 1 0 0 1 1 0 0 0 0 0 0 1 1 1 0 1 0 0 1 1 1 0 1 0 1 0 0 0 1 1 1 1 1 0 0 0 0 0 0 0 0 1 1 0 1 1 1 0 0 1 0 1 1 1 1 1 1 0 1 1 0 1 1 1 1 1 0 0 1 0 1 1 1 1 0 1 1 1 0 0 0 0 0 0 0 1 1 0 1 1 1 1 0 1 1 1 0 1 1 1 1 1 0 1 1 1 0 1 0 0 1 1 1 0 1 1 0 1 0 0 0 0 1 1 0 1 0 0 0 1 0 0 0 0 0 0 0 0 0 0 1 1 0 1 0 0 0 0 0 1 1 0 1 0 1 0 0 1 1 0 0 1 1 1 1 0 1 1 0 0 0 1 1 1 1 1 1 0 1 0 1 1 0 0 1 1 0 0 1 0 0 0 1 0 0 0 0 1 0 1 1 1 0 1 1 0 1 0 1 1 0 0 1 0 0 0 1 1 1 1 0 1 1 0 0 1 1 1 1 1 0 0 1 1 1 1 0 1 0 1 1 1 0 1 1 0 0 0 1 1 1 1 0 0 1 0 1 1 0 0 0 1 1 1 0 1 0 1 1 1 0 1 1 0 1 0 0 1 1 0 0 0 0 1 0 0
Genotype.93 0 0 1 1 1 1 0 1 1 1 1 0 0 1 1 0 0 1 0 0 0 0 0 0 0 0 0 1 0 0 1 0 1 0 1 1 0 1 1 0 0 0 1 0 0 0 0 1 1 1 0 0 0 0 0 1 1 0 0 1 0 1 1 1 0 0 0 0 0 1 0 1 0 1 1 0 0 0 0 1 0 1 1 0 0 0 0 0 1 0 1 0 1 0 1 1 0 1 1 0 0 0 1 0 0 1 1 0 1 1 0 1 1 0 0 0 0 0 1 0 1 0 0 0 1 1 0 1 0 0 1 0 0 0 0 1 0 0 0 0 1 1 1 0 1 0 1 0 0 0 0 0 1 0 1 1 1 0 0 1 1 1 1 0 0 0 1 1 0 0 1 0 0 1 0 1 0 0 0 0 0 1 0 1 1 1 0 1 0 1 0 0 0 1 0 0 1 1 1 1 0 0 0 0 1 1 1 0 0 1 0 0 1 0 1 0 1 0 1 0 0 1 0 0 1 1 0 1 0 0 1 1 1 1 0 0 1 0 1 0 1 0 1 0 0 1 0 0 0 1 0 0 1 1 1 0 1 0 0 1 1 0 0 1 0 1 0 0 0 0 1 0 0 0 1 0 1 1 1 1 1 1 1 0 0 1 0 1 1 1 1 1 0 0 0 0 0 1 0 1 0 0 1 1 0 1 1 0 0 1 0 1 1 1 1 1 0 1 0 0 1 1 1 1 1 1 1 1 1 1 1 1 1 1 1 0 0 0 1 0 0 0 1 0 1 0 0 0 0 1 0 1 1 1 1 0 1 1 0 1 1 1 0 1 0 0 1 1 0 1 1 1 1 1 1 1 1 1 0 0 1 0 0 1 1 0 0 1 1 0 0 1 1 1 0 1 0 0 1 1 0 0 1 0 1 1 0 0 1 1 0 1 0 0 1 0 0 0 0 0 1 1 1 0 1 1 1 1 0 1 0 1 1 1 1 1 1 0 1 0 0 1 0 1 1 0 0 0 0 0 0 1 0 0 0 0 1 0 1 0 0 1 0 1 0 0 0 0 1 1 1 1 0 1 0 1 0 1 0 1 0 0 0 0 1 0 1 1 0 1 1 0 0 0 1 0 0 1 0 1 0 0 1 0 0 1 1 0 1 1 0 0 0 0 1 0 0 1 1 0 0 1 1 0 1 0 1 1 0 0 1 0 0 0 1 0 1 1 0 0 1 0 1 0 0 1 1 1 0 0 1 1 0 0 1 1 0 1 0 1 0 1 0 1 0 1 1 1 1 0 1 1 0 0 1 1 0 0 1 1 0 0 1 1 0 0 1 0 1 0 1 0 1 1 0 0 0 0 0 1 0 1 0 0 0 0 0 1 0 0 0 1 0 0 0 1 0 0 1 0 0 0 1 1 1 1 0 0 1 0 0 1 0 1 1 0 1 0 0 0 0 0 0 0 1 1 0 1 0 1 1 0 1 0 1 0 1 0 1 0 1 1 1 1 0 0 1 0 1 1 0 0 0 0 1 1 1 0 1 0 0 0 1 0 0 1 1 0 1 1 0 0 0 0 1 1 0 1 1 0 0 0 0 0 1 1 1 1 0 1 0 0 0 0 0 1 0 1 1 0 0 1 0 1 1 0 1 1 0 0 1 1 1 0 0 1 0 0 1 0 0 0 0 0 1 1 0 0 0 0 1 0 1 0 0 0 1 0 1 1 0 1 1 1 1 0 1 0 1 0 1 1 1 1 1 1 1 1 0 1 0 1 1 1 1 0 0 1 1 0 1 1 1 0 0 1 1 1 0 0 0 0 0 0 1 0 1 1 0 0 1 1 1 1 1 0 1 0 1 0 1 0 1 0 1 0 0 1 0 0 0 0 0 0 0 0 1 1 0 0 1 0 1 1 0 0 1 1 1 0 0 0 0 1 0 0 0 1 1 0 1 1 0 0 0 1 1 1 1 1 0 1 1 1 1 1 0 0 1 0 1 0 1 1 1 0 1 1 0 0 0 0 1 1 0 1 1 1 1 0 0 0 1 0 0 1 1 1 0 0 0 0 1 0 0 0 1 0 0 0 0 0 0 1 0 1 0 1 0 0 1 0 1 1 0 1 1 1 1 0 1 1 1 1 1 1 1 1 1 1 0 0 0 0 1 1 1 1 1 0 0 0 1 1 1 0 1 1 0 1 1 1 1 0 0 1 1 1 0 0 1 0 0 0 0 1 1 0 1 1 1 0 0 0 0 0 1 0 1 1 0 0 1 1 0 1 1 1 0 1 0 1 0 1 0 0 1 0 1 1 0 0 1 0 1 0 1 1 1 1 0 1 1 0 0 1 1 1 1 1 0 0 1 1 1 1 0 1 1 0 0 0 1 1 1 0 0 0 0 0 0 0 1 0 0 0 0 0 0 0 1 0 0 0 1 1 0 1 1 0 0 1 0 1 1 1 1 0 0 1 1 0 1 0 1 1
Genotype.94 0 0 1 0 1 0 1 1 1 1 0 1 1 1 0 1 0 1 0 0 0 0 0 0 0 0 1 1 1 0 1 0 1 0 1 1 0 0 1 1 1 1 0 0 0 0 0 0 1 0 0 1 0 0 0 1 1 0 0 0 1 0 1 1 0 0 1 0 0 0 0 1 0 1 0 1 0 0 0 1 0 1 0 1 0 0 0 0 1 0 1 0 1 0 0 0 1 0 1 1 1 1 0 0 1 1 1 0 1 1 0 1 0 0 1 1 0 0 0 0 1 0 1 1 0 1 0 1 0 1 1 0 0 1 1 1 1 0 1 0 0 0 0 1 0 1 1 0 0 0 1 0 1 0 1 1 1 0 1 1 1 0 1 0 0 0 1 1 0 0 1 0 0 1 0 1 0 0 0 0 0 1 0 1 1 1 0 1 0 1 0 0 0 1 1 0 0 1 1 1 0 0 0 0 1 0 1 0 0 1 0 0 0 0 1 1 1 0 0 0 0 1 0 0 1 0 1 1 0 0 0 1 1 1 0 1 0 0 0 1 1 0 1 0 1 1 0 0 0 0 0 0 1 1 1 0 1 0 0 1 1 0 0 1 0 1 1 0 0 0 1 0 1 0 0 0 1 0 1 0 0 1 0 1 0 1 0 1 1 1 0 0 0 1 1 1 1 0 0 0 0 1 0 1 0 1 1 0 0 0 0 0 0 1 1 0 0 1 0 0 0 0 0 0 1 0 0 1 1 1 1 1 1 1 1 0 0 0 0 1 0 1 1 0 1 0 1 1 1 0 1 0 0 1 0 0 0 0 1 1 1 0 0 1 0 1 1 0 0 1 1 0 1 1 1 0 0 1 1 0 1 0 0 1 1 0 0 1 0 1 0 1 1 0 0 1 0 1 1 1 1 1 1 0 1 1 0 0 0 0 0 1 0 0 1 1 1 0 1 0 0 1 0 0 1 1 1 1 0 0 0 1 1 1 1 0 1 0 1 0 1 0 1 0 0 0 0 1 1 1 1 0 1 1 0 1 1 0 1 0 0 1 0 0 1 1 1 0 1 1 0 1 1 1 1 0 1 1 0 1 1 0 0 1 1 0 1 0 1 0 0 1 0 0 0 0 0 1 0 0 1 0 1 0 0 1 1 0 0 0 1 0 1 1 1 0 0 1 1 1 0 1 1 0 1 0 1 0 0 0 0 1 0 0 0 1 0 0 1 1 0 0 1 0 0 1 0 1 1 0 1 0 0 0 1 1 1 0 0 0 0 1 0 1 0 1 1 1 1 0 1 1 0 0 1 1 0 0 1 1 0 0 1 1 0 1 0 0 1 1 1 0 1 0 0 0 1 0 0 0 0 0 0 0 1 1 0 0 0 1 0 0 0 0 0 1 0 0 1 0 0 1 1 1 1 0 0 1 0 0 0 1 0 1 0 0 1 0 0 0 1 1 1 0 0 0 1 0 1 0 0 1 1 0 1 0 1 0 0 1 1 0 0 1 1 1 1 1 0 1 1 0 1 1 1 0 0 0 1 0 1 0 1 0 0 1 1 0 1 1 0 0 0 0 0 1 0 0 0 0 1 1 1 0 1 0 0 1 0 1 0 1 0 0 0 1 0 1 0 0 0 1 0 1 1 0 0 0 1 0 1 1 0 0 0 1 0 0 0 0 0 0 1 0 0 0 0 0 0 0 1 0 1 0 0 0 1 1 0 1 0 0 0 0 0 1 0 1 0 1 0 0 0 1 1 1 0 0 1 1 0 0 0 0 1 0 0 1 1 0 0 0 1 0 1 1 0 1 1 1 1 0 1 1 0 1 0 1 0 0 0 0 0 0 1 0 1 0 1 1 1 1 1 0 1 0 0 0 1 0 0 0 0 1 0 1 1 1 1 1 0 0 1 1 0 0 1 1 1 1 1 0 0 1 0 0 0 1 1 0 0 1 1 1 1 0 0 0 0 1 0 1 1 1 1 1 0 0 1 0 1 0 1 1 1 0 1 0 0 0 0 1 1 1 1 0 1 0 1 1 1 1 0 1 0 1 1 1 1 1 1 1 0 1 0 0 1 0 1 1 1 0 1 1 0 0 1 0 1 1 1 1 0 0 0 1 0 1 1 0 0 1 1 1 1 1 0 1 1 1 0 0 0 1 1 1 0 1 1 1 0 1 1 1 0 1 0 1 0 0 1 1 1 1 0 1 1 1 0 1 1 0 1 1 0 1 1 0 1 0 1 0 0 1 1 1 0 1 0 1 0 1 1 0 0 0 1 0 0 1 1 1 0 1 1 0 1 0 1 0 1 1 0 1 1 0 0 0 1 0 0 1 1 0 1 1 0 1 1 1 1 0 1 0 0 1 1 1 1 0 0 0 1 1 0 0 1 0 1 0 0 0 0 0 0 0 0 0 0 0 1 0 0 0 1 1 0 1 1 0 0 1 0 1 1 1 0 0 0 1 1 0 0 1 0 0
Genotype.95 0 1 1 1 1 1 1 1 0 1 0 1 1 1 1 0 0 1 1 1 0 1 0 0 0 0 1 0 1 1 1 1 1 0 1 1 0 0 0 0 0 1 1 0 1 0 0 0 1 1 0 0 1 1 0 1 0 1 1 0 1 0 0 0 1 1 1 1 1 1 1 1 0 1 1 0 0 0 0 1 0 1 1 0 0 0 0 0 1 0 1 0 1 1 1 1 0 1 1 1 1 1 1 1 1 1 1 0 0 1 0 1 0 0 1 1 1 1 1 1 0 0 0 0 0 0 0 1 1 0 1 1 1 0 0 1 1 0 0 0 0 1 1 1 1 0 0 0 0 1 0 0 1 1 0 0 1 1 0 0 0 1 0 1 0 0 1 1 0 0 0 0 1 0 1 0 1 1 0 1 1 0 1 0 1 0 1 0 1 0 1 1 1 1 1 0 0 1 1 1 1 1 1 1 1 1 1 0 1 1 0 0 0 0 1 1 1 1 0 0 1 0 0 0 1 1 0 1 0 0 1 1 1 0 0 0 1 0 1 0 1 0 1 0 0 0 0 0 0 0 0 1 0 1 0 0 1 0 0 1 0 1 0 1 0 0 0 0 0 0 1 1 0 0 1 0 1 0 1 0 0 1 0 0 0 1 0 1 1 1 0 1 0 1 1 1 1 0 0 0 0 1 0 1 0 0 1 0 0 1 1 1 0 1 1 0 0 0 0 0 0 1 0 1 0 1 1 1 1 1 1 1 1 1 1 0 0 0 0 0 1 1 1 0 1 0 0 0 0 1 0 1 1 1 1 0 1 1 0 1 1 1 0 1 0 0 1 1 0 1 1 1 1 1 1 1 1 1 0 0 1 0 0 1 1 0 0 1 1 0 0 1 1 1 0 1 0 0 1 1 0 0 1 0 1 1 0 0 1 1 0 1 0 0 1 0 0 0 0 0 1 1 1 0 1 1 1 1 0 1 0 1 1 1 1 1 1 0 1 0 0 1 0 1 1 0 0 0 0 0 0 1 0 0 0 0 1 0 1 0 0 1 0 1 0 0 0 0 1 1 1 1 0 1 0 1 0 1 0 1 0 0 0 0 1 0 1 1 0 1 1 0 0 0 1 0 0 1 0 1 0 1 1 0 0 1 1 0 0 0 1 0 1 1 1 0 0 1 1 0 0 1 1 0 1 0 1 1 0 0 1 0 0 0 1 1 1 1 0 0 1 0 1 0 0 1 0 1 1 0 1 0 0 0 1 1 0 1 0 1 0 1 0 1 0 1 1 1 1 0 1 1 0 0 1 1 0 0 1 0 0 0 1 1 0 0 1 1 0 1 1 0 1 0 1 0 1 0 0 1 1 1 1 1 0 0 0 1 0 0 0 1 0 0 0 0 0 1 1 1 0 1 1 1 0 0 0 1 0 0 0 1 0 1 0 0 1 0 0 0 1 1 1 0 0 0 1 0 1 0 0 1 1 0 1 0 1 0 0 1 1 0 0 1 1 1 1 1 0 1 0 0 1 1 1 0 0 1 1 0 1 0 1 0 0 1 1 0 1 1 0 0 0 0 1 1 0 0 0 0 0 0 0 0 1 0 1 1 1 1 0 0 0 0 0 1 0 1 0 0 0 0 1 1 1 0 1 1 0 0 1 1 1 0 1 1 0 0 0 0 0 0 1 0 0 0 0 0 0 0 1 0 1 0 0 0 1 1 0 1 0 0 1 0 0 0 1 1 0 0 1 1 1 1 1 1 1 0 0 0 0 1 0 1 1 0 0 1 1 0 0 1 1 0 0 1 1 1 0 0 1 0 0 1 1 0 1 1 1 1 1 1 1 0 0 1 0 0 0 0 1 1 0 1 1 1 1 1 1 0 0 0 0 0 0 1 0 0 0 0 1 0 1 1 0 0 1 1 1 0 0 0 0 1 0 0 0 1 1 0 1 1 0 0 0 1 1 1 1 1 0 1 1 1 1 1 0 0 1 0 1 0 1 1 1 0 1 0 1 1 1 0 1 0 0 1 1 0 1 1 1 1 0 1 1 1 0 1 1 1 1 1 1 1 0 1 0 0 0 0 1 1 1 0 0 0 1 1 0 0 1 0 1 0 0 1 1 1 1 0 1 1 1 1 0 1 0 1 1 1 0 0 1 1 1 1 0 1 1 0 0 0 1 1 0 0 1 0 1 1 1 0 1 1 0 0 1 1 1 1 1 0 1 0 0 0 0 1 1 1 1 0 0 0 0 0 0 0 1 0 1 0 0 1 1 0 1 1 0 1 0 1 0 1 0 0 1 0 1 1 0 0 1 0 0 0 1 1 1 1 0 1 1 0 0 1 1 1 1 1 0 0 1 1 1 1 0 1 0 1 1 1 0 1 1 0 1 1 0 0 0 0 1 0 0 0 0 0 0 0 1 0 0 0 1 1 0 1 1 0 0 1 0 0 1 0 1 0 0 1 1 0 1 0 1 1
Genotype.96 0 1 1 0 1 0 1 1 1 1 0 0 1 0 1 1 0 0 0 1 0 1 0 0 0 0 1 0 1 1 1 1 1 0 1 1 0 0 0 0 0 1 1 0 1 0 0 0 1 1 0 0 1 1 0 0 0 1 1 1 1 0 0 1 1 0 0 0 0 0 0 1 1 1 0 1 0 0 0 1 0 1 1 0 0 0 0 0 1 0 1 0 1 0 1 1 0 1 1 0 0 0 1 0 0 1 1 0 1 1 0 1 1 0 0 0 0 0 0 0 0 0 0 0 0 1 0 1 1 0 1 0 0 0 0 1 1 0 0 0 0 1 1 0 1 0 1 0 0 0 1 0 0 0 1 1 1 1 0 0 0 1 0 0 0 0 1 1 0 0 1 1 0 1 0 0 0 1 1 0 0 1 0 0 0 0 1 1 1 0 0 0 1 1 0 0 0 1 1 1 1 1 1 1 1 0 1 0 0 1 0 0 0 0 1 0 1 1 0 0 1 0 0 1 0 1 0 1 0 0 1 1 1 0 0 0 1 0 1 0 1 0 1 0 0 0 0 0 0 0 0 1 0 1 0 0 1 0 0 1 0 1 0 1 0 0 0 0 0 0 1 1 0 0 1 0 1 0 1 0 0 1 0 0 0 1 0 1 1 1 1 1 0 0 0 0 0 1 0 1 0 1 1 1 0 1 1 1 1 0 0 1 1 1 1 0 0 0 0 0 0 0 1 1 0 1 0 1 0 1 1 1 1 1 1 0 0 0 0 0 1 1 1 0 1 0 0 0 0 1 0 1 1 1 1 0 1 1 0 1 1 1 0 1 0 0 1 1 0 1 1 1 1 1 1 1 1 1 0 0 1 0 0 1 1 0 0 1 1 0 0 1 1 1 0 1 0 0 1 1 0 0 1 0 1 1 0 0 1 1 0 1 0 0 1 0 0 0 0 0 1 1 1 0 1 1 1 1 0 1 0 1 1 1 1 1 1 0 1 0 0 1 0 1 1 0 0 0 0 0 0 1 0 0 0 0 1 0 1 0 0 1 0 1 0 0 0 0 1 1 1 0 0 1 0 1 0 1 0 1 0 0 0 0 1 0 1 1 0 1 1 0 0 0 1 0 0 1 0 1 0 1 1 0 0 1 1 0 0 0 1 0 1 1 1 0 0 1 1 0 1 1 1 0 1 0 1 0 1 0 0 1 0 0 0 1 0 0 1 1 0 0 1 0 0 1 0 1 1 0 1 0 0 0 1 1 0 1 0 1 0 1 0 1 0 1 1 1 1 0 1 1 0 0 1 1 0 0 1 0 0 0 1 1 0 0 1 1 0 1 1 0 1 0 1 0 1 0 0 1 1 1 0 1 1 0 1 1 0 0 0 1 0 0 0 1 0 0 1 1 1 0 1 1 0 0 0 1 1 0 0 1 0 1 0 0 1 0 0 0 1 1 1 0 0 0 1 0 1 0 0 1 1 0 1 0 1 0 0 1 1 0 0 1 1 1 1 1 0 1 0 0 1 1 1 0 0 1 1 0 1 0 1 0 0 1 1 0 1 1 0 0 0 0 1 1 0 0 0 0 0 0 0 0 1 0 1 1 1 1 0 0 0 0 0 1 0 1 0 0 0 0 1 1 1 0 1 1 0 0 1 1 1 0 1 1 0 0 0 0 0 0 1 0 0 0 0 0 0 0 1 0 1 0 0 0 1 1 0 1 0 1 1 1 1 0 1 0 1 0 1 1 1 1 1 1 1 1 0 0 1 1 1 0 1 1 1 1 0 1 1 1 0 1 0 1 1 0 0 0 1 0 0 1 1 0 1 1 0 1 0 0 0 1 1 1 0 0 0 0 1 1 1 0 1 0 0 0 1 0 0 1 1 1 0 1 0 0 0 0 1 0 1 1 0 0 1 1 1 0 0 0 0 1 0 0 0 1 1 0 1 1 0 0 0 1 1 1 1 1 0 1 1 1 1 1 0 0 1 0 1 0 1 1 1 0 1 0 1 1 1 0 1 0 0 1 1 0 1 1 1 1 0 1 1 1 0 1 1 1 1 1 1 1 0 1 0 0 0 0 1 1 1 0 0 0 1 1 0 0 1 0 1 0 0 1 1 1 1 0 1 1 1 1 0 1 0 1 1 1 0 0 1 0 1 1 1 1 1 0 0 0 1 1 1 0 1 1 0 1 1 0 1 1 0 0 1 1 1 1 1 0 1 0 0 0 0 1 1 1 1 0 0 0 0 0 0 0 0 0 1 0 1 0 0 1 1 1 0 1 0 1 0 1 0 0 1 0 1 1 0 0 1 0 0 0 1 1 1 1 0 1 1 0 0 1 1 1 1 1 0 0 1 1 1 1 0 1 0 1 1 1 0 1 1 0 1 1 0 0 0 0 1 0 0 0 0 0 0 0 1 0 0 0 1 1 0 1 1 0 0 1 0 0 1 0 1 0 0 1 1 0 1 0 1 1
Genotype.97 0 0 1 0 1 0 1 1 1 1 0 0 1 0 1 1 0 0 0 1 0 1 0 0 0 0 1 0 1 1 1 1 1 0 1 1 0 0 0 0 0 1 1 0 1 0 0 0 1 1 0 0 1 1 0 1 0 1 1 1 1 0 0 1 1 0 0 0 0 0 0 1 0 0 0 1 1 1 0 1 1 0 0 1 0 0 0 0 1 0 1 0 1 0 0 0 1 0 1 1 1 1 1 0 0 1 1 0 1 1 0 1 0 1 0 0 0 0 0 0 0 0 0 0 0 0 1 1 0 0 1 0 0 0 1 1 0 0 0 0 1 1 1 0 1 0 1 0 0 0 1 0 1 0 1 1 1 0 0 0 0 1 0 0 0 0 1 1 1 0 1 1 0 1 0 0 0 1 1 0 0 1 0 0 0 0 1 1 1 0 0 0 1 1 0 0 0 1 1 1 1 1 1 1 1 0 1 0 0 1 0 0 0 0 1 0 1 1 0 0 1 0 0 0 1 1 0 1 0 0 0 1 1 1 0 1 0 0 0 1 0 0 0 1 1 1 0 0 0 1 0 0 0 1 0 0 1 0 0 1 0 1 0 1 0 0 0 0 0 0 1 1 0 0 1 0 1 0 1 0 0 1 0 1 0 0 0 1 0 0 1 1 1 1 0 0 0 1 0 0 1 0 1 1 0 1 1 0 0 0 0 0 1 1 1 0 0 0 0 0 0 0 1 1 0 1 1 1 1 1 1 1 1 1 1 0 0 0 0 0 1 1 1 0 1 0 0 0 0 1 0 1 1 1 1 0 1 1 0 1 1 1 0 1 0 0 1 1 0 1 1 1 1 1 1 1 1 1 0 0 1 0 0 1 1 0 0 1 1 0 0 1 1 1 0 1 0 0 1 1 0 0 1 0 1 1 0 0 1 1 0 1 0 0 1 0 0 0 0 0 1 1 1 0 1 1 1 1 0 1 0 1 1 1 1 1 1 0 1 0 0 1 0 1 1 0 0 0 0 0 0 1 0 0 0 0 1 0 1 0 0 1 0 1 0 0 0 0 1 1 1 0 0 1 0 1 1 1 0 1 0 1 0 0 0 0 0 0 1 0 1 0 0 0 1 0 1 0 1 0 0 0 0 1 0 1 1 0 1 1 0 0 0 0 1 0 0 1 1 0 1 1 1 0 1 0 1 0 1 0 0 1 0 0 0 1 0 0 1 1 0 0 1 0 0 1 0 1 1 0 1 0 0 0 1 1 0 1 0 1 0 1 0 1 0 1 1 1 1 0 1 1 0 0 1 1 0 0 1 0 0 0 1 1 0 0 1 1 0 1 1 0 1 0 0 0 1 0 0 0 0 0 0 1 1 0 1 1 0 0 0 1 0 0 0 0 0 1 1 0 0 0 1 1 0 0 0 1 1 0 0 1 0 1 0 0 1 0 0 0 1 1 1 0 0 0 1 0 1 0 0 1 1 0 1 0 1 0 0 1 1 0 0 1 1 1 1 1 0 1 0 0 1 1 1 0 0 1 1 0 1 0 1 0 0 1 1 0 1 1 0 0 0 0 1 0 0 0 0 1 1 1 1 1 0 1 1 1 1 1 1 0 0 0 0 1 0 1 0 0 0 0 1 1 1 0 1 1 0 0 1 1 1 0 1 1 0 0 0 0 0 0 1 0 1 1 0 1 1 0 1 0 1 0 0 0 0 0 1 0 1 0 0 0 0 1 0 1 0 1 1 0 1 1 0 1 1 1 1 1 0 1 0 1 1 0 0 1 1 0 1 1 1 0 0 1 1 1 0 0 0 0 0 0 1 1 1 1 0 1 0 0 0 1 1 1 0 0 0 0 1 0 1 0 1 0 0 0 1 0 1 0 1 1 1 1 0 0 0 1 1 0 1 1 0 0 1 1 1 0 0 0 0 1 0 0 0 1 1 0 1 1 0 0 0 1 1 1 1 1 0 1 1 1 1 1 0 0 1 0 1 0 1 1 1 0 1 0 1 1 1 0 1 0 0 1 1 0 1 1 1 1 0 1 1 1 0 1 1 1 1 1 1 1 0 1 0 0 0 0 1 1 1 0 0 0 1 1 0 0 1 0 1 1 0 1 1 1 1 0 1 1 1 1 1 1 1 1 1 1 0 0 0 0 1 1 1 1 1 0 0 0 1 1 1 0 1 1 0 1 1 0 1 1 0 0 1 1 1 1 1 0 1 0 0 0 0 1 1 1 1 0 0 0 0 0 0 0 1 0 1 0 1 0 0 1 1 1 0 1 0 1 0 1 0 0 1 0 1 1 0 0 1 0 1 0 1 1 1 1 0 1 1 0 0 1 1 1 1 1 0 0 1 1 1 1 0 1 0 1 1 1 0 1 0 0 1 1 0 0 0 0 1 0 0 0 0 0 0 0 1 0 0 0 1 1 0 1 1 0 0 1 0 1 1 1 0 0 0 1 1 1 1 0 1 1
Genotype.98 0 1 1 1 1 0 1 1 0 1 0 0 1 0 0 1 0 1 0 0 0 1 1 0 0 0 1 1 1 0 1 0 1 0 1 1 0 0 1 1 1 1 0 0 0 0 0 0 1 0 0 0 0 0 1 0 0 1 1 1 0 1 0 0 1 1 1 1 0 1 0 1 0 0 1 1 0 0 0 1 0 1 0 1 0 0 0 0 1 0 1 0 1 0 0 0 1 0 0 1 1 1 0 0 0 1 1 0 1 0 1 1 0 0 0 0 0 1 0 0 0 0 0 0 0 1 1 1 0 0 1 1 0 1 0 1 1 0 0 0 1 1 1 0 1 1 1 0 1 0 1 0 0 1 0 0 1 1 0 0 0 1 1 1 0 0 1 1 1 0 0 0 1 0 1 0 1 1 0 1 1 1 1 0 1 0 1 0 1 0 1 1 1 1 1 0 0 1 1 1 1 1 1 1 1 0 1 0 1 1 1 0 0 0 1 1 1 1 0 0 1 0 0 0 1 1 0 1 0 0 1 1 1 0 0 0 1 0 1 0 1 0 1 0 0 0 0 0 0 0 0 1 0 1 1 0 1 0 0 1 1 0 0 1 0 1 0 0 0 0 1 0 0 0 1 0 1 1 1 1 1 1 1 0 0 1 0 1 1 1 1 1 0 0 0 0 0 1 0 1 0 1 1 1 0 1 1 1 1 0 0 1 0 1 1 0 0 1 0 0 0 0 0 0 0 1 1 1 1 1 1 1 1 1 1 0 0 0 0 1 0 1 0 0 1 1 0 0 0 1 0 1 1 0 1 0 0 0 0 0 0 0 0 0 1 0 0 0 1 1 1 0 0 1 0 1 0 1 0 1 0 1 1 0 0 0 0 0 0 0 0 1 1 0 0 1 1 1 1 1 1 1 1 0 0 0 1 0 1 1 0 1 0 0 0 1 1 1 0 0 0 1 0 0 0 1 0 0 0 0 0 1 1 1 0 1 0 1 1 1 0 1 0 1 0 0 1 0 0 1 1 1 0 0 0 0 1 0 1 0 0 1 0 0 0 1 0 0 1 1 1 1 0 0 1 1 0 1 0 1 0 0 0 0 1 0 1 0 1 0 1 0 0 0 1 0 0 1 0 0 1 0 1 0 1 0 0 0 1 1 0 0 0 0 1 0 0 1 1 0 1 1 1 0 1 0 1 0 1 0 0 1 0 0 0 1 0 0 1 1 0 0 1 0 0 1 0 1 1 0 1 0 0 0 0 1 1 0 1 0 0 1 1 0 1 0 1 0 0 1 1 0 0 0 0 1 1 0 0 1 0 0 0 1 1 0 0 0 1 1 1 0 1 1 1 0 1 0 0 1 1 1 1 1 0 0 1 0 1 0 0 1 0 1 0 0 0 1 1 0 0 0 1 1 1 1 0 1 1 0 0 1 0 1 1 1 1 0 1 0 0 0 0 0 1 1 0 0 1 1 0 1 1 0 1 0 1 0 0 1 1 0 0 1 1 1 1 1 0 1 0 0 1 1 1 0 0 1 1 0 1 0 1 1 1 0 1 1 1 0 0 0 0 0 1 0 0 1 0 1 0 1 1 0 1 0 1 1 1 1 0 0 0 0 0 1 0 1 0 0 0 1 0 1 1 0 0 0 1 0 1 1 1 0 0 1 1 1 0 0 0 0 1 1 0 0 1 1 0 0 1 0 0 0 0 1 1 0 0 1 1 0 0 0 0 1 0 1 0 1 0 0 0 1 1 1 0 0 0 0 1 1 0 0 0 0 1 0 0 1 1 1 1 0 0 0 1 0 0 0 0 1 0 1 0 0 0 1 0 0 1 0 0 1 1 0 0 0 0 0 1 1 1 0 1 0 0 0 1 0 1 0 1 1 0 1 0 0 0 1 1 0 1 1 0 0 1 0 0 0 0 0 0 1 1 0 1 0 0 0 0 1 0 1 1 0 0 0 0 1 0 0 1 1 0 0 1 1 0 1 0 1 0 0 0 1 0 1 0 0 0 0 1 1 0 1 1 1 1 0 0 0 1 0 0 1 1 1 0 0 0 0 1 0 0 1 0 0 0 0 0 0 0 1 0 1 0 1 0 0 1 0 1 1 0 1 1 1 1 0 1 1 1 0 1 1 0 0 1 1 0 0 0 0 1 1 1 1 1 0 0 0 1 1 0 0 1 1 1 1 1 0 1 1 0 0 1 1 1 0 1 0 1 0 0 0 0 1 1 0 1 0 1 1 0 0 1 0 0 0 1 0 1 0 0 0 0 1 0 0 1 1 0 1 1 0 1 0 1 1 0 0 1 0 0 0 1 1 1 1 0 1 1 0 0 1 1 1 1 1 0 0 1 1 1 1 0 1 0 1 1 1 0 1 1 0 0 0 1 1 1 1 0 0 0 1 0 1 0 0 1 0 0 0 1 1 1 0 0 1 0 0 0 0 0 1 0 1 1 0 1 0 0 0 1 1
Genotype.99 0 0 1 0 1 1 0 1 1 1 0 1 1 0 0 0 0 0 1 1 0 0 0 0 0 0 1 0 1 1 1 1 1 0 1 0 0 0 1 1 1 1 0 0 0 0 0 0 1 1 1 0 0 0 1 0 0 1 1 1 0 0 0 0 0 1 1 0 0 0 0 1 0 0 1 1 0 1 0 1 1 1 0 1 0 0 0 0 1 0 1 0 1 1 1 1 0 1 1 0 0 1 1 0 0 1 1 0 0 1 0 1 0 0 0 0 1 1 0 0 0 0 0 1 0 1 1 1 0 0 1 0 0 0 1 1 0 0 0 0 1 1 1 0 1 0 1 0 0 0 1 0 1 0 1 1 1 0 0 0 0 1 0 0 0 0 1 1 1 0 1 1 0 1 0 0 0 1 1 0 0 1 0 0 0 0 1 1 1 0 0 0 1 1 0 0 0 1 1 1 1 1 1 1 1 0 1 0 0 1 0 0 0 0 1 0 1 0 0 0 0 1 0 0 1 0 0 1 0 0 0 1 1 1 0 1 0 0 0 1 1 0 1 0 1 1 0 0 1 0 0 1 0 1 1 0 1 0 0 1 0 1 0 1 0 0 0 0 0 0 1 1 0 0 1 0 1 0 1 0 0 1 0 1 0 0 0 1 0 0 1 1 1 1 0 0 0 1 0 0 0 1 0 0 0 1 0 0 0 0 0 1 0 1 1 0 0 0 0 0 0 0 1 1 0 0 0 1 1 1 1 0 0 0 1 0 0 1 1 1 0 1 0 0 1 1 0 0 0 1 0 1 1 0 1 0 0 0 0 0 0 0 0 0 1 0 0 0 1 1 1 0 0 1 0 1 0 1 0 1 0 1 1 0 0 0 0 0 0 0 0 1 1 1 0 1 0 0 1 0 0 0 1 0 1 1 0 1 0 1 0 1 0 0 0 1 1 1 0 0 1 0 0 0 1 0 1 1 0 1 1 0 1 1 0 0 0 1 0 1 0 1 0 1 1 0 0 0 1 0 0 1 0 1 1 0 0 0 1 0 0 1 0 1 0 0 0 0 1 1 1 0 0 1 0 1 1 1 0 1 0 1 0 0 0 0 0 0 0 0 0 1 0 0 0 0 0 0 1 0 0 0 1 0 0 1 1 0 1 1 0 0 0 0 1 0 0 1 1 0 1 1 1 0 1 0 1 0 1 0 0 1 0 0 0 1 0 0 1 1 0 0 1 0 0 1 0 1 1 0 1 0 0 0 1 1 0 1 0 1 0 1 0 1 0 1 1 1 1 0 1 1 0 0 1 1 0 0 1 0 0 0 1 1 0 0 1 0 0 1 1 0 1 1 1 0 1 0 0 1 1 1 0 0 0 0 0 0 1 1 0 0 0 0 1 1 1 1 0 1 1 0 1 1 0 0 0 1 0 0 0 0 0 1 0 0 1 0 0 0 1 0 0 0 1 1 0 0 1 1 1 1 1 0 1 0 1 0 0 1 1 0 0 1 1 1 1 1 1 1 0 0 0 1 1 1 0 0 1 0 0 0 0 1 1 0 1 1 0 0 1 0 0 0 1 1 0 0 0 0 0 0 0 0 1 0 1 1 1 1 0 0 0 1 0 1 0 1 1 0 0 1 0 1 1 0 0 0 0 1 1 1 1 0 0 0 0 0 0 1 0 0 1 0 0 0 0 0 0 0 1 0 1 0 0 0 1 1 0 1 0 0 0 0 0 1 0 1 0 1 0 0 0 1 1 1 0 0 1 1 0 0 0 1 1 0 0 1 1 0 0 0 1 0 1 1 0 1 1 1 0 0 1 1 0 0 0 1 0 0 0 0 0 0 1 0 1 0 1 0 1 0 0 0 1 0 0 0 1 0 0 0 0 1 0 0 1 1 0 0 1 0 0 0 0 0 1 1 0 0 0 0 0 1 0 0 0 1 1 0 1 1 0 0 0 1 1 1 1 1 0 1 1 1 1 1 0 0 1 0 1 0 1 1 1 0 1 0 1 1 1 0 1 0 0 1 1 0 1 1 1 1 0 1 1 1 0 1 1 1 1 1 1 1 0 1 0 0 0 0 1 1 1 0 0 0 1 1 0 0 1 0 1 1 0 1 1 1 1 0 1 1 1 1 1 1 1 1 1 1 0 0 0 0 1 1 0 1 1 1 1 0 1 0 1 0 0 1 1 1 1 1 1 1 0 1 1 1 0 1 1 0 1 0 0 0 0 1 1 0 0 0 0 1 1 0 0 1 0 0 1 1 1 0 0 0 1 0 0 1 0 1 1 1 0 1 1 0 0 0 1 1 0 1 1 0 0 0 1 0 0 1 1 0 1 1 0 1 1 1 1 0 1 0 0 1 1 0 1 0 0 0 1 1 0 1 1 0 1 0 1 0 1 1 0 0 0 0 0 0 1 0 0 0 1 1 0 1 1 0 0 1 0 1 1 1 0 0 0 1 1 1 1 0 1 1
Genotype.100 0 0 1 0 1 0 1 1 1 1 0 0 1 0 1 1 0 0 0 1 0 1 0 0 0 0 1 0 1 1 1 1 1 0 1 1 0 0 0 0 0 1 1 0 1 0 0 0 1 1 0 0 1 1 0 1 0 1 1 0 1 0 0 0 1 1 1 1 0 0 0 1 0 0 0 1 1 1 0 1 1 0 0 1 0 0 0 0 1 0 1 0 1 0 0 0 1 0 1 1 1 1 1 0 0 1 1 0 1 1 0 1 0 1 0 0 0 0 0 0 0 0 0 0 0 0 1 1 0 0 1 0 0 0 1 1 0 0 0 0 1 1 1 0 1 0 1 0 0 0 1 0 1 0 1 1 1 0 0 0 0 1 0 0 0 0 1 1 1 0 1 1 0 1 0 0 0 1 1 0 0 1 0 0 0 0 1 1 1 0 0 0 1 1 0 0 0 1 1 1 1 1 1 1 1 0 1 0 0 1 0 0 0 0 1 0 1 1 0 0 1 0 0 0 1 1 0 1 0 0 0 1 1 1 0 1 0 0 0 1 1 0 1 0 1 1 0 0 0 0 0 0 0 1 0 0 1 0 0 1 0 1 0 1 0 0 0 0 0 0 1 1 0 0 1 0 1 0 1 0 0 1 0 1 0 0 0 1 0 0 1 1 1 1 0 0 0 1 0 0 1 0 1 1 0 1 1 0 0 0 0 0 1 1 1 0 0 0 0 0 0 0 1 1 0 1 1 1 1 1 1 1 1 1 1 0 0 0 0 0 1 1 1 0 1 0 0 0 0 1 0 1 1 1 1 0 1 1 0 1 1 1 0 1 0 0 1 1 0 1 1 1 1 1 1 1 1 1 0 0 1 0 0 1 1 0 0 1 1 0 0 1 1 1 0 1 0 0 1 1 0 0 1 0 1 1 0 0 1 1 0 1 0 0 1 0 0 0 0 0 1 1 1 0 1 1 1 1 0 1 0 1 1 1 1 1 1 0 1 0 0 1 0 1 1 0 0 0 0 0 0 1 0 0 0 0 1 0 1 0 0 1 0 1 0 0 0 0 1 1 1 0 0 1 0 1 1 1 0 1 0 1 0 0 0 0 0 1 0 1 1 0 0 0 1 0 1 0 1 0 0 0 0 1 0 1 1 0 1 1 0 0 0 0 1 0 0 1 1 0 1 1 1 0 1 0 1 0 1 0 0 1 0 0 0 1 0 0 1 1 0 0 1 0 0 1 0 1 1 0 1 0 0 0 1 1 0 1 0 1 0 1 0 1 0 1 1 1 1 0 1 1 0 0 1 1 0 0 1 0 0 0 1 1 0 0 1 1 0 1 1 0 1 0 0 0 1 0 0 0 0 0 0 0 1 1 0 0 0 1 0 0 0 0 0 1 0 0 1 0 0 0 1 1 0 0 0 1 1 0 0 1 0 1 0 0 1 0 0 0 1 1 1 0 0 0 1 0 1 0 0 1 1 0 1 0 1 0 0 1 1 0 0 1 1 1 1 1 0 1 0 0 1 1 1 0 0 1 1 0 1 0 1 0 0 1 1 0 1 1 0 0 0 0 1 0 0 0 0 1 1 1 1 1 0 1 1 1 1 1 1 0 0 0 0 1 0 1 0 0 0 0 1 1 1 0 1 1 0 0 1 1 1 0 1 1 0 0 0 0 0 0 1 0 1 1 0 1 1 0 1 0 1 0 0 0 0 0 1 0 1 0 0 0 0 1 0 1 0 1 1 0 1 1 0 1 1 1 1 1 0 1 0 1 1 0 0 1 1 0 1 1 1 0 0 1 1 1 0 0 0 0 0 0 1 1 1 1 0 1 0 0 0 1 1 1 0 0 0 0 1 0 1 0 1 0 0 0 1 0 1 0 1 1 1 1 0 0 0 1 1 0 1 1 0 0 1 1 1 0 0 0 0 1 0 0 0 1 1 0 1 1 0 0 0 1 1 1 1 1 0 1 1 1 1 1 0 0 1 0 1 0 1 1 1 0 1 0 1 1 1 0 1 0 0 1 1 0 1 1 1 1 0 1 1 1 0 1 1 1 1 1 1 1 0 1 0 0 0 0 1 1 1 0 0 0 1 1 0 0 1 0 1 1 0 1 1 1 1 0 1 1 1 1 1 1 1 1 1 1 0 0 0 0 1 1 1 1 1 0 0 0 1 1 1 0 1 1 0 1 1 0 1 1 0 0 1 1 1 1 1 0 1 0 0 0 0 1 1 1 1 0 0 0 0 0 0 0 1 0 1 0 0 1 1 0 1 1 0 0 1 1 0 1 1 0 1 0 1 1 0 0 1 0 0 0 1 1 1 1 0 1 1 0 0 1 1 1 1 1 0 0 1 1 1 1 0 1 0 1 1 1 0 1 0 0 1 1 0 0 0 0 1 0 0 0 0 0 0 0 1 0 0 0 1 1 0 1 1 0 0 1 0 1 1 1 0 0 0 1 1 1 1 0 1 1
Genotype.101 0 0 1 0 1 0 1 1 0 1 0 1 1 1 0 0 0 0 1 1 1 0 0 0 0 0 1 0 1 1 1 1 1 0 1 0 0 0 1 1 1 1 0 0 0 0 0 0 1 1 1 1 0 0 0 1 1 0 0 0 1 0 1 1 0 0 1 0 0 0 0 1 0 0 1 1 0 1 0 1 1 1 0 1 0 0 0 0 0 0 1 0 1 1 1 1 0 1 1 0 0 1 0 0 0 1 0 0 0 1 0 1 0 0 0 1 0 0 0 1 0 1 1 1 0 1 0 1 0 1 1 0 0 1 1 1 1 0 1 0 0 0 0 1 0 1 1 0 0 0 1 0 1 0 1 1 1 0 1 1 1 0 1 0 0 0 1 1 0 0 1 0 0 1 0 1 0 0 0 0 0 1 0 1 1 1 0 1 0 1 0 0 0 1 1 0 0 1 1 1 0 0 0 0 1 0 1 0 0 1 0 0 0 0 1 1 1 0 0 0 0 1 0 0 1 0 1 1 0 0 0 1 1 1 0 1 0 0 0 1 1 0 1 0 1 1 0 0 0 0 0 0 1 0 0 0 0 0 0 0 1 0 0 1 0 1 0 0 0 1 0 1 1 0 0 0 1 0 1 0 0 1 0 1 0 1 0 1 1 0 1 1 1 1 0 0 0 1 0 0 1 0 1 0 0 1 1 0 0 0 0 1 0 1 1 0 0 1 0 0 0 0 0 0 1 0 0 1 1 1 1 1 1 1 1 0 0 0 0 1 0 1 1 0 0 0 1 1 0 0 1 1 0 1 0 1 0 0 1 0 1 0 1 1 0 1 1 0 0 0 0 0 1 0 1 0 0 0 1 0 0 0 0 1 1 0 0 1 0 1 0 1 1 0 0 1 0 1 1 1 1 1 1 0 1 1 0 0 0 0 0 1 0 0 1 1 1 0 1 0 0 1 0 0 1 1 1 1 0 0 0 1 1 1 1 0 1 0 1 0 1 0 1 0 0 0 0 1 1 1 1 0 1 1 0 1 1 0 1 0 0 1 0 0 1 1 1 0 1 1 0 1 1 1 1 0 1 1 0 1 1 0 0 1 1 0 0 0 0 0 0 1 0 0 1 0 0 1 0 0 1 0 1 0 0 1 1 0 0 0 1 0 1 1 1 0 0 1 1 1 0 1 1 0 1 0 1 1 0 0 1 0 0 0 1 1 1 1 0 0 1 0 1 0 0 1 1 1 0 0 1 1 0 0 1 1 0 1 0 1 0 1 0 1 0 1 1 1 1 0 1 1 0 0 1 1 0 0 0 1 1 1 1 0 0 0 1 0 1 1 1 0 1 0 1 0 1 0 0 1 1 1 0 0 1 0 1 1 0 0 0 0 0 0 0 1 0 0 1 0 0 1 1 1 1 0 0 1 0 0 0 1 0 1 0 0 1 0 0 0 1 1 1 0 0 0 1 0 1 0 0 1 1 0 1 0 1 0 0 1 1 0 0 1 1 1 1 1 0 1 0 0 1 1 1 0 0 1 1 0 1 0 1 0 0 1 1 0 1 1 0 0 0 0 0 1 0 0 0 0 1 1 1 0 1 0 0 1 1 1 0 1 0 0 0 1 0 1 0 0 0 1 0 1 1 0 0 0 1 0 1 1 0 0 0 1 0 0 0 0 0 0 1 0 0 0 0 0 0 0 1 0 1 0 0 0 1 1 0 1 0 0 0 0 0 1 0 1 0 1 0 0 0 1 1 1 0 0 1 1 0 0 0 0 1 0 0 1 1 0 0 0 1 0 1 1 0 1 1 1 0 0 1 0 0 0 0 1 0 0 0 0 0 0 1 0 1 0 1 1 1 1 1 0 1 0 0 0 1 0 0 0 0 1 1 1 0 0 0 1 1 0 1 1 0 0 1 1 1 0 0 0 0 1 0 0 0 1 1 0 1 1 0 0 0 1 1 1 1 1 0 1 1 1 1 1 0 0 1 0 1 0 1 1 1 0 1 1 0 0 0 0 1 1 0 1 1 0 1 1 1 1 0 1 0 1 1 1 1 1 1 1 0 1 0 0 1 0 1 1 1 0 1 1 0 0 1 0 1 1 1 1 0 0 0 1 0 1 1 0 0 1 1 1 1 1 0 1 1 1 0 0 0 1 1 1 0 1 1 1 0 1 1 1 0 1 0 1 0 0 1 1 1 1 0 1 1 1 0 1 1 0 1 1 0 1 1 0 1 0 1 0 0 1 1 1 0 1 0 1 0 1 1 0 0 0 1 0 0 1 1 1 0 1 1 0 1 0 1 0 1 1 0 1 1 0 0 0 1 0 0 1 1 0 1 1 0 1 1 1 1 0 1 0 0 1 1 1 1 0 0 0 1 1 0 1 0 0 0 0 0 0 0 0 0 0 0 0 0 0 1 0 0 0 1 1 0 1 1 0 0 1 0 1 1 1 1 0 0 1 1 0 1 0 0 0
Genotype.102 0 0 1 0 1 1 0 1 1 1 1 0 0 0 1 1 1 1 0 1 1 1 1 0 0 0 0 1 0 0 1 0 1 0 1 0 0 1 1 0 0 0 1 0 0 0 0 1 1 1 1 0 0 0 0 0 0 1 1 1 1 0 0 1 1 0 0 0 1 1 1 1 0 1 1 0 0 1 0 1 1 1 0 1 0 0 0 0 1 0 1 0 1 1 0 0 1 0 1 1 1 1 1 0 0 1 1 0 1 1 0 1 0 0 0 1 0 1 0 1 0 1 0 1 0 0 0 1 1 0 1 0 0 0 0 1 1 0 0 0 0 1 1 0 1 0 1 0 0 0 1 0 0 0 1 1 1 1 0 0 0 1 0 0 0 0 1 1 0 0 1 1 0 1 0 0 0 1 1 0 0 1 0 0 0 0 1 1 1 0 0 0 1 1 0 0 0 1 1 1 1 1 1 1 1 0 1 0 0 1 0 0 0 0 1 0 1 1 0 0 1 0 0 1 0 1 0 1 0 0 1 1 1 0 0 0 1 0 1 0 1 0 1 0 1 1 0 0 0 0 0 0 1 1 0 0 1 0 0 1 1 0 0 1 0 1 0 0 0 0 1 1 0 0 1 0 1 0 1 0 0 1 0 1 0 0 0 1 1 1 0 0 0 1 1 1 1 1 0 0 0 1 0 1 1 1 1 0 0 0 1 1 1 1 1 1 0 1 0 0 1 1 1 1 1 0 0 1 1 1 1 0 0 0 1 0 0 1 1 0 0 1 1 0 1 0 0 0 1 0 0 0 0 1 0 0 1 0 1 0 1 0 0 0 1 0 0 0 0 1 1 0 0 1 0 1 0 1 0 1 0 1 0 0 0 1 1 0 0 0 1 1 0 0 1 1 0 1 0 0 1 0 1 0 1 1 0 1 0 1 0 1 0 0 1 1 1 0 0 0 0 1 0 0 0 1 0 0 1 0 0 1 0 1 0 1 1 1 1 1 0 1 0 1 0 0 0 0 0 1 1 1 0 0 0 0 1 0 1 0 0 1 0 1 0 0 0 0 1 1 1 0 0 1 0 0 1 1 1 1 1 0 0 1 1 0 1 1 1 0 1 0 0 0 1 0 0 1 0 1 0 1 1 0 0 1 1 0 0 0 1 0 1 1 1 0 0 1 1 0 0 1 1 0 1 0 1 1 0 0 1 0 0 0 1 1 1 1 0 0 1 0 1 0 0 1 0 1 1 0 1 0 0 0 1 1 0 1 0 1 0 1 0 1 0 1 1 1 1 0 1 1 0 1 0 0 0 0 0 1 1 0 1 1 1 0 1 0 1 1 1 0 1 1 0 1 1 0 0 1 1 1 0 1 0 0 1 0 0 0 0 0 0 0 1 1 0 0 1 1 0 0 1 1 0 0 0 1 1 0 0 1 0 1 0 0 1 0 0 0 1 1 1 0 0 0 1 0 1 0 0 1 1 0 1 0 1 0 0 1 1 0 0 1 1 1 1 1 0 1 0 0 1 1 1 0 0 1 1 0 1 0 1 0 0 1 1 0 1 1 0 0 0 0 1 1 0 0 0 0 0 0 0 1 0 0 0 1 1 1 0 1 0 0 0 1 0 0 1 1 0 1 0 1 1 0 1 0 0 0 1 0 1 0 1 1 0 0 0 0 0 0 1 0 0 0 0 0 0 0 1 0 1 0 1 0 0 0 1 1 0 0 1 0 0 1 0 1 0 1 1 0 0 1 0 1 1 0 0 0 1 1 1 0 1 1 1 1 0 1 1 1 0 1 0 1 1 0 0 0 1 0 0 1 1 0 1 1 0 1 0 0 0 1 1 1 1 0 1 0 0 1 0 0 1 0 0 0 1 0 0 1 1 1 0 1 0 0 0 0 1 0 1 1 0 0 1 1 1 0 0 0 0 1 0 0 0 1 1 0 1 1 0 0 0 1 1 1 1 1 0 1 1 1 1 1 0 0 1 0 1 0 1 1 1 0 1 0 1 1 1 0 1 0 0 1 1 0 1 1 1 1 0 1 1 1 0 1 1 1 1 1 1 1 0 1 0 0 0 0 1 1 1 0 0 0 1 1 0 0 1 0 1 0 0 1 1 0 0 0 1 1 1 1 0 0 0 1 1 1 0 0 0 0 1 1 1 0 0 0 0 0 0 1 0 1 1 1 0 1 1 0 1 1 0 0 1 1 1 1 1 0 0 1 1 1 1 0 1 0 0 0 1 1 1 0 0 1 0 0 1 0 1 0 0 1 1 1 0 0 0 0 0 1 0 0 1 0 1 1 0 0 1 1 1 1 0 0 0 0 1 0 0 1 1 0 0 0 0 0 0 0 0 0 0 0 1 1 0 1 0 1 1 1 0 0 1 1 1 0 0 0 1 0 0 0 0 0 0 0 1 0 0 0 1 1 0 1 1 0 0 1 0 1 1 0 0 1 1 0 1 0 1 0 1 1
Genotype.103 0 1 1 1 1 0 0 0 0 0 0 1 1 0 1 1 0 0 1 1 0 0 0 0 0 0 1 0 1 1 1 1 1 0 1 0 0 0 1 1 1 1 0 0 0 0 0 0 1 1 1 0 0 0 1 0 0 1 1 1 0 0 0 0 0 1 1 0 0 0 0 1 0 0 1 1 0 1 0 1 1 1 0 1 0 0 0 0 1 0 1 0 1 1 1 1 0 1 1 0 0 1 1 0 0 1 0 0 0 1 0 1 0 0 0 1 0 0 0 0 0 0 0 0 1 0 0 1 1 0 1 0 0 0 0 1 1 0 0 0 0 0 0 0 0 1 1 0 0 0 0 0 1 0 1 1 1 0 1 1 1 0 1 0 0 0 1 1 0 0 1 0 0 1 0 1 0 0 0 0 0 1 0 1 1 1 0 1 0 1 0 0 0 1 0 0 1 1 1 1 0 0 0 0 1 1 1 0 0 1 0 0 1 0 1 1 1 0 1 1 1 0 0 0 1 1 1 1 0 0 0 1 1 1 0 1 0 0 0 1 1 0 1 0 1 1 0 0 0 0 0 0 1 1 0 0 1 0 0 1 1 0 0 1 0 1 0 0 0 0 1 1 0 0 1 0 1 1 1 1 0 0 0 1 0 1 0 0 1 1 1 1 0 0 0 0 0 1 0 1 0 1 1 1 0 0 1 0 1 0 1 1 0 1 1 0 0 1 0 0 1 1 1 1 0 0 0 1 1 1 1 0 0 0 1 0 0 1 1 1 0 1 0 0 1 1 0 0 0 1 0 1 1 0 1 0 0 0 0 0 0 0 0 0 1 0 0 0 1 1 1 0 0 1 0 1 0 1 0 1 0 1 1 0 0 0 0 0 0 0 0 1 1 1 0 1 0 0 1 0 0 0 1 0 1 1 0 1 0 1 0 1 0 0 1 1 1 0 0 0 0 1 0 0 0 1 0 0 1 0 0 1 0 1 0 1 1 1 1 1 0 1 0 1 0 0 0 0 0 0 0 1 0 1 0 1 1 0 1 0 0 1 0 1 0 0 0 0 1 1 1 0 0 1 0 0 1 1 1 1 1 0 0 1 1 0 1 0 0 0 0 1 0 0 0 0 0 0 1 0 0 0 0 0 1 0 0 0 0 1 1 0 1 1 0 0 0 1 1 0 0 1 1 0 1 0 1 1 0 0 1 0 0 0 1 0 1 1 0 0 1 0 1 0 0 1 1 1 0 0 1 1 0 0 1 1 0 0 1 0 0 1 0 1 0 1 1 1 1 0 1 1 0 0 1 1 0 0 1 0 0 0 1 1 0 0 1 1 0 1 1 0 1 1 1 0 1 0 0 0 0 0 0 0 1 1 0 0 0 1 0 0 0 0 0 1 0 0 1 0 0 1 1 1 1 0 0 1 0 0 0 0 0 1 0 0 1 0 0 0 1 1 0 0 1 0 1 0 1 0 0 1 1 0 1 0 1 0 0 1 1 0 0 1 1 1 1 1 0 1 0 0 1 1 1 0 0 1 1 0 1 0 1 0 0 1 1 0 1 1 0 0 0 0 1 1 0 0 0 0 0 0 0 0 1 0 1 1 1 1 0 1 0 0 0 1 0 0 1 1 0 1 0 1 1 0 0 0 1 0 1 1 0 0 1 1 0 0 0 0 0 0 1 0 0 0 0 0 0 0 1 0 1 0 1 0 0 0 1 1 0 0 0 0 0 0 1 0 0 0 1 1 1 1 1 1 1 0 0 0 1 0 0 0 1 1 1 0 0 0 0 0 1 0 1 1 0 1 1 1 0 0 1 0 0 0 0 1 0 0 0 0 0 0 1 0 1 0 1 0 1 0 0 0 1 0 0 0 1 0 0 1 1 1 0 1 0 0 0 0 1 0 1 1 0 0 1 1 1 0 0 0 0 1 0 0 0 1 1 0 1 1 0 0 0 1 1 1 1 1 0 1 1 1 1 1 0 0 1 0 1 0 1 1 1 0 1 0 1 1 1 0 1 0 0 1 1 0 1 1 1 1 0 1 1 1 0 1 1 1 1 1 1 1 0 1 0 0 0 0 1 1 1 0 0 0 1 1 0 0 1 0 1 0 0 1 1 1 1 0 1 1 1 1 0 1 0 1 1 1 0 0 0 0 1 1 0 1 1 0 0 0 0 1 0 1 0 1 0 1 1 0 1 1 0 0 1 1 1 1 1 0 0 1 1 1 1 0 1 0 1 0 0 0 0 0 0 0 1 0 1 0 0 1 1 0 1 1 0 0 0 0 0 0 0 1 0 1 0 0 1 1 0 1 1 1 0 0 0 0 1 0 0 1 1 0 0 0 1 1 0 0 1 1 1 1 0 0 1 0 0 0 1 1 0 1 1 1 1 1 1 1 0 0 1 1 0 1 1 0 1 0 0 0 1 1 0 1 1 0 0 1 0 1 1 1 1 0 0 1 1 0 1 0 1 1
Genotype.104 0 0 1 0 1 0 1 1 0 1 0 0 1 0 1 1 0 1 0 1 0 0 0 0 1 0 1 0 1 1 1 1 1 0 1 0 0 0 1 1 1 1 0 0 1 0 0 0 1 1 1 1 0 0 0 1 0 1 1 1 0 1 0 0 1 1 1 1 0 0 0 1 0 0 1 1 1 1 0 1 1 0 1 0 0 1 0 0 0 0 1 1 0 0 1 1 0 1 1 0 0 1 1 0 1 1 1 0 1 1 0 1 1 0 0 1 0 0 0 1 0 0 0 1 0 0 0 1 0 0 1 0 0 0 0 1 1 0 1 0 0 1 1 1 1 1 0 0 0 0 1 0 1 0 1 1 1 0 0 0 0 1 0 0 0 0 1 1 1 0 1 1 0 1 0 0 0 1 1 0 0 1 0 0 0 0 1 1 1 0 0 0 1 1 0 0 0 1 1 1 1 1 1 1 1 0 1 0 0 1 0 0 0 0 1 0 1 0 0 0 0 1 0 0 1 0 0 1 0 0 0 1 1 1 0 1 0 0 0 1 1 0 1 0 1 1 0 0 0 0 0 0 1 0 0 0 0 0 0 0 1 0 0 1 0 1 1 0 0 1 0 1 1 0 0 0 1 0 1 0 0 0 0 1 1 1 1 1 1 1 0 0 0 1 1 1 1 0 0 0 0 1 0 0 0 1 0 0 0 0 0 1 0 1 1 0 0 0 1 1 0 0 1 1 1 0 0 1 1 0 1 1 1 1 1 0 0 0 1 0 0 0 1 1 1 0 1 0 1 1 0 1 1 1 1 0 1 1 0 1 1 0 1 0 0 0 1 0 0 1 1 0 0 1 1 1 0 1 0 1 0 1 1 0 0 1 1 0 1 1 1 1 1 1 0 1 0 0 1 1 1 1 1 0 0 0 1 0 1 1 0 1 0 0 0 1 1 1 0 0 1 0 0 0 1 1 1 1 1 0 0 1 0 1 0 1 0 1 0 1 0 1 0 1 1 0 0 0 0 0 0 1 0 0 0 0 1 0 1 0 0 1 0 1 0 0 0 0 1 1 1 1 0 1 0 1 1 1 0 1 1 0 0 1 0 1 0 0 1 0 0 1 0 0 0 0 1 0 1 0 0 0 0 0 1 0 0 0 1 1 0 0 0 0 1 0 0 1 1 0 1 1 1 0 1 0 1 0 1 0 0 1 0 0 0 1 0 0 1 1 0 0 1 0 0 1 0 1 1 0 1 0 0 0 1 1 0 1 0 1 0 1 0 1 0 1 1 1 1 0 1 1 0 0 1 1 0 0 1 0 0 0 1 1 0 0 1 1 0 1 1 0 1 0 0 0 1 0 0 0 0 0 0 0 1 1 0 0 0 1 0 0 0 0 0 1 0 1 1 1 1 0 1 1 1 0 0 0 1 0 0 1 0 1 1 0 1 0 0 0 1 1 1 0 0 0 1 0 1 0 0 1 1 0 1 0 1 0 0 1 1 0 0 1 1 1 1 1 0 1 0 0 1 1 1 0 0 1 1 0 1 0 1 0 0 1 1 0 1 1 0 0 0 0 0 1 0 0 0 0 1 1 1 0 0 0 1 1 1 1 0 0 0 0 1 1 0 1 0 0 0 1 0 1 1 0 0 0 1 0 1 1 1 0 1 1 0 0 0 0 0 0 1 0 0 0 0 0 0 0 1 0 1 0 0 0 1 1 0 1 0 0 0 0 0 1 0 1 0 1 0 0 0 0 1 1 0 0 1 1 0 0 0 1 1 0 0 1 1 0 0 0 1 0 1 1 0 1 1 1 0 0 0 0 1 1 1 1 0 1 0 0 0 1 1 1 0 0 0 0 1 0 0 1 0 1 0 0 1 1 1 0 1 0 1 0 1 1 0 0 0 0 0 0 0 0 1 1 1 0 0 1 0 1 0 0 0 1 1 0 0 0 0 0 0 1 1 1 1 1 0 1 1 1 1 1 0 0 1 0 1 0 1 1 1 0 1 1 0 0 0 1 1 1 1 0 1 1 1 0 1 1 1 0 0 0 0 1 1 1 0 0 1 0 1 1 0 0 0 0 1 0 0 1 1 1 0 0 0 0 1 0 1 0 0 1 0 0 0 0 0 0 1 1 1 0 0 1 1 1 0 0 0 0 1 1 0 1 1 1 1 0 1 0 0 1 1 0 1 1 1 0 1 1 0 0 1 1 1 1 1 0 1 0 0 0 0 1 1 1 1 0 1 1 0 0 1 0 0 0 1 0 1 0 0 1 1 1 0 1 0 1 0 1 0 1 0 1 0 0 1 1 0 1 1 0 0 0 1 0 0 1 1 0 1 1 0 1 1 0 0 0 0 0 0 1 0 1 0 1 1 1 0 1 1 0 0 0 1 1 1 1 1 0 0 0 0 0 0 0 1 0 0 0 1 1 0 1 1 0 0 1 0 1 1 1 0 0 0 1 1 1 1 1 0 0
Genotype.105 0 0 1 0 1 0 1 1 1 1 0 0 1 0 1 1 1 1 0 1 1 0 0 0 0 0 0 1 0 0 0 0 1 0 0 1 0 0 1 1 1 1 0 0 1 0 0 0 1 1 1 1 0 0 1 1 0 1 1 1 0 1 0 0 1 1 0 1 0 0 0 1 0 0 0 1 0 1 0 1 1 1 0 1 0 0 0 0 1 0 1 0 1 1 1 1 1 0 0 1 1 0 0 0 1 0 0 1 0 0 1 0 0 1 0 0 0 1 0 0 0 0 0 0 0 0 0 0 1 1 1 0 0 0 1 0 0 0 0 0 1 1 1 0 1 0 1 0 0 0 1 0 0 0 1 1 1 1 0 0 0 1 0 0 0 0 1 1 0 0 1 1 0 1 0 0 0 1 1 0 0 1 0 0 0 0 1 1 1 0 0 0 1 1 0 0 0 1 1 1 1 1 1 1 1 0 1 0 1 1 1 0 0 0 1 1 1 1 0 0 1 0 0 1 0 1 0 1 0 0 0 1 1 0 0 0 1 0 1 0 1 0 1 0 0 0 0 0 0 0 0 1 0 1 1 0 1 0 0 1 0 1 0 1 0 0 1 0 0 0 1 0 0 1 1 1 1 0 0 0 0 0 0 1 1 1 1 1 1 1 0 0 0 1 1 1 1 0 0 0 0 1 0 1 0 1 1 0 0 1 1 1 1 1 1 0 0 0 0 0 0 0 1 1 0 1 0 1 0 1 1 1 1 1 1 1 0 1 1 0 0 0 1 0 1 0 1 1 1 0 1 0 0 1 0 0 0 0 1 1 1 0 0 1 0 1 1 0 0 1 1 0 1 1 1 0 0 1 1 0 1 0 0 1 1 0 0 1 0 1 0 1 0 1 0 1 0 0 1 1 0 1 0 1 1 1 0 1 0 1 0 1 0 0 1 1 1 0 1 0 1 1 1 0 1 1 1 1 0 1 0 1 1 1 1 1 1 0 1 0 0 1 0 1 1 0 0 0 0 0 0 1 0 1 0 1 0 0 0 0 1 0 0 1 0 0 0 0 1 1 1 0 0 1 1 1 1 0 0 1 0 0 0 1 0 1 0 1 0 0 0 1 0 0 1 1 0 1 0 0 1 0 1 0 0 1 1 0 0 0 1 0 1 1 1 0 0 1 1 0 1 1 1 0 1 0 1 1 0 0 0 1 1 1 0 1 0 0 1 1 0 1 1 0 1 1 0 0 1 0 1 0 0 0 1 1 1 0 1 0 0 1 1 1 0 0 1 1 0 1 0 0 0 0 1 1 0 0 0 1 1 0 1 1 1 0 1 0 1 1 1 0 1 0 1 0 1 0 0 1 1 1 0 1 1 0 0 0 1 1 0 0 0 0 1 1 0 0 1 1 0 0 1 1 0 0 0 1 1 0 0 1 0 1 0 0 1 0 0 0 1 1 1 0 0 0 1 0 1 0 0 1 1 0 1 0 1 0 0 1 1 0 0 1 1 1 1 1 0 1 0 0 1 1 1 0 0 1 1 0 1 0 1 0 0 1 1 0 1 1 1 0 0 1 1 1 0 1 1 0 0 0 0 0 1 0 1 1 1 1 1 0 0 0 0 1 0 1 1 0 0 1 0 0 1 0 1 1 0 0 1 1 1 0 1 1 1 1 1 0 1 1 0 0 1 1 0 0 1 0 1 0 1 0 0 0 1 1 0 1 0 0 0 0 0 1 0 1 0 1 1 0 0 1 1 1 1 0 1 0 1 1 0 1 1 0 0 1 1 0 1 0 1 0 1 1 0 1 0 0 1 1 1 1 0 1 0 1 0 0 0 0 0 0 0 1 1 1 1 1 0 0 1 0 1 0 0 0 1 0 0 1 1 1 0 1 0 0 0 0 1 0 1 1 0 0 1 1 1 0 0 0 0 1 0 0 0 1 1 0 1 1 0 0 0 1 1 1 1 1 0 1 1 1 1 1 0 0 1 0 1 0 1 1 1 0 1 0 1 1 1 0 1 0 0 1 1 1 1 0 0 0 1 0 0 1 1 0 0 0 0 0 1 0 0 0 1 0 0 0 0 0 0 1 0 1 0 1 0 0 1 1 1 0 0 1 0 1 1 0 1 1 1 1 1 1 0 1 1 1 0 0 0 0 1 1 1 1 1 0 0 0 1 1 1 0 0 1 1 1 1 1 1 1 0 1 1 1 0 0 1 0 1 0 0 0 0 1 1 1 1 0 0 0 0 0 0 1 0 1 0 0 0 1 1 0 1 0 0 1 1 1 0 1 1 0 1 0 1 0 0 0 0 1 1 0 0 0 0 0 1 0 1 1 1 0 0 1 0 0 0 1 0 1 1 0 1 1 0 1 0 0 1 0 0 1 0 1 0 0 0 0 1 0 1 0 0 0 0 0 1 0 0 0 1 1 0 1 1 0 0 1 0 0 1 0 1 0 0 1 0 0 0 0 1 1
Genotype.106 0 0 1 1 1 0 1 1 1 1 0 0 1 0 1 1 1 0 1 1 1 0 0 0 0 0 0 1 0 0 0 0 1 0 0 0 1 0 1 0 0 1 0 0 0 0 0 0 1 1 1 0 0 0 1 1 1 0 0 1 0 1 0 0 1 1 0 1 0 0 0 1 0 0 0 1 1 1 0 1 1 0 0 1 0 1 0 0 0 1 1 0 1 1 1 1 0 1 1 0 0 1 0 0 1 0 0 1 0 0 1 0 0 1 0 0 0 1 0 0 0 0 0 0 0 0 1 0 1 1 1 1 0 0 0 1 1 0 0 0 1 1 1 0 1 0 1 0 0 0 1 0 0 0 1 1 1 0 1 1 1 0 1 0 0 0 1 1 0 0 1 0 0 1 0 0 0 0 1 0 0 1 0 1 1 1 0 1 0 1 0 0 0 1 0 0 1 1 1 1 0 0 0 0 1 0 1 0 0 1 0 0 0 0 1 0 1 1 0 0 1 0 0 0 1 1 0 1 0 0 0 1 1 0 0 0 1 0 1 0 1 0 1 0 0 0 0 0 0 0 0 1 0 1 1 0 1 0 0 1 0 1 0 1 0 0 1 0 0 0 1 0 0 1 1 1 1 0 0 0 0 0 0 1 1 1 1 1 1 1 0 0 0 1 1 1 1 0 0 0 0 1 0 1 0 1 1 0 1 0 1 1 1 1 1 0 0 0 0 0 0 0 1 1 0 1 0 1 0 1 1 0 0 0 1 0 0 1 1 1 0 1 0 0 1 1 0 0 0 1 0 1 1 0 1 0 0 0 0 0 0 0 0 0 1 0 0 0 1 1 1 0 0 1 0 1 0 1 0 1 0 0 0 1 1 0 0 1 0 1 0 1 0 1 0 1 0 0 1 1 0 1 0 1 1 1 0 1 0 1 0 1 0 0 1 1 1 0 1 0 1 1 1 0 1 1 1 1 0 1 0 1 1 1 1 1 1 0 1 0 0 1 0 1 1 0 0 0 0 0 0 1 0 1 0 1 0 0 0 0 1 0 0 1 0 0 0 0 1 1 1 0 0 1 1 1 1 0 1 1 0 0 0 1 0 1 0 1 0 0 0 1 0 0 1 1 0 1 0 0 1 0 1 0 0 1 1 0 0 0 1 0 1 1 1 0 0 1 1 0 1 1 1 0 1 0 1 1 0 0 1 0 0 0 1 1 1 1 0 0 1 0 1 0 0 1 0 1 1 0 1 0 0 0 1 1 0 1 0 1 0 1 0 1 0 1 1 1 1 0 1 1 0 1 0 0 0 0 0 1 0 0 1 0 1 1 1 1 0 1 1 0 1 0 0 0 1 0 0 0 0 0 0 1 1 1 0 0 0 1 0 0 0 0 0 0 0 1 1 1 0 0 1 1 0 0 0 1 1 0 0 1 0 1 0 0 1 0 0 0 1 1 1 0 0 0 1 0 1 0 0 1 1 0 1 0 1 0 0 1 1 0 0 1 1 1 1 1 0 1 0 0 1 1 1 0 0 1 1 0 1 0 1 0 0 1 1 0 1 1 0 0 0 0 1 1 0 0 0 0 0 0 0 1 0 0 0 0 0 1 0 0 0 0 0 1 0 1 0 0 0 1 0 1 1 0 1 1 0 0 1 1 1 0 0 0 0 0 0 0 0 0 0 0 1 1 0 0 1 0 1 0 0 0 0 1 1 0 0 1 0 0 1 0 0 1 0 1 0 1 1 0 0 1 0 1 1 0 0 0 1 1 1 0 1 1 1 1 0 1 1 1 0 1 0 1 1 0 0 0 1 0 0 1 1 0 1 1 0 1 0 0 0 1 1 1 1 1 1 1 0 0 0 1 1 1 1 1 1 0 0 0 0 0 0 0 1 1 0 0 0 0 0 0 0 0 1 1 1 0 0 0 0 1 0 0 0 1 1 0 1 1 0 0 0 1 1 1 1 1 0 1 1 1 1 1 0 0 1 0 1 0 1 1 1 0 1 0 1 1 1 0 1 0 0 1 1 0 1 1 1 1 0 1 1 1 0 1 1 1 1 1 1 1 0 1 0 0 0 0 1 1 1 0 0 0 1 1 0 0 1 0 1 0 0 1 0 1 1 0 1 1 1 1 1 1 0 1 0 0 1 1 0 0 1 1 1 0 0 0 0 0 0 1 0 1 0 1 0 1 1 1 1 0 0 0 1 1 0 1 1 0 1 1 0 1 1 0 1 0 1 0 0 0 0 0 1 1 0 0 1 1 1 0 0 0 1 1 0 1 1 1 0 1 1 0 1 0 1 0 0 0 0 1 1 0 0 0 0 0 1 0 1 1 1 0 0 1 0 0 0 1 0 0 0 0 1 1 0 1 0 1 1 1 0 0 1 1 1 1 0 1 0 0 0 0 0 0 0 0 1 0 0 0 1 1 0 1 1 0 0 1 0 0 1 0 1 0 0 1 0 0 0 0 1 1
Genotype.107 1 0 1 1 0 1 1 1 1 1 0 0 1 0 0 0 0 0 0 1 0 1 0 0 0 0 1 0 1 1 1 1 1 0 1 1 0 0 0 0 0 1 1 0 1 0 0 0 1 1 0 0 1 1 0 1 1 0 0 0 1 0 0 0 1 1 1 1 1 1 1 1 0 0 0 1 1 1 0 1 1 0 0 1 1 1 0 0 0 0 1 1 0 0 1 1 1 0 0 1 1 0 0 0 1 0 0 1 0 0 1 0 0 0 0 0 0 0 0 0 0 0 0 0 0 1 0 0 0 0 1 1 0 1 0 0 1 0 0 0 1 1 1 0 1 1 1 0 0 0 0 0 1 0 1 1 1 0 0 0 0 1 0 0 0 0 1 1 1 0 1 1 0 1 0 0 0 1 1 0 0 1 0 0 0 0 1 1 1 0 0 0 1 1 0 0 0 1 1 1 1 1 1 1 1 0 1 0 0 1 0 0 0 0 1 0 1 1 0 0 1 0 0 0 1 1 0 1 0 0 0 1 1 1 0 1 0 0 0 1 0 0 0 1 1 1 0 0 0 1 0 0 0 1 0 0 1 0 0 1 0 1 0 1 0 0 0 0 0 0 1 1 0 1 1 1 1 0 0 0 0 0 0 1 1 1 1 1 1 1 0 0 0 1 1 1 1 0 0 0 0 1 0 1 0 1 1 1 1 0 1 1 1 1 1 1 0 1 0 0 1 1 1 1 0 1 0 1 0 1 1 1 1 1 1 1 0 1 1 0 0 0 1 0 1 0 1 1 1 0 1 0 0 1 0 0 0 0 1 1 1 0 0 1 0 1 1 0 0 1 1 0 1 1 1 0 0 1 1 0 1 0 0 1 1 0 0 1 0 1 0 1 0 1 0 1 0 0 1 1 0 1 0 1 1 1 0 1 0 1 0 1 0 0 1 1 1 0 1 0 1 0 0 0 1 1 1 1 0 1 0 1 1 1 1 1 1 0 1 0 0 1 0 1 1 0 0 0 0 0 0 1 0 0 0 0 1 0 1 0 0 1 0 1 0 0 0 0 1 1 1 1 0 1 0 1 1 0 0 0 1 0 1 1 0 1 1 0 1 0 0 1 0 0 1 1 0 1 0 0 1 0 1 0 0 0 0 0 1 0 1 0 1 0 1 0 0 0 1 1 0 1 1 0 1 0 1 1 0 0 0 1 1 1 0 1 0 0 1 1 0 1 1 0 1 1 0 0 1 0 1 0 0 0 1 1 0 1 0 1 0 1 0 1 0 1 1 1 1 0 1 1 0 0 1 1 0 0 1 0 0 0 1 1 0 0 1 1 0 1 1 0 1 0 1 0 1 0 0 1 1 1 0 1 1 0 1 1 0 0 0 1 0 0 0 0 0 1 1 0 0 1 1 1 1 1 1 1 1 0 0 1 0 1 0 0 1 0 0 0 1 1 1 0 0 0 1 0 1 0 0 1 1 0 1 0 1 0 0 1 1 0 0 1 1 1 1 1 0 1 0 0 1 1 1 0 0 1 1 0 1 0 1 0 0 1 1 0 1 1 0 0 0 0 1 0 0 0 0 1 1 1 1 1 0 1 1 1 1 1 1 0 0 0 0 1 0 1 1 0 0 1 0 0 1 0 1 1 0 0 1 1 1 0 1 1 0 0 0 0 1 1 0 0 1 1 0 0 1 0 1 0 1 0 0 0 1 1 0 1 0 0 0 0 0 1 0 1 0 1 0 0 0 1 1 1 0 0 1 1 0 0 0 0 1 0 0 1 1 0 1 1 1 0 0 1 1 1 0 0 0 0 0 0 1 0 0 1 0 0 0 0 0 0 0 1 0 0 0 0 0 0 0 0 1 0 0 0 1 0 0 0 0 1 1 0 1 1 1 1 1 0 1 1 0 0 1 1 1 0 0 0 0 1 0 0 0 1 1 0 1 1 0 0 0 1 1 1 1 1 0 1 1 1 1 1 0 0 1 0 1 0 1 1 1 0 1 1 0 0 0 1 1 1 1 0 0 1 1 1 1 0 0 0 0 1 0 0 0 0 0 0 1 0 0 0 1 0 0 0 0 0 0 1 0 0 1 1 0 0 1 0 1 0 0 1 1 1 1 0 1 1 1 1 0 1 0 1 1 1 0 0 0 0 1 1 1 1 1 0 0 0 1 1 1 0 1 1 0 1 1 1 1 1 0 1 1 1 0 0 1 0 1 0 0 0 0 1 1 0 1 0 0 0 0 0 0 1 0 1 0 0 1 0 1 0 1 1 0 1 0 0 1 0 0 1 0 1 0 0 0 0 0 1 1 0 0 0 0 0 1 0 0 1 1 0 0 0 0 0 0 1 0 1 1 0 1 1 0 1 0 0 0 1 0 0 0 0 1 0 0 0 1 0 1 0 0 0 0 0 1 0 0 0 1 0 0 1 1 0 0 1 0 0 0 0 1 0 0 1 0 0 0 0 1 1
Genotype.108 0 0 1 0 1 0 1 1 1 1 0 0 1 0 1 1 0 0 0 1 0 0 0 0 1 0 1 0 1 1 1 1 1 0 1 0 0 0 1 1 1 1 0 0 1 0 0 0 1 1 1 0 0 0 1 1 0 1 1 1 0 1 0 0 1 1 1 1 0 0 0 1 0 0 1 1 1 1 0 1 1 0 1 0 1 1 0 0 0 0 1 1 0 0 1 1 0 1 1 0 0 1 1 0 0 1 1 0 1 1 0 1 1 0 0 0 0 0 0 0 0 0 0 0 0 1 0 1 0 1 0 0 0 0 0 1 1 0 0 0 0 1 1 0 1 0 1 0 0 0 1 0 0 0 1 1 1 1 0 0 0 1 0 0 0 0 1 1 0 0 1 1 0 1 0 1 0 0 0 0 0 1 0 1 0 1 0 1 0 1 0 0 0 1 0 0 1 1 1 1 0 0 0 0 1 1 1 0 0 1 0 0 0 0 1 1 1 1 0 0 1 0 0 0 1 1 0 1 0 0 0 1 1 0 1 1 0 0 0 1 1 0 1 0 0 0 0 0 0 0 0 1 0 1 0 0 1 0 0 1 0 1 0 1 0 0 0 0 0 0 1 1 0 0 1 0 1 0 1 0 0 1 0 1 0 1 0 1 1 0 1 1 1 1 0 0 0 1 0 0 1 0 1 1 0 1 1 0 0 0 0 1 0 1 1 1 0 0 1 1 1 1 0 1 1 0 0 0 0 0 0 0 0 0 1 0 0 0 0 1 0 1 0 0 1 1 0 0 0 1 0 1 1 0 1 0 0 0 0 0 0 0 0 0 1 0 0 0 1 1 1 0 0 1 0 1 0 1 0 1 0 1 1 0 0 0 0 0 0 0 1 1 1 1 0 1 0 1 1 1 1 1 1 0 1 1 0 0 0 0 0 1 0 0 1 1 1 0 1 0 0 1 0 0 1 1 0 0 0 1 0 1 1 1 1 1 1 0 0 1 0 1 0 1 1 0 0 0 0 1 0 0 1 0 1 1 1 1 0 1 1 1 0 0 0 0 1 1 0 0 0 1 1 1 1 1 1 1 0 1 0 0 0 0 1 0 1 1 0 1 0 1 0 0 1 1 0 1 0 0 1 0 1 0 0 1 1 0 0 0 1 0 1 1 1 0 0 1 1 0 1 1 1 0 1 0 1 0 1 0 0 1 0 0 0 1 0 0 1 1 0 0 1 0 0 1 1 1 1 0 1 0 0 0 1 1 0 1 1 1 1 0 0 1 0 1 0 1 1 0 1 1 0 0 1 1 0 1 0 0 0 0 1 1 0 0 1 1 0 1 1 0 1 0 0 0 1 0 0 0 0 0 0 0 1 1 0 0 0 1 0 0 0 0 0 1 0 0 1 1 1 1 1 1 1 0 0 1 0 0 0 0 0 1 0 0 1 0 0 0 1 1 1 0 0 0 1 0 1 0 0 1 1 0 1 0 1 0 0 1 1 0 0 1 1 1 1 1 0 1 0 0 1 1 1 0 0 1 1 0 1 0 1 0 0 1 1 0 1 1 0 0 0 0 1 1 0 0 0 0 0 0 0 0 1 0 1 1 1 1 0 0 0 0 0 1 0 1 0 0 0 1 0 1 1 0 0 0 1 0 1 1 0 0 1 1 0 0 0 0 0 0 1 0 0 0 0 0 0 0 1 0 1 0 0 0 1 1 0 1 0 0 0 0 0 1 0 1 0 1 0 0 0 0 1 1 0 0 1 1 0 0 0 1 1 0 0 1 1 1 1 0 1 0 1 1 0 0 1 1 0 0 1 1 0 0 0 1 0 0 0 0 0 0 1 0 1 0 1 0 1 0 1 0 1 0 0 0 1 0 0 1 1 1 0 1 0 0 0 0 1 0 1 1 0 0 1 1 1 0 0 0 0 1 0 0 0 1 1 0 1 1 0 0 0 1 1 1 1 1 0 1 1 1 1 1 0 0 1 0 1 0 1 1 1 0 1 0 1 1 1 0 1 0 0 1 1 0 1 1 1 1 0 1 1 1 0 1 1 1 1 1 1 1 0 1 0 0 0 0 1 1 1 0 0 0 1 1 0 0 1 0 1 1 1 1 1 1 0 0 1 1 1 1 0 1 0 1 0 1 0 0 0 1 0 0 1 0 0 0 0 0 0 1 0 1 0 1 1 1 1 0 1 1 0 0 1 1 1 1 1 0 0 1 1 1 1 0 1 0 1 1 0 0 1 1 0 0 1 0 1 0 1 0 0 0 0 1 0 1 0 1 1 1 0 1 1 0 0 0 1 1 0 1 1 0 0 0 1 0 0 1 1 0 1 1 0 1 1 1 1 0 1 0 0 1 1 1 1 0 0 0 1 0 0 1 1 1 0 0 0 0 1 0 0 0 0 0 0 0 1 0 0 0 1 1 0 1 1 0 0 1 0 1 1 1 0 0 0 1 1 1 1 1 0 0
Genotype.109 0 0 1 0 1 1 0 1 1 1 0 1 1 0 0 0 0 0 1 1 0 0 0 0 0 0 1 0 1 1 1 1 1 0 1 0 0 0 1 1 1 1 0 0 0 0 0 0 1 1 1 0 0 0 1 0 0 1 1 1 0 0 0 0 0 1 1 0 0 0 0 1 0 0 1 1 0 1 0 1 1 1 0 1 0 0 0 0 1 0 1 0 1 1 1 1 0 1 1 0 0 1 1 0 0 1 0 0 0 1 0 1 0 0 0 1 0 0 0 0 0 0 0 0 1 1 1 1 0 0 1 0 0 0 0 1 1 0 0 0 0 0 0 0 0 1 1 0 0 0 0 0 1 0 1 1 1 0 1 1 1 0 1 0 0 0 1 1 0 0 1 0 0 1 0 1 0 0 0 0 0 1 0 1 1 1 0 1 0 1 0 0 0 1 0 0 1 1 1 1 0 0 0 0 1 1 1 0 0 1 0 0 1 0 1 1 1 0 1 1 1 0 0 0 1 1 1 1 0 0 0 1 1 1 0 1 0 0 0 1 1 0 1 0 1 1 0 0 0 0 0 0 1 1 0 0 1 0 0 1 1 0 0 1 0 1 0 0 0 0 1 1 0 0 1 0 1 0 1 0 0 1 0 1 0 0 0 1 1 1 0 0 0 1 1 1 1 1 0 0 0 1 0 1 1 1 1 0 0 0 1 1 1 1 1 1 0 1 0 0 1 1 1 1 0 0 0 1 1 1 1 0 0 0 1 0 0 1 1 1 0 1 0 0 1 1 0 0 0 1 0 1 1 0 1 0 0 0 0 0 0 0 0 0 1 0 0 0 1 1 1 0 0 1 0 1 0 1 0 1 0 1 1 0 0 0 0 0 0 0 0 1 1 1 0 1 0 0 1 0 0 0 1 0 1 1 0 1 0 1 0 1 0 0 1 1 1 0 0 0 0 1 0 0 0 1 0 0 1 0 0 1 0 1 0 1 1 1 1 1 0 1 0 1 0 0 0 0 0 0 0 1 0 1 0 1 1 0 1 0 0 1 0 1 0 0 0 0 1 1 1 0 0 1 0 0 1 1 1 1 1 0 0 1 1 0 1 0 0 0 0 1 0 0 0 0 0 0 1 0 0 0 1 0 1 0 0 0 0 1 1 0 1 1 0 0 0 1 1 0 0 1 1 0 1 0 1 1 0 0 1 0 0 0 1 0 1 1 0 0 1 0 1 0 0 1 1 1 0 0 1 1 0 0 1 1 0 0 1 0 0 1 0 1 0 1 1 1 1 0 0 0 0 0 1 1 0 0 1 1 0 1 0 1 1 1 1 1 0 0 1 1 1 1 1 0 1 0 0 1 1 1 0 0 0 0 0 0 1 1 0 0 0 0 1 1 1 1 0 1 1 1 1 1 1 0 0 1 0 0 0 0 0 1 0 0 1 0 0 0 1 0 0 0 1 1 0 0 1 1 1 1 1 0 1 0 1 0 0 1 1 0 0 1 1 1 1 1 1 1 0 0 0 1 1 1 0 0 1 0 0 0 0 1 1 0 1 1 0 0 1 0 0 0 1 1 0 0 0 0 0 0 0 0 1 0 1 1 1 1 0 0 0 1 0 1 0 1 1 0 0 1 0 1 1 0 0 0 1 0 1 1 0 0 1 1 0 0 0 0 1 1 0 0 1 1 0 0 1 0 0 1 1 1 1 0 1 0 1 1 0 0 0 0 0 0 1 0 0 0 1 1 1 1 1 0 1 1 1 0 1 0 0 0 1 1 1 0 0 0 0 0 1 0 1 1 0 1 1 1 0 0 1 0 0 0 0 1 0 0 0 0 0 0 1 0 1 0 1 0 1 0 0 0 1 0 0 0 1 0 0 0 0 0 1 0 0 1 0 1 1 0 1 0 0 0 1 0 0 0 0 0 0 1 1 0 1 0 0 0 1 0 1 1 1 0 0 0 0 0 0 0 1 1 1 0 0 0 1 0 0 1 1 0 0 0 0 1 0 0 0 0 1 1 0 1 1 1 1 0 0 0 1 0 0 1 1 0 0 0 0 0 1 0 0 0 1 0 0 0 0 0 0 1 0 1 0 1 0 0 1 0 1 0 0 1 1 0 0 0 1 1 1 1 0 0 0 1 1 1 0 0 1 0 1 1 1 1 1 0 0 0 1 1 1 0 0 1 0 1 1 0 1 1 0 0 1 1 1 1 1 0 0 1 1 1 1 0 1 0 0 0 1 1 1 0 0 1 0 0 1 1 1 0 0 0 1 0 0 1 0 1 1 1 0 1 1 0 0 0 1 1 0 1 1 0 0 0 1 0 0 1 1 0 1 1 0 1 1 1 1 0 1 0 0 1 1 0 1 0 0 0 1 0 0 1 0 0 1 1 0 1 0 0 0 0 0 1 1 0 1 0 0 0 1 1 0 1 1 0 0 1 0 1 1 1 1 0 0 1 1 0 1 0 1 1
Genotype.110 0 1 1 1 1 0 0 0 1 1 0 0 1 0 0 0 0 0 1 1 1 0 0 0 1 0 1 0 1 1 1 1 1 0 1 0 0 0 1 0 0 1 0 0 0 0 0 0 1 1 1 1 0 0 0 1 0 1 1 1 0 1 0 0 1 0 1 0 0 1 0 1 0 0 0 1 1 1 0 1 1 0 0 1 0 0 0 0 1 0 1 0 1 0 1 1 0 1 1 0 0 1 1 0 1 1 1 0 1 1 0 1 0 0 0 1 0 1 0 1 0 1 0 1 0 1 0 0 0 0 0 0 0 1 0 1 1 0 0 0 1 1 1 0 1 1 1 0 1 0 1 0 0 1 0 0 1 1 0 0 0 1 1 1 0 0 1 1 1 0 0 0 1 0 1 0 1 1 0 1 1 1 1 0 1 0 1 0 1 0 1 1 0 1 0 0 1 1 1 1 0 0 1 0 1 1 1 0 0 1 0 0 1 0 1 1 1 0 1 1 1 0 0 0 1 1 1 1 0 0 1 1 1 1 0 1 1 0 1 0 1 0 1 0 0 0 0 0 0 0 0 1 0 1 1 0 1 0 0 1 0 1 0 1 0 0 1 0 0 0 1 0 0 1 1 1 1 0 0 0 0 0 0 1 0 1 0 1 1 0 1 1 1 1 0 0 0 1 0 0 1 0 1 1 0 0 1 0 0 0 1 1 1 1 1 1 0 1 1 1 0 0 0 1 1 0 1 1 1 1 1 0 0 0 1 1 0 1 1 0 0 0 1 0 1 0 0 0 1 0 1 1 0 1 0 1 1 0 1 1 1 1 1 1 0 1 1 0 0 0 0 1 1 0 1 0 0 0 1 0 0 1 0 0 0 0 0 1 0 1 1 0 0 0 1 1 0 0 1 1 0 1 1 0 1 1 0 0 0 0 0 1 0 0 1 1 1 0 1 0 1 1 0 0 1 1 1 1 0 1 0 1 0 1 0 1 0 1 0 1 0 1 0 1 0 0 1 0 1 0 0 1 0 0 1 0 0 1 1 0 0 1 0 1 0 0 0 0 1 1 1 0 0 1 0 1 1 0 0 1 0 0 0 1 0 1 0 0 1 0 0 1 0 0 1 0 1 1 0 1 1 1 0 1 0 1 1 0 1 1 0 0 0 0 1 0 0 1 1 0 1 1 1 0 1 0 1 0 1 0 0 1 0 0 0 1 0 0 1 1 0 0 1 0 0 1 0 1 1 0 1 0 0 0 1 1 0 1 0 1 0 1 0 1 0 1 1 1 1 0 1 1 0 0 1 1 0 0 1 0 0 0 1 1 1 0 1 0 1 1 1 0 1 1 0 1 1 0 0 1 1 1 0 1 0 0 1 1 0 0 0 1 0 0 0 1 0 0 1 1 1 0 1 1 0 0 0 1 1 0 0 1 0 1 0 0 1 0 0 0 1 1 1 0 0 0 1 0 1 0 0 1 1 0 1 0 1 0 0 1 1 0 0 1 1 1 1 1 0 1 0 0 1 1 1 0 0 1 1 0 1 0 1 0 0 1 1 0 1 1 0 0 0 0 1 1 0 0 0 0 0 0 0 1 0 1 1 1 1 1 1 0 0 0 0 1 0 1 0 0 0 0 1 1 1 0 1 1 0 0 1 1 1 0 1 0 0 0 0 0 1 1 0 0 1 1 0 0 1 1 0 1 1 1 1 0 0 1 1 0 0 1 1 1 1 0 1 0 1 0 0 1 1 0 1 1 0 0 1 1 0 0 0 0 1 1 1 1 0 1 1 1 0 1 0 1 1 0 1 1 1 0 0 1 1 1 1 0 0 1 0 1 0 0 1 0 1 0 1 0 1 0 1 0 1 0 1 1 0 0 0 0 0 0 1 1 1 0 0 0 1 0 1 1 0 0 1 1 1 0 0 0 0 1 0 0 0 1 1 0 1 1 0 0 0 1 1 1 1 1 0 1 1 1 1 1 0 0 1 0 1 0 1 1 1 0 1 0 1 1 1 0 1 0 0 1 1 0 1 1 1 1 0 1 1 1 0 1 1 1 1 1 1 1 0 1 0 0 0 0 1 1 1 0 0 0 1 1 0 0 1 0 1 0 0 1 1 1 1 0 1 1 1 1 0 1 0 1 1 1 0 0 0 0 1 1 0 1 1 1 0 1 1 1 0 1 1 1 1 1 1 0 1 1 0 0 1 1 0 0 1 0 1 0 0 1 1 1 1 1 1 1 0 0 0 0 0 1 0 0 1 0 1 0 0 1 1 1 0 0 0 0 0 0 0 1 1 0 0 0 1 1 1 1 0 0 0 0 0 0 1 0 1 1 1 0 0 1 0 0 0 0 0 0 0 1 1 1 0 1 1 1 0 1 1 0 1 1 0 0 0 0 1 0 0 0 0 0 0 0 1 0 0 0 1 1 0 1 1 0 0 1 0 1 1 0 1 0 0 1 1 0 1 0 1 1
Genotype.111 1 1 1 1 1 1 0 1 0 0 1 0 0 0 1 1 1 1 0 1 1 0 0 0 0 0 1 0 1 1 0 1 0 1 1 1 0 0 1 1 1 1 0 0 0 0 0 0 1 1 1 0 0 0 0 1 1 0 0 0 1 1 1 1 0 0 1 0 0 1 0 1 0 0 0 1 1 1 0 1 1 0 0 1 0 0 0 0 1 0 1 0 1 0 0 0 1 0 1 1 1 1 1 0 0 1 1 1 1 0 0 1 0 1 1 1 1 1 0 0 1 0 0 0 0 0 0 1 1 0 1 0 1 1 1 0 0 1 0 1 0 1 1 0 1 0 1 0 0 0 0 0 1 0 1 1 1 0 1 1 1 0 1 0 0 0 1 1 0 0 1 0 0 1 0 1 0 0 0 0 0 1 0 1 1 1 0 1 0 1 0 0 0 1 0 0 1 1 1 1 0 0 0 0 1 1 1 0 0 1 0 0 1 0 1 1 1 0 1 1 1 0 0 0 1 1 0 1 0 0 1 1 1 1 1 0 0 0 0 1 0 0 1 0 0 0 0 0 0 0 0 1 0 1 0 0 1 0 0 1 0 1 1 1 1 1 0 0 1 0 1 1 0 1 1 1 0 0 0 0 1 1 1 0 0 1 0 1 1 1 1 1 1 1 0 0 0 0 1 0 0 0 1 1 0 0 0 0 0 1 1 1 1 0 1 0 0 1 1 1 0 0 0 1 0 0 1 1 1 1 1 0 0 0 1 0 0 0 0 0 0 1 0 0 1 1 0 0 0 1 0 1 1 0 1 0 0 0 0 0 0 0 0 0 1 0 0 0 1 1 1 0 0 1 0 1 0 1 0 1 0 1 1 0 0 0 0 0 0 0 0 1 1 1 0 1 0 0 1 0 0 0 1 0 1 1 0 1 0 1 0 1 0 0 1 1 1 0 1 0 0 0 0 0 1 1 1 1 1 1 0 1 0 1 0 1 0 0 1 0 0 0 1 0 0 0 1 0 1 0 0 1 0 0 1 0 0 1 1 0 0 1 0 0 0 1 0 1 1 1 0 0 1 0 1 1 1 0 0 0 0 1 0 1 1 1 0 0 1 0 1 0 0 0 1 0 0 1 0 1 0 1 0 1 0 1 1 0 1 1 0 0 0 0 1 0 0 0 1 0 0 1 1 0 1 0 1 1 0 0 1 0 0 0 1 0 1 1 0 0 1 0 1 0 0 1 1 1 0 0 1 1 0 0 1 1 1 0 1 0 0 1 0 1 0 1 1 0 1 1 1 1 0 0 1 1 0 0 1 0 0 0 1 1 1 0 1 0 1 1 1 0 1 1 0 1 1 0 0 1 1 1 0 1 0 0 1 1 0 0 0 1 0 0 0 0 0 1 1 0 0 1 1 1 0 0 0 0 1 0 0 1 0 1 1 0 1 0 0 0 1 1 1 0 0 0 1 0 1 0 0 1 1 0 1 0 1 0 0 1 1 0 0 1 1 1 1 1 0 1 0 0 1 1 1 0 0 1 1 0 1 0 1 0 0 1 1 0 1 1 0 0 0 0 1 1 0 0 0 0 0 0 0 0 1 0 1 1 0 1 0 1 0 0 0 1 0 1 0 0 0 1 0 1 1 0 0 0 1 0 1 1 1 0 1 1 0 0 1 0 0 0 1 0 0 0 0 0 0 0 1 0 1 0 0 0 1 1 0 1 0 0 0 0 0 1 0 1 1 0 1 1 1 1 0 1 1 1 0 0 1 1 1 0 1 1 1 0 0 1 1 1 0 1 0 0 1 0 0 0 1 0 0 1 1 1 0 0 1 0 1 1 1 1 0 0 0 0 0 0 1 0 1 0 1 0 0 0 1 0 0 1 1 1 0 1 0 0 0 0 1 0 1 0 0 0 0 0 0 0 0 0 0 1 1 0 1 0 0 0 0 0 1 0 1 1 1 0 1 1 0 0 1 0 0 0 1 1 0 1 0 1 0 0 0 0 0 1 0 0 0 1 0 1 1 0 1 0 1 1 1 1 0 1 0 1 0 0 0 0 0 0 1 0 0 0 1 0 1 0 0 0 0 1 0 1 0 1 0 0 1 0 1 0 0 1 0 0 0 0 0 0 1 1 1 0 0 0 0 1 0 0 0 0 1 1 0 1 1 1 0 1 1 1 0 0 1 1 0 1 1 1 1 0 0 1 1 1 0 0 1 0 0 0 0 1 1 1 1 1 1 0 0 1 1 0 1 0 0 0 0 1 1 0 1 1 0 1 0 0 0 1 0 0 0 1 1 0 0 0 1 1 1 1 1 1 0 0 0 0 1 0 0 1 1 0 0 0 0 0 0 1 0 1 1 1 1 1 0 1 0 1 0 1 1 0 1 1 1 0 1 0 1 0 0 0 0 0 0 0 1 0 0 0 1 1 0 1 1 0 0 1 0 0 1 0 1 0 0 1 1 0 1 0 1 1
Genotype.112 0 0 1 0 1 0 0 1 0 0 1 0 0 0 1 1 1 0 1 1 1 0 0 0 0 0 0 1 0 0 0 0 1 0 0 0 1 0 1 0 0 1 0 0 0 0 0 0 1 1 1 0 0 0 1 1 1 0 0 1 0 1 0 1 0 0 0 0 0 0 0 0 1 1 0 1 1 1 0 1 1 0 1 0 1 1 0 0 0 0 1 1 0 0 1 1 0 0 1 0 0 1 1 0 0 0 0 1 0 0 1 0 0 1 0 0 1 1 1 0 0 0 0 0 0 1 0 0 0 0 0 0 1 1 1 0 0 1 0 1 0 1 1 0 1 0 1 0 0 0 1 0 0 1 1 0 1 1 1 1 1 0 1 0 0 0 1 1 0 0 1 0 0 1 0 1 0 0 0 0 0 1 0 1 1 1 0 1 0 1 0 0 0 1 0 0 1 1 1 1 0 0 0 0 1 1 1 0 0 1 1 1 0 0 1 1 0 0 1 1 0 1 0 0 1 1 0 1 0 0 1 1 1 1 1 0 0 0 0 1 0 0 1 0 0 0 0 0 0 0 0 1 0 1 1 1 1 0 1 1 1 1 1 1 1 1 0 1 0 0 1 1 1 0 0 0 1 1 1 1 1 1 1 0 1 1 1 1 0 0 0 1 0 0 0 0 0 0 1 0 0 1 0 0 0 0 0 1 1 1 0 1 1 0 1 0 0 1 1 1 0 0 0 1 0 1 1 1 1 1 1 0 0 0 1 0 0 1 1 0 0 1 1 0 0 0 1 1 1 0 1 0 0 1 0 0 0 0 1 1 1 1 1 1 0 1 1 0 0 1 1 1 1 1 1 0 0 1 1 0 0 0 0 1 1 0 0 1 0 1 1 0 0 0 1 0 0 1 0 1 1 1 0 1 1 1 0 1 0 0 1 0 1 1 1 1 1 1 1 0 1 1 0 1 1 0 0 1 1 1 0 1 0 1 0 1 0 0 1 0 0 0 1 0 0 0 1 0 1 0 0 1 0 0 1 0 0 1 1 0 0 1 0 0 0 1 0 1 1 1 0 0 1 0 1 1 1 0 0 0 0 1 0 1 1 1 0 0 1 0 1 0 0 0 1 0 1 0 1 0 0 1 0 1 0 1 1 0 1 1 0 0 0 0 1 0 0 1 1 1 0 1 1 0 1 0 1 1 0 0 1 0 1 0 0 0 0 1 1 1 0 1 1 0 1 1 0 0 1 1 1 0 1 1 1 1 1 0 1 0 0 1 0 1 0 1 1 1 1 0 0 1 0 0 0 1 0 1 0 0 1 1 1 0 0 0 0 0 0 1 0 1 1 1 1 0 1 0 0 1 1 1 1 0 0 0 0 1 0 0 0 1 0 0 0 0 0 1 1 0 0 0 0 1 1 1 0 0 1 0 0 1 1 1 0 0 1 0 0 0 1 1 1 0 0 0 1 0 1 0 0 1 1 0 1 0 1 0 0 1 1 0 0 1 1 1 1 1 0 1 0 0 1 1 1 0 0 1 1 0 1 0 1 0 0 1 1 0 1 1 0 0 0 0 0 1 0 0 0 1 1 1 1 0 0 0 1 1 1 1 0 0 1 0 0 0 1 0 0 0 0 1 0 0 1 1 0 0 0 1 1 1 0 0 1 1 0 0 1 1 1 1 0 0 1 1 0 0 1 0 0 1 1 1 1 1 1 0 0 1 1 1 0 1 1 0 1 0 1 0 0 1 1 0 1 1 0 0 1 0 1 0 0 0 1 0 0 1 1 0 1 0 1 0 1 1 0 1 0 0 1 0 0 1 1 1 1 0 1 0 1 1 1 1 0 0 0 0 0 0 1 0 1 0 1 0 1 0 1 0 0 0 1 1 0 1 1 1 0 1 0 0 1 0 0 0 0 0 0 0 0 0 0 1 1 1 1 0 1 0 0 0 0 0 0 1 1 1 1 1 0 1 1 1 1 1 0 0 1 0 1 0 1 1 1 0 1 1 0 0 0 1 1 1 1 0 0 1 1 1 1 0 0 0 0 1 0 0 0 0 0 0 1 0 0 0 1 0 0 0 0 0 0 1 0 1 0 1 0 0 1 0 1 0 0 1 0 0 0 0 1 1 1 1 1 0 0 0 1 1 0 0 1 0 1 1 0 1 1 1 0 1 1 1 0 1 0 0 0 1 1 1 0 0 0 0 0 0 1 0 1 0 1 0 0 1 1 1 0 1 1 0 1 1 1 0 1 0 0 0 0 1 1 0 1 1 0 1 0 0 0 1 0 0 0 1 1 0 0 0 1 1 1 1 1 1 0 0 0 0 1 0 0 1 1 0 0 0 0 0 0 1 0 1 1 1 1 1 0 1 0 1 0 1 0 0 1 0 1 0 0 0 0 0 0 0 0 0 0 0 1 0 0 0 1 1 0 1 1 0 0 1 0 1 1 1 0 0 0 1 1 1 0 1 1 1
Genotype.113 0 1 0 0 0 1 0 1 1 1 1 1 0 1 0 1 0 0 1 1 1 0 0 1 0 1 1 0 1 1 0 1 0 1 1 1 0 1 1 1 0 0 1 0 1 1 1 1 0 0 0 1 1 1 1 0 0 1 1 0 1 0 0 0 1 1 1 1 1 1 1 0 1 1 1 0 1 1 0 1 1 0 0 1 0 1 0 0 0 1 1 1 0 0 1 1 0 1 1 0 0 1 1 0 0 1 1 0 1 1 0 1 1 0 0 0 0 0 0 0 0 0 0 1 0 0 0 1 1 0 1 0 1 1 0 1 1 1 0 1 1 1 1 1 1 0 0 1 0 0 1 0 0 0 1 1 1 1 0 0 0 1 0 0 0 0 1 1 0 0 1 1 0 1 0 1 0 0 0 0 0 1 0 1 0 1 0 1 0 1 0 0 0 1 0 0 1 1 1 1 0 0 0 0 1 1 1 0 0 1 0 0 0 0 1 1 1 1 0 0 1 0 0 0 1 1 0 1 0 0 0 1 1 0 1 1 0 0 0 1 1 0 1 0 0 0 0 0 0 1 1 1 0 1 0 0 1 0 0 1 0 1 0 1 0 0 0 0 0 0 1 1 0 0 1 0 1 0 1 0 0 1 0 1 0 1 0 1 1 0 1 1 1 1 0 0 0 0 1 0 0 1 0 1 1 1 1 0 0 0 0 1 0 1 1 1 0 0 1 1 1 1 0 1 1 0 0 0 0 0 0 0 0 0 1 0 0 0 0 0 0 1 1 0 0 0 1 1 1 0 1 0 0 1 0 0 0 0 1 1 1 1 1 1 0 1 1 0 0 1 1 1 1 1 1 0 0 1 1 0 0 0 0 1 1 0 0 1 0 1 1 1 1 0 0 1 0 1 1 1 1 1 1 0 1 1 0 0 0 0 0 1 0 0 1 1 1 0 1 0 0 1 0 0 0 1 0 0 1 0 0 1 0 1 0 1 0 1 0 1 0 1 0 1 1 0 0 0 0 1 0 0 1 0 1 1 1 1 0 1 1 1 0 0 0 0 1 1 0 0 0 1 1 1 1 1 1 1 0 1 0 0 0 0 1 0 1 1 0 1 0 1 0 0 1 1 0 0 1 0 1 1 1 0 0 0 0 1 1 1 0 1 0 0 1 1 0 1 0 1 0 0 0 1 1 0 1 0 0 0 0 1 0 1 0 1 0 0 1 1 0 1 1 1 0 0 1 0 1 0 0 0 1 1 0 1 1 1 1 1 1 0 1 1 0 0 0 1 0 0 0 0 0 0 1 1 0 0 0 1 1 0 1 1 1 0 1 0 0 1 0 1 1 0 0 0 1 0 0 0 0 0 0 0 1 1 0 0 0 1 0 0 0 0 0 1 0 0 1 0 0 1 1 1 1 0 0 1 0 0 0 1 0 1 0 0 1 0 0 0 1 1 1 0 0 0 1 0 1 0 0 1 1 0 1 0 1 0 0 1 1 0 0 1 1 1 1 1 0 1 0 0 1 1 1 0 0 1 1 0 1 0 1 0 0 1 1 0 1 1 0 0 0 0 1 1 0 0 0 0 0 0 0 1 0 1 1 1 1 1 0 0 1 0 1 1 0 0 0 0 0 0 1 1 1 0 0 0 1 0 1 1 0 0 1 1 0 0 1 1 1 1 0 0 1 1 0 0 1 0 0 1 1 1 1 1 1 0 0 1 0 1 1 1 1 0 1 0 1 0 1 1 1 1 1 1 1 0 0 0 1 1 1 1 1 0 0 1 1 0 1 0 1 0 1 0 0 1 0 0 1 0 0 1 1 1 1 0 0 1 0 0 0 1 1 0 1 0 1 0 1 0 1 1 0 0 1 1 1 1 0 0 0 0 0 1 1 1 1 1 1 0 0 0 0 0 0 1 0 0 1 0 0 1 0 0 0 1 1 0 1 1 0 0 0 1 1 1 1 1 0 1 1 1 1 1 0 0 1 0 1 0 1 1 1 0 1 0 1 1 1 0 1 0 0 1 1 0 1 1 1 1 0 1 1 1 0 1 1 1 1 1 1 1 0 1 0 0 0 0 1 1 1 0 0 0 1 1 0 0 1 0 1 1 1 1 1 1 0 1 1 1 1 0 1 1 0 0 0 1 0 0 1 1 1 1 0 1 1 1 1 0 1 0 0 1 0 0 0 1 1 1 0 1 0 0 1 1 1 1 1 0 1 0 0 0 0 1 1 1 1 0 0 0 0 0 0 0 1 0 1 0 1 0 0 0 0 1 0 1 0 1 1 1 0 1 1 0 0 0 1 1 0 1 1 0 0 0 1 0 0 1 1 0 1 1 0 1 1 1 1 0 1 0 0 1 1 1 1 0 0 0 1 1 0 1 1 1 1 1 1 1 0 0 1 1 0 0 0 0 1 0 0 0 1 1 0 1 1 0 0 1 0 0 1 0 1 0 0 1 1 0 1 0 1 1
Genotype.114 0 0 1 0 1 0 0 0 1 1 1 1 1 1 0 0 0 0 1 1 0 0 0 0 1 0 1 0 1 1 1 1 1 0 1 0 0 0 1 1 1 1 0 0 1 0 0 0 1 1 1 0 0 0 1 1 0 1 1 1 0 1 0 0 1 1 1 1 1 1 1 1 0 1 1 0 0 0 1 0 1 1 1 0 1 1 1 1 0 0 0 0 1 1 1 1 1 0 0 0 0 1 1 0 1 1 1 0 1 1 0 1 1 0 0 1 0 0 0 1 0 1 0 1 1 0 0 1 1 1 0 0 0 1 1 1 1 0 1 0 0 1 1 0 1 1 1 0 1 0 0 0 0 1 1 1 1 1 0 0 0 1 0 0 0 0 1 1 1 1 1 1 0 1 0 1 0 0 1 0 0 1 0 1 0 0 0 0 0 1 1 1 1 1 1 0 0 1 1 1 1 1 1 1 1 0 1 0 1 1 1 0 0 0 1 0 1 1 0 0 1 0 1 1 0 0 0 1 0 0 1 0 1 0 1 1 0 0 0 1 1 0 1 0 0 0 0 0 0 0 0 1 1 0 0 0 0 0 0 0 1 0 0 1 0 1 1 0 0 1 0 1 1 0 0 0 1 0 1 0 0 1 0 1 0 1 0 1 1 0 1 1 1 1 0 0 0 1 0 1 0 0 1 1 1 0 1 1 1 0 1 0 0 1 1 0 0 0 0 0 1 0 0 0 0 0 1 0 1 1 0 0 0 0 1 0 0 0 0 1 0 1 0 0 1 1 0 0 0 1 0 1 1 0 1 0 0 0 0 0 0 0 0 0 1 0 0 0 1 1 1 0 0 1 0 1 0 1 0 1 0 1 1 0 0 0 0 0 0 0 0 1 1 1 0 1 1 0 1 1 0 1 1 0 0 0 1 0 0 0 0 1 0 0 1 1 1 0 1 1 0 1 0 0 0 1 0 0 1 0 0 1 0 1 0 1 0 1 0 1 0 1 0 1 1 0 0 0 0 1 0 0 1 0 1 1 1 1 0 1 1 1 0 0 0 0 1 1 0 0 0 1 1 1 1 1 1 1 0 1 1 0 0 1 1 0 1 0 1 0 1 0 0 0 1 0 0 1 0 0 1 0 1 0 0 1 1 1 1 1 0 1 0 0 0 0 1 1 1 0 1 1 1 0 1 0 1 0 1 0 0 1 0 0 0 1 0 0 0 1 0 0 1 0 0 0 1 1 0 1 0 1 1 1 0 1 1 1 1 1 1 0 1 1 0 0 0 1 0 0 0 1 0 1 1 0 0 0 1 1 1 0 1 1 1 1 1 0 0 0 1 0 0 0 0 0 1 1 1 0 0 0 0 0 0 0 0 0 0 1 1 1 1 0 0 0 1 1 0 1 1 0 1 0 0 1 0 1 0 0 0 1 1 1 1 1 0 1 1 1 1 1 1 0 0 1 1 0 1 0 0 1 1 0 1 0 1 0 0 1 1 0 0 1 1 1 1 1 0 1 0 0 0 1 1 1 0 0 0 1 0 0 0 0 0 1 1 0 1 1 1 1 1 1 1 1 1 1 1 1 0 0 0 0 1 0 1 1 1 0 0 0 1 0 0 1 0 1 0 1 0 1 0 0 1 0 1 1 1 0 1 1 0 0 1 1 0 0 0 0 0 0 1 0 0 0 0 0 0 0 1 0 1 0 0 0 1 1 0 1 1 0 0 0 0 1 0 1 0 1 0 0 0 0 1 1 0 0 1 1 0 0 0 1 1 0 0 1 1 0 1 0 1 0 1 0 0 1 0 0 0 1 1 0 1 1 1 1 0 1 1 0 0 0 0 0 0 0 0 0 1 0 0 0 1 0 1 0 1 0 0 0 0 1 0 0 1 1 0 0 0 0 1 0 0 0 1 1 1 0 0 0 0 1 0 0 0 1 1 0 1 1 0 0 0 1 1 1 1 1 0 1 1 1 1 1 0 0 1 0 1 0 1 1 1 0 1 0 1 1 1 0 1 0 0 1 1 0 1 1 1 1 0 1 1 1 0 1 1 1 1 1 1 1 0 1 0 0 0 0 1 1 1 0 0 0 1 1 0 0 1 0 1 1 1 1 1 1 0 1 0 0 1 0 1 0 0 1 0 1 0 0 1 0 1 1 1 1 1 0 0 0 1 1 1 0 1 1 0 1 1 1 1 1 0 1 1 1 0 1 1 0 0 0 0 1 1 1 1 1 0 1 1 1 1 0 0 1 0 0 0 0 1 1 1 1 0 1 1 0 0 0 1 1 0 0 1 0 1 1 0 0 1 0 0 0 1 1 1 1 0 1 0 0 0 1 1 1 1 1 0 0 1 1 1 1 0 0 1 0 0 0 1 1 1 0 0 0 1 0 1 0 1 1 0 1 0 1 1 0 0 1 0 1 0 1 0 1 1 0 1 0 1 0 1 1 0 1 1 0 0 0 0 1 0 0
Genotype.115 0 1 0 0 0 1 1 1 1 1 1 1 0 1 0 1 0 0 1 1 1 0 0 1 0 1 1 0 1 1 0 1 0 1 1 1 0 1 1 1 0 0 1 0 1 1 1 1 0 0 0 1 1 1 1 1 0 1 1 0 1 0 0 0 1 1 1 1 1 1 1 0 1 1 1 0 0 0 1 0 1 1 1 0 1 1 0 0 0 0 0 0 1 1 1 1 0 1 1 0 0 0 1 0 0 1 1 0 1 1 0 1 1 0 0 1 0 0 1 0 1 0 0 0 0 1 0 1 0 1 0 0 0 1 1 1 1 0 1 0 0 1 1 0 1 1 1 0 1 0 1 0 0 0 1 1 1 1 1 1 1 0 1 1 0 0 1 1 0 1 1 1 0 1 0 1 0 0 1 0 0 1 0 1 0 0 0 0 0 1 1 1 1 1 1 0 0 1 1 1 1 1 1 1 1 0 1 0 1 1 1 0 0 0 1 1 1 1 0 0 0 1 0 0 1 0 1 1 0 0 0 1 1 0 1 1 0 0 0 1 1 0 1 0 0 0 0 0 0 0 0 1 1 1 0 1 1 0 1 1 1 0 0 0 0 0 1 0 0 0 1 1 0 1 0 0 0 0 0 0 1 1 1 1 0 1 0 1 1 1 1 1 0 0 0 0 0 1 0 1 0 1 0 1 1 1 1 1 1 0 1 1 1 0 1 0 0 0 1 0 0 0 0 0 1 0 0 0 0 0 0 0 0 0 1 0 0 0 0 1 0 1 0 0 1 1 0 0 0 1 0 1 1 0 1 0 0 0 0 0 0 0 0 0 1 0 0 0 1 1 1 0 0 1 0 1 0 1 0 1 0 1 1 0 0 0 0 0 0 0 0 1 1 0 0 1 1 1 1 1 1 1 1 0 1 1 0 0 0 0 0 1 0 0 1 1 1 0 1 0 0 1 0 0 0 1 0 0 1 0 0 1 0 1 0 1 0 1 0 1 0 1 0 1 1 0 0 0 0 1 0 0 1 0 1 1 1 1 0 1 1 1 0 0 0 0 1 1 0 0 0 1 1 1 1 1 1 1 0 1 0 0 0 1 1 0 1 0 0 0 1 0 0 0 1 0 0 0 1 0 1 1 1 0 0 0 0 1 1 1 0 1 0 0 1 1 0 1 0 1 0 1 0 1 1 0 1 0 0 0 0 1 0 1 0 1 0 0 0 1 0 1 0 0 0 0 1 1 0 1 1 1 1 1 0 0 1 1 1 1 1 0 1 1 0 0 0 1 0 0 0 1 0 1 1 1 0 0 0 0 0 1 1 0 1 0 1 0 0 1 0 1 1 1 0 1 0 0 0 0 0 1 0 0 0 0 0 0 0 1 1 1 1 0 1 0 0 0 0 1 1 0 1 0 1 1 0 1 0 0 0 1 1 1 0 0 1 0 0 0 1 0 0 0 0 1 1 0 1 0 0 1 1 0 1 0 1 0 0 1 1 0 0 1 1 1 1 1 0 1 1 0 1 1 1 0 0 1 1 0 1 0 1 1 1 1 1 1 1 1 1 1 1 1 1 1 1 1 1 1 1 1 1 0 1 0 1 1 1 0 0 0 0 0 0 1 0 1 0 0 0 0 1 1 1 0 1 1 0 0 1 1 1 0 1 1 0 0 0 0 0 0 1 0 0 0 0 0 0 0 1 0 1 0 0 0 1 1 0 1 0 1 1 1 1 0 1 0 1 0 1 1 1 1 1 1 1 1 0 0 1 1 1 0 1 1 1 1 0 1 1 1 0 1 0 1 1 0 0 0 1 0 0 1 1 0 1 1 0 1 0 0 0 1 1 1 0 0 0 0 1 0 0 1 0 1 0 0 1 1 1 0 1 1 0 0 1 1 0 1 1 1 1 1 1 1 0 1 0 1 1 1 1 0 1 1 1 0 0 1 0 1 0 0 0 1 1 1 1 1 0 1 1 1 1 1 0 0 1 0 1 0 1 1 1 0 1 0 1 1 1 0 1 0 0 1 1 0 1 1 1 1 0 1 1 1 0 1 1 1 1 1 1 1 0 1 0 0 0 0 1 1 1 0 0 0 1 1 0 0 1 0 0 0 0 1 0 1 1 1 0 0 1 0 1 1 0 1 1 0 1 1 0 0 1 1 1 0 0 1 0 1 1 1 0 1 1 0 0 1 1 1 0 0 0 0 0 0 1 0 1 1 0 1 1 1 1 0 1 0 1 0 1 1 0 0 1 0 0 0 0 0 1 0 0 1 1 1 0 1 1 1 0 1 1 0 1 0 1 1 0 0 1 0 0 0 1 1 1 1 0 1 0 0 0 1 1 1 1 1 0 0 1 1 1 1 0 0 1 0 0 0 1 1 1 0 1 1 0 0 0 0 1 0 0 0 0 0 0 0 1 0 0 0 1 1 0 1 1 0 0 1 0 0 1 0 1 0 0 1 1 0 0 1 0 0
Genotype.116 0 0 1 0 0 1 1 1 0 1 0 1 1 1 0 1 0 0 1 1 1 1 0 1 0 1 1 0 1 1 0 1 0 1 0 1 1 1 1 0 1 0 1 1 1 1 1 1 0 0 0 0 1 1 1 0 0 1 1 0 1 0 0 0 1 1 1 1 1 1 0 0 1 1 1 0 0 1 0 1 1 0 1 0 0 1 1 0 0 1 1 0 1 1 1 1 1 1 1 0 0 1 0 0 1 0 1 0 1 1 0 1 0 0 0 1 0 0 0 0 0 0 0 0 0 0 1 1 0 1 1 1 1 1 1 0 0 1 0 1 0 1 1 0 1 0 1 0 0 0 1 1 0 0 1 1 1 0 1 1 1 0 1 1 0 0 1 1 0 1 1 1 0 1 0 1 0 0 1 0 0 1 0 1 0 0 0 0 0 1 1 1 1 1 1 0 0 1 1 1 1 1 1 1 1 0 1 0 1 1 1 0 0 0 1 1 1 1 0 0 0 1 0 0 1 0 1 1 0 0 0 1 1 0 1 1 0 0 0 1 0 1 0 1 1 0 0 0 1 0 0 1 0 1 1 1 1 0 1 0 1 1 0 0 0 1 1 0 0 0 1 0 0 1 0 0 0 0 0 0 1 1 1 1 0 1 0 0 1 1 0 1 1 1 1 1 1 1 0 0 1 0 1 1 1 1 1 1 1 0 0 1 0 0 0 1 1 1 1 1 1 0 1 1 0 0 1 0 1 1 0 0 0 0 1 0 0 0 0 0 0 1 1 0 0 0 1 1 1 0 1 0 0 1 0 0 0 0 1 1 1 1 1 1 0 1 1 0 0 1 1 1 1 1 1 0 0 1 1 0 0 0 0 1 1 0 0 1 0 1 1 1 1 0 0 1 0 1 1 1 1 1 1 0 1 1 0 0 0 0 0 1 0 0 1 1 1 0 1 0 0 1 0 0 0 1 0 0 1 0 0 1 0 1 0 1 0 1 0 1 0 0 1 0 0 0 0 1 1 1 1 0 1 1 0 1 1 0 1 0 0 1 0 0 1 0 1 1 0 0 0 1 1 1 0 0 0 0 0 1 0 1 1 0 0 1 1 1 0 1 1 0 0 1 1 1 0 1 0 1 0 0 1 0 0 1 1 1 1 1 0 1 0 0 0 0 1 1 0 1 0 1 0 1 1 0 1 0 0 0 0 1 0 1 0 1 0 0 0 1 0 1 0 0 0 0 1 1 0 1 0 1 1 1 0 1 1 0 1 0 1 0 1 0 0 0 0 1 0 0 0 1 1 1 0 1 0 0 1 1 1 0 1 1 1 0 1 0 1 1 0 0 1 1 0 1 0 0 0 0 0 0 0 0 1 1 0 0 0 1 0 1 0 0 0 1 0 0 1 1 1 0 1 0 0 0 0 1 1 0 0 0 0 1 0 0 1 0 0 0 1 0 0 0 0 1 1 0 1 0 0 1 1 0 1 0 1 0 0 1 1 0 0 1 1 1 1 1 0 1 0 0 1 1 1 0 0 1 1 0 1 0 1 0 0 1 1 0 1 1 0 0 0 0 1 1 0 0 0 0 0 0 0 0 1 1 1 1 1 1 0 0 0 0 0 1 0 1 0 0 0 0 1 1 1 0 1 1 0 0 1 1 1 0 0 1 0 0 0 1 1 1 0 0 1 1 0 0 1 0 0 1 1 1 1 1 1 0 1 1 0 1 1 1 1 0 1 0 1 0 1 1 1 1 1 1 1 0 1 0 1 1 1 1 0 1 1 1 0 1 1 1 0 1 0 1 1 0 0 0 1 0 0 1 1 1 1 1 1 1 1 0 0 0 0 1 1 0 1 0 0 0 0 1 0 1 0 0 1 1 0 0 1 1 0 1 0 0 0 0 1 0 1 1 0 1 1 1 0 0 1 0 0 1 0 0 0 1 1 0 1 1 0 0 0 1 1 1 1 1 0 1 1 1 1 1 0 0 1 0 1 0 1 1 1 0 1 0 1 1 1 0 1 0 0 1 1 0 1 1 1 1 0 1 1 1 0 1 1 1 1 1 1 1 0 1 0 0 0 0 1 1 1 0 1 0 1 1 0 0 1 0 1 1 1 1 1 1 0 0 1 1 1 1 0 1 0 1 0 1 0 0 1 0 1 1 1 0 0 0 0 1 0 1 1 0 1 0 1 1 1 1 0 0 0 0 0 0 1 0 1 0 1 0 0 0 0 1 1 0 0 1 0 0 0 0 0 0 1 1 0 0 1 1 1 0 0 1 0 0 1 1 0 1 0 0 0 1 0 0 1 1 1 1 0 0 0 0 1 0 0 1 0 0 1 0 0 1 1 0 0 0 0 0 0 1 1 1 0 1 1 1 0 1 0 0 1 0 0 0 0 0 1 0 1 1 1 1 1 0 1 1 0 1 0 0 0 0 0 1 1 0 1 0 1 1 0 1 1 0 0 0 0 0 1 1
Genotype.117 0 1 0 0 0 1 1 1 1 1 1 1 0 1 0 1 0 0 1 1 1 0 0 1 0 1 1 0 1 1 0 1 0 1 1 1 0 1 1 1 0 0 1 0 1 1 1 1 0 0 0 0 1 1 1 1 0 1 1 1 0 1 0 0 1 1 1 1 0 0 0 1 0 0 1 1 0 0 1 0 1 1 1 0 1 1 1 0 0 0 1 1 0 0 1 1 0 1 1 0 0 1 1 0 1 1 1 0 1 1 0 1 1 0 0 1 0 0 1 0 1 0 0 0 0 0 0 1 0 1 0 0 0 1 1 1 1 0 1 0 0 1 1 0 1 1 1 0 1 0 0 0 0 1 1 1 1 1 0 0 0 1 0 0 0 0 1 1 1 1 1 1 0 1 0 1 0 0 1 0 0 1 0 1 0 0 0 0 0 1 1 1 1 1 1 0 0 1 1 1 1 1 1 1 1 0 1 0 1 1 1 0 0 0 1 0 1 1 0 0 1 0 0 0 1 0 1 0 1 1 0 0 0 0 1 1 0 0 0 1 0 1 0 1 1 1 0 0 1 0 0 1 0 1 1 1 1 0 1 1 1 0 0 0 0 0 1 0 0 0 1 1 0 1 0 0 0 0 0 0 1 1 1 1 0 1 0 1 1 0 1 1 1 1 0 0 0 1 0 0 1 0 1 1 0 1 1 0 0 0 0 1 0 1 1 0 0 0 1 1 0 0 1 1 1 0 0 1 1 1 1 1 1 1 1 0 0 0 0 1 0 1 0 0 1 1 0 0 0 1 0 1 1 0 1 0 0 0 0 0 0 0 0 0 1 0 0 0 1 1 1 0 0 1 0 1 0 1 0 1 0 0 0 1 1 0 0 1 0 1 1 1 1 0 0 1 0 1 1 1 1 1 1 0 1 1 0 0 0 0 0 1 0 0 1 1 1 0 1 1 0 1 0 0 0 1 0 0 1 0 0 1 0 1 0 1 0 1 0 1 0 1 0 1 1 0 0 0 0 1 0 0 1 0 1 1 1 1 0 1 1 1 0 0 0 0 1 1 0 0 0 1 1 1 1 1 1 1 0 1 1 0 0 1 1 0 1 0 0 0 1 0 0 0 1 0 0 1 0 0 1 0 1 0 0 1 1 1 1 1 0 1 0 0 0 0 1 1 1 0 1 1 1 1 1 0 1 0 0 0 0 1 0 1 0 1 0 0 0 1 0 1 0 0 0 0 1 1 0 1 1 1 1 1 0 0 1 1 1 1 1 0 1 1 0 0 0 1 0 0 0 1 0 1 1 1 0 0 0 0 0 1 1 0 1 0 1 0 0 1 0 1 1 1 0 1 1 0 0 0 0 0 0 0 1 1 0 0 0 1 0 0 0 0 0 1 0 0 0 1 1 0 1 0 1 1 0 1 0 0 0 1 1 0 1 1 0 1 1 1 1 0 0 1 0 1 1 0 0 0 1 0 0 1 0 1 0 1 0 0 0 0 1 0 0 0 0 1 0 0 1 1 1 0 0 0 1 1 1 0 1 0 1 1 1 1 1 1 1 1 1 1 1 1 1 1 1 1 1 1 1 1 1 1 0 1 1 1 1 0 1 0 1 0 0 1 0 1 1 0 0 0 1 0 1 0 0 1 0 1 1 1 0 1 0 1 0 0 0 0 0 0 1 0 0 0 0 0 0 0 1 0 0 0 1 1 1 0 1 1 1 0 0 0 0 1 0 1 0 1 1 0 0 0 1 1 1 0 1 0 1 1 0 0 1 0 0 1 1 0 1 0 1 0 1 0 0 1 0 0 0 1 1 0 1 1 1 0 0 1 1 0 0 0 0 1 0 0 0 0 1 0 0 0 1 0 1 0 1 0 1 0 1 1 1 0 1 1 0 1 1 1 1 1 1 1 0 1 0 1 1 1 1 0 1 1 1 0 0 1 0 1 0 0 0 1 1 1 1 1 0 1 1 1 1 1 0 0 1 0 1 0 1 0 0 0 0 0 1 1 1 0 1 0 0 1 1 0 1 1 1 1 0 1 0 1 0 1 1 1 1 1 0 1 0 1 0 0 0 0 1 0 1 1 0 0 1 1 0 0 1 0 0 0 0 1 0 1 1 1 0 0 1 0 1 1 0 1 1 0 1 1 0 0 1 1 1 0 0 1 0 1 1 1 0 1 1 0 0 1 1 1 1 1 0 1 1 1 0 1 1 0 0 0 0 1 1 1 1 1 1 0 1 1 0 0 1 0 0 0 0 0 1 0 0 1 1 1 0 1 1 1 0 1 1 0 1 0 1 1 0 0 1 0 0 0 1 1 1 1 0 1 0 0 0 1 1 1 1 1 0 0 1 1 1 1 0 0 1 0 0 0 1 1 1 0 0 1 0 1 1 1 0 0 0 1 1 1 1 0 1 0 0 0 1 0 0 0 0 0 0 1 0 1 0 0 0 1 1 0 1 0 0 1 0 0
Genotype.118 0 0 1 0 1 0 1 1 1 1 0 0 1 0 1 1 0 0 0 1 0 0 0 0 1 0 1 0 1 1 1 1 1 0 1 0 0 0 1 1 1 1 0 0 1 0 0 0 1 1 1 0 0 0 1 1 0 1 1 1 0 1 0 0 1 1 1 1 0 0 0 1 0 0 1 1 1 1 0 1 1 0 1 0 1 1 0 0 0 0 1 1 0 0 1 1 0 1 1 0 0 1 1 0 0 1 1 0 1 1 0 1 1 0 0 0 0 0 0 0 0 0 0 0 0 0 0 1 1 0 1 0 1 1 0 1 1 1 0 1 1 1 1 0 1 0 1 0 0 0 1 0 0 0 1 1 1 1 0 0 0 1 0 0 0 0 1 1 0 0 1 1 0 1 0 1 0 0 0 0 0 1 0 1 0 1 0 1 0 1 0 0 0 1 0 0 1 1 1 1 0 0 0 0 1 1 1 0 0 1 0 0 0 0 1 1 1 1 0 0 1 0 0 0 1 1 0 1 0 0 0 0 0 0 1 0 1 1 1 0 0 0 0 1 1 1 1 1 1 0 0 1 0 1 0 0 1 0 0 1 0 1 0 0 0 0 1 0 0 0 1 0 1 0 0 0 1 1 1 0 1 1 1 1 0 1 0 0 1 0 0 1 0 1 1 1 1 1 0 0 1 0 1 1 0 0 1 0 0 1 1 1 0 0 0 1 1 1 1 1 0 0 0 1 0 1 0 0 0 0 0 0 0 0 1 0 0 0 0 1 0 1 0 0 1 1 0 0 0 1 0 1 1 0 1 0 0 0 0 0 0 0 0 0 1 0 0 0 1 1 1 0 0 1 0 1 0 1 0 1 0 1 1 0 0 0 0 0 0 0 1 1 1 1 0 1 0 1 1 1 1 1 0 1 1 1 0 1 0 0 1 1 0 0 0 0 0 1 1 0 1 1 0 1 1 1 0 0 0 1 1 0 1 1 0 0 0 1 0 1 0 1 0 1 1 0 1 0 1 1 0 0 1 0 1 0 1 1 1 0 0 1 0 1 0 0 0 0 1 1 1 1 0 1 0 1 1 1 0 1 0 1 1 0 0 0 0 0 1 0 0 0 0 0 1 0 0 0 1 0 1 1 1 0 0 0 0 1 1 1 0 1 0 0 1 1 0 1 0 1 0 1 1 0 1 0 1 0 1 0 0 1 0 0 0 1 0 0 1 1 0 0 1 0 0 1 1 1 1 0 1 0 0 0 1 1 1 1 1 1 1 0 1 1 0 0 0 1 0 0 0 0 0 0 1 1 0 0 0 1 1 0 1 1 1 0 1 0 0 1 0 1 1 0 0 0 1 0 0 0 0 0 0 0 1 1 0 0 0 1 0 0 0 0 0 1 0 0 1 1 1 0 1 1 0 0 0 1 1 0 0 1 0 1 0 0 1 0 0 0 1 1 1 0 0 0 1 0 1 0 0 1 1 0 1 0 1 0 0 1 1 0 0 1 1 1 1 1 0 1 0 0 1 1 1 0 0 1 1 0 1 0 1 0 0 1 1 0 1 1 0 0 0 0 1 0 0 0 0 1 1 1 1 0 1 0 1 1 1 1 0 0 0 0 0 1 0 1 0 0 0 1 0 1 1 0 0 0 1 0 1 1 0 0 1 1 0 0 0 0 0 0 1 0 0 0 0 0 0 0 1 0 1 0 0 0 1 1 0 1 0 0 0 0 0 1 0 1 0 1 0 0 0 0 1 1 0 0 1 1 0 0 0 1 1 0 0 1 1 1 1 0 1 0 1 1 0 0 1 1 0 0 1 1 0 0 0 1 0 0 0 0 0 0 1 0 1 0 1 0 1 0 1 0 1 0 0 0 1 0 0 1 1 1 0 1 0 0 0 0 1 0 0 0 0 0 0 1 0 0 1 0 0 1 0 0 0 1 1 0 1 1 0 0 0 1 1 1 1 1 0 1 1 1 1 1 0 0 1 0 1 0 1 1 1 0 1 0 1 1 1 0 1 0 0 1 1 0 1 1 1 1 0 1 1 1 0 1 1 1 1 1 1 1 0 1 0 0 0 0 1 1 1 0 0 0 1 1 0 0 1 0 1 1 1 1 1 1 0 0 1 1 1 1 0 1 0 1 0 1 0 0 0 1 0 0 1 0 0 0 0 0 0 1 0 1 0 1 1 1 1 1 0 1 0 0 1 1 1 1 1 0 0 1 1 1 1 0 1 0 1 1 0 0 1 1 0 0 1 0 1 0 1 0 0 0 0 1 0 0 0 0 0 0 0 1 0 1 0 0 1 1 0 1 1 0 0 0 1 0 0 1 1 0 1 1 0 1 1 1 1 0 1 0 0 1 1 1 1 0 0 0 1 0 0 1 1 1 1 0 0 0 1 0 0 0 0 0 0 0 1 0 0 0 1 1 0 1 1 0 0 1 0 0 1 1 0 1 1 0 0 0 0 1 1 1
Genotype.119 1 1 1 1 0 1 1 0 0 0 0 1 0 1 0 0 0 0 0 0 0 1 1 0 1 0 1 0 1 1 1 1 1 0 1 0 0 0 1 1 1 1 0 0 1 0 0 0 1 0 1 0 0 0 1 1 0 1 1 1 0 1 0 0 1 1 1 1 0 0 0 1 0 0 1 1 1 1 0 1 1 0 1 0 1 1 0 0 0 0 1 1 0 0 1 1 0 1 1 0 0 1 1 0 0 1 1 0 1 1 0 1 1 0 0 0 0 0 0 0 0 0 0 0 0 0 0 0 1 0 1 1 0 0 0 1 1 0 0 0 0 1 1 0 1 0 1 0 0 0 1 0 0 0 1 1 1 1 0 0 0 1 0 0 0 0 1 1 0 0 1 1 0 1 0 1 0 0 0 0 1 1 1 0 0 1 1 1 1 0 1 0 1 0 1 0 0 1 1 1 1 1 0 1 1 0 1 0 0 1 0 0 0 0 1 0 1 0 1 0 1 0 0 0 1 1 0 1 0 0 0 1 1 0 1 1 0 0 0 1 1 0 1 0 0 0 0 0 0 0 0 1 0 1 0 0 1 0 0 1 0 1 0 1 0 0 0 0 0 0 1 1 0 0 1 0 1 0 1 0 0 1 0 1 0 1 0 1 1 0 0 0 1 1 1 1 1 1 0 0 0 1 1 1 1 0 1 0 0 1 1 1 0 1 1 1 0 0 1 1 1 1 0 1 1 0 0 0 0 0 0 1 1 1 1 0 0 0 0 1 0 1 0 0 1 1 0 0 0 1 0 1 1 0 1 0 0 0 0 0 0 0 0 0 1 0 0 0 1 1 1 0 0 1 0 1 0 1 0 1 0 1 1 0 0 0 0 0 0 0 1 1 1 1 0 1 0 1 1 1 1 1 1 0 1 1 0 0 0 0 0 1 0 0 1 1 1 0 0 1 0 1 0 0 0 1 0 0 0 1 0 1 1 1 1 1 1 0 1 0 1 0 1 0 0 0 0 1 1 1 0 1 1 1 1 0 0 0 0 1 1 0 1 0 1 0 1 1 0 0 0 1 1 1 1 1 1 1 0 1 0 0 0 0 1 0 1 1 0 1 0 0 1 1 1 1 0 1 0 1 0 0 1 0 0 1 1 1 1 1 0 1 0 0 1 1 0 1 0 1 0 1 0 0 1 0 1 0 1 0 0 1 0 0 0 1 0 0 1 1 0 0 1 0 0 1 1 1 1 0 1 0 0 0 1 1 0 1 1 1 1 0 0 1 0 1 0 1 1 0 0 1 0 1 1 1 1 0 1 0 0 1 1 0 0 1 0 0 0 1 1 0 1 0 1 0 1 0 0 1 1 1 0 1 1 0 1 0 1 0 0 0 0 1 0 1 0 0 1 1 1 1 1 1 1 0 0 1 0 0 0 0 0 1 0 0 1 0 0 0 1 1 1 0 0 0 1 0 1 0 0 1 1 0 1 0 1 0 0 1 1 0 0 1 1 1 1 1 0 1 0 0 1 1 1 0 0 1 1 0 1 0 1 0 0 1 1 0 1 1 0 0 0 0 1 1 0 0 0 0 0 0 0 0 1 0 1 1 1 1 0 0 0 0 0 1 0 1 0 0 0 1 0 1 1 0 0 0 1 0 1 1 0 0 1 1 0 0 0 0 0 0 1 0 0 0 0 0 0 0 1 0 1 0 0 0 0 0 1 1 0 0 0 0 0 1 0 1 0 0 1 1 1 1 1 0 1 1 1 0 1 1 1 1 1 0 0 1 1 0 1 0 1 0 1 1 0 1 0 0 1 0 0 1 1 1 1 0 0 0 1 1 1 1 0 1 0 0 0 0 0 1 0 1 1 1 1 1 1 0 0 0 0 0 0 1 1 1 1 1 0 0 1 1 0 0 1 1 1 0 0 0 0 1 0 0 0 1 1 0 1 1 0 0 0 1 1 1 1 1 0 1 1 1 1 1 0 0 1 0 1 0 1 1 1 0 1 0 1 1 1 0 1 0 0 1 1 0 1 1 1 1 0 1 1 1 0 1 1 1 1 1 1 1 0 1 0 0 0 0 1 1 1 0 0 0 1 1 0 0 1 0 1 1 1 1 1 1 0 0 1 1 1 0 0 1 1 0 0 0 1 1 0 1 0 0 1 0 0 0 0 0 0 1 0 1 0 1 1 1 1 0 0 1 0 0 1 1 0 0 0 1 0 1 1 1 1 0 1 0 1 1 0 0 1 1 0 0 1 0 1 0 1 0 0 0 0 1 0 0 1 1 0 1 1 0 1 0 1 1 0 0 1 0 0 0 1 1 1 1 0 1 1 0 0 1 1 1 1 1 0 0 1 1 1 1 1 0 1 0 0 0 1 0 0 1 1 1 0 0 0 0 1 0 0 0 0 0 0 0 1 0 1 1 1 1 0 1 1 1 0 1 0 1 1 0 0 1 1 0 0 0 0 1 0 0
Genotype.120 0 0 1 0 1 0 1 1 0 1 1 0 0 1 0 1 0 1 0 0 0 1 1 0 0 0 1 1 1 0 1 0 1 0 1 1 0 0 1 1 1 1 0 0 0 0 0 0 1 0 0 1 0 0 0 1 1 0 0 0 1 0 1 1 0 0 1 0 0 0 0 1 0 1 0 1 0 1 0 1 1 0 1 0 1 1 0 0 0 0 1 0 1 0 0 0 1 0 1 1 1 1 0 0 0 1 0 0 0 0 0 1 0 0 0 0 1 1 0 1 0 0 0 1 0 1 1 1 1 0 1 1 0 1 0 1 1 0 0 0 1 1 1 0 1 1 1 0 1 0 1 0 0 1 0 0 1 1 0 0 0 1 1 1 0 0 1 1 1 0 0 0 1 0 1 0 1 1 0 1 1 1 1 0 1 0 1 0 1 0 1 1 1 1 1 0 0 1 1 1 1 1 1 1 1 0 1 0 1 1 1 0 0 0 1 1 1 1 0 0 1 0 0 0 1 1 0 1 0 0 1 1 1 0 0 0 1 0 1 0 1 0 1 0 0 0 0 0 0 0 0 1 0 1 1 0 1 0 0 1 1 0 0 1 0 1 1 0 0 0 1 0 0 1 1 1 1 0 0 0 0 1 0 1 0 1 0 1 1 0 1 1 1 1 0 0 0 1 0 1 0 0 1 1 0 0 1 1 1 1 0 1 0 1 1 0 0 0 1 1 0 0 1 1 1 0 0 1 0 0 1 0 0 0 1 1 0 1 1 0 0 0 0 0 1 1 0 0 0 1 0 1 1 0 1 0 0 0 0 0 0 0 0 0 1 0 0 0 1 1 1 0 0 1 0 1 0 1 0 1 0 1 1 0 0 0 0 0 0 0 0 1 1 1 0 1 1 1 1 0 1 0 1 1 1 1 0 1 0 1 0 1 0 0 0 1 0 0 1 0 0 1 0 0 1 1 1 1 0 0 0 1 1 1 1 0 1 0 1 0 1 0 1 0 0 0 0 1 1 1 1 0 1 1 0 1 1 0 1 0 0 1 0 0 1 1 1 0 1 0 1 0 0 0 0 0 0 0 0 1 0 0 0 0 0 0 0 1 0 1 0 1 0 0 1 1 1 0 1 0 0 1 0 1 0 1 1 0 1 1 0 0 0 0 1 0 0 1 1 0 1 1 1 0 0 1 0 1 0 0 0 1 1 1 0 1 0 0 1 1 0 0 1 0 0 1 1 1 1 0 1 0 0 0 1 1 0 1 1 1 1 0 0 1 0 1 0 1 1 0 1 1 0 0 1 1 0 1 0 1 0 1 1 1 1 1 0 0 1 1 1 0 1 1 0 1 1 0 0 1 1 1 0 1 0 0 0 0 0 1 1 1 1 0 1 1 1 0 1 0 0 0 1 1 0 0 0 1 1 0 0 1 0 1 0 0 1 0 0 0 1 1 1 0 0 0 1 0 1 0 0 1 1 0 1 0 1 0 0 1 1 0 0 1 1 1 1 1 0 1 0 0 1 1 1 0 0 1 1 0 1 0 1 0 0 1 1 0 1 1 0 0 0 0 0 1 0 0 0 0 1 1 1 0 0 0 1 1 1 1 0 0 0 0 1 1 0 1 0 0 0 1 0 1 1 0 0 0 1 0 1 1 1 0 1 1 0 0 0 1 0 0 1 1 0 0 1 1 0 0 1 0 0 0 0 1 0 0 1 0 1 1 0 1 1 0 1 0 0 0 1 1 1 1 1 1 1 0 0 0 1 1 1 1 1 0 0 1 1 0 1 0 1 0 1 0 0 1 0 0 1 0 0 1 1 1 1 1 0 1 1 0 0 0 1 0 1 1 0 1 0 0 1 1 0 0 1 1 1 1 0 0 0 0 0 1 1 1 1 1 1 0 0 0 0 0 1 1 0 1 1 0 0 1 0 0 0 1 1 0 0 1 1 1 1 0 0 0 0 1 0 1 1 1 1 1 0 0 1 0 1 0 1 1 1 0 1 0 0 0 0 1 1 1 1 0 1 0 1 1 1 1 0 1 0 1 1 1 1 1 1 1 0 1 0 0 1 0 1 1 1 0 1 1 0 0 1 0 1 1 1 1 0 0 0 1 0 1 1 0 0 1 1 1 1 1 0 1 1 1 0 0 0 0 1 1 1 0 0 0 0 0 0 1 0 1 0 1 0 0 1 1 1 0 0 0 1 1 0 0 1 0 0 1 1 1 1 0 1 0 1 1 0 0 1 1 0 0 1 0 1 0 1 1 1 0 0 0 1 0 1 1 0 1 1 0 1 0 1 1 0 0 1 0 0 0 1 1 1 1 0 1 1 0 0 1 1 1 1 1 1 0 1 0 0 1 1 1 1 0 0 0 1 1 0 0 1 0 1 0 1 0 0 0 0 0 0 0 0 0 1 0 0 0 1 1 0 1 1 0 0 1 0 1 1 1 0 0 0 1 1 1 0 1 1 1
Genotype.121 0 0 1 0 1 0 1 1 0 1 1 0 0 1 0 1 0 1 0 0 0 1 1 0 0 0 1 1 1 0 1 0 1 0 1 1 0 0 1 1 1 1 0 0 0 0 0 0 1 0 0 1 0 0 0 1 1 0 0 0 1 0 1 1 0 0 1 0 0 0 0 1 0 1 0 1 0 0 0 1 0 1 1 0 1 1 0 0 0 0 1 0 1 0 0 0 1 0 1 1 1 1 0 0 0 1 0 0 0 0 0 1 0 0 0 0 1 1 0 1 0 0 0 1 0 1 1 1 1 0 1 1 0 1 0 1 1 0 0 0 1 1 1 0 1 1 1 0 1 0 1 0 0 1 0 0 1 1 0 0 0 1 1 1 0 0 1 1 1 0 0 0 1 0 1 0 1 1 0 1 1 1 1 0 1 0 1 0 1 0 1 1 1 1 1 0 0 1 1 1 1 1 1 1 1 0 1 0 1 1 1 0 0 0 1 1 1 1 0 0 1 0 0 0 1 1 0 1 0 0 1 1 1 0 0 0 1 0 1 0 1 0 1 0 0 0 0 0 0 0 0 1 0 1 1 0 1 0 0 1 1 0 0 1 0 1 1 0 0 0 1 0 0 1 1 1 1 0 0 0 0 1 0 1 0 1 0 1 1 0 1 1 1 1 0 0 0 1 0 1 0 0 1 1 0 0 1 1 1 1 0 1 0 1 1 0 0 0 1 1 0 0 1 1 1 0 0 1 0 0 1 0 0 0 1 1 0 1 1 0 0 0 0 0 1 1 0 0 0 1 0 1 1 0 1 0 0 0 0 0 0 0 0 0 1 0 0 0 1 1 1 0 0 1 0 1 0 1 0 1 0 1 1 0 0 0 0 0 0 0 0 1 1 1 0 1 1 1 1 0 1 0 1 1 1 1 0 1 0 1 0 1 0 0 0 1 0 0 1 0 0 1 0 0 1 1 1 1 0 0 0 1 1 1 1 0 1 0 1 0 1 0 1 0 0 0 0 1 1 1 1 0 1 1 0 1 1 0 1 0 0 1 0 0 1 1 1 0 1 0 1 0 0 0 0 0 0 0 0 1 0 0 0 0 0 0 0 1 0 1 0 1 0 0 1 1 1 0 1 0 0 1 0 1 0 1 1 0 1 1 0 0 0 0 1 0 0 1 1 0 1 1 1 0 0 1 0 1 0 0 0 1 1 1 0 1 0 0 1 1 0 0 1 0 0 1 1 1 1 0 1 0 0 0 1 1 0 1 1 1 1 0 0 1 0 1 0 1 1 0 1 1 0 0 1 1 0 1 0 1 0 1 1 1 1 1 0 0 1 1 1 0 1 1 0 1 1 0 0 1 1 1 0 1 0 0 0 0 0 1 1 1 1 0 1 1 1 0 1 0 0 0 1 1 0 0 0 1 1 0 0 1 0 1 0 0 1 0 0 0 1 1 1 0 0 0 1 0 1 0 0 1 1 0 1 0 1 0 0 1 1 0 0 1 1 1 1 1 0 1 0 0 1 1 1 0 0 1 1 0 1 0 1 0 0 1 1 0 1 1 0 0 0 0 0 1 0 0 0 0 1 1 1 0 0 0 1 1 1 1 0 0 0 0 1 1 0 1 0 0 0 1 0 1 1 0 0 0 1 0 1 1 1 0 1 1 0 0 0 1 0 0 1 1 0 0 1 1 0 0 1 0 0 0 0 1 0 0 1 0 1 1 0 1 1 0 1 0 0 0 1 1 1 1 1 1 1 0 0 0 1 1 1 1 1 0 0 1 1 0 1 0 1 0 1 0 0 1 0 0 1 0 0 1 1 1 1 1 0 1 1 0 0 0 1 0 1 1 0 1 0 0 1 1 0 0 1 1 1 1 0 0 0 0 0 1 1 1 1 1 1 0 0 0 0 0 0 1 0 0 1 1 1 1 0 0 0 0 0 0 0 1 1 1 1 0 0 0 0 1 0 1 1 1 1 1 0 0 1 0 1 0 1 1 1 0 1 0 0 0 0 1 1 1 1 0 1 0 1 1 1 1 0 1 0 1 1 1 1 1 1 1 0 1 0 0 1 0 1 1 1 0 1 1 0 0 1 0 1 1 1 1 0 0 0 1 0 1 1 0 0 1 1 1 1 1 0 1 1 1 0 0 0 0 1 1 1 0 0 0 0 0 0 1 0 1 0 1 0 0 1 1 1 0 0 0 1 1 0 0 1 0 0 1 1 1 1 0 1 0 1 1 0 0 1 1 0 0 1 0 1 0 1 1 1 0 0 0 1 0 1 1 0 1 1 0 1 0 1 1 0 0 1 0 0 0 1 1 1 1 0 1 1 0 0 1 1 1 1 1 1 0 1 0 0 1 1 1 1 0 0 0 1 1 0 0 1 0 1 0 1 0 0 0 0 0 0 0 0 0 1 0 0 0 1 1 0 1 1 0 0 1 0 1 1 1 0 0 0 1 1 1 0 1 1 1
Genotype.122 0 1 1 0 0 0 0 0 1 1 0 1 0 1 0 0 0 0 1 1 1 0 0 1 0 1 1 0 1 1 0 1 0 1 1 1 0 1 1 1 0 0 1 0 1 1 1 1 0 0 0 1 1 1 1 0 0 1 1 0 1 0 0 0 1 1 1 1 1 1 1 0 1 1 1 0 0 0 1 0 1 1 1 0 1 1 1 1 0 0 0 1 0 1 1 1 1 1 1 0 0 1 1 0 1 0 0 0 1 0 1 0 0 1 0 1 0 0 0 0 1 0 1 1 0 0 1 0 0 0 1 1 0 1 1 0 0 0 0 0 1 1 1 0 1 0 1 0 0 0 1 0 0 1 1 1 1 1 0 0 0 1 1 0 0 0 1 0 0 0 1 0 1 1 0 0 1 1 1 1 1 0 1 0 1 0 1 1 1 0 0 0 0 1 1 1 0 0 0 0 1 1 1 1 0 1 0 1 0 0 1 1 0 1 0 0 1 0 1 0 1 0 1 1 0 1 1 0 1 1 0 0 0 0 1 1 1 1 1 0 0 1 0 1 1 1 1 1 1 1 1 0 1 1 0 1 1 0 1 1 1 1 1 1 1 0 0 1 1 1 1 1 1 0 0 0 1 1 1 1 1 1 1 1 0 1 0 1 0 0 1 1 1 1 0 1 0 0 1 0 0 0 1 1 1 0 1 0 0 1 1 1 0 1 1 1 1 0 1 0 0 1 1 1 0 0 1 0 1 1 1 0 0 0 0 0 0 0 0 1 0 1 0 0 1 1 0 0 0 1 0 1 1 0 1 0 0 0 0 0 0 0 0 0 1 0 0 0 1 1 1 0 0 1 0 1 0 1 0 1 0 1 1 0 0 0 0 0 0 0 0 1 1 1 0 1 1 0 1 1 0 1 0 0 0 0 1 0 0 0 0 1 0 0 1 1 1 0 0 1 0 1 0 0 0 1 0 0 0 0 1 0 1 0 1 0 1 0 1 1 0 1 0 1 1 1 1 0 0 1 0 1 1 1 1 1 1 0 1 0 0 1 0 0 1 0 1 1 0 0 0 1 1 1 0 0 1 1 1 1 1 0 1 0 0 0 1 0 1 0 1 1 0 0 0 1 0 0 0 1 0 1 1 0 0 0 0 1 0 1 0 1 1 1 1 1 0 0 0 1 0 0 0 1 1 0 1 0 0 0 0 1 0 1 0 1 0 0 1 1 0 1 1 1 0 0 1 0 1 0 0 0 1 1 0 1 1 1 1 1 1 0 0 0 1 1 0 0 1 1 1 0 0 0 1 1 0 0 0 1 1 0 1 0 0 0 1 0 0 1 0 1 1 1 0 1 1 1 1 0 0 0 0 0 0 0 1 0 1 0 0 0 1 0 0 0 0 1 1 1 1 0 1 0 0 1 0 1 1 0 0 1 1 1 1 0 1 1 1 1 1 0 0 1 0 1 0 1 0 1 1 0 1 0 1 0 1 0 1 0 1 1 1 1 0 0 1 0 0 1 1 0 1 0 1 0 1 1 1 0 1 1 0 1 1 1 1 1 1 1 1 1 1 1 1 1 1 0 1 1 1 1 1 1 0 1 1 1 1 1 1 0 1 0 0 1 0 1 1 0 0 0 1 1 1 0 0 0 0 1 1 0 0 1 1 0 1 1 0 0 1 1 0 0 1 1 0 0 1 0 0 1 1 1 1 0 1 0 1 1 0 0 0 0 0 1 0 1 0 0 1 1 1 1 0 0 1 1 1 0 1 1 1 0 1 0 0 1 1 0 0 0 1 0 1 1 0 1 1 1 0 0 0 1 1 0 0 1 0 0 0 1 1 0 0 1 0 0 0 0 0 1 0 0 1 0 1 1 1 0 0 1 1 1 1 0 1 1 0 1 1 1 1 1 1 1 0 1 0 1 1 1 1 0 1 1 1 0 0 1 0 1 0 0 0 1 1 1 1 1 0 1 1 1 1 1 0 0 1 0 1 0 1 0 0 0 0 1 0 0 0 1 0 1 1 0 1 0 0 0 1 1 0 1 1 1 0 1 1 1 1 1 0 1 1 1 0 1 0 0 1 0 1 1 1 0 1 1 0 0 1 1 1 1 0 1 0 0 1 1 0 0 0 0 0 0 1 0 1 0 1 1 0 1 0 0 0 0 0 1 1 0 1 0 1 0 1 0 1 1 0 0 1 0 0 0 1 1 1 0 1 0 1 0 0 0 0 0 1 0 0 1 1 1 0 0 0 0 1 0 1 1 1 1 1 0 0 1 1 1 0 1 1 1 0 1 1 0 0 0 1 1 0 1 1 0 0 0 0 0 1 0 1 1 1 1 0 1 1 1 1 1 0 0 0 0 0 1 0 1 0 1 0 1 0 0 0 0 1 0 1 0 0 0 0 0 0 0 0 0 1 0 0 0 1 0 1 0 0 0 1 0 1 0 1 1 0 1 1 1 1 1 0 1 0 0
