# Supplementary material for: Ascertainment bias from imputation methods evaluation in wheat
Source: BMC Genomics. 2016 Oct 4;17:773. doi: 10.1186/s12864-016-3120-5 (PMC5050639; doi:10.1186/s12864-016-3120-5)
Supplement: Additional file 19: — Barley SNP marker map. Markers, chromosome and position (cM) are presented as columns. (txt 18 kb) [file 12864_2016_3120_MOESM19_ESM.txt]

Additional file 19: Barley SNP marker map. Markers, chromosome and position (cM) are presented as columns.

marker	chromosome	position
SNP.1	1	0.75
SNP.2	1	0.77
SNP.3	1	1.51
SNP.4	1	1.51
SNP.5	1	3.75
SNP.6	1	8.77
SNP.7	1	15.4
SNP.8	1	17.26
SNP.9	1	18.05
SNP.10	1	18.05
SNP.11	1	20.82
SNP.12	1	20.89
SNP.13	1	23.86
SNP.14	1	23.86
SNP.15	1	26.11
SNP.16	1	26.58
SNP.17	1	33.61
SNP.18	1	34.83
SNP.19	1	35.45
SNP.20	1	40.99
SNP.21	1	42.52
SNP.22	1	42.52
SNP.23	1	43.28
SNP.24	1	47.47
SNP.25	1	47.47
SNP.26	1	47.47
SNP.27	1	49.34
SNP.28	1	49.34
SNP.29	1	49.34
SNP.30	1	49.7
SNP.31	1	50
SNP.32	1	50
SNP.33	1	50
SNP.34	1	50.6
SNP.35	1	51.23
SNP.36	1	51.7
SNP.37	1	52.46
SNP.38	1	52.46
SNP.39	1	52.46
SNP.40	1	52.46
SNP.41	1	52.46
SNP.42	1	54.73
SNP.43	1	54.73
SNP.44	1	55.49
SNP.45	1	55.49
SNP.46	1	55.49
SNP.47	1	55.49
SNP.48	1	55.49
SNP.49	1	55.49
SNP.50	1	57.01
SNP.51	1	58.9
SNP.52	1	59.71
SNP.53	1	59.71
SNP.54	1	59.71
SNP.55	1	60.19
SNP.56	1	60.77
SNP.57	1	61.53
SNP.58	1	61.53
SNP.59	1	61.53
SNP.60	1	64.3
SNP.61	1	64.91
SNP.62	1	64.91
SNP.63	1	65.53
SNP.64	1	65.96
SNP.65	1	66.7
SNP.66	1	66.7
SNP.67	1	66.7
SNP.68	1	66.7
SNP.69	1	69.53
SNP.70	1	71.43
SNP.71	1	71.43
SNP.72	1	73.94
SNP.73	1	73.94
SNP.74	1	75.45
SNP.75	1	75.45
SNP.76	1	75.45
SNP.77	1	86.19
SNP.78	1	88.23
SNP.79	1	88.23
SNP.80	1	88.23
SNP.81	1	88.23
SNP.82	1	88.23
SNP.83	1	90.97
SNP.84	1	90.97
SNP.85	1	92.04
SNP.86	1	92.8
SNP.87	1	93.95
SNP.88	1	95.42
SNP.89	1	96.92
SNP.90	1	96.92
SNP.91	1	97.68
SNP.92	1	99.95
SNP.93	1	99.95
SNP.94	1	100.69
SNP.95	1	101.45
SNP.96	1	101.45
SNP.97	1	105.1
SNP.98	1	105.85
SNP.99	1	106.6
SNP.100	1	107.55
SNP.101	1	108.31
SNP.102	1	109.82
SNP.103	1	112.54
SNP.104	1	114.84
SNP.105	1	117.8
SNP.106	1	117.8
SNP.107	1	120.51
SNP.108	1	121.12
SNP.109	1	121.12
SNP.110	1	121.77
SNP.111	1	125.27
SNP.112	1	126.01
SNP.113	1	126.48
SNP.114	1	131.15
SNP.115	1	131.89
SNP.116	1	135.56
SNP.117	1	135.56
SNP.118	1	135.56
SNP.119	1	136.31
SNP.120	1	137.83
SNP.121	1	137.83
SNP.122	1	138.31
SNP.123	1	138.92
SNP.124	1	139.79
SNP.125	1	140.53
SNP.126	2	6.45
SNP.127	2	7.14
SNP.128	2	8.57
SNP.129	2	9.28
SNP.130	2	10.94
SNP.131	2	17.85
SNP.132	2	18.32
SNP.133	2	26.53
SNP.134	2	27.29
SNP.135	2	28.44
SNP.136	2	28.44
SNP.137	2	28.44
SNP.138	2	31.02
SNP.139	2	31.02
SNP.140	2	31.72
SNP.141	2	33.74
SNP.142	2	38.03
SNP.143	2	38.48
SNP.144	2	39.1
SNP.145	2	39.1
SNP.146	2	39.1
SNP.147	2	40.5
SNP.148	2	40.94
SNP.149	2	41.66
SNP.150	2	44.84
SNP.151	2	49.03
SNP.152	2	49.07
SNP.153	2	49.07
SNP.154	2	50.49
SNP.155	2	50.6
SNP.156	2	51.75
SNP.157	2	51.75
SNP.158	2	51.75
SNP.159	2	52.47
SNP.160	2	52.47
SNP.161	2	52.47
SNP.162	2	52.47
SNP.163	2	53.53
SNP.164	2	53.53
SNP.165	2	54.95
SNP.166	2	54.95
SNP.167	2	54.95
SNP.168	2	54.95
SNP.169	2	55.67
SNP.170	2	56.28
SNP.171	2	56.28
SNP.172	2	57.54
SNP.173	2	58.24
SNP.174	2	58.24
SNP.175	2	58.24
SNP.176	2	58.24
SNP.177	2	58.9
SNP.178	2	58.9
SNP.179	2	58.9
SNP.180	2	58.9
SNP.181	2	58.9
SNP.182	2	58.9
SNP.183	2	58.9
SNP.184	2	58.9
SNP.185	2	58.9
SNP.186	2	58.9
SNP.187	2	59.9
SNP.188	2	59.9
SNP.189	2	59.9
SNP.190	2	59.9
SNP.191	2	59.9
SNP.192	2	60.68
SNP.193	2	62.82
SNP.194	2	62.82
SNP.195	2	62.82
SNP.196	2	63.53
SNP.197	2	63.53
SNP.198	2	63.53
SNP.199	2	63.53
SNP.200	2	63.53
SNP.201	2	63.53
SNP.202	2	63.53
SNP.203	2	63.53
SNP.204	2	63.53
SNP.205	2	63.53
SNP.206	2	64.24
SNP.207	2	66.83
SNP.208	2	67.54
SNP.209	2	68.24
SNP.210	2	69.25
SNP.211	2	70.54
SNP.212	2	70.54
SNP.213	2	71.12
SNP.214	2	71.12
SNP.215	2	71.56
SNP.216	2	72.33
SNP.217	2	73.04
SNP.218	2	73.75
SNP.219	2	74.37
SNP.220	2	74.37
SNP.221	2	75.18
SNP.222	2	75.18
SNP.223	2	78.03
SNP.224	2	78.03
SNP.225	2	78.03
SNP.226	2	78.03
SNP.227	2	82.75
SNP.228	2	82.75
SNP.229	2	82.75
SNP.230	2	82.75
SNP.231	2	83.82
SNP.232	2	83.82
SNP.233	2	85.92
SNP.234	2	85.92
SNP.235	2	86.63
SNP.236	2	87.33
SNP.237	2	88.74
SNP.238	2	88.74
SNP.239	2	89.32
SNP.240	2	90.1
SNP.241	2	93.5
SNP.242	2	95.64
SNP.243	2	96.82
SNP.244	2	96.82
SNP.245	2	96.82
SNP.246	2	100.37
SNP.247	2	100.37
SNP.248	2	100.37
SNP.249	2	101.78
SNP.250	2	103.67
SNP.251	2	105.77
SNP.252	2	106.46
SNP.253	2	108.61
SNP.254	2	112.91
SNP.255	2	113.48
SNP.256	2	113.48
SNP.257	2	113.48
SNP.258	2	113.48
SNP.259	2	113.48
SNP.260	2	113.48
SNP.261	2	113.48
SNP.262	2	115.08
SNP.263	2	115.78
SNP.264	2	116.49
SNP.265	2	116.49
SNP.266	2	116.49
SNP.267	2	117.91
SNP.268	2	119.05
SNP.269	2	120.02
SNP.270	2	120.8
SNP.271	2	121.5
SNP.272	2	121.5
SNP.273	2	125.46
SNP.274	2	125.46
SNP.275	2	126.03
SNP.276	2	126.03
SNP.277	2	126.37
SNP.278	2	127.06
SNP.279	2	127.06
SNP.280	2	127.64
SNP.281	2	128.26
SNP.282	2	128.26
SNP.283	2	128.26
SNP.284	2	129.31
SNP.285	2	130.01
SNP.286	2	130.01
SNP.287	2	130.01
SNP.288	2	131.77
SNP.289	2	131.77
SNP.290	2	133.94
SNP.291	2	137.51
SNP.292	2	137.51
SNP.293	2	139.65
SNP.294	2	139.65
SNP.295	2	139.65
SNP.296	2	139.65
SNP.297	2	139.65
SNP.298	2	141.28
SNP.299	2	144.31
SNP.300	2	145.03
SNP.301	2	147.12
SNP.302	2	147.12
SNP.303	2	147.94
SNP.304	2	149.36
SNP.305	2	149.61
SNP.306	2	150.67
SNP.307	2	150.67
SNP.308	2	155.3
SNP.309	2	155.3
SNP.310	2	156.72
SNP.311	2	156.72
SNP.312	2	156.72
SNP.313	3	2.29
SNP.314	3	2.9
SNP.315	3	6.03
SNP.316	3	6.03
SNP.317	3	8.23
SNP.318	3	8.23
SNP.319	3	8.86
SNP.320	3	9.63
SNP.321	3	10.8
SNP.322	3	10.8
SNP.323	3	12.46
SNP.324	3	16.33
SNP.325	3	19.15
SNP.326	3	19.15
SNP.327	3	24.99
SNP.328	3	26.9
SNP.329	3	28.44
SNP.330	3	32.83
SNP.331	3	32.83
SNP.332	3	37.17
SNP.333	3	39.45
SNP.334	3	39.45
SNP.335	3	41.68
SNP.336	3	42.47
SNP.337	3	43.23
SNP.338	3	43.23
SNP.339	3	43.99
SNP.340	3	46.31
SNP.341	3	48.63
SNP.342	3	48.63
SNP.343	3	51.73
SNP.344	3	51.73
SNP.345	3	51.73
SNP.346	3	51.73
SNP.347	3	52.5
SNP.348	3	52.5
SNP.349	3	53.27
SNP.350	3	54.4
SNP.351	3	54.4
SNP.352	3	54.4
SNP.353	3	54.4
SNP.354	3	54.4
SNP.355	3	54.4
SNP.356	3	56.4
SNP.357	3	56.4
SNP.358	3	56.4
SNP.359	3	56.4
SNP.360	3	56.4
SNP.361	3	56.4
SNP.362	3	56.4
SNP.363	3	56.4
SNP.364	3	56.4
SNP.365	3	56.4
SNP.366	3	56.4
SNP.367	3	56.4
SNP.368	3	56.4
SNP.369	3	56.4
SNP.370	3	56.4
SNP.371	3	56.4
SNP.372	3	56.4
SNP.373	3	56.4
SNP.374	3	56.4
SNP.375	3	56.4
SNP.376	3	56.4
SNP.377	3	56.4
SNP.378	3	56.4
SNP.379	3	56.4
SNP.380	3	56.4
SNP.381	3	57.12
SNP.382	3	58.01
SNP.383	3	58.01
SNP.384	3	58.64
SNP.385	3	58.64
SNP.386	3	59.89
SNP.387	3	59.89
SNP.388	3	59.89
SNP.389	3	59.89
SNP.390	3	62.99
SNP.391	3	64.19
SNP.392	3	64.19
SNP.393	3	64.19
SNP.394	3	65.52
SNP.395	3	65.52
SNP.396	3	65.52
SNP.397	3	65.52
SNP.398	3	67.57
SNP.399	3	68.32
SNP.400	3	69.6
SNP.401	3	69.6
SNP.402	3	69.6
SNP.403	3	70.23
SNP.404	3	70.71
SNP.405	3	70.71
SNP.406	3	70.71
SNP.407	3	72.26
SNP.408	3	73.53
SNP.409	3	74.15
SNP.410	3	74.78
SNP.411	3	75.45
SNP.412	3	76.2
SNP.413	3	76.2
SNP.414	3	76.2
SNP.415	3	78.53
SNP.416	3	78.53
SNP.417	3	78.53
SNP.418	3	80.89
SNP.419	3	81.66
SNP.420	3	81.66
SNP.421	3	85.99
SNP.422	3	87.24
SNP.423	3	87.24
SNP.424	3	88.82
SNP.425	3	91.25
SNP.426	3	91.88
SNP.427	3	93.43
SNP.428	3	93.43
SNP.429	3	98.49
SNP.430	3	98.49
SNP.431	3	98.49
SNP.432	3	98.49
SNP.433	3	99.12
SNP.434	3	99.89
SNP.435	3	100.66
SNP.436	3	101.43
SNP.437	3	102.21
SNP.438	3	104.53
SNP.439	3	105.3
SNP.440	3	107.63
SNP.441	3	109.14
SNP.442	3	111.42
SNP.443	3	111.42
SNP.444	3	111.42
SNP.445	3	114
SNP.446	3	114
SNP.447	3	114
SNP.448	3	114
SNP.449	3	114
SNP.450	3	120.59
SNP.451	3	122.14
SNP.452	3	123.68
SNP.453	3	123.68
SNP.454	3	126.27
SNP.455	3	126.27
SNP.456	3	126.27
SNP.457	3	127.1
SNP.458	3	127.1
SNP.459	3	130.19
SNP.460	3	130.19
SNP.461	3	130.82
SNP.462	3	130.82
SNP.463	3	130.82
SNP.464	3	131.59
SNP.465	3	131.59
SNP.466	3	134.31
SNP.467	3	136.66
SNP.468	3	136.66
SNP.469	3	136.66
SNP.470	3	137.28
SNP.471	3	140.91
SNP.472	3	141.54
SNP.473	3	141.54
SNP.474	3	144.64
SNP.475	3	148.89
SNP.476	3	150.37
SNP.477	3	155.09
SNP.478	3	155.85
SNP.479	3	162.15
SNP.480	3	162.15
SNP.481	3	162.15
SNP.482	3	166.22
SNP.483	3	167.77
SNP.484	3	167.77
SNP.485	3	168.4
SNP.486	3	168.4
SNP.487	3	169.32
SNP.488	3	173.17
SNP.489	3	173.17
SNP.490	3	173.17
SNP.491	4	1.64
SNP.492	4	3.74
SNP.493	4	3.74
SNP.494	4	3.74
SNP.495	4	5.55
SNP.496	4	8.25
SNP.497	4	12.02
SNP.498	4	19.52
SNP.499	4	20.12
SNP.500	4	20.12
SNP.501	4	20.12
SNP.502	4	21.61
SNP.503	4	22.36
SNP.504	4	23.1
SNP.505	4	23.1
SNP.506	4	24.59
SNP.507	4	24.59
SNP.508	4	24.59
SNP.509	4	26.19
SNP.510	4	26.19
SNP.511	4	26.19
SNP.512	4	26.19
SNP.513	4	26.19
SNP.514	4	26.66
SNP.515	4	28.4
SNP.516	4	33.38
SNP.517	4	36.37
SNP.518	4	36.37
SNP.519	4	39.76
SNP.520	4	40.36
SNP.521	4	40.36
SNP.522	4	40.96
SNP.523	4	42.45
SNP.524	4	44.94
SNP.525	4	44.94
SNP.526	4	46.41
SNP.527	4	46.41
SNP.528	4	48.5
SNP.529	4	48.5
SNP.530	4	48.5
SNP.531	4	48.5
SNP.532	4	48.5
SNP.533	4	48.5
SNP.534	4	48.5
SNP.535	4	48.5
SNP.536	4	48.5
SNP.537	4	48.5
SNP.538	4	48.5
SNP.539	4	50.4
SNP.540	4	51.3
SNP.541	4	51.3
SNP.542	4	51.3
SNP.543	4	51.3
SNP.544	4	52.75
SNP.545	4	54.25
SNP.546	4	54.25
SNP.547	4	54.25
SNP.548	4	54.98
SNP.549	4	55.63
SNP.550	4	55.63
SNP.551	4	55.63
SNP.552	4	55.63
SNP.553	4	55.63
SNP.554	4	55.63
SNP.555	4	59.37
SNP.556	4	59.37
SNP.557	4	61.04
SNP.558	4	62.1
SNP.559	4	62.83
SNP.560	4	62.83
SNP.561	4	63.56
SNP.562	4	64.31
SNP.563	4	65.05
SNP.564	4	65.05
SNP.565	4	65.05
SNP.566	4	65.05
SNP.567	4	65.05
SNP.568	4	65.05
SNP.569	4	65.05
SNP.570	4	66
SNP.571	4	67.46
SNP.572	4	67.46
SNP.573	4	68.21
SNP.574	4	68.21
SNP.575	4	69.51
SNP.576	4	69.51
SNP.577	4	73.84
SNP.578	4	76.03
SNP.579	4	76.03
SNP.580	4	77.31
SNP.581	4	78.77
SNP.582	4	79.58
SNP.583	4	80.79
SNP.584	4	81.69
SNP.585	4	82.42
SNP.586	4	84.3
SNP.587	4	86.27
SNP.588	4	86.27
SNP.589	4	87.49
SNP.590	4	87.49
SNP.591	4	88.22
SNP.592	4	89.39
SNP.593	4	92.38
SNP.594	4	96.59
SNP.595	4	97.06
SNP.596	4	98.55
SNP.597	4	99.28
SNP.598	4	100.74
SNP.599	4	100.74
SNP.600	4	101.62
SNP.601	4	101.62
SNP.602	4	102.37
SNP.603	4	103.11
SNP.604	4	106.03
SNP.605	4	108.7
SNP.606	4	111.66
SNP.607	4	111.68
SNP.608	4	113.17
SNP.609	4	113.92
SNP.610	4	113.92
SNP.611	4	114.66
SNP.612	4	114.66
SNP.613	4	117.6
SNP.614	4	117.6
SNP.615	4	119.09
SNP.616	4	119.09
SNP.617	4	119.84
SNP.618	4	121.83
SNP.619	4	123.29
SNP.620	4	123.29
SNP.621	4	123.29
SNP.622	5	2.09
SNP.623	5	2.09
SNP.624	5	2.81
SNP.625	5	6.4
SNP.626	5	7.48
SNP.627	5	9.33
SNP.628	5	17.38
SNP.629	5	18.72
SNP.630	5	25.23
SNP.631	5	26.28
SNP.632	5	27
SNP.633	5	29.9
SNP.634	5	30.99
SNP.635	5	34.25
SNP.636	5	35.69
SNP.637	5	37.11
SNP.638	5	39.97
SNP.639	5	39.97
SNP.640	5	39.97
SNP.641	5	46.23
SNP.642	5	46.23
SNP.643	5	46.23
SNP.644	5	46.23
SNP.645	5	46.23
SNP.646	5	47.39
SNP.647	5	48.83
SNP.648	5	50.27
SNP.649	5	50.27
SNP.650	5	50.27
SNP.651	5	50.27
SNP.652	5	50.72
SNP.653	5	51
SNP.654	5	51
SNP.655	5	51
SNP.656	5	51
SNP.657	5	51
SNP.658	5	51
SNP.659	5	51
SNP.660	5	51
SNP.661	5	51
SNP.662	5	51
SNP.663	5	51
SNP.664	5	51
SNP.665	5	51
SNP.666	5	51.3
SNP.667	5	51.3
SNP.668	5	51.6
SNP.669	5	51.6
SNP.670	5	51.6
SNP.671	5	51.6
SNP.672	5	51.6
SNP.673	5	51.6
SNP.674	5	51.6
SNP.675	5	51.6
SNP.676	5	51.6
SNP.677	5	51.6
SNP.678	5	51.6
SNP.679	5	52.02
SNP.680	5	53.18
SNP.681	5	56.77
SNP.682	5	57.98
SNP.683	5	58.7
SNP.684	5	59.4
SNP.685	5	59.4
SNP.686	5	59.4
SNP.687	5	59.4
SNP.688	5	59.4
SNP.689	5	59.4
SNP.690	5	59.4
SNP.691	5	60.74
SNP.692	5	60.74
SNP.693	5	60.74
SNP.694	5	62.15
SNP.695	5	63.31
SNP.696	5	63.31
SNP.697	5	63.31
SNP.698	5	65.49
SNP.699	5	67.54
SNP.700	5	68.35
SNP.701	5	69.34
SNP.702	5	70.48
SNP.703	5	70.48
SNP.704	5	75.4
SNP.705	5	75.4
SNP.706	5	80.61
SNP.707	5	80.61
SNP.708	5	84.51
SNP.709	5	85.93
SNP.710	5	86.63
SNP.711	5	87.35
SNP.712	5	89.38
SNP.713	5	94.43
SNP.714	5	94.43
SNP.715	5	95.08
SNP.716	5	100.28
SNP.717	5	100.28
SNP.718	5	100.28
SNP.719	5	102.06
SNP.720	5	103.01
SNP.721	5	103.72
SNP.722	5	103.92
SNP.723	5	103.92
SNP.724	5	104.5
SNP.725	5	106.09
SNP.726	5	106.16
SNP.727	5	107.59
SNP.728	5	108.01
SNP.729	5	108.18
SNP.730	5	108.18
SNP.731	5	108.18
SNP.732	5	108.63
SNP.733	5	109.56
SNP.734	5	110.26
SNP.735	5	113.11
SNP.736	5	117.47
SNP.737	5	122.38
SNP.738	5	122.38
SNP.739	5	123.52
SNP.740	5	125.81
SNP.741	5	127.96
SNP.742	5	129.41
SNP.743	5	129.41
SNP.744	5	129.41
SNP.745	5	129.41
SNP.746	5	129.41
SNP.747	5	130.13
SNP.748	5	130.13
SNP.749	5	130.84
SNP.750	5	132.63
SNP.751	5	132.63
SNP.752	5	132.63
SNP.753	5	132.63
SNP.754	5	132.63
SNP.755	5	132.63
SNP.756	5	135.72
SNP.757	5	137.16
SNP.758	5	137.16
SNP.759	5	137.16
SNP.760	5	137.16
SNP.761	5	142.2
SNP.762	5	142.2
SNP.763	5	142.2
SNP.764	5	142.2
SNP.765	5	142.2
SNP.766	5	143.92
SNP.767	5	143.92
SNP.768	5	144.63
SNP.769	5	145.35
SNP.770	5	146
SNP.771	5	146
SNP.772	5	146
SNP.773	5	146
SNP.774	5	146
SNP.775	5	149.64
SNP.776	5	151.36
SNP.777	5	151.36
SNP.778	5	151.36
SNP.779	5	151.36
SNP.780	5	153.51
SNP.781	5	153.51
SNP.782	5	153.51
SNP.783	5	153.51
SNP.784	5	153.6
SNP.785	5	155.13
SNP.786	5	158.37
SNP.787	5	159.09
SNP.788	5	159.09
SNP.789	5	159.09
SNP.790	5	159.79
SNP.791	5	159.79
SNP.792	5	159.79
SNP.793	5	159.79
SNP.794	5	159.79
SNP.795	5	159.79
SNP.796	5	159.79
SNP.797	5	159.79
SNP.798	5	159.79
SNP.799	5	160.51
SNP.800	5	160.51
SNP.801	5	161.58
SNP.802	5	161.58
SNP.803	5	161.58
SNP.804	5	161.58
SNP.805	5	166.63
SNP.806	5	171.66
SNP.807	5	172.38
SNP.808	5	173.08
SNP.809	5	176.62
SNP.810	5	177.07
SNP.811	5	177.65
SNP.812	5	179.06
SNP.813	5	179.64
SNP.814	5	180.71
SNP.815	5	181.43
SNP.816	5	182.88
SNP.817	5	187.96
SNP.818	5	189.6
SNP.819	5	189.6
SNP.820	5	191.97
SNP.821	5	195.42
SNP.822	5	196.12
SNP.823	6	0
SNP.824	6	1.34
SNP.825	6	1.34
SNP.826	6	1.34
SNP.827	6	2.27
SNP.828	6	3.11
SNP.829	6	3.11
SNP.830	6	3.23
SNP.831	6	6.07
SNP.832	6	8.07
SNP.833	6	9.06
SNP.834	6	12.54
SNP.835	6	13.21
SNP.836	6	16.97
SNP.837	6	22.35
SNP.838	6	22.35
SNP.839	6	24.36
SNP.840	6	24.36
SNP.841	6	28.39
SNP.842	6	31.73
SNP.843	6	31.73
SNP.844	6	33.74
SNP.845	6	42.36
SNP.846	6	42.36
SNP.847	6	42.36
SNP.848	6	42.36
SNP.849	6	42.36
SNP.850	6	43.15
SNP.851	6	43.15
SNP.852	6	44.77
SNP.853	6	44.77
SNP.854	6	45.44
SNP.855	6	45.44
SNP.856	6	45.44
SNP.857	6	45.44
SNP.858	6	46.11
SNP.859	6	48.74
SNP.860	6	49.4
SNP.861	6	50.07
SNP.862	6	52.75
SNP.863	6	52.75
SNP.864	6	53.29
SNP.865	6	53.95
SNP.866	6	54.6
SNP.867	6	54.6
SNP.868	6	54.6
SNP.869	6	54.6
SNP.870	6	55
SNP.871	6	55
SNP.872	6	55
SNP.873	6	55.65
SNP.874	6	55.65
SNP.875	6	55.65
SNP.876	6	55.65
SNP.877	6	55.65
SNP.878	6	55.65
SNP.879	6	55.65
SNP.880	6	55.65
SNP.881	6	55.65
SNP.882	6	55.65
SNP.883	6	55.65
SNP.884	6	55.94
SNP.885	6	55.94
SNP.886	6	55.94
SNP.887	6	55.94
SNP.888	6	58.01
SNP.889	6	58.55
SNP.890	6	59.56
SNP.891	6	59.56
SNP.892	6	60.23
SNP.893	6	60.23
SNP.894	6	60.23
SNP.895	6	60.23
SNP.896	6	60.23
SNP.897	6	63.27
SNP.898	6	63.27
SNP.899	6	63.95
SNP.900	6	64.36
SNP.901	6	64.36
SNP.902	6	64.36
SNP.903	6	64.36
SNP.904	6	64.36
SNP.905	6	65.03
SNP.906	6	65.03
SNP.907	6	65.03
SNP.908	6	65.03
SNP.909	6	67.7
SNP.910	6	67.7
SNP.911	6	70.04
SNP.912	6	70.04
SNP.913	6	70.04
SNP.914	6	71.08
SNP.915	6	71.08
SNP.916	6	71.87
SNP.917	6	71.87
SNP.918	6	72.54
SNP.919	6	72.54
SNP.920	6	72.54
SNP.921	6	75.21
SNP.922	6	75.21
SNP.923	6	75.21
SNP.924	6	76.55
SNP.925	6	77.89
SNP.926	6	81.17
SNP.927	6	81.17
SNP.928	6	81.22
SNP.929	6	81.88
SNP.930	6	81.88
SNP.931	6	82.56
SNP.932	6	83.89
SNP.933	6	85.16
SNP.934	6	88.9
SNP.935	6	88.9
SNP.936	6	89.57
SNP.937	6	90.15
SNP.938	6	93.66
SNP.939	6	93.66
SNP.940	6	94.73
SNP.941	6	94.73
SNP.942	6	94.73
SNP.943	6	96.73
SNP.944	6	97.39
SNP.945	6	97.39
SNP.946	6	97.39
SNP.947	6	97.39
SNP.948	6	101.44
SNP.949	6	105.6
SNP.950	6	105.6
SNP.951	6	105.6
SNP.952	6	105.6
SNP.953	6	110.32
SNP.954	6	112.32
SNP.955	6	112.32
SNP.956	6	112.32
SNP.957	6	119.02
SNP.958	6	119.02
SNP.959	6	119.67
SNP.960	6	121.22
SNP.961	6	122.53
SNP.962	6	123.84
SNP.963	6	123.84
SNP.964	6	123.84
SNP.965	6	124.85
SNP.966	6	124.85
SNP.967	6	128.48
SNP.968	6	128.48
SNP.969	6	129.38
SNP.970	7	0
SNP.971	7	0
SNP.972	7	0
SNP.973	7	0
SNP.974	7	0.62
SNP.975	7	1.89
SNP.976	7	1.89
SNP.977	7	1.89
SNP.978	7	3.34
SNP.979	7	4.89
SNP.980	7	6.14
SNP.981	7	6.79
SNP.982	7	9.84
SNP.983	7	14.96
SNP.984	7	14.96
SNP.985	7	15.93
SNP.986	7	17.2
SNP.987	7	17.2
SNP.988	7	19.25
SNP.989	7	21.13
SNP.990	7	25.7
SNP.991	7	29.82
SNP.992	7	31.75
SNP.993	7	32.63
SNP.994	7	34.82
SNP.995	7	34.82
SNP.996	7	34.82
SNP.997	7	37.55
SNP.998	7	38.32
SNP.999	7	40.18
SNP.1000	7	41.85
SNP.1001	7	42.6
SNP.1002	7	46.19
SNP.1003	7	49.68
SNP.1004	7	49.68
SNP.1005	7	52.82
SNP.1006	7	54.37
SNP.1007	7	55.63
SNP.1008	7	56.81
SNP.1009	7	56.81
SNP.1010	7	61.32
SNP.1011	7	63.66
SNP.1012	7	68.46
SNP.1013	7	68.46
SNP.1014	7	68.46
SNP.1015	7	68.46
SNP.1016	7	71.1
SNP.1017	7	71.1
SNP.1018	7	71.1
SNP.1019	7	73.75
SNP.1020	7	73.75
SNP.1021	7	73.75
SNP.1022	7	73.75
SNP.1023	7	74.52
SNP.1024	7	77.85
SNP.1025	7	77.85
SNP.1026	7	77.85
SNP.1027	7	77.85
SNP.1028	7	77.85
SNP.1029	7	78.22
SNP.1030	7	79.6
SNP.1031	7	79.6
SNP.1032	7	79.6
SNP.1033	7	79.6
SNP.1034	7	79.6
SNP.1035	7	79.6
SNP.1036	7	79.6
SNP.1037	7	79.6
SNP.1038	7	80.94
SNP.1039	7	83.44
SNP.1040	7	83.44
SNP.1041	7	83.44
SNP.1042	7	83.44
SNP.1043	7	84.92
SNP.1044	7	84.92
SNP.1045	7	84.92
SNP.1046	7	84.92
SNP.1047	7	86.44
SNP.1048	7	86.44
SNP.1049	7	87.21
SNP.1050	7	87.21
SNP.1051	7	87.97
SNP.1052	7	87.97
SNP.1053	7	87.97
SNP.1054	7	98.5
SNP.1055	7	98.5
SNP.1056	7	101.32
SNP.1057	7	102.85
SNP.1058	7	104.78
SNP.1059	7	107.9
SNP.1060	7	110.99
SNP.1061	7	110.99
SNP.1062	7	110.99
SNP.1063	7	112.46
SNP.1064	7	112.46
SNP.1065	7	116.33
SNP.1066	7	122.07
SNP.1067	7	125.17
SNP.1068	7	128.36
SNP.1069	7	128.36
SNP.1070	7	129.91
SNP.1071	7	133.79
SNP.1072	7	133.79
SNP.1073	7	136.62
SNP.1074	7	136.62
SNP.1075	7	136.62
SNP.1076	7	139.72
SNP.1077	7	140.21
SNP.1078	7	140.21
SNP.1079	7	140.99
SNP.1080	7	141.76
SNP.1081	7	143.68
SNP.1082	7	144.45
SNP.1083	7	144.45
SNP.1084	7	144.45
SNP.1085	7	144.45
SNP.1086	7	144.45
SNP.1087	7	147.47
SNP.1088	7	147.48
SNP.1089	7	148.25
SNP.1090	7	149.03
SNP.1091	7	149.8
SNP.1092	7	157
SNP.1093	7	161.43
SNP.1094	7	161.54
SNP.1095	7	166.56
SNP.1096	7	166.56
