# Supplementary material for: Ascertainment bias from imputation methods evaluation in wheat
Source: BMC Genomics. 2016 Oct 4;17:773. doi: 10.1186/s12864-016-3120-5 (PMC5050639; doi:10.1186/s12864-016-3120-5)
Supplement: Additional file 21: — Wheat GBS bin map for 50 % coverage. Markers, chromosome and position (bins) are presented as columns. (txt 287 kb) [file 12864_2016_3120_MOESM21_ESM.txt]

Additional file 21: Wheat GBS bin map for 50% coverage. Markers, chromosome and position (bins) are presented as columns.

marker	chromosome	position
SNP.1	14	22
SNP.2	8	82
SNP.3	19	240
SNP.4	17	220
SNP.5	2	293
SNP.6	5	120
SNP.7	10	80
SNP.8	17	100
SNP.9	13	51
SNP.10	3	215
SNP.11	16	40
SNP.12	20	131
SNP.13	1	198
SNP.14	1	198
SNP.15	2	141
SNP.16	8	70
SNP.17	8	70
SNP.18	8	262
SNP.19	14	56
SNP.20	17	83
SNP.21	10	204
SNP.22	10	101
SNP.23	7	270
SNP.24	8	141
SNP.25	2	156
SNP.26	2	156
SNP.27	1	69
SNP.28	16	143
SNP.29	14	310
SNP.30	20	23
SNP.31	20	23
SNP.32	13	229
SNP.33	13	230
SNP.34	13	230
SNP.35	19	53
SNP.36	17	123
SNP.37	19	97
SNP.38	19	194
SNP.39	13	84
SNP.40	17	154
SNP.41	2	141
SNP.42	20	37
SNP.43	2	292
SNP.44	2	147
SNP.45	2	255
SNP.46	2	255
SNP.47	16	17
SNP.48	21	0
SNP.49	19	195
SNP.50	2	141
SNP.51	20	177
SNP.52	20	24
SNP.53	10	89
SNP.54	13	229
SNP.55	2	292
SNP.56	20	177
SNP.57	13	232
SNP.58	13	232
SNP.59	13	232
SNP.60	7	250
SNP.61	7	250
SNP.62	11	126
SNP.63	11	126
SNP.64	17	158
SNP.65	7	253
SNP.66	13	69
SNP.67	10	101
SNP.68	13	223
SNP.69	3	111
SNP.70	5	123
SNP.71	17	47
SNP.72	17	34
SNP.73	18	32
SNP.74	18	32
SNP.75	14	235
SNP.76	1	255
SNP.77	1	255
SNP.78	4	128
SNP.79	8	70
SNP.80	5	62
SNP.81	14	254
SNP.82	19	100
SNP.83	19	195
SNP.84	20	0
SNP.85	1	71
SNP.86	8	217
SNP.87	8	82
SNP.88	6	170
SNP.89	15	318
SNP.90	10	98
SNP.91	2	198
SNP.92	17	34
SNP.93	7	139
SNP.94	17	34
SNP.95	20	37
SNP.96	8	186
SNP.97	3	215
SNP.98	10	98
SNP.99	11	112
SNP.100	11	112
SNP.101	11	112
SNP.102	10	95
SNP.103	2	169
SNP.104	21	250
SNP.105	1	242
SNP.106	5	146
SNP.107	14	81
SNP.108	19	56
SNP.109	7	143
SNP.110	12	38
SNP.111	12	38
SNP.112	2	169
SNP.113	6	57
SNP.114	1	171
SNP.115	8	54
SNP.116	8	217
SNP.117	15	126
SNP.118	14	290
SNP.119	14	290
SNP.120	14	162
SNP.121	20	65
SNP.122	8	153
SNP.123	8	149
SNP.124	19	240
SNP.125	7	134
SNP.126	8	211
SNP.127	15	126
SNP.128	11	112
SNP.129	1	139
SNP.130	1	141
SNP.131	17	116
SNP.132	19	271
SNP.133	13	230
SNP.134	8	0
SNP.135	20	123
SNP.136	4	85
SNP.137	5	51
SNP.138	21	0
SNP.139	1	110
SNP.140	18	212
SNP.141	16	17
SNP.142	16	17
SNP.143	4	178
SNP.144	20	42
SNP.145	8	175
SNP.146	8	201
SNP.147	8	149
SNP.148	8	149
SNP.149	1	242
SNP.150	11	73
SNP.151	1	242
SNP.152	9	169
SNP.153	9	169
SNP.154	1	71
SNP.155	19	84
SNP.156	7	48
SNP.157	5	126
SNP.158	5	114
SNP.159	5	228
SNP.160	5	48
SNP.161	2	141
SNP.162	4	172
SNP.163	21	169
SNP.164	8	175
SNP.165	17	158
SNP.166	20	126
SNP.167	20	126
SNP.168	12	14
SNP.169	12	14
SNP.170	9	277
SNP.171	8	190
SNP.172	10	79
SNP.173	9	213
SNP.174	21	260
SNP.175	17	116
SNP.176	17	123
SNP.177	17	123
SNP.178	17	116
SNP.179	8	168
SNP.180	8	168
SNP.181	19	322
SNP.182	17	100
SNP.183	17	100
SNP.184	10	143
SNP.185	10	143
SNP.186	8	140
SNP.187	20	247
SNP.188	20	247
SNP.189	6	77
SNP.190	14	22
SNP.191	2	165
SNP.192	5	159
SNP.193	5	114
SNP.194	20	33
SNP.195	20	119
SNP.196	8	282
SNP.197	2	70
SNP.198	10	79
SNP.199	10	79
SNP.200	14	254
SNP.201	8	186
SNP.202	8	186
SNP.203	13	228
SNP.204	19	53
SNP.205	19	53
SNP.206	5	227
SNP.207	13	175
SNP.208	10	140
SNP.209	10	140
SNP.210	5	122
SNP.211	4	233
SNP.212	14	89
SNP.213	13	230
SNP.214	13	230
SNP.215	13	25
SNP.216	19	320
SNP.217	14	254
SNP.218	17	158
SNP.219	17	158
SNP.220	17	158
SNP.221	2	209
SNP.222	8	203
SNP.223	1	257
SNP.224	17	89
SNP.225	17	89
SNP.226	17	89
SNP.227	9	284
SNP.228	12	38
SNP.229	6	172
SNP.230	1	128
SNP.231	5	224
SNP.232	19	225
SNP.233	18	30
SNP.234	5	159
SNP.235	12	53
SNP.236	20	20
SNP.237	20	20
SNP.238	11	148
SNP.239	2	22
SNP.240	5	141
SNP.241	5	141
SNP.242	14	295
SNP.243	14	275
SNP.244	5	104
SNP.245	1	242
SNP.246	4	34
SNP.247	20	145
SNP.248	1	255
SNP.249	5	144
SNP.250	5	146
SNP.251	10	216
SNP.252	19	191
SNP.253	10	129
SNP.254	10	129
SNP.255	10	129
SNP.256	16	139
SNP.257	16	139
SNP.258	13	72
SNP.259	13	72
SNP.260	13	72
SNP.261	2	188
SNP.262	10	80
SNP.263	10	80
SNP.264	13	230
SNP.265	5	195
SNP.266	20	135
SNP.267	20	135
SNP.268	14	247
SNP.269	21	333
SNP.270	20	34
SNP.271	20	34
SNP.272	20	34
SNP.273	4	234
SNP.274	19	177
SNP.275	19	177
SNP.276	19	191
SNP.277	19	191
SNP.278	11	143
SNP.279	14	228
SNP.280	17	158
SNP.281	1	94
SNP.282	1	110
SNP.283	8	149
SNP.284	5	175
SNP.285	5	160
SNP.286	10	130
SNP.287	17	116
SNP.288	4	234
SNP.289	4	234
SNP.290	3	33
SNP.291	5	156
SNP.292	8	160
SNP.293	10	18
SNP.294	17	112
SNP.295	17	112
SNP.296	17	202
SNP.297	16	139
SNP.298	16	139
SNP.299	16	153
SNP.300	13	217
SNP.301	13	217
SNP.302	18	76
SNP.303	14	0
SNP.304	14	0
SNP.305	14	22
SNP.306	14	25
SNP.307	14	25
SNP.308	7	28
SNP.309	13	187
SNP.310	20	24
SNP.311	2	22
SNP.312	17	47
SNP.313	8	149
SNP.314	14	152
SNP.315	19	319
SNP.316	19	169
SNP.317	17	116
SNP.318	17	99
SNP.319	7	312
SNP.320	7	312
SNP.321	18	33
SNP.322	17	69
SNP.323	17	139
SNP.324	17	34
SNP.325	7	48
SNP.326	19	117
SNP.327	3	130
SNP.328	5	104
SNP.329	14	57
SNP.330	21	178
SNP.331	13	175
SNP.332	19	172
SNP.333	8	50
SNP.334	13	180
SNP.335	13	180
SNP.336	13	180
SNP.337	5	171
SNP.338	17	224
SNP.339	14	140
SNP.340	17	224
SNP.341	16	52
SNP.342	4	97
SNP.343	7	107
SNP.344	2	113
SNP.345	16	184
SNP.346	10	74
SNP.347	10	74
SNP.348	14	173
SNP.349	20	123
SNP.350	3	153
SNP.351	13	223
SNP.352	13	223
SNP.353	4	205
SNP.354	4	126
SNP.355	4	126
SNP.356	20	37
SNP.357	18	186
SNP.358	5	53
SNP.359	15	317
SNP.360	13	180
SNP.361	16	40
SNP.362	16	40
SNP.363	8	192
SNP.364	19	39
SNP.365	10	95
SNP.366	10	94
SNP.367	19	117
SNP.368	11	143
SNP.369	8	262
SNP.370	14	25
SNP.371	21	334
SNP.372	5	116
SNP.373	16	147
SNP.374	14	117
SNP.375	14	117
SNP.376	14	117
SNP.377	20	37
SNP.378	1	23
SNP.379	5	114
SNP.380	5	146
SNP.381	8	174
SNP.382	8	175
SNP.383	5	88
SNP.384	1	139
SNP.385	19	53
SNP.386	6	179
SNP.387	6	1
SNP.388	7	86
SNP.389	7	86
SNP.390	7	86
SNP.391	6	1
SNP.392	5	122
SNP.393	14	198
SNP.394	14	198
SNP.395	19	297
SNP.396	5	141
SNP.397	13	228
SNP.398	11	127
SNP.399	17	213
SNP.400	17	204
SNP.401	17	204
SNP.402	8	289
SNP.403	18	1
SNP.404	12	75
SNP.405	10	222
SNP.406	20	113
SNP.407	20	113
SNP.408	14	138
SNP.409	1	94
SNP.410	1	94
SNP.411	8	129
SNP.412	2	286
SNP.413	1	71
SNP.414	20	24
SNP.415	1	150
SNP.416	8	180
SNP.417	8	180
SNP.418	2	292
SNP.419	2	292
SNP.420	5	171
SNP.421	5	171
SNP.422	5	117
SNP.423	18	202
SNP.424	18	202
SNP.425	10	80
SNP.426	4	185
SNP.427	4	185
SNP.428	9	210
SNP.429	8	153
SNP.430	13	232
SNP.431	5	97
SNP.432	5	97
SNP.433	20	24
SNP.434	20	24
SNP.435	8	233
SNP.436	8	20
SNP.437	5	190
SNP.438	8	212
SNP.439	5	266
SNP.440	8	200
SNP.441	8	200
SNP.442	17	220
SNP.443	8	50
SNP.444	4	241
SNP.445	6	38
SNP.446	6	38
SNP.447	6	38
SNP.448	8	149
SNP.449	9	29
SNP.450	9	29
SNP.451	9	29
SNP.452	1	171
SNP.453	1	171
SNP.454	20	131
SNP.455	20	131
SNP.456	5	97
SNP.457	2	22
SNP.458	19	310
SNP.459	11	148
SNP.460	19	282
SNP.461	20	112
SNP.462	1	144
SNP.463	1	144
SNP.464	1	144
SNP.465	13	128
SNP.466	1	69
SNP.467	20	58
SNP.468	7	254
SNP.469	20	173
SNP.470	5	53
SNP.471	5	53
SNP.472	16	40
SNP.473	3	234
SNP.474	17	83
SNP.475	2	182
SNP.476	2	182
SNP.477	2	182
SNP.478	5	104
SNP.479	19	267
SNP.480	6	109
SNP.481	8	204
SNP.482	19	182
SNP.483	19	182
SNP.484	17	47
SNP.485	5	0
SNP.486	7	86
SNP.487	8	203
SNP.488	11	177
SNP.489	11	177
SNP.490	7	86
SNP.491	11	112
SNP.492	17	110
SNP.493	19	56
SNP.494	14	174
SNP.495	4	172
SNP.496	19	15
SNP.497	19	15
SNP.498	19	172
SNP.499	16	184
SNP.500	17	202
SNP.501	10	52
SNP.502	5	104
SNP.503	17	123
SNP.504	8	281
SNP.505	8	175
SNP.506	13	222
SNP.507	13	222
SNP.508	3	164
SNP.509	20	187
SNP.510	20	147
SNP.511	14	235
SNP.512	14	235
SNP.513	14	198
SNP.514	14	198
SNP.515	13	171
SNP.516	13	171
SNP.517	4	136
SNP.518	19	297
SNP.519	19	191
SNP.520	14	254
SNP.521	14	254
SNP.522	14	254
SNP.523	5	266
SNP.524	1	145
SNP.525	1	63
SNP.526	20	32
SNP.527	20	32
SNP.528	11	135
SNP.529	20	132
SNP.530	5	104
SNP.531	4	234
SNP.532	3	205
SNP.533	3	205
SNP.534	4	97
SNP.535	5	190
SNP.536	5	190
SNP.537	5	190
SNP.538	21	215
SNP.539	14	173
SNP.540	14	173
SNP.541	2	213
SNP.542	8	200
SNP.543	19	56
SNP.544	19	56
SNP.545	13	0
SNP.546	4	24
SNP.547	8	227
SNP.548	8	227
SNP.549	19	177
SNP.550	8	214
SNP.551	14	240
SNP.552	13	230
SNP.553	20	145
SNP.554	17	83
SNP.555	19	156
SNP.556	8	211
SNP.557	8	211
SNP.558	20	131
SNP.559	19	156
SNP.560	7	27
SNP.561	17	100
SNP.562	14	228
SNP.563	7	271
SNP.564	7	271
SNP.565	11	104
SNP.566	5	136
SNP.567	5	195
SNP.568	20	65
SNP.569	5	48
SNP.570	19	15
SNP.571	7	134
SNP.572	17	231
SNP.573	17	151
SNP.574	19	84
SNP.575	16	196
SNP.576	16	196
SNP.577	20	37
SNP.578	20	37
SNP.579	1	145
SNP.580	3	33
SNP.581	9	137
SNP.582	7	27
SNP.583	3	215
SNP.584	3	215
SNP.585	18	33
SNP.586	8	168
SNP.587	13	229
SNP.588	21	215
SNP.589	2	232
SNP.590	8	168
SNP.591	4	37
SNP.592	4	37
SNP.593	8	248
SNP.594	8	248
SNP.595	10	79
SNP.596	10	79
SNP.597	11	104
SNP.598	4	239
SNP.599	4	239
SNP.600	13	84
SNP.601	14	138
SNP.602	5	228
SNP.603	20	88
SNP.604	3	130
SNP.605	3	130
SNP.606	3	130
SNP.607	16	223
SNP.608	16	235
SNP.609	17	100
SNP.610	18	174
SNP.611	9	287
SNP.612	8	280
SNP.613	9	287
SNP.614	5	120
SNP.615	5	120
SNP.616	2	144
SNP.617	10	146
SNP.618	20	166
SNP.619	8	54
SNP.620	20	126
SNP.621	20	126
SNP.622	20	32
SNP.623	8	200
SNP.624	7	279
SNP.625	17	83
SNP.626	13	231
SNP.627	7	141
SNP.628	17	83
SNP.629	1	261
SNP.630	17	83
SNP.631	17	159
SNP.632	5	144
SNP.633	5	144
SNP.634	20	165
SNP.635	3	234
SNP.636	6	172
SNP.637	4	234
SNP.638	20	123
SNP.639	20	123
SNP.640	5	127
SNP.641	17	77
SNP.642	4	126
SNP.643	19	195
SNP.644	2	162
SNP.645	10	56
SNP.646	10	56
SNP.647	13	228
SNP.648	13	51
SNP.649	2	207
SNP.650	20	132
SNP.651	2	133
SNP.652	17	215
SNP.653	20	132
SNP.654	2	223
SNP.655	13	229
SNP.656	14	247
SNP.657	14	247
SNP.658	13	218
SNP.659	19	282
SNP.660	20	18
SNP.661	5	141
SNP.662	17	159
SNP.663	14	254
SNP.664	1	134
SNP.665	20	158
SNP.666	19	242
SNP.667	20	37
SNP.668	7	135
SNP.669	20	132
SNP.670	20	132
SNP.671	20	132
SNP.672	20	37
SNP.673	13	217
SNP.674	13	154
SNP.675	14	114
SNP.676	5	138
SNP.677	5	138
SNP.678	5	138
SNP.679	7	275
SNP.680	10	225
SNP.681	17	139
SNP.682	20	29
SNP.683	14	114
SNP.684	19	177
SNP.685	4	116
SNP.686	13	230
SNP.687	5	132
SNP.688	5	162
SNP.689	3	227
SNP.690	7	41
SNP.691	7	41
SNP.692	7	41
SNP.693	7	48
SNP.694	19	193
SNP.695	19	193
SNP.696	20	32
SNP.697	1	130
SNP.698	15	93
SNP.699	16	159
SNP.700	5	166
SNP.701	5	70
SNP.702	16	159
SNP.703	16	190
SNP.704	16	139
SNP.705	16	139
SNP.706	8	203
SNP.707	11	112
SNP.708	4	234
SNP.709	14	91
SNP.710	16	149
SNP.711	5	150
SNP.712	5	53
SNP.713	13	230
SNP.714	13	215
SNP.715	1	104
SNP.716	1	104
SNP.717	1	104
SNP.718	2	177
SNP.719	17	92
SNP.720	19	321
SNP.721	5	225
SNP.722	20	145
SNP.723	17	92
SNP.724	19	199
SNP.725	20	126
SNP.726	20	126
SNP.727	19	257
SNP.728	21	215
SNP.729	11	159
SNP.730	11	177
SNP.731	11	1
SNP.732	5	129
SNP.733	2	176
SNP.734	2	176
SNP.735	2	176
SNP.736	2	141
SNP.737	13	185
SNP.738	13	185
SNP.739	13	178
SNP.740	13	185
SNP.741	13	185
SNP.742	20	187
SNP.743	20	187
SNP.744	20	184
SNP.745	20	187
SNP.746	16	234
SNP.747	1	100
SNP.748	8	212
SNP.749	17	83
SNP.750	11	177
SNP.751	1	63
SNP.752	8	289
SNP.753	20	132
SNP.754	3	142
SNP.755	20	24
SNP.756	4	24
SNP.757	7	237
SNP.758	15	288
SNP.759	5	159
SNP.760	7	307
SNP.761	8	194
SNP.762	14	46
SNP.763	14	0
SNP.764	1	242
SNP.765	1	242
SNP.766	8	168
SNP.767	4	116
SNP.768	5	25
SNP.769	5	60
SNP.770	1	23
SNP.771	1	23
SNP.772	21	150
SNP.773	17	230
SNP.774	17	230
SNP.775	17	230
SNP.776	8	200
SNP.777	1	100
SNP.778	19	191
SNP.779	19	191
SNP.780	19	191
SNP.781	17	213
SNP.782	17	213
SNP.783	21	150
SNP.784	2	268
SNP.785	21	160
SNP.786	1	0
SNP.787	1	0
SNP.788	8	129
SNP.789	21	333
SNP.790	8	233
SNP.791	8	169
SNP.792	8	169
SNP.793	20	159
SNP.794	20	24
SNP.795	20	24
SNP.796	17	232
SNP.797	17	232
SNP.798	17	232
SNP.799	20	37
SNP.800	2	198
SNP.801	2	198
SNP.802	16	51
SNP.803	10	129
SNP.804	20	165
SNP.805	13	230
SNP.806	14	266
SNP.807	13	166
SNP.808	14	25
SNP.809	14	25
SNP.810	10	101
SNP.811	20	20
SNP.812	16	166
SNP.813	20	20
SNP.814	5	215
SNP.815	5	215
SNP.816	17	86
SNP.817	3	130
SNP.818	2	255
SNP.819	2	201
SNP.820	14	104
SNP.821	14	104
SNP.822	14	220
SNP.823	16	56
SNP.824	16	56
SNP.825	14	220
SNP.826	18	270
SNP.827	8	50
SNP.828	8	50
SNP.829	19	53
SNP.830	2	223
SNP.831	19	181
SNP.832	17	154
SNP.833	11	106
SNP.834	11	106
SNP.835	17	137
SNP.836	16	234
SNP.837	16	234
SNP.838	6	86
SNP.839	6	86
SNP.840	4	116
SNP.841	4	116
SNP.842	18	82
SNP.843	3	220
SNP.844	10	130
SNP.845	13	230
SNP.846	19	225
SNP.847	8	253
SNP.848	20	116
SNP.849	21	260
SNP.850	20	32
SNP.851	2	141
SNP.852	14	173
SNP.853	16	223
SNP.854	17	220
SNP.855	15	320
SNP.856	19	156
SNP.857	1	23
SNP.858	1	23
SNP.859	16	159
SNP.860	16	159
SNP.861	16	55
SNP.862	16	55
SNP.863	14	199
SNP.864	5	266
SNP.865	7	135
SNP.866	8	180
SNP.867	17	154
SNP.868	5	160
SNP.869	5	160
SNP.870	14	117
SNP.871	14	254
SNP.872	19	191
SNP.873	1	198
SNP.874	17	232
SNP.875	17	99
SNP.876	8	50
SNP.877	8	50
SNP.878	19	127
SNP.879	19	127
SNP.880	3	206
SNP.881	10	74
SNP.882	17	157
SNP.883	2	133
SNP.884	11	126
SNP.885	5	123
SNP.886	16	40
SNP.887	15	146
SNP.888	17	114
SNP.889	8	70
SNP.890	14	135
SNP.891	20	155
SNP.892	20	155
SNP.893	20	155
SNP.894	2	223
SNP.895	5	51
SNP.896	5	51
SNP.897	5	51
SNP.898	14	212
SNP.899	14	212
SNP.900	14	212
SNP.901	20	42
SNP.902	13	128
SNP.903	13	128
SNP.904	7	86
SNP.905	7	86
SNP.906	6	84
SNP.907	3	215
SNP.908	14	106
SNP.909	14	106
SNP.910	14	106
SNP.911	3	215
SNP.912	16	0
SNP.913	2	111
SNP.914	10	228
SNP.915	10	228
SNP.916	8	222
SNP.917	20	0
SNP.918	4	85
SNP.919	8	129
SNP.920	15	320
SNP.921	2	103
SNP.922	9	266
SNP.923	11	126
SNP.924	4	97
SNP.925	19	47
SNP.926	10	79
SNP.927	17	123
SNP.928	14	93
SNP.929	2	262
SNP.930	2	262
SNP.931	2	262
SNP.932	14	57
SNP.933	14	57
SNP.934	14	57
SNP.935	14	104
SNP.936	8	129
SNP.937	10	112
SNP.938	11	177
SNP.939	20	187
SNP.940	2	156
SNP.941	1	69
SNP.942	20	42
SNP.943	5	266
SNP.944	10	47
SNP.945	20	165
SNP.946	20	165
SNP.947	1	171
SNP.948	4	34
SNP.949	4	34
SNP.950	4	34
SNP.951	17	157
SNP.952	19	105
SNP.953	19	105
SNP.954	19	105
SNP.955	5	161
SNP.956	8	53
SNP.957	14	104
SNP.958	14	104
SNP.959	14	104
SNP.960	12	14
SNP.961	2	168
SNP.962	9	267
SNP.963	8	186
SNP.964	4	97
SNP.965	11	135
SNP.966	20	185
SNP.967	20	58
SNP.968	4	126
SNP.969	17	189
SNP.970	8	112
SNP.971	8	112
SNP.972	7	130
SNP.973	1	171
SNP.974	18	33
SNP.975	10	123
SNP.976	3	234
SNP.977	14	25
SNP.978	5	150
SNP.979	14	22
SNP.980	8	281
SNP.981	14	22
SNP.982	4	133
SNP.983	2	144
SNP.984	2	144
SNP.985	11	112
SNP.986	11	112
SNP.987	17	121
SNP.988	4	36
SNP.989	14	248
SNP.990	1	23
SNP.991	14	104
SNP.992	19	271
SNP.993	2	198
SNP.994	7	139
SNP.995	7	139
SNP.996	10	80
SNP.997	10	80
SNP.998	20	20
SNP.999	1	173
SNP.1000	1	173
SNP.1001	19	215
SNP.1002	20	37
SNP.1003	3	220
SNP.1004	20	177
SNP.1005	8	129
SNP.1006	11	73
SNP.1007	7	267
SNP.1008	7	267
SNP.1009	19	178
SNP.1010	13	229
SNP.1011	14	25
SNP.1012	5	153
SNP.1013	2	177
SNP.1014	2	177
SNP.1015	2	177
SNP.1016	17	154
SNP.1017	8	186
SNP.1018	1	128
SNP.1019	1	128
SNP.1020	16	237
SNP.1021	15	310
SNP.1022	15	310
SNP.1023	15	310
SNP.1024	20	31
SNP.1025	20	132
SNP.1026	4	60
SNP.1027	5	171
SNP.1028	5	171
SNP.1029	7	56
SNP.1030	8	54
SNP.1031	7	56
SNP.1032	19	271
SNP.1033	8	206
SNP.1034	14	114
SNP.1035	11	159
SNP.1036	2	70
SNP.1037	2	70
SNP.1038	12	53
SNP.1039	8	160
SNP.1040	17	228
SNP.1041	2	247
SNP.1042	7	56
SNP.1043	20	132
SNP.1044	1	94
SNP.1045	19	47
SNP.1046	8	119
SNP.1047	2	201
SNP.1048	3	234
SNP.1049	8	141
SNP.1050	19	15
SNP.1051	14	76
SNP.1052	8	200
SNP.1053	19	174
SNP.1054	13	232
SNP.1055	8	233
SNP.1056	19	53
SNP.1057	10	150
SNP.1058	13	229
SNP.1059	20	184
SNP.1060	5	120
SNP.1061	2	171
SNP.1062	2	171
SNP.1063	2	176
SNP.1064	20	159
SNP.1065	4	58
SNP.1066	7	275
SNP.1067	7	275
SNP.1068	7	255
SNP.1069	2	213
SNP.1070	7	139
SNP.1071	1	266
SNP.1072	5	104
SNP.1073	8	203
SNP.1074	8	249
SNP.1075	14	316
SNP.1076	19	15
SNP.1077	19	15
SNP.1078	19	47
SNP.1079	6	107
SNP.1080	14	22
SNP.1081	13	222
SNP.1082	8	233
SNP.1083	13	228
SNP.1084	19	230
SNP.1085	4	116
SNP.1086	8	201
SNP.1087	1	173
SNP.1088	5	62
SNP.1089	17	136
SNP.1090	20	126
SNP.1091	20	126
SNP.1092	16	72
SNP.1093	5	190
SNP.1094	13	230
SNP.1095	13	230
SNP.1096	1	243
SNP.1097	1	243
SNP.1098	1	243
SNP.1099	1	144
SNP.1100	5	162
SNP.1101	12	55
SNP.1102	20	31
SNP.1103	20	31
SNP.1104	20	31
SNP.1105	5	36
SNP.1106	5	36
SNP.1107	13	218
SNP.1108	13	218
SNP.1109	2	158
SNP.1110	8	192
SNP.1111	8	192
SNP.1112	20	33
SNP.1113	20	33
SNP.1114	7	27
SNP.1115	7	249
SNP.1116	17	215
SNP.1117	20	24
SNP.1118	20	24
SNP.1119	20	24
SNP.1120	17	187
SNP.1121	11	121
SNP.1122	13	222
SNP.1123	5	136
SNP.1124	3	220
SNP.1125	20	185
SNP.1126	20	185
SNP.1127	11	148
SNP.1128	19	84
SNP.1129	16	0
SNP.1130	13	175
SNP.1131	13	175
SNP.1132	8	222
SNP.1133	13	231
SNP.1134	8	222
SNP.1135	16	223
SNP.1136	4	233
SNP.1137	8	200
SNP.1138	19	246
SNP.1139	4	205
SNP.1140	2	214
SNP.1141	8	232
SNP.1142	16	234
SNP.1143	6	21
SNP.1144	5	136
SNP.1145	5	136
SNP.1146	4	60
SNP.1147	10	56
SNP.1148	19	282
SNP.1149	19	282
SNP.1150	19	282
SNP.1151	1	150
SNP.1152	1	150
SNP.1153	19	97
SNP.1154	21	172
SNP.1155	14	266
SNP.1156	14	266
SNP.1157	7	41
SNP.1158	7	41
SNP.1159	17	154
SNP.1160	20	18
SNP.1161	11	97
SNP.1162	5	157
SNP.1163	20	23
SNP.1164	20	179
SNP.1165	16	0
SNP.1166	16	0
SNP.1167	4	237
SNP.1168	16	52
SNP.1169	10	225
SNP.1170	5	190
SNP.1171	17	83
SNP.1172	20	166
SNP.1173	2	254
SNP.1174	17	114
SNP.1175	19	127
SNP.1176	8	201
SNP.1177	1	145
SNP.1178	1	145
SNP.1179	8	251
SNP.1180	8	251
SNP.1181	5	143
SNP.1182	11	106
SNP.1183	8	168
SNP.1184	8	129
SNP.1185	8	168
SNP.1186	5	116
SNP.1187	16	58
SNP.1188	19	172
SNP.1189	19	172
SNP.1190	19	172
SNP.1191	16	58
SNP.1192	19	172
SNP.1193	16	196
SNP.1194	4	26
SNP.1195	4	26
SNP.1196	8	140
SNP.1197	8	140
SNP.1198	13	72
SNP.1199	2	102
SNP.1200	19	45
SNP.1201	17	213
SNP.1202	1	150
SNP.1203	20	159
SNP.1204	8	186
SNP.1205	20	159
SNP.1206	20	179
SNP.1207	20	145
SNP.1208	20	37
SNP.1209	14	236
SNP.1210	10	94
SNP.1211	14	28
SNP.1212	2	147
SNP.1213	4	0
SNP.1214	4	0
SNP.1215	4	0
SNP.1216	2	133
SNP.1217	13	169
SNP.1218	19	183
SNP.1219	10	41
SNP.1220	20	115
SNP.1221	7	267
SNP.1222	20	184
SNP.1223	20	0
SNP.1224	20	0
SNP.1225	11	121
SNP.1226	8	233
SNP.1227	8	233
SNP.1228	8	233
SNP.1229	21	150
SNP.1230	16	235
SNP.1231	20	145
SNP.1232	6	172
SNP.1233	12	38
SNP.1234	4	128
SNP.1235	7	130
SNP.1236	13	222
SNP.1237	8	151
SNP.1238	16	184
SNP.1239	14	173
SNP.1240	17	163
SNP.1241	17	163
SNP.1242	8	129
SNP.1243	5	53
SNP.1244	17	100
SNP.1245	16	40
SNP.1246	13	230
SNP.1247	1	100
SNP.1248	1	100
SNP.1249	16	0
SNP.1250	16	17
SNP.1251	18	30
SNP.1252	2	162
SNP.1253	2	162
SNP.1254	4	21
SNP.1255	4	21
SNP.1256	8	282
SNP.1257	16	139
SNP.1258	10	101
SNP.1259	20	163
SNP.1260	7	322
SNP.1261	8	174
SNP.1262	4	46
SNP.1263	4	237
SNP.1264	19	117
SNP.1265	4	97
SNP.1266	10	129
SNP.1267	2	187
SNP.1268	16	175
SNP.1269	16	175
SNP.1270	5	48
SNP.1271	5	60
SNP.1272	18	272
SNP.1273	2	23
SNP.1274	20	20
SNP.1275	20	20
SNP.1276	17	121
SNP.1277	20	131
SNP.1278	20	132
SNP.1279	20	159
SNP.1280	17	139
SNP.1281	7	107
SNP.1282	17	202
SNP.1283	17	213
SNP.1284	20	18
SNP.1285	13	223
SNP.1286	21	120
SNP.1287	19	201
SNP.1288	4	24
SNP.1289	16	223
SNP.1290	16	235
SNP.1291	20	88
SNP.1292	6	1
SNP.1293	14	76
SNP.1294	19	47
SNP.1295	5	96
SNP.1296	1	171
SNP.1297	7	48
SNP.1298	7	48
SNP.1299	13	166
SNP.1300	21	136
SNP.1301	21	136
SNP.1302	19	193
SNP.1303	4	126
SNP.1304	1	63
SNP.1305	16	0
SNP.1306	16	0
SNP.1307	3	164
SNP.1308	16	184
SNP.1309	8	119
SNP.1310	8	119
SNP.1311	20	0
SNP.1312	5	156
SNP.1313	20	135
SNP.1314	20	135
SNP.1315	1	173
SNP.1316	13	230
SNP.1317	5	160
SNP.1318	20	187
SNP.1319	20	187
SNP.1320	2	224
SNP.1321	4	46
SNP.1322	8	50
SNP.1323	11	143
SNP.1324	10	123
SNP.1325	10	123
SNP.1326	13	229
SNP.1327	16	139
SNP.1328	4	222
SNP.1329	13	228
SNP.1330	13	228
SNP.1331	10	47
SNP.1332	8	162
SNP.1333	8	201
SNP.1334	8	82
SNP.1335	20	139
SNP.1336	20	139
SNP.1337	14	254
SNP.1338	2	158
SNP.1339	17	114
SNP.1340	17	114
SNP.1341	17	32
SNP.1342	2	248
SNP.1343	7	312
SNP.1344	7	312
SNP.1345	8	200
SNP.1346	8	200
SNP.1347	14	198
SNP.1348	5	161
SNP.1349	10	140
SNP.1350	10	140
SNP.1351	10	140
SNP.1352	16	149
SNP.1353	1	128
SNP.1354	14	138
SNP.1355	13	166
SNP.1356	1	171
SNP.1357	16	55
SNP.1358	16	55
SNP.1359	8	200
SNP.1360	16	55
SNP.1361	4	126
SNP.1362	1	144
SNP.1363	8	273
SNP.1364	1	134
SNP.1365	1	134
SNP.1366	16	151
SNP.1367	1	130
SNP.1368	4	126
SNP.1369	14	25
SNP.1370	16	159
SNP.1371	14	212
SNP.1372	5	53
SNP.1373	10	223
SNP.1374	10	223
SNP.1375	16	0
SNP.1376	16	139
SNP.1377	7	86
SNP.1378	13	231
SNP.1379	7	180
SNP.1380	10	18
SNP.1381	15	310
SNP.1382	15	310
SNP.1383	10	76
SNP.1384	5	104
SNP.1385	11	73
SNP.1386	7	139
SNP.1387	19	194
SNP.1388	19	194
SNP.1389	5	0
SNP.1390	10	234
SNP.1391	10	234
SNP.1392	2	214
SNP.1393	2	214
SNP.1394	2	214
SNP.1395	2	214
SNP.1396	9	113
SNP.1397	17	155
SNP.1398	17	155
SNP.1399	17	155
SNP.1400	17	83
SNP.1401	17	83
SNP.1402	17	83
SNP.1403	7	136
SNP.1404	7	136
SNP.1405	2	228
SNP.1406	11	104
SNP.1407	17	33
SNP.1408	8	82
SNP.1409	3	69
SNP.1410	3	69
SNP.1411	8	201
SNP.1412	19	225
SNP.1413	2	133
SNP.1414	2	133
SNP.1415	8	160
SNP.1416	8	20
SNP.1417	17	116
SNP.1418	17	116
SNP.1419	14	183
SNP.1420	10	150
SNP.1421	19	257
SNP.1422	8	280
SNP.1423	5	114
SNP.1424	8	164
SNP.1425	17	213
SNP.1426	2	111
SNP.1427	13	230
SNP.1428	7	86
SNP.1429	5	159
SNP.1430	19	193
SNP.1431	19	191
SNP.1432	5	215
SNP.1433	2	162
SNP.1434	7	56
SNP.1435	5	141
SNP.1436	10	223
SNP.1437	4	133
SNP.1438	16	151
SNP.1439	4	97
SNP.1440	19	172
SNP.1441	20	187
SNP.1442	13	230
SNP.1443	19	297
SNP.1444	19	297
SNP.1445	8	245
SNP.1446	2	230
SNP.1447	2	230
SNP.1448	11	177
SNP.1449	11	177
SNP.1450	1	198
SNP.1451	19	182
SNP.1452	19	182
SNP.1453	19	182
SNP.1454	8	149
SNP.1455	7	27
SNP.1456	13	230
SNP.1457	8	289
SNP.1458	5	138
SNP.1459	5	175
SNP.1460	17	116
SNP.1461	8	54
SNP.1462	8	164
SNP.1463	14	46
SNP.1464	13	223
SNP.1465	16	51
SNP.1466	17	32
SNP.1467	3	139
SNP.1468	3	139
SNP.1469	8	189
SNP.1470	14	25
SNP.1471	1	63
SNP.1472	13	180
SNP.1473	10	79
SNP.1474	10	79
SNP.1475	5	159
SNP.1476	5	159
SNP.1477	21	28
SNP.1478	5	126
SNP.1479	5	126
SNP.1480	15	81
SNP.1481	13	215
SNP.1482	14	121
SNP.1483	2	214
SNP.1484	2	214
SNP.1485	16	159
SNP.1486	16	159
SNP.1487	8	192
SNP.1488	8	192
SNP.1489	13	171
SNP.1490	1	148
SNP.1491	19	0
SNP.1492	9	284
SNP.1493	13	191
SNP.1494	19	156
SNP.1495	7	250
SNP.1496	7	254
SNP.1497	14	93
SNP.1498	14	96
SNP.1499	1	198
SNP.1500	7	308
SNP.1501	19	127
SNP.1502	15	156
SNP.1503	5	159
SNP.1504	16	56
SNP.1505	16	56
SNP.1506	17	32
SNP.1507	14	200
SNP.1508	21	160
SNP.1509	1	231
SNP.1510	16	52
SNP.1511	16	52
SNP.1512	20	29
SNP.1513	20	29
SNP.1514	16	52
SNP.1515	19	193
SNP.1516	5	131
SNP.1517	17	83
SNP.1518	17	83
SNP.1519	20	18
SNP.1520	1	71
SNP.1521	7	180
SNP.1522	1	242
SNP.1523	7	180
SNP.1524	7	180
SNP.1525	8	72
SNP.1526	5	224
SNP.1527	5	224
SNP.1528	10	101
SNP.1529	17	25
SNP.1530	2	44
SNP.1531	17	25
SNP.1532	19	272
SNP.1533	19	51
SNP.1534	5	159
SNP.1535	2	214
SNP.1536	13	217
SNP.1537	13	217
SNP.1538	20	145
SNP.1539	4	229
SNP.1540	10	234
SNP.1541	19	199
SNP.1542	20	158
SNP.1543	16	184
SNP.1544	20	132
SNP.1545	20	132
SNP.1546	20	132
SNP.1547	5	162
SNP.1548	17	151
SNP.1549	14	76
SNP.1550	14	85
SNP.1551	19	199
SNP.1552	19	199
SNP.1553	7	139
SNP.1554	4	217
SNP.1555	7	139
SNP.1556	19	316
SNP.1557	2	44
SNP.1558	10	18
SNP.1559	10	18
SNP.1560	10	18
SNP.1561	13	223
SNP.1562	13	229
SNP.1563	8	50
SNP.1564	8	160
SNP.1565	8	160
SNP.1566	8	168
SNP.1567	8	168
SNP.1568	8	168
SNP.1569	5	62
SNP.1570	5	62
SNP.1571	10	89
SNP.1572	1	171
SNP.1573	8	160
SNP.1574	5	48
SNP.1575	2	141
SNP.1576	4	21
SNP.1577	4	21
SNP.1578	4	21
SNP.1579	2	184
SNP.1580	13	230
SNP.1581	16	175
SNP.1582	10	104
SNP.1583	20	187
SNP.1584	20	25
SNP.1585	21	333
SNP.1586	2	200
SNP.1587	17	72
SNP.1588	14	308
SNP.1589	14	308
SNP.1590	19	322
SNP.1591	5	25
SNP.1592	20	132
SNP.1593	11	135
SNP.1594	16	206
SNP.1595	20	263
SNP.1596	19	84
SNP.1597	10	73
SNP.1598	2	141
SNP.1599	2	141
SNP.1600	19	127
SNP.1601	11	32
SNP.1602	11	32
SNP.1603	20	98
SNP.1604	11	114
SNP.1605	20	147
SNP.1606	14	220
SNP.1607	19	257
SNP.1608	7	1
SNP.1609	7	1
SNP.1610	20	112
SNP.1611	17	47
SNP.1612	17	47
SNP.1613	17	123
SNP.1614	14	181
SNP.1615	5	228
SNP.1616	5	228
SNP.1617	5	228
SNP.1618	2	102
SNP.1619	2	102
SNP.1620	17	187
SNP.1621	4	137
SNP.1622	8	189
SNP.1623	11	106
SNP.1624	14	247
SNP.1625	16	166
SNP.1626	4	116
SNP.1627	14	235
SNP.1628	21	327
SNP.1629	13	230
SNP.1630	1	264
SNP.1631	1	266
SNP.1632	10	52
SNP.1633	14	240
SNP.1634	3	156
SNP.1635	5	97
SNP.1636	13	69
SNP.1637	5	118
SNP.1638	8	217
SNP.1639	19	191
SNP.1640	8	161
SNP.1641	11	177
SNP.1642	20	29
SNP.1643	20	147
SNP.1644	2	92
SNP.1645	4	192
SNP.1646	2	213
SNP.1647	8	54
SNP.1648	8	54
SNP.1649	2	171
SNP.1650	5	114
SNP.1651	5	114
SNP.1652	4	34
SNP.1653	2	44
SNP.1654	2	44
SNP.1655	14	76
SNP.1656	7	51
SNP.1657	14	254
SNP.1658	14	254
SNP.1659	8	253
SNP.1660	16	51
SNP.1661	16	51
SNP.1662	4	0
SNP.1663	4	21
SNP.1664	20	33
SNP.1665	20	20
SNP.1666	13	166
SNP.1667	13	166
SNP.1668	4	26
SNP.1669	1	130
SNP.1670	3	139
SNP.1671	3	139
SNP.1672	7	267
SNP.1673	5	155
SNP.1674	5	117
SNP.1675	16	143
SNP.1676	17	116
SNP.1677	7	134
SNP.1678	17	77
SNP.1679	17	215
SNP.1680	5	120
SNP.1681	5	190
SNP.1682	19	225
SNP.1683	2	286
SNP.1684	2	169
SNP.1685	8	161
SNP.1686	2	144
SNP.1687	2	144
SNP.1688	5	195
SNP.1689	5	195
SNP.1690	19	323
SNP.1691	5	195
SNP.1692	1	63
SNP.1693	4	34
SNP.1694	13	222
SNP.1695	1	134
SNP.1696	1	134
SNP.1697	14	22
SNP.1698	14	25
SNP.1699	17	25
SNP.1700	16	40
SNP.1701	20	147
SNP.1702	19	225
SNP.1703	14	25
SNP.1704	14	22
SNP.1705	13	175
SNP.1706	13	178
SNP.1707	6	172
SNP.1708	13	148
SNP.1709	13	148
SNP.1710	16	139
SNP.1711	2	198
SNP.1712	20	37
SNP.1713	14	162
SNP.1714	3	15
SNP.1715	8	192
SNP.1716	20	111
SNP.1717	19	242
SNP.1718	19	242
SNP.1719	3	15
SNP.1720	2	225
SNP.1721	2	176
SNP.1722	2	198
SNP.1723	5	114
SNP.1724	5	118
SNP.1725	20	110
SNP.1726	20	110
SNP.1727	7	141
SNP.1728	19	182
SNP.1729	2	232
SNP.1730	12	123
SNP.1731	1	130
SNP.1732	13	1
SNP.1733	2	133
SNP.1734	2	133
SNP.1735	2	140
SNP.1736	5	195
SNP.1737	5	195
SNP.1738	4	233
SNP.1739	4	233
SNP.1740	5	51
SNP.1741	9	45
SNP.1742	9	45
SNP.1743	4	127
SNP.1744	4	116
SNP.1745	9	138
SNP.1746	1	23
SNP.1747	1	171
SNP.1748	8	284
SNP.1749	2	22
SNP.1750	2	22
SNP.1751	2	22
SNP.1752	20	31
SNP.1753	20	37
SNP.1754	20	185
SNP.1755	15	288
SNP.1756	5	53
SNP.1757	13	230
SNP.1758	5	53
SNP.1759	13	228
SNP.1760	14	78
SNP.1761	13	230
SNP.1762	8	73
SNP.1763	8	73
SNP.1764	5	141
SNP.1765	5	161
SNP.1766	5	138
SNP.1767	5	138
SNP.1768	5	138
SNP.1769	1	255
SNP.1770	20	131
SNP.1771	20	131
SNP.1772	2	107
SNP.1773	8	189
SNP.1774	8	189
SNP.1775	19	53
SNP.1776	14	316
SNP.1777	14	316
SNP.1778	17	95
SNP.1779	17	95
SNP.1780	17	157
SNP.1781	20	187
SNP.1782	17	72
SNP.1783	17	157
SNP.1784	8	205
SNP.1785	17	147
SNP.1786	4	196
SNP.1787	21	335
SNP.1788	7	27
SNP.1789	8	162
SNP.1790	5	122
SNP.1791	5	122
SNP.1792	21	327
SNP.1793	21	327
SNP.1794	8	248
SNP.1795	8	248
SNP.1796	4	237
SNP.1797	4	237
SNP.1798	4	237
SNP.1799	7	129
SNP.1800	5	159
SNP.1801	14	152
SNP.1802	21	136
SNP.1803	14	171
SNP.1804	10	179
SNP.1805	16	59
SNP.1806	10	113
SNP.1807	3	227
SNP.1808	10	123
SNP.1809	16	151
SNP.1810	1	100
SNP.1811	5	116
SNP.1812	5	116
SNP.1813	14	316
SNP.1814	14	316
SNP.1815	10	150
SNP.1816	10	150
SNP.1817	13	175
SNP.1818	19	242
SNP.1819	19	242
SNP.1820	5	177
SNP.1821	8	201
SNP.1822	7	93
SNP.1823	11	138
SNP.1824	5	159
SNP.1825	8	173
SNP.1826	10	228
SNP.1827	21	120
SNP.1828	8	204
SNP.1829	11	113
SNP.1830	2	133
SNP.1831	20	247
SNP.1832	6	172
SNP.1833	14	310
SNP.1834	14	316
SNP.1835	17	34
SNP.1836	5	134
SNP.1837	5	122
SNP.1838	5	122
SNP.1839	20	23
SNP.1840	2	207
SNP.1841	19	323
SNP.1842	13	232
SNP.1843	2	207
SNP.1844	2	207
SNP.1845	2	207
SNP.1846	13	222
SNP.1847	14	152
SNP.1848	13	51
SNP.1849	20	147
SNP.1850	20	147
SNP.1851	20	32
SNP.1852	1	145
SNP.1853	8	169
SNP.1854	8	169
SNP.1855	19	105
SNP.1856	19	105
SNP.1857	17	123
SNP.1858	14	57
SNP.1859	11	99
SNP.1860	8	217
SNP.1861	21	333
SNP.1862	14	173
SNP.1863	5	132
SNP.1864	19	321
SNP.1865	17	83
SNP.1866	2	60
SNP.1867	7	57
SNP.1868	19	194
SNP.1869	1	266
SNP.1870	1	266
SNP.1871	8	253
SNP.1872	3	164
SNP.1873	1	265
SNP.1874	14	295
SNP.1875	14	295
SNP.1876	8	203
SNP.1877	7	164
SNP.1878	20	155
SNP.1879	17	31
SNP.1880	17	31
SNP.1881	11	112
SNP.1882	14	81
SNP.1883	17	116
SNP.1884	7	253
SNP.1885	20	147
SNP.1886	2	22
SNP.1887	2	22
SNP.1888	14	0
SNP.1889	16	0
SNP.1890	16	237
SNP.1891	11	127
SNP.1892	16	0
SNP.1893	16	0
SNP.1894	16	237
SNP.1895	14	28
SNP.1896	19	177
SNP.1897	1	159
SNP.1898	1	159
SNP.1899	10	74
SNP.1900	2	182
SNP.1901	20	132
SNP.1902	10	104
SNP.1903	10	104
SNP.1904	4	190
SNP.1905	14	200
SNP.1906	13	25
SNP.1907	2	292
SNP.1908	2	292
SNP.1909	13	228
SNP.1910	13	228
SNP.1911	13	228
SNP.1912	16	61
SNP.1913	16	71
SNP.1914	19	53
SNP.1915	19	53
SNP.1916	19	169
SNP.1917	5	88
SNP.1918	1	171
SNP.1919	8	174
SNP.1920	10	216
SNP.1921	8	200
SNP.1922	8	200
SNP.1923	10	226
SNP.1924	4	205
SNP.1925	14	266
SNP.1926	1	69
SNP.1927	5	144
SNP.1928	14	93
SNP.1929	7	134
SNP.1930	7	270
SNP.1931	10	179
SNP.1932	2	201
SNP.1933	14	93
SNP.1934	13	25
SNP.1935	17	114
SNP.1936	20	119
SNP.1937	20	119
SNP.1938	5	122
SNP.1939	19	282
SNP.1940	1	198
SNP.1941	13	218
SNP.1942	4	162
SNP.1943	10	123
SNP.1944	10	58
SNP.1945	17	224
SNP.1946	16	218
SNP.1947	5	266
SNP.1948	16	218
SNP.1949	1	261
SNP.1950	20	32
SNP.1951	4	125
SNP.1952	8	71
SNP.1953	8	168
SNP.1954	8	20
SNP.1955	8	50
SNP.1956	5	162
SNP.1957	13	169
SNP.1958	13	230
SNP.1959	20	111
SNP.1960	5	132
SNP.1961	19	267
SNP.1962	15	322
SNP.1963	19	117
SNP.1964	19	117
SNP.1965	13	185
SNP.1966	14	200
SNP.1967	16	234
SNP.1968	18	270
SNP.1969	20	20
SNP.1970	13	230
SNP.1971	6	164
SNP.1972	5	48
SNP.1973	5	48
SNP.1974	11	148
SNP.1975	11	148
SNP.1976	11	148
SNP.1977	15	310
SNP.1978	9	29
SNP.1979	14	266
SNP.1980	8	186
SNP.1981	10	140
SNP.1982	8	186
SNP.1983	1	63
SNP.1984	8	194
SNP.1985	8	194
SNP.1986	17	123
SNP.1987	20	1
SNP.1988	20	1
SNP.1989	8	129
SNP.1990	19	318
SNP.1991	20	18
SNP.1992	2	201
SNP.1993	6	164
SNP.1994	18	24
SNP.1995	18	24
SNP.1996	7	237
SNP.1997	16	149
SNP.1998	17	189
SNP.1999	7	86
SNP.2000	20	151
SNP.2001	6	75
SNP.2002	6	75
SNP.2003	4	116
SNP.2004	7	48
SNP.2005	7	48
SNP.2006	2	147
SNP.2007	19	183
SNP.2008	9	142
SNP.2009	7	27
SNP.2010	17	159
SNP.2011	8	20
SNP.2012	4	46
SNP.2013	4	240
SNP.2014	5	64
SNP.2015	19	15
SNP.2016	14	25
SNP.2017	14	25
SNP.2018	19	117
SNP.2019	2	292
SNP.2020	19	117
SNP.2021	2	292
SNP.2022	19	117
SNP.2023	5	161
SNP.2024	20	159
SNP.2025	19	225
SNP.2026	6	54
SNP.2027	14	310
SNP.2028	4	136
SNP.2029	17	154
SNP.2030	5	150
SNP.2031	14	248
SNP.2032	20	123
SNP.2033	7	48
SNP.2034	2	293
SNP.2035	6	167
SNP.2036	13	72
SNP.2037	17	160
SNP.2038	16	175
SNP.2039	16	184
SNP.2040	11	147
SNP.2041	7	41
SNP.2042	6	86
SNP.2043	5	159
SNP.2044	8	140
SNP.2045	8	141
SNP.2046	14	138
SNP.2047	14	138
SNP.2048	14	138
SNP.2049	19	100
SNP.2050	19	100
SNP.2051	17	147
SNP.2052	8	50
SNP.2053	14	174
SNP.2054	20	187
SNP.2055	5	53
SNP.2056	2	293
SNP.2057	16	139
SNP.2058	17	83
SNP.2059	5	224
SNP.2060	19	320
SNP.2061	16	234
SNP.2062	19	320
SNP.2063	5	161
SNP.2064	9	213
SNP.2065	16	40
SNP.2066	13	187
SNP.2067	7	51
SNP.2068	17	114
SNP.2069	20	64
SNP.2070	16	190
SNP.2071	17	157
SNP.2072	17	157
SNP.2073	20	155
SNP.2074	21	160
SNP.2075	20	119
SNP.2076	10	80
SNP.2077	10	80
SNP.2078	10	80
SNP.2079	17	99
SNP.2080	7	52
SNP.2081	8	233
SNP.2082	4	133
SNP.2083	4	133
SNP.2084	4	133
SNP.2085	2	255
SNP.2086	10	89
SNP.2087	2	255
SNP.2088	7	129
SNP.2089	13	128
SNP.2090	2	147
SNP.2091	5	150
SNP.2092	8	73
SNP.2093	8	73
SNP.2094	19	53
SNP.2095	20	157
SNP.2096	17	110
SNP.2097	17	110
SNP.2098	6	172
SNP.2099	5	53
SNP.2100	6	172
SNP.2101	16	0
SNP.2102	5	150
SNP.2103	1	264
SNP.2104	6	172
SNP.2105	16	51
SNP.2106	16	51
SNP.2107	13	230
SNP.2108	2	203
SNP.2109	16	0
SNP.2110	16	0
SNP.2111	2	133
SNP.2112	2	133
SNP.2113	1	231
SNP.2114	14	199
SNP.2115	19	67
SNP.2116	20	165
SNP.2117	8	201
SNP.2118	5	171
SNP.2119	4	136
SNP.2120	1	100
SNP.2121	1	100
SNP.2122	6	164
SNP.2123	6	164
SNP.2124	6	164
SNP.2125	20	131
SNP.2126	14	106
SNP.2127	17	116
SNP.2128	17	25
SNP.2129	4	116
SNP.2130	3	220
SNP.2131	3	220
SNP.2132	5	53
SNP.2133	13	166
SNP.2134	20	187
SNP.2135	2	102
SNP.2136	8	282
SNP.2137	16	153
SNP.2138	8	174
SNP.2139	19	242
SNP.2140	16	206
SNP.2141	10	179
SNP.2142	1	71
SNP.2143	18	190
SNP.2144	18	190
SNP.2145	18	190
SNP.2146	7	267
SNP.2147	17	89
SNP.2148	13	223
SNP.2149	1	171
SNP.2150	11	134
SNP.2151	7	133
SNP.2152	11	99
SNP.2153	16	223
SNP.2154	4	126
SNP.2155	20	123
SNP.2156	21	248
SNP.2157	5	134
SNP.2158	21	248
SNP.2159	5	54
SNP.2160	8	129
SNP.2161	8	283
SNP.2162	8	161
SNP.2163	8	161
SNP.2164	8	160
SNP.2165	14	173
SNP.2166	14	173
SNP.2167	14	173
SNP.2168	19	177
SNP.2169	19	177
SNP.2170	16	235
SNP.2171	16	235
SNP.2172	7	136
SNP.2173	10	98
SNP.2174	4	241
SNP.2175	21	76
SNP.2176	14	254
SNP.2177	19	156
SNP.2178	16	51
SNP.2179	8	290
SNP.2180	11	148
SNP.2181	11	148
SNP.2182	11	148
SNP.2183	14	135
SNP.2184	20	29
SNP.2185	20	29
SNP.2186	8	289
SNP.2187	19	174
SNP.2188	2	105
SNP.2189	14	99
SNP.2190	19	225
SNP.2191	19	225
SNP.2192	1	139
SNP.2193	19	297
SNP.2194	17	139
SNP.2195	20	32
SNP.2196	20	32
SNP.2197	7	169
SNP.2198	7	169
SNP.2199	5	126
SNP.2200	16	52
SNP.2201	5	116
SNP.2202	8	153
SNP.2203	19	321
SNP.2204	5	123
SNP.2205	15	317
SNP.2206	15	317
SNP.2207	19	225
SNP.2208	2	184
SNP.2209	5	143
SNP.2210	13	87
SNP.2211	10	104
SNP.2212	10	104
SNP.2213	19	242
SNP.2214	18	179
SNP.2215	20	182
SNP.2216	5	117
SNP.2217	14	39
SNP.2218	2	292
SNP.2219	19	172
SNP.2220	19	172
SNP.2221	20	155
SNP.2222	5	195
SNP.2223	8	192
SNP.2224	10	136
SNP.2225	10	136
SNP.2226	2	141
SNP.2227	14	22
SNP.2228	8	251
SNP.2229	17	83
SNP.2230	5	48
SNP.2231	14	28
SNP.2232	19	156
SNP.2233	7	57
SNP.2234	16	40
SNP.2235	18	32
SNP.2236	20	67
SNP.2237	20	67
SNP.2238	16	126
SNP.2239	7	254
SNP.2240	2	223
SNP.2241	2	268
SNP.2242	2	268
SNP.2243	19	177
SNP.2244	5	53
SNP.2245	17	25
SNP.2246	11	95
SNP.2247	14	165
SNP.2248	8	200
SNP.2249	2	262
SNP.2250	19	51
SNP.2251	13	155
SNP.2252	4	222
SNP.2253	4	222
SNP.2254	5	266
SNP.2255	4	233
SNP.2256	5	155
SNP.2257	10	56
SNP.2258	8	206
SNP.2259	1	173
SNP.2260	4	26
SNP.2261	5	126
SNP.2262	4	162
SNP.2263	15	318
SNP.2264	7	57
SNP.2265	20	182
SNP.2266	16	40
SNP.2267	14	247
SNP.2268	14	247
SNP.2269	1	130
SNP.2270	3	111
SNP.2271	7	169
SNP.2272	8	64
SNP.2273	8	64
SNP.2274	8	206
SNP.2275	8	206
SNP.2276	5	48
SNP.2277	5	150
SNP.2278	2	144
SNP.2279	7	57
SNP.2280	7	57
SNP.2281	13	229
SNP.2282	8	233
SNP.2283	4	167
SNP.2284	14	100
SNP.2285	19	47
SNP.2286	16	159
SNP.2287	17	154
SNP.2288	1	182
SNP.2289	10	18
SNP.2290	5	150
SNP.2291	5	266
SNP.2292	20	23
SNP.2293	8	153
SNP.2294	16	190
SNP.2295	19	319
SNP.2296	2	133
SNP.2297	2	133
SNP.2298	2	292
SNP.2299	8	168
SNP.2300	19	230
SNP.2301	8	253
SNP.2302	20	112
SNP.2303	20	112
SNP.2304	16	56
SNP.2305	16	56
SNP.2306	5	228
SNP.2307	19	193
SNP.2308	5	138
SNP.2309	20	119
SNP.2310	19	230
SNP.2311	19	230
SNP.2312	13	166
SNP.2313	11	95
SNP.2314	14	25
SNP.2315	5	104
SNP.2316	16	233
SNP.2317	7	122
SNP.2318	8	173
SNP.2319	5	159
SNP.2320	5	53
SNP.2321	10	73
SNP.2322	10	73
SNP.2323	16	51
SNP.2324	16	51
SNP.2325	20	158
SNP.2326	19	176
SNP.2327	19	105
SNP.2328	12	53
SNP.2329	16	151
SNP.2330	20	37
SNP.2331	8	245
SNP.2332	1	141
SNP.2333	1	141
SNP.2334	20	31
SNP.2335	20	31
SNP.2336	20	31
SNP.2337	21	337
SNP.2338	21	337
SNP.2339	3	111
SNP.2340	3	111
SNP.2341	4	229
SNP.2342	20	58
SNP.2343	20	110
SNP.2344	13	84
SNP.2345	10	129
SNP.2346	2	214
SNP.2347	19	257
SNP.2348	13	228
SNP.2349	13	188
SNP.2350	20	123
SNP.2351	8	253
SNP.2352	5	62
SNP.2353	8	149
SNP.2354	10	143
SNP.2355	8	189
SNP.2356	13	72
SNP.2357	13	72
SNP.2358	11	106
SNP.2359	2	113
SNP.2360	2	113
SNP.2361	2	113
SNP.2362	3	220
SNP.2363	10	129
SNP.2364	11	104
SNP.2365	5	160
SNP.2366	4	116
SNP.2367	8	200
SNP.2368	20	132
SNP.2369	17	149
SNP.2370	12	53
SNP.2371	13	128
SNP.2372	8	161
SNP.2373	2	228
SNP.2374	7	180
SNP.2375	8	200
SNP.2376	5	132
SNP.2377	7	27
SNP.2378	7	27
SNP.2379	10	47
SNP.2380	8	20
SNP.2381	16	146
SNP.2382	7	134
SNP.2383	14	247
SNP.2384	8	253
SNP.2385	20	168
SNP.2386	20	139
SNP.2387	20	139
SNP.2388	20	139
SNP.2389	14	138
SNP.2390	19	105
SNP.2391	19	195
SNP.2392	5	136
SNP.2393	5	136
SNP.2394	2	156
SNP.2395	1	71
SNP.2396	1	71
SNP.2397	8	149
SNP.2398	8	289
SNP.2399	8	205
SNP.2400	17	137
SNP.2401	17	137
SNP.2402	17	137
SNP.2403	5	162
SNP.2404	8	175
SNP.2405	20	119
SNP.2406	4	229
SNP.2407	18	202
SNP.2408	18	202
SNP.2409	1	139
SNP.2410	3	69
SNP.2411	17	123
SNP.2412	20	65
SNP.2413	20	65
SNP.2414	13	166
SNP.2415	14	235
SNP.2416	14	235
SNP.2417	14	235
SNP.2418	14	235
SNP.2419	10	47
SNP.2420	2	106
SNP.2421	19	193
SNP.2422	17	121
SNP.2423	16	51
SNP.2424	9	284
SNP.2425	9	284
SNP.2426	9	284
SNP.2427	17	100
SNP.2428	13	230
SNP.2429	11	159
SNP.2430	11	73
SNP.2431	11	73
SNP.2432	17	137
SNP.2433	17	99
SNP.2434	17	99
SNP.2435	11	159
SNP.2436	13	116
SNP.2437	8	153
SNP.2438	8	153
SNP.2439	13	187
SNP.2440	16	223
SNP.2441	16	223
SNP.2442	5	141
SNP.2443	5	141
SNP.2444	5	141
SNP.2445	3	156
SNP.2446	7	143
SNP.2447	8	180
SNP.2448	8	180
SNP.2449	8	186
SNP.2450	14	121
SNP.2451	14	121
SNP.2452	10	129
SNP.2453	4	116
SNP.2454	14	247
SNP.2455	14	247
SNP.2456	14	247
SNP.2457	2	147
SNP.2458	14	114
SNP.2459	5	134
SNP.2460	11	104
SNP.2461	5	51
SNP.2462	10	112
SNP.2463	10	112
SNP.2464	13	128
SNP.2465	19	191
SNP.2466	20	155
SNP.2467	6	0
SNP.2468	10	104
SNP.2469	13	75
SNP.2470	13	75
SNP.2471	14	138
SNP.2472	13	84
SNP.2473	5	141
SNP.2474	4	222
SNP.2475	5	126
SNP.2476	5	171
SNP.2477	16	52
SNP.2478	19	267
SNP.2479	19	267
SNP.2480	9	277
SNP.2481	4	34
SNP.2482	4	34
SNP.2483	8	175
SNP.2484	8	175
SNP.2485	20	88
SNP.2486	20	88
SNP.2487	5	146
SNP.2488	20	42
SNP.2489	10	41
SNP.2490	8	64
SNP.2491	18	267
SNP.2492	18	267
SNP.2493	20	23
SNP.2494	19	39
SNP.2495	14	166
SNP.2496	7	271
SNP.2497	7	271
SNP.2498	4	240
SNP.2499	7	48
SNP.2500	4	131
SNP.2501	7	133
SNP.2502	20	135
SNP.2503	20	135
SNP.2504	17	158
SNP.2505	13	180
SNP.2506	5	226
SNP.2507	9	0
SNP.2508	2	113
SNP.2509	20	133
SNP.2510	7	86
SNP.2511	20	145
SNP.2512	20	151
SNP.2513	20	159
SNP.2514	5	127
SNP.2515	8	177
SNP.2516	8	211
SNP.2517	7	107
SNP.2518	1	265
SNP.2519	14	0
SNP.2520	1	159
SNP.2521	20	32
SNP.2522	4	0
SNP.2523	1	255
SNP.2524	2	107
SNP.2525	2	107
SNP.2526	10	58
SNP.2527	14	240
SNP.2528	14	240
SNP.2529	7	164
SNP.2530	17	34
SNP.2531	2	254
SNP.2532	13	223
SNP.2533	5	175
SNP.2534	5	116
SNP.2535	18	161
SNP.2536	9	263
SNP.2537	11	148
SNP.2538	4	214
SNP.2539	2	209
SNP.2540	8	161
SNP.2541	5	160
SNP.2542	5	53
SNP.2543	19	201
SNP.2544	19	169
SNP.2545	19	169
SNP.2546	8	168
SNP.2547	8	284
SNP.2548	16	146
SNP.2549	17	77
SNP.2550	17	77
SNP.2551	2	158
SNP.2552	13	128
SNP.2553	2	92
SNP.2554	2	228
SNP.2555	11	159
SNP.2556	5	36
SNP.2557	2	209
SNP.2558	5	36
SNP.2559	19	172
SNP.2560	14	248
SNP.2561	18	174
SNP.2562	20	188
SNP.2563	2	198
SNP.2564	8	161
SNP.2565	8	161
SNP.2566	8	214
SNP.2567	4	126
SNP.2568	13	128
SNP.2569	13	128
SNP.2570	14	308
SNP.2571	14	308
SNP.2572	5	156
SNP.2573	2	144
SNP.2574	18	212
SNP.2575	10	112
SNP.2576	7	141
SNP.2577	7	141
SNP.2578	13	155
SNP.2579	17	139
SNP.2580	8	253
SNP.2581	20	145
SNP.2582	17	78
SNP.2583	4	233
SNP.2584	4	233
SNP.2585	2	292
SNP.2586	19	230
SNP.2587	4	126
SNP.2588	14	248
SNP.2589	5	64
SNP.2590	5	64
SNP.2591	5	131
SNP.2592	7	27
SNP.2593	7	27
SNP.2594	5	160
SNP.2595	8	189
SNP.2596	1	242
SNP.2597	1	242
SNP.2598	21	334
SNP.2599	8	245
SNP.2600	1	128
SNP.2601	4	97
SNP.2602	4	97
SNP.2603	19	242
SNP.2604	19	242
SNP.2605	10	56
SNP.2606	13	155
SNP.2607	13	155
SNP.2608	15	155
SNP.2609	2	286
SNP.2610	2	286
SNP.2611	3	241
SNP.2612	5	60
SNP.2613	20	179
SNP.2614	10	222
SNP.2615	2	182
SNP.2616	12	38
SNP.2617	2	133
SNP.2618	2	133
SNP.2619	17	154
SNP.2620	13	230
SNP.2621	15	126
SNP.2622	14	27
SNP.2623	14	27
SNP.2624	8	129
SNP.2625	20	37
SNP.2626	10	204
SNP.2627	10	204
SNP.2628	8	214
SNP.2629	17	149
SNP.2630	10	76
SNP.2631	4	214
SNP.2632	9	137
SNP.2633	8	206
SNP.2634	8	206
SNP.2635	5	177
SNP.2636	17	159
SNP.2637	17	159
SNP.2638	5	266
SNP.2639	20	147
SNP.2640	20	147
SNP.2641	20	147
SNP.2642	2	286
SNP.2643	16	223
SNP.2644	11	32
SNP.2645	14	254
SNP.2646	21	327
SNP.2647	7	312
SNP.2648	21	337
SNP.2649	21	337
SNP.2650	21	337
SNP.2651	20	37
SNP.2652	4	128
SNP.2653	5	36
SNP.2654	13	230
SNP.2655	13	230
SNP.2656	13	230
SNP.2657	20	18
SNP.2658	20	18
SNP.2659	13	222
SNP.2660	13	222
SNP.2661	13	222
SNP.2662	3	227
SNP.2663	13	0
SNP.2664	16	151
SNP.2665	19	321
SNP.2666	14	22
SNP.2667	7	27
SNP.2668	17	104
SNP.2669	19	191
SNP.2670	19	191
SNP.2671	19	191
SNP.2672	11	147
SNP.2673	11	147
SNP.2674	10	123
SNP.2675	7	279
SNP.2676	10	216
SNP.2677	4	72
SNP.2678	8	281
SNP.2679	14	114
SNP.2680	8	186
SNP.2681	3	205
SNP.2682	20	139
SNP.2683	4	116
SNP.2684	4	37
SNP.2685	7	275
SNP.2686	13	230
SNP.2687	17	154
SNP.2688	19	193
SNP.2689	19	84
SNP.2690	1	171
SNP.2691	17	116
SNP.2692	20	33
SNP.2693	19	191
SNP.2694	19	191
SNP.2695	5	136
SNP.2696	13	232
SNP.2697	20	131
SNP.2698	8	119
SNP.2699	8	248
SNP.2700	8	248
SNP.2701	13	217
SNP.2702	16	234
SNP.2703	17	159
SNP.2704	19	174
SNP.2705	1	32
SNP.2706	8	211
SNP.2707	19	195
SNP.2708	8	162
SNP.2709	5	224
SNP.2710	5	224
SNP.2711	1	171
SNP.2712	2	213
SNP.2713	10	104
SNP.2714	10	56
SNP.2715	14	174
SNP.2716	14	174
SNP.2717	8	206
SNP.2718	11	159
SNP.2719	11	134
SNP.2720	20	65
SNP.2721	20	65
SNP.2722	7	114
SNP.2723	7	139
SNP.2724	14	200
SNP.2725	5	156
SNP.2726	21	165
SNP.2727	1	71
SNP.2728	8	161
SNP.2729	20	182
SNP.2730	3	215
SNP.2731	7	133
SNP.2732	7	133
SNP.2733	7	133
SNP.2734	20	0
SNP.2735	20	37
SNP.2736	20	37
SNP.2737	4	237
SNP.2738	20	20
SNP.2739	19	100
SNP.2740	4	133
SNP.2741	19	199
SNP.2742	10	79
SNP.2743	9	277
SNP.2744	8	160
SNP.2745	8	160
SNP.2746	10	79
SNP.2747	10	79
SNP.2748	2	252
SNP.2749	8	173
SNP.2750	10	223
SNP.2751	4	97
SNP.2752	14	228
SNP.2753	4	0
SNP.2754	4	0
SNP.2755	11	106
SNP.2756	17	147
SNP.2757	18	30
SNP.2758	19	303
SNP.2759	2	286
SNP.2760	14	236
SNP.2761	4	97
SNP.2762	16	175
SNP.2763	16	175
SNP.2764	10	203
SNP.2765	5	190
SNP.2766	7	139
SNP.2767	17	129
SNP.2768	16	159
SNP.2769	16	166
SNP.2770	15	146
SNP.2771	14	240
SNP.2772	14	240
SNP.2773	14	166
SNP.2774	14	238
SNP.2775	7	210
SNP.2776	5	53
SNP.2777	19	179
SNP.2778	5	104
SNP.2779	5	104
SNP.2780	10	41
SNP.2781	17	114
SNP.2782	8	119
SNP.2783	8	119
SNP.2784	19	193
SNP.2785	9	200
SNP.2786	20	37
SNP.2787	20	20
SNP.2788	20	20
SNP.2789	16	166
SNP.2790	16	107
SNP.2791	10	80
SNP.2792	5	62
SNP.2793	14	39
SNP.2794	17	159
SNP.2795	16	184
SNP.2796	10	225
SNP.2797	8	200
SNP.2798	17	114
SNP.2799	13	230
SNP.2800	8	149
SNP.2801	8	149
SNP.2802	8	149
SNP.2803	5	123
SNP.2804	20	135
SNP.2805	20	135
SNP.2806	20	135
SNP.2807	16	235
SNP.2808	6	141
SNP.2809	8	222
SNP.2810	16	0
SNP.2811	10	129
SNP.2812	21	126
SNP.2813	16	0
SNP.2814	8	64
SNP.2815	8	64
SNP.2816	16	0
SNP.2817	14	22
SNP.2818	13	224
SNP.2819	19	53
SNP.2820	19	53
SNP.2821	4	133
SNP.2822	19	257
SNP.2823	2	182
SNP.2824	10	225
SNP.2825	20	37
SNP.2826	18	33
SNP.2827	19	179
SNP.2828	1	171
SNP.2829	17	112
SNP.2830	5	107
SNP.2831	19	194
SNP.2832	6	107
SNP.2833	19	193
SNP.2834	19	193
SNP.2835	19	193
SNP.2836	10	225
SNP.2837	7	86
SNP.2838	19	47
SNP.2839	11	129
SNP.2840	11	129
SNP.2841	11	129
SNP.2842	17	220
SNP.2843	17	220
SNP.2844	2	165
SNP.2845	19	67
SNP.2846	19	67
SNP.2847	5	120
SNP.2848	5	120
SNP.2849	5	120
SNP.2850	5	224
SNP.2851	7	92
SNP.2852	5	224
SNP.2853	2	293
SNP.2854	7	92
SNP.2855	5	53
SNP.2856	8	20
SNP.2857	8	20
SNP.2858	17	215
SNP.2859	8	180
SNP.2860	10	123
SNP.2861	8	212
SNP.2862	8	212
SNP.2863	10	74
SNP.2864	13	231
SNP.2865	19	282
SNP.2866	19	282
SNP.2867	2	141
SNP.2868	1	145
SNP.2869	1	145
SNP.2870	19	282
SNP.2871	8	289
SNP.2872	8	289
SNP.2873	2	182
SNP.2874	7	139
SNP.2875	19	191
SNP.2876	17	137
SNP.2877	17	137
SNP.2878	16	40
SNP.2879	16	40
SNP.2880	16	40
SNP.2881	10	75
SNP.2882	10	75
SNP.2883	10	75
SNP.2884	6	1
SNP.2885	6	1
SNP.2886	6	1
SNP.2887	8	161
SNP.2888	19	193
SNP.2889	20	37
SNP.2890	14	291
SNP.2891	4	125
SNP.2892	17	0
SNP.2893	17	0
SNP.2894	20	0
SNP.2895	20	0
SNP.2896	4	58
SNP.2897	16	40
SNP.2898	13	230
SNP.2899	8	289
SNP.2900	13	217
SNP.2901	2	158
SNP.2902	5	60
SNP.2903	5	60
SNP.2904	5	60
SNP.2905	19	271
SNP.2906	14	199
SNP.2907	17	136
SNP.2908	15	232
SNP.2909	20	180
SNP.2910	5	190
SNP.2911	2	182
SNP.2912	8	248
SNP.2913	4	122
SNP.2914	2	22
SNP.2915	2	22
SNP.2916	9	182
SNP.2917	19	48
SNP.2918	19	272
SNP.2919	19	272
SNP.2920	20	29
SNP.2921	5	161
SNP.2922	14	85
SNP.2923	14	85
SNP.2924	2	268
SNP.2925	2	268
SNP.2926	14	237
SNP.2927	7	271
SNP.2928	6	57
SNP.2929	5	60
SNP.2930	13	116
SNP.2931	13	116
SNP.2932	17	154
SNP.2933	10	178
SNP.2934	1	114
SNP.2935	7	57
SNP.2936	7	57
SNP.2937	8	233
SNP.2938	19	271
SNP.2939	2	116
SNP.2940	20	247
SNP.2941	14	104
SNP.2942	14	104
SNP.2943	5	175
SNP.2944	6	169
SNP.2945	19	201
SNP.2946	11	159
SNP.2947	17	189
SNP.2948	19	242
SNP.2949	20	33
SNP.2950	14	114
SNP.2951	13	230
SNP.2952	14	290
SNP.2953	1	100
SNP.2954	10	225
SNP.2955	17	77
SNP.2956	15	288
SNP.2957	20	159
SNP.2958	13	230
SNP.2959	5	135
SNP.2960	5	228
SNP.2961	5	227
SNP.2962	19	15
SNP.2963	19	177
SNP.2964	19	156
SNP.2965	19	257
SNP.2966	10	80
SNP.2967	13	166
SNP.2968	4	122
SNP.2969	4	122
SNP.2970	8	262
SNP.2971	8	262
SNP.2972	8	169
SNP.2973	8	169
SNP.2974	5	107
SNP.2975	20	184
SNP.2976	4	122
SNP.2977	4	122
SNP.2978	8	180
SNP.2979	8	180
SNP.2980	5	192
SNP.2981	19	201
SNP.2982	19	201
SNP.2983	2	187
SNP.2984	2	187
SNP.2985	2	188
SNP.2986	10	225
SNP.2987	19	172
SNP.2988	19	117
SNP.2989	8	0
SNP.2990	17	72
SNP.2991	20	179
SNP.2992	20	163
SNP.2993	20	180
SNP.2994	13	223
SNP.2995	3	234
SNP.2996	2	207
SNP.2997	4	128
SNP.2998	3	130
SNP.2999	3	130
SNP.3000	3	130
SNP.3001	12	121
SNP.3002	2	254
SNP.3003	13	223
SNP.3004	12	121
SNP.3005	8	280
SNP.3006	10	94
SNP.3007	6	78
SNP.3008	6	1
SNP.3009	16	59
SNP.3010	4	34
SNP.3011	19	56
SNP.3012	4	185
SNP.3013	20	20
SNP.3014	20	20
SNP.3015	14	89
SNP.3016	19	199
SNP.3017	19	199
SNP.3018	7	237
SNP.3019	1	139
SNP.3020	2	201
SNP.3021	9	284
SNP.3022	1	242
SNP.3023	16	52
SNP.3024	16	52
SNP.3025	8	206
SNP.3026	2	248
SNP.3027	14	248
SNP.3028	20	67
SNP.3029	15	322
SNP.3030	8	205
SNP.3031	5	177
SNP.3032	11	159
SNP.3033	17	72
SNP.3034	17	72
SNP.3035	10	73
SNP.3036	8	149
SNP.3037	19	282
SNP.3038	8	189
SNP.3039	8	189
SNP.3040	8	189
SNP.3041	20	58
SNP.3042	20	65
SNP.3043	1	24
SNP.3044	6	21
SNP.3045	5	155
SNP.3046	13	226
SNP.3047	17	104
SNP.3048	8	200
SNP.3049	7	1
SNP.3050	7	1
SNP.3051	20	131
SNP.3052	11	147
SNP.3053	1	148
SNP.3054	8	50
SNP.3055	10	129
SNP.3056	9	187
SNP.3057	9	187
SNP.3058	19	53
SNP.3059	8	280
SNP.3060	8	189
SNP.3061	17	86
SNP.3062	9	213
SNP.3063	2	44
SNP.3064	2	105
SNP.3065	2	105
SNP.3066	8	273
SNP.3067	7	267
SNP.3068	19	15
SNP.3069	8	200
SNP.3070	16	49
SNP.3071	16	49
SNP.3072	13	84
SNP.3073	2	224
SNP.3074	8	233
SNP.3075	8	233
SNP.3076	8	233
SNP.3077	14	236
SNP.3078	14	236
SNP.3079	13	230
SNP.3080	13	230
SNP.3081	8	262
SNP.3082	16	143
SNP.3083	19	195
SNP.3084	4	34
SNP.3085	4	34
SNP.3086	4	34
SNP.3087	8	227
SNP.3088	1	148
SNP.3089	1	148
SNP.3090	13	230
SNP.3091	5	116
SNP.3092	4	229
SNP.3093	13	75
SNP.3094	8	149
SNP.3095	16	184
SNP.3096	16	175
SNP.3097	4	97
SNP.3098	20	145
SNP.3099	14	198
SNP.3100	14	198
SNP.3101	14	198
SNP.3102	19	117
SNP.3103	19	39
SNP.3104	17	104
SNP.3105	19	117
SNP.3106	14	275
SNP.3107	19	191
SNP.3108	17	27
SNP.3109	7	250
SNP.3110	13	100
SNP.3111	1	23
SNP.3112	17	123
SNP.3113	20	185
SNP.3114	20	185
SNP.3115	7	269
SNP.3116	5	126
SNP.3117	16	184
SNP.3118	11	159
SNP.3119	11	159
SNP.3120	11	159
SNP.3121	10	79
SNP.3122	19	316
SNP.3123	4	132
SNP.3124	11	159
SNP.3125	19	117
SNP.3126	3	241
SNP.3127	5	177
SNP.3128	14	254
SNP.3129	20	187
SNP.3130	5	114
SNP.3131	16	61
SNP.3132	8	20
SNP.3133	8	50
SNP.3134	14	247
SNP.3135	19	105
SNP.3136	19	105
SNP.3137	19	271
SNP.3138	19	215
SNP.3139	18	33
SNP.3140	3	130
SNP.3141	20	173
SNP.3142	5	136
SNP.3143	5	146
SNP.3144	4	46
SNP.3145	20	187
SNP.3146	20	33
SNP.3147	20	33
SNP.3148	13	166
SNP.3149	16	139
SNP.3150	5	146
SNP.3151	10	231
SNP.3152	1	242
SNP.3153	19	51
SNP.3154	5	224
SNP.3155	5	224
SNP.3156	5	48
SNP.3157	9	182
SNP.3158	9	182
SNP.3159	7	182
SNP.3160	21	178
SNP.3161	16	152
SNP.3162	2	170
SNP.3163	16	175
SNP.3164	8	201
SNP.3165	21	221
SNP.3166	5	136
SNP.3167	4	229
SNP.3168	7	48
SNP.3169	14	316
SNP.3170	4	229
SNP.3171	13	229
SNP.3172	16	233
SNP.3173	16	233
SNP.3174	8	206
SNP.3175	18	118
SNP.3176	7	267
SNP.3177	19	84
SNP.3178	13	166
SNP.3179	13	166
SNP.3180	16	146
SNP.3181	6	169
SNP.3182	4	0
SNP.3183	6	1
SNP.3184	6	1
SNP.3185	6	1
SNP.3186	6	1
SNP.3187	16	237
SNP.3188	16	237
SNP.3189	7	48
SNP.3190	7	130
SNP.3191	16	146
SNP.3192	19	184
SNP.3193	19	184
SNP.3194	10	129
SNP.3195	5	88
SNP.3196	14	91
SNP.3197	20	24
SNP.3198	20	24
SNP.3199	16	233
SNP.3200	16	233
SNP.3201	2	133
SNP.3202	10	104
SNP.3203	10	56
SNP.3204	4	192
SNP.3205	4	192
SNP.3206	20	65
SNP.3207	10	56
SNP.3208	21	327
SNP.3209	1	150
SNP.3210	14	198
SNP.3211	8	222
SNP.3212	16	234
SNP.3213	6	86
SNP.3214	10	95
SNP.3215	2	165
SNP.3216	2	165
SNP.3217	13	223
SNP.3218	8	281
SNP.3219	1	255
SNP.3220	17	123
SNP.3221	5	146
SNP.3222	8	194
SNP.3223	16	233
SNP.3224	5	192
SNP.3225	5	192
SNP.3226	8	200
SNP.3227	8	273
SNP.3228	8	50
SNP.3229	8	50
SNP.3230	8	50
SNP.3231	14	173
SNP.3232	4	24
SNP.3233	5	129
SNP.3234	5	129
SNP.3235	13	97
SNP.3236	1	130
SNP.3237	19	194
SNP.3238	19	242
SNP.3239	10	74
SNP.3240	8	64
SNP.3241	13	217
SNP.3242	2	187
SNP.3243	2	187
SNP.3244	17	69
SNP.3245	5	266
SNP.3246	14	22
SNP.3247	8	253
SNP.3248	10	226
SNP.3249	17	72
SNP.3250	17	72
SNP.3251	4	237
SNP.3252	4	237
SNP.3253	5	266
SNP.3254	5	266
SNP.3255	5	266
SNP.3256	6	177
SNP.3257	14	93
SNP.3258	13	229
SNP.3259	20	123
SNP.3260	20	123
SNP.3261	10	73
SNP.3262	16	55
SNP.3263	16	55
SNP.3264	11	177
SNP.3265	11	177
SNP.3266	19	191
SNP.3267	19	191
SNP.3268	16	55
SNP.3269	16	146
SNP.3270	16	184
SNP.3271	2	181
SNP.3272	2	181
SNP.3273	4	162
SNP.3274	19	53
SNP.3275	8	168
SNP.3276	7	271
SNP.3277	3	205
SNP.3278	1	37
SNP.3279	14	125
SNP.3280	10	112
SNP.3281	2	60
SNP.3282	7	122
SNP.3283	17	149
SNP.3284	17	112
SNP.3285	2	147
SNP.3286	4	36
SNP.3287	4	36
SNP.3288	19	240
SNP.3289	19	246
SNP.3290	10	112
SNP.3291	11	104
SNP.3292	11	99
SNP.3293	20	184
SNP.3294	20	159
SNP.3295	20	159
SNP.3296	19	257
SNP.3297	8	200
SNP.3298	8	233
SNP.3299	20	159
SNP.3300	20	159
SNP.3301	19	53
SNP.3302	19	53
SNP.3303	8	141
SNP.3304	21	73
SNP.3305	10	101
SNP.3306	10	101
SNP.3307	19	172
SNP.3308	14	96
SNP.3309	14	198
SNP.3310	7	322
SNP.3311	14	28
SNP.3312	14	28
SNP.3313	7	229
SNP.3314	8	289
SNP.3315	7	28
SNP.3316	7	28
SNP.3317	10	123
SNP.3318	19	184
SNP.3319	10	123
SNP.3320	16	40
SNP.3321	10	123
SNP.3322	19	194
SNP.3323	6	77
SNP.3324	11	114
SNP.3325	1	0
SNP.3326	19	127
SNP.3327	8	253
SNP.3328	5	36
SNP.3329	5	36
SNP.3330	4	222
SNP.3331	11	135
SNP.3332	20	159
SNP.3333	1	100
SNP.3334	1	100
SNP.3335	7	51
SNP.3336	7	51
SNP.3337	7	51
SNP.3338	17	158
SNP.3339	10	129
SNP.3340	7	88
SNP.3341	1	140
SNP.3342	1	140
SNP.3343	5	129
SNP.3344	20	37
SNP.3345	10	94
SNP.3346	5	88
SNP.3347	20	184
SNP.3348	15	310
SNP.3349	7	253
SNP.3350	10	76
SNP.3351	2	144
SNP.3352	21	327
SNP.3353	10	140
SNP.3354	7	139
SNP.3355	5	117
SNP.3356	19	182
SNP.3357	10	89
SNP.3358	17	83
SNP.3359	19	53
SNP.3360	19	53
SNP.3361	19	53
SNP.3362	19	297
SNP.3363	19	297
SNP.3364	2	182
SNP.3365	17	31
SNP.3366	17	31
SNP.3367	17	31
SNP.3368	5	137
SNP.3369	5	54
SNP.3370	1	139
SNP.3371	5	48
SNP.3372	16	184
SNP.3373	8	173
SNP.3374	13	230
SNP.3375	13	230
SNP.3376	8	186
SNP.3377	13	222
SNP.3378	17	31
SNP.3379	14	173
SNP.3380	14	173
SNP.3381	20	18
SNP.3382	17	213
SNP.3383	10	234
SNP.3384	17	110
SNP.3385	5	53
SNP.3386	8	192
SNP.3387	5	70
SNP.3388	5	70
SNP.3389	8	192
SNP.3390	21	333
SNP.3391	21	28
SNP.3392	1	171
SNP.3393	20	184
SNP.3394	17	123
SNP.3395	17	123
SNP.3396	17	123
SNP.3397	4	116
SNP.3398	4	229
SNP.3399	3	188
SNP.3400	3	188
SNP.3401	17	78
SNP.3402	19	257
SNP.3403	11	177
SNP.3404	16	0
SNP.3405	19	257
SNP.3406	8	248
SNP.3407	8	248
SNP.3408	8	248
SNP.3409	14	240
SNP.3410	19	97
SNP.3411	6	164
SNP.3412	14	198
SNP.3413	14	198
SNP.3414	16	190
SNP.3415	16	190
SNP.3416	17	77
SNP.3417	19	191
SNP.3418	7	308
SNP.3419	18	62
SNP.3420	18	62
SNP.3421	1	171
SNP.3422	1	171
SNP.3423	19	169
SNP.3424	7	48
SNP.3425	7	48
SNP.3426	19	169
SNP.3427	10	18
SNP.3428	8	140
SNP.3429	8	72
SNP.3430	16	152
SNP.3431	2	177
SNP.3432	10	101
SNP.3433	11	177
SNP.3434	16	71
SNP.3435	19	48
SNP.3436	13	116
SNP.3437	4	136
SNP.3438	14	173
SNP.3439	14	173
SNP.3440	14	173
SNP.3441	8	168
SNP.3442	20	32
SNP.3443	20	23
SNP.3444	9	277
SNP.3445	2	60
SNP.3446	2	60
SNP.3447	5	132
SNP.3448	10	150
SNP.3449	15	310
SNP.3450	15	310
SNP.3451	14	198
SNP.3452	20	132
SNP.3453	2	141
SNP.3454	4	214
SNP.3455	4	214
SNP.3456	17	121
SNP.3457	17	121
SNP.3458	14	248
SNP.3459	1	128
SNP.3460	19	47
SNP.3461	2	262
SNP.3462	8	202
SNP.3463	14	167
SNP.3464	8	192
SNP.3465	8	192
SNP.3466	7	28
SNP.3467	7	28
SNP.3468	11	32
SNP.3469	5	192
SNP.3470	14	162
SNP.3471	5	70
SNP.3472	2	181
SNP.3473	15	310
SNP.3474	15	310
SNP.3475	15	310
SNP.3476	19	124
SNP.3477	19	124
SNP.3478	2	22
SNP.3479	2	22
SNP.3480	16	175
SNP.3481	20	64
SNP.3482	20	64
SNP.3483	17	112
SNP.3484	2	133
SNP.3485	14	106
SNP.3486	21	91
SNP.3487	6	78
SNP.3488	7	34
SNP.3489	4	240
SNP.3490	4	240
SNP.3491	5	157
SNP.3492	5	157
SNP.3493	5	157
SNP.3494	5	134
SNP.3495	5	161
SNP.3496	8	212
SNP.3497	2	286
SNP.3498	11	121
SNP.3499	17	149
SNP.3500	17	149
SNP.3501	13	166
SNP.3502	11	106
SNP.3503	4	126
SNP.3504	17	114
SNP.3505	8	186
SNP.3506	5	195
SNP.3507	4	116
SNP.3508	19	322
SNP.3509	19	322
SNP.3510	19	322
SNP.3511	5	51
SNP.3512	8	273
SNP.3513	19	297
SNP.3514	6	107
SNP.3515	17	121
SNP.3516	19	191
SNP.3517	1	110
SNP.3518	1	110
SNP.3519	19	183
SNP.3520	19	45
SNP.3521	4	178
SNP.3522	4	137
SNP.3523	5	155
SNP.3524	8	262
SNP.3525	2	171
SNP.3526	8	192
SNP.3527	1	100
SNP.3528	1	100
SNP.3529	4	127
SNP.3530	4	127
SNP.3531	18	135
SNP.3532	17	147
SNP.3533	17	123
SNP.3534	10	73
SNP.3535	10	58
SNP.3536	17	147
SNP.3537	13	230
SNP.3538	17	154
SNP.3539	13	231
SNP.3540	13	231
SNP.3541	8	173
SNP.3542	11	112
SNP.3543	8	248
SNP.3544	8	248
SNP.3545	8	248
SNP.3546	18	270
SNP.3547	14	76
SNP.3548	7	238
SNP.3549	8	50
SNP.3550	10	203
SNP.3551	5	53
SNP.3552	16	139
SNP.3553	20	179
SNP.3554	1	243
SNP.3555	2	268
SNP.3556	2	268
SNP.3557	2	268
SNP.3558	17	147
SNP.3559	16	233
SNP.3560	2	213
SNP.3561	2	213
SNP.3562	13	230
SNP.3563	17	213
SNP.3564	7	114
SNP.3565	7	114
SNP.3566	13	228
SNP.3567	2	44
SNP.3568	14	227
SNP.3569	1	264
SNP.3570	10	112
SNP.3571	10	112
SNP.3572	10	112
SNP.3573	10	123
SNP.3574	8	20
SNP.3575	14	173
SNP.3576	8	50
SNP.3577	18	142
SNP.3578	18	142
SNP.3579	5	62
SNP.3580	5	216
SNP.3581	8	50
SNP.3582	10	225
SNP.3583	1	261
SNP.3584	1	261
SNP.3585	8	53
SNP.3586	19	53
SNP.3587	16	237
SNP.3588	16	237
SNP.3589	7	164
SNP.3590	13	25
SNP.3591	17	31
SNP.3592	17	31
SNP.3593	15	231
SNP.3594	2	182
SNP.3595	16	49
SNP.3596	16	49
SNP.3597	2	182
SNP.3598	1	94
SNP.3599	5	195
SNP.3600	8	180
SNP.3601	1	134
SNP.3602	1	69
SNP.3603	8	251
SNP.3604	2	248
SNP.3605	1	266
SNP.3606	1	266
SNP.3607	13	228
SNP.3608	5	266
SNP.3609	5	266
SNP.3610	20	145
SNP.3611	20	145
SNP.3612	19	193
SNP.3613	13	185
SNP.3614	10	75
SNP.3615	20	188
SNP.3616	20	188
SNP.3617	5	166
SNP.3618	16	159
SNP.3619	10	75
SNP.3620	13	230
SNP.3621	8	140
SNP.3622	1	255
SNP.3623	13	223
SNP.3624	13	223
SNP.3625	14	0
SNP.3626	7	57
SNP.3627	19	242
SNP.3628	15	288
SNP.3629	13	226
SNP.3630	8	273
SNP.3631	18	270
SNP.3632	20	177
SNP.3633	8	168
SNP.3634	18	24
SNP.3635	4	26
SNP.3636	4	26
SNP.3637	17	189
SNP.3638	16	71
SNP.3639	16	71
SNP.3640	16	71
SNP.3641	11	121
SNP.3642	8	129
SNP.3643	1	231
SNP.3644	1	231
SNP.3645	1	243
SNP.3646	1	243
SNP.3647	1	243
SNP.3648	2	44
SNP.3649	20	145
SNP.3650	13	230
SNP.3651	1	104
SNP.3652	14	247
SNP.3653	14	173
SNP.3654	2	133
SNP.3655	20	42
SNP.3656	21	169
SNP.3657	17	147
SNP.3658	5	120
SNP.3659	5	120
SNP.3660	5	120
SNP.3661	8	211
SNP.3662	8	169
SNP.3663	8	169
SNP.3664	5	1
SNP.3665	5	1
SNP.3666	7	193
SNP.3667	20	59
SNP.3668	16	107
SNP.3669	16	106
SNP.3670	15	169
SNP.3671	4	122
SNP.3672	2	182
SNP.3673	8	54
SNP.3674	14	247
SNP.3675	11	112
SNP.3676	4	97
SNP.3677	5	117
SNP.3678	8	20
SNP.3679	4	126
SNP.3680	4	126
SNP.3681	7	52
SNP.3682	4	122
SNP.3683	3	234
SNP.3684	3	234
SNP.3685	5	117
SNP.3686	7	52
SNP.3687	2	44
SNP.3688	7	52
SNP.3689	17	154
SNP.3690	17	154
SNP.3691	10	101
SNP.3692	5	114
SNP.3693	1	104
SNP.3694	5	192
SNP.3695	5	192
SNP.3696	5	114
SNP.3697	18	78
SNP.3698	5	114
SNP.3699	5	159
SNP.3700	2	133
SNP.3701	2	133
SNP.3702	8	186
SNP.3703	8	141
SNP.3704	17	92
SNP.3705	7	267
SNP.3706	8	161
SNP.3707	8	161
SNP.3708	14	57
SNP.3709	8	249
SNP.3710	8	249
SNP.3711	8	281
SNP.3712	8	282
SNP.3713	5	116
SNP.3714	14	130
SNP.3715	1	139
SNP.3716	2	147
SNP.3717	1	160
SNP.3718	14	238
SNP.3719	5	153
SNP.3720	7	114
SNP.3721	20	155
SNP.3722	4	71
SNP.3723	4	71
SNP.3724	13	84
SNP.3725	20	147
SNP.3726	8	174
SNP.3727	8	174
SNP.3728	19	178
SNP.3729	5	127
SNP.3730	17	137
SNP.3731	5	195
SNP.3732	7	279
SNP.3733	7	279
SNP.3734	16	190
SNP.3735	14	236
SNP.3736	1	255
SNP.3737	18	33
SNP.3738	18	30
SNP.3739	14	254
SNP.3740	14	248
SNP.3741	14	248
SNP.3742	17	154
SNP.3743	11	101
SNP.3744	11	122
SNP.3745	11	32
SNP.3746	11	112
SNP.3747	19	53
SNP.3748	19	53
SNP.3749	1	110
SNP.3750	6	182
SNP.3751	8	233
SNP.3752	5	226
SNP.3753	2	105
SNP.3754	3	206
SNP.3755	20	18
SNP.3756	8	211
SNP.3757	17	213
SNP.3758	17	213
SNP.3759	2	255
SNP.3760	2	255
SNP.3761	2	255
SNP.3762	17	202
SNP.3763	2	198
SNP.3764	4	133
SNP.3765	17	104
SNP.3766	10	223
SNP.3767	4	172
SNP.3768	7	107
SNP.3769	7	107
SNP.3770	20	145
SNP.3771	4	237
SNP.3772	8	206
SNP.3773	13	232
SNP.3774	19	176
SNP.3775	5	266
SNP.3776	5	266
SNP.3777	2	232
SNP.3778	2	232
SNP.3779	2	232
SNP.3780	20	145
SNP.3781	20	145
SNP.3782	17	154
SNP.3783	13	230
SNP.3784	19	169
SNP.3785	19	169
SNP.3786	19	47
SNP.3787	2	228
SNP.3788	20	177
SNP.3789	19	169
SNP.3790	20	159
SNP.3791	20	159
SNP.3792	13	166
SNP.3793	13	166
SNP.3794	20	247
SNP.3795	14	220
SNP.3796	17	100
SNP.3797	17	100
SNP.3798	16	139
SNP.3799	1	173
SNP.3800	10	98
SNP.3801	10	98
SNP.3802	1	173
SNP.3803	19	191
SNP.3804	13	228
SNP.3805	10	216
SNP.3806	9	182
SNP.3807	8	189
SNP.3808	8	189
SNP.3809	4	126
SNP.3810	4	116
SNP.3811	17	112
SNP.3812	17	112
SNP.3813	16	237
SNP.3814	16	237
SNP.3815	20	165
SNP.3816	5	266
SNP.3817	5	266
SNP.3818	4	222
SNP.3819	8	203
SNP.3820	9	284
SNP.3821	17	121
SNP.3822	8	253
SNP.3823	17	100
SNP.3824	2	144
SNP.3825	2	144
SNP.3826	2	147
SNP.3827	2	147
SNP.3828	14	247
SNP.3829	8	206
SNP.3830	15	106
SNP.3831	2	147
SNP.3832	16	56
SNP.3833	16	56
SNP.3834	14	247
SNP.3835	8	164
SNP.3836	8	164
SNP.3837	4	126
SNP.3838	4	97
SNP.3839	20	155
SNP.3840	21	136
SNP.3841	21	136
SNP.3842	5	155
SNP.3843	15	154
SNP.3844	10	89
SNP.3845	20	133
SNP.3846	20	134
SNP.3847	7	130
SNP.3848	7	130
SNP.3849	9	128
SNP.3850	9	87
SNP.3851	19	182
SNP.3852	19	182
SNP.3853	8	201
SNP.3854	3	130
SNP.3855	1	182
SNP.3856	1	182
SNP.3857	1	182
SNP.3858	10	129
SNP.3859	8	140
SNP.3860	5	49
SNP.3861	19	15
SNP.3862	20	37
SNP.3863	20	31
SNP.3864	20	31
SNP.3865	19	54
SNP.3866	19	54
SNP.3867	5	132
SNP.3868	5	48
SNP.3869	20	157
SNP.3870	20	18
SNP.3871	8	95
SNP.3872	8	141
SNP.3873	15	322
SNP.3874	15	322
SNP.3875	21	333
SNP.3876	10	18
SNP.3877	19	117
SNP.3878	1	94
SNP.3879	1	94
SNP.3880	20	155
SNP.3881	17	100
SNP.3882	21	333
SNP.3883	21	333
SNP.3884	14	76
SNP.3885	14	22
SNP.3886	14	22
SNP.3887	20	139
SNP.3888	20	139
SNP.3889	20	179
SNP.3890	20	179
SNP.3891	10	74
SNP.3892	4	97
SNP.3893	1	110
SNP.3894	16	234
SNP.3895	8	112
SNP.3896	8	112
SNP.3897	13	229
SNP.3898	20	64
SNP.3899	20	64
SNP.3900	14	240
SNP.3901	14	240
SNP.3902	14	240
SNP.3903	13	232
SNP.3904	1	110
SNP.3905	14	228
SNP.3906	16	175
SNP.3907	16	175
SNP.3908	16	175
SNP.3909	17	89
SNP.3910	5	166
SNP.3911	5	166
SNP.3912	5	175
SNP.3913	10	89
SNP.3914	5	127
SNP.3915	5	127
SNP.3916	5	127
SNP.3917	11	63
SNP.3918	11	63
SNP.3919	11	63
SNP.3920	19	242
SNP.3921	14	130
SNP.3922	17	31
SNP.3923	17	31
SNP.3924	10	112
SNP.3925	11	99
SNP.3926	4	239
SNP.3927	8	175
SNP.3928	8	175
SNP.3929	8	175
SNP.3930	8	169
SNP.3931	13	232
SNP.3932	13	232
SNP.3933	2	147
SNP.3934	4	239
SNP.3935	20	98
SNP.3936	15	35
SNP.3937	20	145
SNP.3938	13	84
SNP.3939	17	112
SNP.3940	7	245
SNP.3941	20	33
SNP.3942	20	33
SNP.3943	4	237
SNP.3944	4	237
SNP.3945	13	229
SNP.3946	13	229
SNP.3947	19	177
SNP.3948	8	232
SNP.3949	13	231
SNP.3950	5	144
SNP.3951	13	217
SNP.3952	20	184
SNP.3953	8	173
SNP.3954	7	135
SNP.3955	11	99
SNP.3956	11	135
SNP.3957	5	195
SNP.3958	2	102
SNP.3959	20	58
SNP.3960	20	58
SNP.3961	20	58
SNP.3962	12	50
SNP.3963	4	71
SNP.3964	2	133
SNP.3965	7	114
SNP.3966	7	135
SNP.3967	7	130
SNP.3968	8	203
SNP.3969	2	233
SNP.3970	10	226
SNP.3971	1	150
SNP.3972	19	53
SNP.3973	7	271
SNP.3974	20	147
SNP.3975	8	203
SNP.3976	1	257
SNP.3977	13	75
SNP.3978	20	24
SNP.3979	4	133
SNP.3980	4	133
SNP.3981	5	51
SNP.3982	5	51
SNP.3983	8	211
SNP.3984	16	40
SNP.3985	19	179
SNP.3986	11	135
SNP.3987	2	182
SNP.3988	14	22
SNP.3989	14	290
SNP.3990	5	156
SNP.3991	9	140
SNP.3992	2	144
SNP.3993	8	160
SNP.3994	8	160
SNP.3995	20	116
SNP.3996	20	231
SNP.3997	20	231
SNP.3998	17	32
SNP.3999	5	51
SNP.4000	3	142
SNP.4001	13	223
SNP.4002	13	223
SNP.4003	8	149
SNP.4004	20	37
SNP.4005	8	141
SNP.4006	11	126
SNP.4007	11	126
SNP.4008	13	226
SNP.4009	14	290
SNP.4010	14	290
SNP.4011	13	226
SNP.4012	2	144
SNP.4013	1	243
SNP.4014	15	231
SNP.4015	17	110
SNP.4016	15	320
SNP.4017	1	69
SNP.4018	1	69
SNP.4019	5	166
SNP.4020	10	76
SNP.4021	8	204
SNP.4022	10	129
SNP.4023	14	162
SNP.4024	14	162
SNP.4025	5	97
SNP.4026	4	59
SNP.4027	10	223
SNP.4028	2	200
SNP.4029	19	0
SNP.4030	1	69
SNP.4031	8	201
SNP.4032	2	140
SNP.4033	16	107
SNP.4034	8	192
SNP.4035	8	186
SNP.4036	17	100
SNP.4037	19	230
SNP.4038	4	37
SNP.4039	14	117
SNP.4040	14	174
SNP.4041	4	214
SNP.4042	5	161
SNP.4043	5	161
SNP.4044	2	165
SNP.4045	17	100
SNP.4046	21	150
SNP.4047	2	213
SNP.4048	2	213
SNP.4049	1	242
SNP.4050	9	45
SNP.4051	14	81
SNP.4052	5	156
SNP.4053	5	156
SNP.4054	4	126
SNP.4055	4	126
SNP.4056	6	21
SNP.4057	5	215
SNP.4058	4	72
SNP.4059	8	168
SNP.4060	5	136
SNP.4061	5	136
SNP.4062	20	185
SNP.4063	18	30
SNP.4064	18	30
SNP.4065	20	139
SNP.4066	7	237
SNP.4067	5	195
SNP.4068	4	122
SNP.4069	10	223
SNP.4070	13	226
SNP.4071	10	80
SNP.4072	13	171
SNP.4073	13	171
SNP.4074	8	71
SNP.4075	10	134
SNP.4076	10	134
SNP.4077	20	177
SNP.4078	7	86
SNP.4079	4	196
SNP.4080	1	242
SNP.4081	4	237
SNP.4082	17	47
SNP.4083	13	222
SNP.4084	19	105
SNP.4085	10	112
SNP.4086	20	33
SNP.4087	17	224
SNP.4088	17	224
SNP.4089	1	69
SNP.4090	1	69
SNP.4091	4	97
SNP.4092	13	191
SNP.4093	19	172
SNP.4094	16	237
SNP.4095	16	237
SNP.4096	16	237
SNP.4097	19	143
SNP.4098	13	230
SNP.4099	16	152
SNP.4100	19	127
SNP.4101	8	233
SNP.4102	19	183
SNP.4103	2	78
SNP.4104	8	194
SNP.4105	19	53
SNP.4106	5	153
SNP.4107	5	153
SNP.4108	8	54
SNP.4109	8	54
SNP.4110	4	217
SNP.4111	5	124
SNP.4112	17	32
SNP.4113	7	86
SNP.4114	13	228
SNP.4115	19	47
SNP.4116	17	147
SNP.4117	19	45
SNP.4118	21	246
SNP.4119	8	141
SNP.4120	4	167
SNP.4121	15	310
SNP.4122	20	37
SNP.4123	16	0
SNP.4124	14	0
SNP.4125	1	100
SNP.4126	1	100
SNP.4127	14	167
SNP.4128	14	167
SNP.4129	17	121
SNP.4130	4	97
SNP.4131	19	193
SNP.4132	20	31
SNP.4133	16	143
SNP.4134	21	136
SNP.4135	20	147
SNP.4136	20	147
SNP.4137	7	114
SNP.4138	19	182
SNP.4139	16	184
SNP.4140	16	184
SNP.4141	16	184
SNP.4142	20	187
SNP.4143	17	78
SNP.4144	5	266
SNP.4145	5	49
SNP.4146	5	49
SNP.4147	5	49
SNP.4148	1	171
SNP.4149	8	273
SNP.4150	8	273
SNP.4151	10	74
SNP.4152	5	224
SNP.4153	5	224
SNP.4154	8	82
SNP.4155	8	82
SNP.4156	1	145
SNP.4157	20	182
SNP.4158	20	182
SNP.4159	19	105
SNP.4160	13	230
SNP.4161	19	191
SNP.4162	14	290
SNP.4163	10	198
SNP.4164	10	198
SNP.4165	19	193
SNP.4166	1	173
SNP.4167	6	145
SNP.4168	6	145
SNP.4169	20	147
SNP.4170	20	23
SNP.4171	20	23
SNP.4172	20	24
SNP.4173	7	229
SNP.4174	7	229
SNP.4175	1	242
SNP.4176	17	182
SNP.4177	17	182
SNP.4178	21	150
SNP.4179	19	271
SNP.4180	8	160
SNP.4181	8	160
SNP.4182	8	253
SNP.4183	5	226
SNP.4184	15	318
SNP.4185	5	226
SNP.4186	5	226
SNP.4187	2	247
SNP.4188	8	82
SNP.4189	19	282
SNP.4190	14	162
SNP.4191	5	171
SNP.4192	5	171
SNP.4193	10	74
SNP.4194	10	74
SNP.4195	6	86
SNP.4196	2	207
SNP.4197	3	156
SNP.4198	1	139
SNP.4199	1	139
SNP.4200	1	139
SNP.4201	17	163
SNP.4202	17	104
SNP.4203	5	62
SNP.4204	5	62
SNP.4205	4	234
SNP.4206	1	94
SNP.4207	2	228
SNP.4208	4	26
SNP.4209	8	273
SNP.4210	1	63
SNP.4211	10	89
SNP.4212	10	204
SNP.4213	10	204
SNP.4214	21	178
SNP.4215	10	204
SNP.4216	10	204
SNP.4217	1	243
SNP.4218	19	320
SNP.4219	13	87
SNP.4220	20	263
SNP.4221	17	27
SNP.4222	4	136
SNP.4223	16	234
SNP.4224	19	97
SNP.4225	5	191
SNP.4226	20	145
SNP.4227	21	0
SNP.4228	1	130
SNP.4229	4	34
SNP.4230	4	34
SNP.4231	16	184
SNP.4232	16	184
SNP.4233	20	126
SNP.4234	20	128
SNP.4235	8	95
SNP.4236	17	160
SNP.4237	16	52
SNP.4238	7	51
SNP.4239	5	166
SNP.4240	15	93
SNP.4241	16	153
SNP.4242	4	0
SNP.4243	1	130
SNP.4244	20	37
SNP.4245	4	128
SNP.4246	18	61
SNP.4247	18	30
SNP.4248	7	329
SNP.4249	1	243
SNP.4250	19	172
SNP.4251	14	220
SNP.4252	13	223
SNP.4253	20	188
SNP.4254	14	212
SNP.4255	20	177
SNP.4256	4	126
SNP.4257	4	126
SNP.4258	4	126
SNP.4259	19	124
SNP.4260	6	21
SNP.4261	6	21
SNP.4262	11	32
SNP.4263	14	174
SNP.4264	19	181
SNP.4265	19	272
SNP.4266	16	223
SNP.4267	8	249
SNP.4268	8	249
SNP.4269	16	223
SNP.4270	19	225
SNP.4271	14	291
SNP.4272	19	225
SNP.4273	13	230
SNP.4274	19	242
SNP.4275	2	224
SNP.4276	7	246
SNP.4277	20	132
SNP.4278	20	163
SNP.4279	19	39
SNP.4280	19	39
SNP.4281	19	53
SNP.4282	10	41
SNP.4283	10	41
SNP.4284	19	39
SNP.4285	19	39
SNP.4286	10	41
SNP.4287	10	79
SNP.4288	14	98
SNP.4289	14	98
SNP.4290	2	103
SNP.4291	8	173
SNP.4292	14	316
SNP.4293	17	232
SNP.4294	8	201
SNP.4295	11	159
SNP.4296	2	162
SNP.4297	3	205
SNP.4298	20	31
SNP.4299	8	173
SNP.4300	16	0
SNP.4301	16	0
SNP.4302	16	106
SNP.4303	16	40
SNP.4304	5	138
SNP.4305	5	135
SNP.4306	8	173
SNP.4307	5	133
SNP.4308	2	187
SNP.4309	13	135
SNP.4310	10	41
SNP.4311	20	37
SNP.4312	19	191
SNP.4313	7	253
SNP.4314	13	230
SNP.4315	2	247
SNP.4316	19	282
SNP.4317	6	170
SNP.4318	13	187
SNP.4319	10	18
SNP.4320	10	18
SNP.4321	10	18
SNP.4322	8	173
SNP.4323	11	106
SNP.4324	19	15
SNP.4325	19	225
SNP.4326	7	253
SNP.4327	17	121
SNP.4328	5	166
SNP.4329	20	37
SNP.4330	7	279
SNP.4331	5	166
SNP.4332	14	275
SNP.4333	6	78
SNP.4334	6	78
SNP.4335	11	121
SNP.4336	11	121
SNP.4337	19	39
SNP.4338	19	39
SNP.4339	20	133
SNP.4340	19	179
SNP.4341	19	179
SNP.4342	14	114
SNP.4343	19	45
SNP.4344	21	165
SNP.4345	17	112
SNP.4346	7	129
SNP.4347	2	198
SNP.4348	17	83
SNP.4349	17	83
SNP.4350	2	262
SNP.4351	1	264
SNP.4352	13	223
SNP.4353	17	159
SNP.4354	17	159
SNP.4355	17	159
SNP.4356	5	117
SNP.4357	16	143
SNP.4358	2	232
SNP.4359	5	143
SNP.4360	2	0
SNP.4361	17	83
SNP.4362	14	25
SNP.4363	7	27
SNP.4364	20	33
SNP.4365	1	244
SNP.4366	19	267
SNP.4367	20	177
SNP.4368	19	193
SNP.4369	19	193
SNP.4370	19	273
SNP.4371	2	286
SNP.4372	21	0
SNP.4373	5	48
SNP.4374	5	48
SNP.4375	20	179
SNP.4376	20	179
SNP.4377	9	128
SNP.4378	14	91
SNP.4379	11	106
SNP.4380	13	116
SNP.4381	18	24
SNP.4382	8	20
SNP.4383	10	227
SNP.4384	7	107
SNP.4385	8	20
SNP.4386	17	232
SNP.4387	17	232
SNP.4388	17	228
SNP.4389	17	228
SNP.4390	7	182
SNP.4391	5	225
SNP.4392	19	272
SNP.4393	19	124
SNP.4394	19	124
SNP.4395	19	124
SNP.4396	7	41
SNP.4397	7	41
SNP.4398	7	41
SNP.4399	5	72
SNP.4400	5	72
SNP.4401	5	72
SNP.4402	16	152
SNP.4403	17	116
SNP.4404	17	116
SNP.4405	2	105
SNP.4406	8	201
SNP.4407	2	92
SNP.4408	14	173
SNP.4409	14	316
SNP.4410	14	104
SNP.4411	14	316
SNP.4412	17	220
SNP.4413	14	165
SNP.4414	14	165
SNP.4415	14	165
SNP.4416	7	229
SNP.4417	20	145
SNP.4418	5	155
SNP.4419	5	155
SNP.4420	19	39
SNP.4421	21	337
SNP.4422	19	179
SNP.4423	19	179
SNP.4424	21	333
SNP.4425	20	159
SNP.4426	10	80
SNP.4427	16	51
SNP.4428	18	272
SNP.4429	16	159
SNP.4430	1	173
SNP.4431	8	233
SNP.4432	10	222
SNP.4433	10	222
SNP.4434	1	23
SNP.4435	14	235
SNP.4436	20	139
SNP.4437	20	139
SNP.4438	19	117
SNP.4439	19	257
SNP.4440	16	190
SNP.4441	19	191
SNP.4442	19	199
SNP.4443	10	129
SNP.4444	12	130
SNP.4445	5	224
SNP.4446	5	224
SNP.4447	10	225
SNP.4448	8	168
SNP.4449	20	59
SNP.4450	12	14
SNP.4451	17	114
SNP.4452	20	132
SNP.4453	17	215
SNP.4454	8	20
SNP.4455	8	20
SNP.4456	8	20
SNP.4457	8	72
SNP.4458	8	201
SNP.4459	8	201
SNP.4460	2	147
SNP.4461	6	174
SNP.4462	8	222
SNP.4463	7	322
SNP.4464	1	100
SNP.4465	4	0
SNP.4466	8	169
SNP.4467	16	107
SNP.4468	10	41
SNP.4469	19	48
SNP.4470	19	48
SNP.4471	1	173
SNP.4472	20	247
SNP.4473	1	173
SNP.4474	10	79
SNP.4475	19	39
SNP.4476	4	97
SNP.4477	20	42
SNP.4478	18	270
SNP.4479	3	69
SNP.4480	9	140
SNP.4481	6	167
SNP.4482	19	84
SNP.4483	14	135
SNP.4484	4	46
SNP.4485	14	199
SNP.4486	8	222
SNP.4487	4	0
SNP.4488	21	178
SNP.4489	7	107
SNP.4490	7	107
SNP.4491	4	190
SNP.4492	10	41
SNP.4493	7	246
SNP.4494	7	246
SNP.4495	20	18
SNP.4496	9	266
SNP.4497	5	116
SNP.4498	5	114
SNP.4499	1	100
SNP.4500	5	117
SNP.4501	5	117
SNP.4502	14	199
SNP.4503	14	199
SNP.4504	17	147
SNP.4505	20	187
SNP.4506	11	148
SNP.4507	5	36
SNP.4508	4	126
SNP.4509	9	277
SNP.4510	5	120
SNP.4511	5	120
SNP.4512	4	126
SNP.4513	9	229
SNP.4514	9	229
SNP.4515	9	229
SNP.4516	4	126
SNP.4517	1	261
SNP.4518	1	255
SNP.4519	3	130
SNP.4520	3	130
SNP.4521	8	169
SNP.4522	8	175
SNP.4523	14	247
SNP.4524	2	111
SNP.4525	16	52
SNP.4526	5	127
SNP.4527	19	143
SNP.4528	7	329
SNP.4529	8	175
SNP.4530	20	158
SNP.4531	17	182
SNP.4532	6	145
SNP.4533	16	233
SNP.4534	19	15
SNP.4535	2	286
SNP.4536	2	140
SNP.4537	5	51
SNP.4538	5	51
SNP.4539	5	51
SNP.4540	8	192
SNP.4541	14	267
SNP.4542	1	94
SNP.4543	1	100
SNP.4544	14	236
SNP.4545	6	179
SNP.4546	5	126
SNP.4547	20	123
SNP.4548	19	257
SNP.4549	19	193
SNP.4550	14	266
SNP.4551	6	21
SNP.4552	19	48
SNP.4553	19	52
SNP.4554	10	114
SNP.4555	4	133
SNP.4556	14	173
SNP.4557	2	139
SNP.4558	2	151
SNP.4559	2	151
SNP.4560	1	69
SNP.4561	17	158
SNP.4562	5	175
SNP.4563	5	160
SNP.4564	5	160
SNP.4565	3	69
SNP.4566	2	169
SNP.4567	2	169
SNP.4568	7	139
SNP.4569	17	27
SNP.4570	5	51
SNP.4571	13	230
SNP.4572	6	38
SNP.4573	7	51
SNP.4574	17	147
SNP.4575	17	147
SNP.4576	17	147
SNP.4577	17	147
SNP.4578	7	48
SNP.4579	19	55
SNP.4580	1	160
SNP.4581	1	160
SNP.4582	17	157
SNP.4583	10	150
SNP.4584	5	72
SNP.4585	5	72
SNP.4586	20	157
SNP.4587	16	233
SNP.4588	16	233
SNP.4589	16	233
SNP.4590	16	17
SNP.4591	14	22
SNP.4592	19	297
SNP.4593	19	297
SNP.4594	20	145
SNP.4595	14	240
SNP.4596	14	228
SNP.4597	13	230
SNP.4598	19	297
SNP.4599	19	225
SNP.4600	3	227
SNP.4601	5	159
SNP.4602	20	151
SNP.4603	20	151
SNP.4604	19	297
SNP.4605	7	27
SNP.4606	2	292
SNP.4607	2	268
SNP.4608	20	155
SNP.4609	17	114
SNP.4610	2	139
SNP.4611	7	269
SNP.4612	5	144
SNP.4613	19	282
SNP.4614	19	177
SNP.4615	20	110
SNP.4616	20	110
SNP.4617	3	167
SNP.4618	19	282
SNP.4619	4	229
SNP.4620	4	229
SNP.4621	4	229
SNP.4622	4	214
SNP.4623	8	119
SNP.4624	7	141
SNP.4625	11	95
SNP.4626	18	0
SNP.4627	18	0
SNP.4628	14	114
SNP.4629	14	114
SNP.4630	5	177
SNP.4631	5	177
SNP.4632	2	255
SNP.4633	19	257
SNP.4634	8	129
SNP.4635	14	194
SNP.4636	13	25
SNP.4637	13	25
SNP.4638	14	238
SNP.4639	9	169
SNP.4640	11	121
SNP.4641	11	126
SNP.4642	10	52
SNP.4643	11	99
SNP.4644	5	70
SNP.4645	7	193
SNP.4646	7	193
SNP.4647	8	129
SNP.4648	10	57
SNP.4649	8	20
SNP.4650	14	114
SNP.4651	14	114
SNP.4652	14	114
SNP.4653	20	111
SNP.4654	8	50
SNP.4655	8	50
SNP.4656	14	199
SNP.4657	9	140
SNP.4658	5	143
SNP.4659	5	156
SNP.4660	16	184
SNP.4661	17	121
SNP.4662	17	121
SNP.4663	5	144
SNP.4664	14	121
SNP.4665	14	76
SNP.4666	17	123
SNP.4667	20	32
SNP.4668	2	144
SNP.4669	8	201
SNP.4670	8	253
SNP.4671	2	60
SNP.4672	17	34
SNP.4673	17	121
SNP.4674	2	187
SNP.4675	2	255
SNP.4676	2	255
SNP.4677	16	237
SNP.4678	19	179
SNP.4679	19	179
SNP.4680	19	179
SNP.4681	11	113
SNP.4682	17	123
SNP.4683	17	116
SNP.4684	4	233
SNP.4685	5	224
SNP.4686	10	146
SNP.4687	8	50
SNP.4688	2	248
SNP.4689	10	101
SNP.4690	20	159
SNP.4691	8	200
SNP.4692	8	212
SNP.4693	13	229
SNP.4694	2	255
SNP.4695	5	225
SNP.4696	19	143
SNP.4697	20	33
SNP.4698	2	169
SNP.4699	2	169
SNP.4700	17	114
SNP.4701	7	308
SNP.4702	7	308
SNP.4703	7	182
SNP.4704	8	95
SNP.4705	9	29
SNP.4706	9	29
SNP.4707	9	29
SNP.4708	13	230
SNP.4709	13	230
SNP.4710	13	230
SNP.4711	8	175
SNP.4712	14	166
SNP.4713	14	166
SNP.4714	20	165
SNP.4715	10	94
SNP.4716	4	172
SNP.4717	10	150
SNP.4718	8	211
SNP.4719	19	179
SNP.4720	19	179
SNP.4721	20	128
SNP.4722	19	242
SNP.4723	7	180
SNP.4724	7	169
SNP.4725	8	112
SNP.4726	19	172
SNP.4727	17	121
SNP.4728	17	121
SNP.4729	20	31
SNP.4730	8	206
SNP.4731	17	184
SNP.4732	20	29
SNP.4733	19	172
SNP.4734	13	215
SNP.4735	8	175
SNP.4736	20	187
SNP.4737	17	139
SNP.4738	19	39
SNP.4739	19	39
SNP.4740	17	77
SNP.4741	14	114
SNP.4742	19	55
SNP.4743	19	322
SNP.4744	19	323
SNP.4745	8	245
SNP.4746	7	256
SNP.4747	1	104
SNP.4748	14	173
SNP.4749	5	228
SNP.4750	13	135
SNP.4751	5	190
SNP.4752	20	32
SNP.4753	20	32
SNP.4754	5	190
SNP.4755	7	107
SNP.4756	9	29
SNP.4757	16	196
SNP.4758	16	196
SNP.4759	1	104
SNP.4760	20	139
SNP.4761	1	171
SNP.4762	2	234
SNP.4763	8	253
SNP.4764	5	141
SNP.4765	14	254
SNP.4766	14	254
SNP.4767	5	141
SNP.4768	17	136
SNP.4769	10	41
SNP.4770	10	47
SNP.4771	10	41
SNP.4772	5	266
SNP.4773	14	46
SNP.4774	10	41
SNP.4775	8	180
SNP.4776	19	272
SNP.4777	4	126
SNP.4778	4	241
SNP.4779	4	241
SNP.4780	5	53
SNP.4781	5	55
SNP.4782	16	223
SNP.4783	2	162
SNP.4784	13	25
SNP.4785	10	41
SNP.4786	11	129
SNP.4787	17	213
SNP.4788	18	276
SNP.4789	3	130
SNP.4790	20	139
SNP.4791	20	157
SNP.4792	20	157
SNP.4793	5	226
SNP.4794	5	226
SNP.4795	7	275
SNP.4796	14	22
SNP.4797	14	22
SNP.4798	16	159
SNP.4799	16	159
SNP.4800	19	48
SNP.4801	5	146
SNP.4802	8	82
SNP.4803	3	220
SNP.4804	3	220
SNP.4805	19	194
SNP.4806	7	139
SNP.4807	21	248
SNP.4808	14	93
SNP.4809	17	154
SNP.4810	2	141
SNP.4811	5	48
SNP.4812	20	180
SNP.4813	5	175
SNP.4814	14	141
SNP.4815	20	132
SNP.4816	10	140
SNP.4817	7	237
SNP.4818	2	60
SNP.4819	2	60
SNP.4820	2	60
SNP.4821	10	129
SNP.4822	5	153
SNP.4823	4	234
SNP.4824	2	60
SNP.4825	16	190
SNP.4826	16	190
SNP.4827	20	187
SNP.4828	13	230
SNP.4829	5	97
SNP.4830	5	97
SNP.4831	8	222
SNP.4832	8	222
SNP.4833	6	167
SNP.4834	20	27
SNP.4835	5	114
SNP.4836	5	114
SNP.4837	14	220
SNP.4838	10	94
SNP.4839	20	119
SNP.4840	8	251
SNP.4841	20	18
SNP.4842	19	215
SNP.4843	11	122
SNP.4844	11	122
SNP.4845	19	225
SNP.4846	13	84
SNP.4847	13	84
SNP.4848	14	104
SNP.4849	10	225
SNP.4850	14	76
SNP.4851	14	76
SNP.4852	19	257
SNP.4853	14	76
SNP.4854	8	149
SNP.4855	16	190
SNP.4856	8	217
SNP.4857	20	179
SNP.4858	20	24
SNP.4859	17	224
SNP.4860	17	224
SNP.4861	14	181
SNP.4862	8	248
SNP.4863	2	133
SNP.4864	8	248
SNP.4865	17	215
SNP.4866	20	37
SNP.4867	17	34
SNP.4868	17	34
SNP.4869	5	175
SNP.4870	20	187
SNP.4871	16	106
SNP.4872	18	212
SNP.4873	2	198
SNP.4874	14	238
SNP.4875	14	238
SNP.4876	8	245
SNP.4877	4	136
SNP.4878	15	310
SNP.4879	8	54
SNP.4880	2	70
SNP.4881	14	240
SNP.4882	20	166
SNP.4883	20	166
SNP.4884	19	58
SNP.4885	8	20
SNP.4886	2	232
SNP.4887	4	34
SNP.4888	19	39
SNP.4889	17	114
SNP.4890	17	137
SNP.4891	8	153
SNP.4892	8	153
SNP.4893	11	101
SNP.4894	20	182
SNP.4895	20	173
SNP.4896	4	136
SNP.4897	10	129
SNP.4898	5	64
SNP.4899	16	40
SNP.4900	16	59
SNP.4901	16	59
SNP.4902	8	227
SNP.4903	20	114
SNP.4904	1	128
SNP.4905	5	114
SNP.4906	2	22
SNP.4907	2	22
SNP.4908	3	234
SNP.4909	7	210
SNP.4910	17	147
SNP.4911	8	161
SNP.4912	8	161
SNP.4913	8	161
SNP.4914	10	198
SNP.4915	14	104
SNP.4916	14	104
SNP.4917	6	21
SNP.4918	6	21
SNP.4919	6	21
SNP.4920	16	151
SNP.4921	4	239
SNP.4922	4	239
SNP.4923	8	192
SNP.4924	18	135
SNP.4925	18	161
SNP.4926	21	0
SNP.4927	2	213
SNP.4928	9	156
SNP.4929	2	141
SNP.4930	2	141
SNP.4931	17	114
SNP.4932	5	104
SNP.4933	5	146
SNP.4934	8	160
SNP.4935	8	160
SNP.4936	8	160
SNP.4937	8	214
SNP.4938	8	200
SNP.4939	8	169
SNP.4940	17	154
SNP.4941	3	164
SNP.4942	17	202
SNP.4943	1	145
SNP.4944	5	51
SNP.4945	5	51
SNP.4946	17	154
SNP.4947	11	122
SNP.4948	20	139
SNP.4949	8	175
SNP.4950	14	91
SNP.4951	2	113
SNP.4952	20	184
SNP.4953	7	57
SNP.4954	10	179
SNP.4955	10	179
SNP.4956	1	160
SNP.4957	8	186
SNP.4958	2	181
SNP.4959	10	112
SNP.4960	10	112
SNP.4961	7	169
SNP.4962	16	166
SNP.4963	16	166
SNP.4964	5	117
SNP.4965	8	169
SNP.4966	13	191
SNP.4967	17	114
SNP.4968	17	114
SNP.4969	8	186
SNP.4970	14	316
SNP.4971	17	123
SNP.4972	17	123
SNP.4973	16	40
SNP.4974	16	40
SNP.4975	14	238
SNP.4976	6	179
SNP.4977	13	222
SNP.4978	5	141
SNP.4979	5	120
SNP.4980	7	267
SNP.4981	14	240
SNP.4982	10	57
SNP.4983	10	57
SNP.4984	10	57
SNP.4985	15	85
SNP.4986	20	180
SNP.4987	1	63
SNP.4988	1	63
SNP.4989	1	63
SNP.4990	1	243
SNP.4991	20	58
SNP.4992	20	58
SNP.4993	2	292
SNP.4994	4	168
SNP.4995	8	82
SNP.4996	17	114
SNP.4997	11	177
SNP.4998	4	34
SNP.4999	4	34
SNP.5000	1	265
SNP.5001	2	133
SNP.5002	21	333
SNP.5003	16	190
SNP.5004	13	226
SNP.5005	4	116
SNP.5006	4	116
SNP.5007	13	187
SNP.5008	13	187
SNP.5009	5	53
SNP.5010	5	53
SNP.5011	5	48
SNP.5012	17	100
SNP.5013	8	222
SNP.5014	13	228
SNP.5015	8	192
SNP.5016	19	182
SNP.5017	16	126
SNP.5018	16	126
SNP.5019	5	150
SNP.5020	4	21
SNP.5021	13	230
SNP.5022	8	201
SNP.5023	7	0
SNP.5024	5	266
SNP.5025	5	266
SNP.5026	8	200
SNP.5027	1	257
SNP.5028	19	182
SNP.5029	4	214
SNP.5030	13	187
SNP.5031	13	230
SNP.5032	5	161
SNP.5033	5	161
SNP.5034	1	231
SNP.5035	5	114
SNP.5036	5	144
SNP.5037	10	231
SNP.5038	4	85
SNP.5039	11	129
SNP.5040	11	112
SNP.5041	16	190
SNP.5042	4	122
SNP.5043	9	47
SNP.5044	17	121
SNP.5045	17	121
SNP.5046	20	29
SNP.5047	18	150
SNP.5048	18	142
SNP.5049	2	214
SNP.5050	8	200
SNP.5051	8	20
SNP.5052	2	177
SNP.5053	5	60
SNP.5054	1	144
SNP.5055	8	192
SNP.5056	19	143
SNP.5057	13	191
SNP.5058	13	191
SNP.5059	17	112
SNP.5060	13	226
SNP.5061	7	141
SNP.5062	10	203
SNP.5063	10	178
SNP.5064	14	114
SNP.5065	9	29
SNP.5066	9	29
SNP.5067	14	100
SNP.5068	20	32
SNP.5069	19	225
SNP.5070	19	225
SNP.5071	20	247
SNP.5072	20	247
SNP.5073	19	182
SNP.5074	17	159
SNP.5075	19	193
SNP.5076	4	126
SNP.5077	19	193
SNP.5078	8	227
SNP.5079	8	160
SNP.5080	8	160
SNP.5081	8	160
SNP.5082	10	178
SNP.5083	5	49
SNP.5084	5	49
SNP.5085	5	49
SNP.5086	3	205
SNP.5087	5	120
SNP.5088	7	114
SNP.5089	11	0
SNP.5090	10	150
SNP.5091	8	248
SNP.5092	10	150
SNP.5093	8	200
SNP.5094	5	107
SNP.5095	6	21
SNP.5096	6	21
SNP.5097	5	55
SNP.5098	14	117
SNP.5099	9	284
SNP.5100	10	75
SNP.5101	10	75
SNP.5102	10	75
SNP.5103	17	213
SNP.5104	8	182
SNP.5105	4	24
SNP.5106	9	29
SNP.5107	9	29
SNP.5108	8	149
SNP.5109	8	149
SNP.5110	4	239
SNP.5111	4	239
SNP.5112	12	123
SNP.5113	14	27
SNP.5114	21	126
SNP.5115	17	121
SNP.5116	3	111
SNP.5117	2	255
SNP.5118	8	201
SNP.5119	16	233
SNP.5120	20	132
SNP.5121	17	83
SNP.5122	9	284
SNP.5123	2	181
SNP.5124	11	135
SNP.5125	2	60
SNP.5126	21	327
SNP.5127	10	95
SNP.5128	6	173
SNP.5129	14	22
SNP.5130	1	110
SNP.5131	16	235
SNP.5132	4	85
SNP.5133	4	85
SNP.5134	20	177
SNP.5135	20	184
SNP.5136	1	231
SNP.5137	7	271
SNP.5138	7	271
SNP.5139	9	284
SNP.5140	8	201
SNP.5141	8	201
SNP.5142	14	76
SNP.5143	5	117
SNP.5144	2	262
SNP.5145	11	135
SNP.5146	1	255
SNP.5147	4	240
SNP.5148	14	22
SNP.5149	6	177
SNP.5150	11	114
SNP.5151	8	211
SNP.5152	17	154
SNP.5153	17	163
SNP.5154	2	294
SNP.5155	9	284
SNP.5156	2	232
SNP.5157	13	229
SNP.5158	7	267
SNP.5159	5	117
SNP.5160	4	167
SNP.5161	4	167
SNP.5162	1	145
SNP.5163	16	71
SNP.5164	4	116
SNP.5165	4	116
SNP.5166	20	147
SNP.5167	8	71
SNP.5168	16	139
SNP.5169	5	104
SNP.5170	18	190
SNP.5171	13	230
SNP.5172	20	64
SNP.5173	5	150
SNP.5174	2	141
SNP.5175	1	128
SNP.5176	5	97
SNP.5177	5	107
SNP.5178	2	268
SNP.5179	1	69
SNP.5180	20	0
SNP.5181	5	136
SNP.5182	4	222
SNP.5183	4	222
SNP.5184	4	222
SNP.5185	20	27
SNP.5186	5	72
SNP.5187	5	72
SNP.5188	1	32
SNP.5189	19	15
SNP.5190	19	15
SNP.5191	5	122
SNP.5192	19	15
SNP.5193	19	0
SNP.5194	14	220
SNP.5195	8	174
SNP.5196	2	147
SNP.5197	2	147
SNP.5198	1	173
SNP.5199	2	162
SNP.5200	2	144
SNP.5201	10	89
SNP.5202	14	212
SNP.5203	19	322
SNP.5204	19	322
SNP.5205	14	267
SNP.5206	6	167
SNP.5207	17	104
SNP.5208	19	323
SNP.5209	19	48
SNP.5210	8	53
SNP.5211	8	53
SNP.5212	4	178
SNP.5213	8	141
SNP.5214	8	141
SNP.5215	10	225
SNP.5216	5	127
SNP.5217	9	187
SNP.5218	9	187
SNP.5219	10	95
SNP.5220	10	95
SNP.5221	12	14
SNP.5222	10	73
SNP.5223	8	161
SNP.5224	10	79
SNP.5225	5	53
SNP.5226	8	71
SNP.5227	7	322
SNP.5228	14	254
SNP.5229	8	201
SNP.5230	3	241
SNP.5231	8	248
SNP.5232	8	119
SNP.5233	8	129
SNP.5234	10	41
SNP.5235	20	145
SNP.5236	5	116
SNP.5237	5	266
SNP.5238	5	266
SNP.5239	17	121
SNP.5240	20	139
SNP.5241	17	31
SNP.5242	2	207
SNP.5243	6	109
SNP.5244	4	126
SNP.5245	12	130
SNP.5246	12	130
SNP.5247	13	25
SNP.5248	8	50
SNP.5249	10	73
SNP.5250	13	232
SNP.5251	18	270
SNP.5252	1	139
SNP.5253	10	73
SNP.5254	20	119
SNP.5255	2	242
SNP.5256	13	178
SNP.5257	8	20
SNP.5258	13	178
SNP.5259	14	130
SNP.5260	17	114
SNP.5261	17	114
SNP.5262	21	219
SNP.5263	17	149
SNP.5264	11	112
SNP.5265	15	310
SNP.5266	7	69
SNP.5267	8	194
SNP.5268	2	156
SNP.5269	2	232
SNP.5270	5	162
SNP.5271	5	107
SNP.5272	5	107
SNP.5273	11	134
SNP.5274	8	206
SNP.5275	19	172
SNP.5276	1	94
SNP.5277	1	94
SNP.5278	1	69
SNP.5279	13	215
SNP.5280	13	230
SNP.5281	2	133
SNP.5282	14	236
SNP.5283	14	236
SNP.5284	16	51
SNP.5285	16	51
SNP.5286	14	165
SNP.5287	13	222
SNP.5288	19	127
SNP.5289	13	166
SNP.5290	20	98
SNP.5291	3	0
SNP.5292	5	162
SNP.5293	20	131
SNP.5294	20	132
SNP.5295	19	193
SNP.5296	2	252
SNP.5297	16	40
SNP.5298	20	18
SNP.5299	20	247
SNP.5300	17	99
SNP.5301	7	0
SNP.5302	2	142
SNP.5303	14	104
SNP.5304	14	104
SNP.5305	16	59
SNP.5306	16	59
SNP.5307	16	59
SNP.5308	13	230
SNP.5309	13	230
SNP.5310	5	96
SNP.5311	20	113
SNP.5312	19	0
SNP.5313	19	0
SNP.5314	16	190
SNP.5315	16	190
SNP.5316	9	266
SNP.5317	6	21
SNP.5318	6	21
SNP.5319	6	21
SNP.5320	9	266
SNP.5321	8	190
SNP.5322	17	163
SNP.5323	20	33
SNP.5324	20	33
SNP.5325	20	33
SNP.5326	9	266
SNP.5327	18	274
SNP.5328	5	135
SNP.5329	5	104
SNP.5330	5	104
SNP.5331	14	121
SNP.5332	4	37
SNP.5333	18	185
SNP.5334	20	115
SNP.5335	14	220
SNP.5336	16	166
SNP.5337	4	222
SNP.5338	1	171
SNP.5339	2	262
SNP.5340	2	262
SNP.5341	2	262
SNP.5342	10	104
SNP.5343	8	73
SNP.5344	11	159
SNP.5345	5	162
SNP.5346	12	63
SNP.5347	10	41
SNP.5348	17	159
SNP.5349	10	41
SNP.5350	10	41
SNP.5351	13	226
SNP.5352	8	289
SNP.5353	20	231
SNP.5354	4	126
SNP.5355	4	126
SNP.5356	17	99
SNP.5357	10	94
SNP.5358	13	135
SNP.5359	14	39
SNP.5360	14	76
SNP.5361	7	1
SNP.5362	19	39
SNP.5363	19	39
SNP.5364	20	0
SNP.5365	20	0
SNP.5366	20	0
SNP.5367	1	173
SNP.5368	7	141
SNP.5369	7	141
SNP.5370	13	226
SNP.5371	2	223
SNP.5372	7	270
SNP.5373	7	270
SNP.5374	16	237
SNP.5375	19	267
SNP.5376	14	200
SNP.5377	19	53
SNP.5378	19	53
SNP.5379	19	53
SNP.5380	19	53
SNP.5381	10	134
SNP.5382	20	145
SNP.5383	20	145
SNP.5384	13	128
SNP.5385	8	177
SNP.5386	7	34
SNP.5387	7	34
SNP.5388	8	203
SNP.5389	5	266
SNP.5390	5	266
SNP.5391	5	266
SNP.5392	14	76
SNP.5393	14	76
SNP.5394	20	184
SNP.5395	6	86
SNP.5396	8	217
SNP.5397	19	303
SNP.5398	14	22
SNP.5399	8	69
SNP.5400	8	69
SNP.5401	21	28
SNP.5402	17	139
SNP.5403	14	106
SNP.5404	13	222
SNP.5405	5	122
SNP.5406	2	165
SNP.5407	14	29
SNP.5408	14	29
SNP.5409	8	233
SNP.5410	17	86
SNP.5411	5	266
SNP.5412	16	58
SNP.5413	16	58
SNP.5414	4	0
SNP.5415	4	0
SNP.5416	5	156
SNP.5417	7	28
SNP.5418	7	28
SNP.5419	8	20
SNP.5420	5	62
SNP.5421	19	191
SNP.5422	5	134
SNP.5423	8	203
SNP.5424	13	232
SNP.5425	8	175
SNP.5426	2	133
SNP.5427	3	15
SNP.5428	3	15
SNP.5429	3	15
SNP.5430	14	140
SNP.5431	20	33
SNP.5432	2	213
SNP.5433	14	140
SNP.5434	1	173
SNP.5435	1	173
SNP.5436	7	229
SNP.5437	20	58
SNP.5438	11	112
SNP.5439	16	234
SNP.5440	11	112
SNP.5441	13	228
SNP.5442	14	247
SNP.5443	17	228
SNP.5444	20	123
SNP.5445	11	148
SNP.5446	7	28
SNP.5447	7	28
SNP.5448	8	248
SNP.5449	2	223
SNP.5450	1	261
SNP.5451	1	261
SNP.5452	1	261
SNP.5453	1	100
SNP.5454	20	18
SNP.5455	2	133
SNP.5456	2	133
SNP.5457	2	133
SNP.5458	13	230
SNP.5459	1	182
SNP.5460	2	230
SNP.5461	4	116
SNP.5462	2	184
SNP.5463	5	64
SNP.5464	19	172
SNP.5465	19	172
SNP.5466	14	162
SNP.5467	2	169
SNP.5468	11	112
SNP.5469	8	200
SNP.5470	6	107
SNP.5471	6	107
SNP.5472	19	84
SNP.5473	17	114
SNP.5474	17	99
SNP.5475	15	210
SNP.5476	7	329
SNP.5477	1	63
SNP.5478	13	84
SNP.5479	13	84
SNP.5480	19	318
SNP.5481	5	195
SNP.5482	5	190
SNP.5483	14	275
SNP.5484	14	275
SNP.5485	8	201
SNP.5486	5	190
SNP.5487	2	254
SNP.5488	19	15
SNP.5489	3	130
SNP.5490	16	59
SNP.5491	10	146
SNP.5492	20	37
SNP.5493	10	129
SNP.5494	10	94
SNP.5495	20	0
SNP.5496	19	183
SNP.5497	8	273
SNP.5498	14	212
SNP.5499	16	190
SNP.5500	2	70
SNP.5501	18	78
SNP.5502	12	63
SNP.5503	12	63
SNP.5504	5	159
SNP.5505	6	108
SNP.5506	5	177
SNP.5507	6	1
SNP.5508	6	1
SNP.5509	8	141
SNP.5510	8	141
SNP.5511	8	141
SNP.5512	2	223
SNP.5513	2	223
SNP.5514	20	173
SNP.5515	20	173
SNP.5516	3	139
SNP.5517	20	20
SNP.5518	20	20
SNP.5519	3	130
SNP.5520	2	292
SNP.5521	17	77
SNP.5522	17	77
SNP.5523	7	210
SNP.5524	7	210
SNP.5525	3	111
SNP.5526	3	111
SNP.5527	1	198
SNP.5528	5	149
SNP.5529	7	329
SNP.5530	5	149
SNP.5531	2	247
SNP.5532	1	265
SNP.5533	7	329
SNP.5534	2	169
SNP.5535	2	182
SNP.5536	17	89
SNP.5537	13	230
SNP.5538	17	157
SNP.5539	5	224
SNP.5540	5	224
SNP.5541	13	166
SNP.5542	5	51
SNP.5543	7	135
SNP.5544	20	18
SNP.5545	16	106
SNP.5546	20	132
SNP.5547	14	212
SNP.5548	14	227
SNP.5549	13	222
SNP.5550	16	126
SNP.5551	16	126
SNP.5552	13	232
SNP.5553	19	322
SNP.5554	19	322
SNP.5555	20	98
SNP.5556	17	154
SNP.5557	17	154
SNP.5558	10	79
SNP.5559	13	230
SNP.5560	13	230
SNP.5561	3	234
SNP.5562	7	56
SNP.5563	7	56
SNP.5564	2	209
SNP.5565	2	209
SNP.5566	18	152
SNP.5567	9	229
SNP.5568	13	191
SNP.5569	6	84
SNP.5570	8	168
SNP.5571	20	188
SNP.5572	14	104
SNP.5573	5	104
SNP.5574	6	145
SNP.5575	21	28
SNP.5576	5	104
SNP.5577	14	235
SNP.5578	14	235
SNP.5579	14	240
SNP.5580	10	0
SNP.5581	19	191
SNP.5582	8	168
SNP.5583	20	145
SNP.5584	8	168
SNP.5585	20	65
SNP.5586	20	88
SNP.5587	20	88
SNP.5588	14	0
SNP.5589	14	28
SNP.5590	6	167
SNP.5591	6	167
SNP.5592	6	167
SNP.5593	13	230
SNP.5594	2	44
SNP.5595	1	140
SNP.5596	8	140
SNP.5597	2	44
SNP.5598	8	140
SNP.5599	14	25
SNP.5600	7	114
SNP.5601	20	37
SNP.5602	2	225
SNP.5603	2	225
SNP.5604	11	112
SNP.5605	17	34
SNP.5606	2	225
SNP.5607	19	193
SNP.5608	5	96
SNP.5609	17	27
SNP.5610	14	254
SNP.5611	14	254
SNP.5612	2	113
SNP.5613	16	147
SNP.5614	8	189
SNP.5615	13	232
SNP.5616	8	174
SNP.5617	16	159
SNP.5618	19	117
SNP.5619	5	88
SNP.5620	7	107
SNP.5621	7	107
SNP.5622	19	15
SNP.5623	19	15
SNP.5624	20	139
SNP.5625	14	39
SNP.5626	1	160
SNP.5627	2	133
SNP.5628	5	177
SNP.5629	5	266
SNP.5630	5	266
SNP.5631	5	266
SNP.5632	9	260
SNP.5633	20	65
SNP.5634	16	237
SNP.5635	20	119
SNP.5636	10	129
SNP.5637	1	266
SNP.5638	17	92
SNP.5639	11	114
SNP.5640	17	149
SNP.5641	17	149
SNP.5642	17	149
SNP.5643	8	173
SNP.5644	19	67
SNP.5645	19	67
SNP.5646	1	146
SNP.5647	19	84
SNP.5648	20	151
SNP.5649	8	20
SNP.5650	8	20
SNP.5651	3	130
SNP.5652	3	130
SNP.5653	7	129
SNP.5654	7	192
SNP.5655	8	200
SNP.5656	17	202
SNP.5657	9	287
SNP.5658	9	287
SNP.5659	8	262
SNP.5660	17	123
SNP.5661	8	168
SNP.5662	8	168
SNP.5663	17	202
SNP.5664	8	129
SNP.5665	16	190
SNP.5666	20	151
SNP.5667	5	54
SNP.5668	17	112
SNP.5669	16	51
SNP.5670	7	166
SNP.5671	21	172
SNP.5672	21	172
SNP.5673	13	229
SNP.5674	14	291
SNP.5675	1	100
SNP.5676	11	148
SNP.5677	11	148
SNP.5678	2	147
SNP.5679	2	0
SNP.5680	16	237
SNP.5681	17	92
SNP.5682	2	262
SNP.5683	16	237
SNP.5684	5	146
SNP.5685	13	230
SNP.5686	16	237
SNP.5687	6	77
SNP.5688	10	204
SNP.5689	21	314
SNP.5690	7	27
SNP.5691	11	135
SNP.5692	19	321
SNP.5693	19	321
SNP.5694	11	159
SNP.5695	13	97
SNP.5696	3	130
SNP.5697	2	142
SNP.5698	1	171
SNP.5699	13	187
SNP.5700	14	181
SNP.5701	4	126
SNP.5702	2	147
SNP.5703	2	147
SNP.5704	16	152
SNP.5705	2	144
SNP.5706	2	144
SNP.5707	2	144
SNP.5708	2	144
SNP.5709	19	156
SNP.5710	8	203
SNP.5711	8	141
SNP.5712	4	132
SNP.5713	13	217
SNP.5714	19	183
SNP.5715	8	161
SNP.5716	14	198
SNP.5717	5	70
SNP.5718	10	123
SNP.5719	9	277
SNP.5720	20	33
SNP.5721	1	94
SNP.5722	1	140
SNP.5723	1	140
SNP.5724	10	223
SNP.5725	19	182
SNP.5726	8	64
SNP.5727	20	111
SNP.5728	20	64
SNP.5729	4	237
SNP.5730	4	229
SNP.5731	14	117
SNP.5732	2	268
SNP.5733	5	48
SNP.5734	5	48
SNP.5735	20	23
SNP.5736	11	113
SNP.5737	20	59
SNP.5738	20	59
SNP.5739	14	152
SNP.5740	2	228
SNP.5741	13	226
SNP.5742	14	22
SNP.5743	20	37
SNP.5744	11	95
SNP.5745	9	142
SNP.5746	19	193
SNP.5747	8	206
SNP.5748	16	159
SNP.5749	5	0
SNP.5750	13	149
SNP.5751	8	160
SNP.5752	13	223
SNP.5753	8	160
SNP.5754	10	89
SNP.5755	15	310
SNP.5756	15	310
SNP.5757	15	310
SNP.5758	13	72
SNP.5759	13	72
SNP.5760	13	154
SNP.5761	19	100
SNP.5762	8	82
SNP.5763	8	82
SNP.5764	20	31
SNP.5765	8	141
SNP.5766	4	237
SNP.5767	2	144
SNP.5768	19	0
SNP.5769	3	130
SNP.5770	3	130
SNP.5771	5	116
SNP.5772	7	182
SNP.5773	7	182
SNP.5774	7	182
SNP.5775	16	153
SNP.5776	7	56
SNP.5777	15	178
SNP.5778	13	185
SNP.5779	15	176
SNP.5780	13	230
SNP.5781	13	230
SNP.5782	10	112
SNP.5783	17	99
SNP.5784	9	284
SNP.5785	8	140
SNP.5786	5	149
SNP.5787	17	116
SNP.5788	2	169
SNP.5789	20	182
SNP.5790	10	101
SNP.5791	10	129
SNP.5792	1	114
SNP.5793	20	158
SNP.5794	1	255
SNP.5795	4	116
SNP.5796	4	34
SNP.5797	5	104
SNP.5798	2	223
SNP.5799	20	123
SNP.5800	17	149
SNP.5801	17	149
SNP.5802	1	100
SNP.5803	1	100
SNP.5804	17	86
SNP.5805	4	237
SNP.5806	13	215
SNP.5807	14	236
SNP.5808	14	235
SNP.5809	14	235
SNP.5810	10	225
SNP.5811	11	32
SNP.5812	11	32
SNP.5813	8	233
SNP.5814	10	80
SNP.5815	17	184
SNP.5816	20	145
SNP.5817	20	145
SNP.5818	16	184
SNP.5819	17	159
SNP.5820	2	22
SNP.5821	16	0
SNP.5822	16	0
SNP.5823	17	47
SNP.5824	16	51
SNP.5825	16	51
SNP.5826	16	51
SNP.5827	20	163
SNP.5828	10	94
SNP.5829	8	129
SNP.5830	17	202
SNP.5831	13	215
SNP.5832	10	18
SNP.5833	1	114
SNP.5834	4	167
SNP.5835	8	253
SNP.5836	5	159
SNP.5837	20	33
SNP.5838	11	126
SNP.5839	8	206
SNP.5840	10	231
SNP.5841	20	185
SNP.5842	10	223
SNP.5843	2	44
SNP.5844	10	95
SNP.5845	16	234
SNP.5846	20	163
SNP.5847	14	247
SNP.5848	14	247
SNP.5849	14	247
SNP.5850	8	119
SNP.5851	5	116
SNP.5852	8	203
SNP.5853	13	230
SNP.5854	17	32
SNP.5855	6	38
SNP.5856	6	38
SNP.5857	10	18
SNP.5858	10	18
SNP.5859	8	50
SNP.5860	11	113
SNP.5861	6	107
SNP.5862	11	122
SNP.5863	11	122
SNP.5864	2	147
SNP.5865	14	76
SNP.5866	14	39
SNP.5867	14	254
SNP.5868	11	135
SNP.5869	11	135
SNP.5870	20	27
SNP.5871	2	0
SNP.5872	18	249
SNP.5873	13	116
SNP.5874	1	182
SNP.5875	5	266
SNP.5876	2	154
SNP.5877	13	223
SNP.5878	1	110
SNP.5879	2	156
SNP.5880	2	156
SNP.5881	17	151
SNP.5882	20	110
SNP.5883	20	110
SNP.5884	8	189
SNP.5885	8	189
SNP.5886	8	186
SNP.5887	13	84
SNP.5888	4	21
SNP.5889	5	215
SNP.5890	14	240
SNP.5891	17	77
SNP.5892	6	0
SNP.5893	2	147
SNP.5894	8	204
SNP.5895	1	23
SNP.5896	1	242
SNP.5897	5	155
SNP.5898	20	180
SNP.5899	19	321
SNP.5900	1	63
SNP.5901	3	215
SNP.5902	10	98
SNP.5903	14	29
SNP.5904	7	136
SNP.5905	7	136
SNP.5906	1	266
SNP.5907	19	177
SNP.5908	17	224
SNP.5909	2	292
SNP.5910	2	292
SNP.5911	8	168
SNP.5912	8	168
SNP.5913	14	266
SNP.5914	17	147
SNP.5915	1	23
SNP.5916	17	121
SNP.5917	16	184
SNP.5918	16	184
SNP.5919	1	110
SNP.5920	15	318
SNP.5921	15	317
SNP.5922	8	262
SNP.5923	5	134
SNP.5924	16	159
SNP.5925	14	267
SNP.5926	19	177
SNP.5927	19	177
SNP.5928	8	204
SNP.5929	20	165
SNP.5930	19	55
SNP.5931	20	165
SNP.5932	20	0
SNP.5933	5	143
SNP.5934	5	143
SNP.5935	9	29
SNP.5936	20	37
SNP.5937	20	37
SNP.5938	8	227
SNP.5939	19	51
SNP.5940	19	51
SNP.5941	5	192
SNP.5942	19	184
SNP.5943	13	128
SNP.5944	21	172
SNP.5945	18	78
SNP.5946	16	149
SNP.5947	10	101
SNP.5948	10	101
SNP.5949	10	101
SNP.5950	18	32
SNP.5951	13	223
SNP.5952	1	139
SNP.5953	13	215
SNP.5954	14	39
SNP.5955	13	166
SNP.5956	7	56
SNP.5957	7	56
SNP.5958	11	134
SNP.5959	19	297
SNP.5960	5	114
SNP.5961	20	163
SNP.5962	8	211
SNP.5963	2	156
SNP.5964	14	220
SNP.5965	13	0
SNP.5966	5	116
SNP.5967	5	116
SNP.5968	8	217
SNP.5969	2	147
SNP.5970	2	147
SNP.5971	19	56
SNP.5972	5	127
SNP.5973	13	232
SNP.5974	16	143
SNP.5975	16	143
SNP.5976	7	48
SNP.5977	14	22
SNP.5978	13	230
SNP.5979	14	173
SNP.5980	14	173
SNP.5981	1	71
SNP.5982	7	107
SNP.5983	16	139
SNP.5984	7	107
SNP.5985	19	53
SNP.5986	17	154
SNP.5987	16	190
SNP.5988	2	228
SNP.5989	5	129
SNP.5990	5	129
SNP.5991	8	201
SNP.5992	8	201
SNP.5993	21	248
SNP.5994	17	112
SNP.5995	8	200
SNP.5996	14	25
SNP.5997	14	25
SNP.5998	20	132
SNP.5999	19	257
SNP.6000	19	257
SNP.6001	20	166
SNP.6002	5	104
SNP.6003	5	104
SNP.6004	5	104
SNP.6005	6	21
SNP.6006	6	21
SNP.6007	20	247
SNP.6008	20	247
SNP.6009	13	215
SNP.6010	8	233
SNP.6011	17	154
SNP.6012	19	45
SNP.6013	17	154
SNP.6014	8	175
SNP.6015	8	175
SNP.6016	8	54
SNP.6017	8	72
SNP.6018	8	72
SNP.6019	8	72
SNP.6020	13	231
SNP.6021	17	114
SNP.6022	20	159
SNP.6023	19	225
SNP.6024	3	220
SNP.6025	11	159
SNP.6026	11	135
SNP.6027	8	82
SNP.6028	16	0
SNP.6029	21	160
SNP.6030	7	48
SNP.6031	21	170
SNP.6032	19	199
SNP.6033	9	138
SNP.6034	4	125
SNP.6035	10	204
SNP.6036	19	191
SNP.6037	10	225
SNP.6038	5	162
SNP.6039	5	162
SNP.6040	5	162
SNP.6041	5	162
SNP.6042	14	267
SNP.6043	20	123
SNP.6044	4	132
SNP.6045	4	234
SNP.6046	4	132
SNP.6047	16	40
SNP.6048	10	74
SNP.6049	10	73
SNP.6050	14	235
SNP.6051	14	235
SNP.6052	19	183
SNP.6053	7	52
SNP.6054	4	192
SNP.6055	8	169
SNP.6056	17	34
SNP.6057	17	34
SNP.6058	5	159
SNP.6059	20	147
SNP.6060	16	55
SNP.6061	10	74
SNP.6062	3	205
SNP.6063	20	42
SNP.6064	20	42
SNP.6065	20	42
SNP.6066	20	42
SNP.6067	20	42
SNP.6068	5	150
SNP.6069	5	175
SNP.6070	15	318
SNP.6071	15	318
SNP.6072	9	73
SNP.6073	9	73
SNP.6074	8	212
SNP.6075	11	112
SNP.6076	5	122
SNP.6077	5	122
SNP.6078	2	147
SNP.6079	2	147
SNP.6080	17	213
SNP.6081	11	112
SNP.6082	4	126
SNP.6083	20	166
SNP.6084	14	141
SNP.6085	17	213
SNP.6086	20	31
SNP.6087	2	182
SNP.6088	6	145
SNP.6089	2	113
SNP.6090	2	113
SNP.6091	2	113
SNP.6092	8	203
SNP.6093	20	133
SNP.6094	17	231
SNP.6095	19	193
SNP.6096	19	193
SNP.6097	14	93
SNP.6098	11	99
SNP.6099	5	36
SNP.6100	16	126
SNP.6101	14	220
SNP.6102	14	220
SNP.6103	9	128
SNP.6104	4	46
SNP.6105	4	46
SNP.6106	7	41
SNP.6107	7	41
SNP.6108	20	145
SNP.6109	17	154
SNP.6110	17	154
SNP.6111	17	154
SNP.6112	19	127
SNP.6113	20	187
SNP.6114	8	192
SNP.6115	8	192
SNP.6116	6	54
SNP.6117	6	54
SNP.6118	6	54
SNP.6119	2	22
SNP.6120	1	148
SNP.6121	1	148
SNP.6122	2	141
SNP.6123	2	141
SNP.6124	8	160
SNP.6125	8	160
SNP.6126	5	175
SNP.6127	17	220
SNP.6128	2	176
SNP.6129	2	182
SNP.6130	5	144
SNP.6131	5	146
SNP.6132	20	159
SNP.6133	20	159
SNP.6134	14	174
SNP.6135	5	135
SNP.6136	5	48
SNP.6137	2	142
SNP.6138	5	53
SNP.6139	17	224
SNP.6140	18	203
SNP.6141	8	211
SNP.6142	20	24
SNP.6143	8	222
SNP.6144	8	222
SNP.6145	8	140
SNP.6146	20	145
SNP.6147	19	272
SNP.6148	17	154
SNP.6149	20	123
SNP.6150	12	46
SNP.6151	3	227
SNP.6152	7	129
SNP.6153	18	185
SNP.6154	18	185
SNP.6155	14	200
SNP.6156	14	200
SNP.6157	5	160
SNP.6158	6	21
SNP.6159	6	21
SNP.6160	17	147
SNP.6161	8	186
SNP.6162	2	203
SNP.6163	2	203
SNP.6164	2	203
SNP.6165	3	153
SNP.6166	8	73
SNP.6167	8	73
SNP.6168	8	73
SNP.6169	17	77
SNP.6170	20	159
SNP.6171	9	87
SNP.6172	6	84
SNP.6173	17	229
SNP.6174	19	179
SNP.6175	9	267
SNP.6176	11	112
SNP.6177	5	138
SNP.6178	5	138
SNP.6179	5	138
SNP.6180	2	177
SNP.6181	19	181
SNP.6182	20	20
SNP.6183	20	163
SNP.6184	7	56
SNP.6185	17	191
SNP.6186	15	288
SNP.6187	8	200
SNP.6188	8	173
SNP.6189	20	119
SNP.6190	20	112
SNP.6191	20	166
SNP.6192	20	166
SNP.6193	2	254
SNP.6194	13	231
SNP.6195	8	164
SNP.6196	13	215
SNP.6197	5	122
SNP.6198	11	112
SNP.6199	16	148
SNP.6200	16	148
SNP.6201	19	320
SNP.6202	14	25
SNP.6203	14	22
SNP.6204	7	130
SNP.6205	5	226
SNP.6206	8	73
SNP.6207	19	194
SNP.6208	14	99
SNP.6209	10	227
SNP.6210	14	173
SNP.6211	19	15
SNP.6212	19	215
SNP.6213	9	263
SNP.6214	16	61
SNP.6215	8	206
SNP.6216	8	200
SNP.6217	8	200
SNP.6218	10	47
SNP.6219	3	164
SNP.6220	20	159
SNP.6221	20	159
SNP.6222	16	234
SNP.6223	19	240
SNP.6224	15	310
SNP.6225	5	146
SNP.6226	5	146
SNP.6227	16	139
SNP.6228	18	30
SNP.6229	16	40
SNP.6230	19	47
SNP.6231	19	179
SNP.6232	12	53
SNP.6233	20	166
SNP.6234	9	137
SNP.6235	14	22
SNP.6236	2	60
SNP.6237	5	127
SNP.6238	5	127
SNP.6239	14	25
SNP.6240	14	310
SNP.6241	13	231
SNP.6242	19	201
SNP.6243	1	128
SNP.6244	5	143
SNP.6245	16	71
SNP.6246	10	74
SNP.6247	10	74
SNP.6248	10	74
SNP.6249	8	222
SNP.6250	11	0
SNP.6251	17	158
SNP.6252	10	222
SNP.6253	13	87
SNP.6254	8	82
SNP.6255	1	69
SNP.6256	10	222
SNP.6257	9	182
SNP.6258	2	156
SNP.6259	2	156
SNP.6260	19	246
SNP.6261	7	139
SNP.6262	10	226
SNP.6263	4	237
SNP.6264	8	273
SNP.6265	16	59
SNP.6266	16	59
SNP.6267	16	59
SNP.6268	1	255
SNP.6269	16	56
SNP.6270	16	56
SNP.6271	20	119
SNP.6272	20	119
SNP.6273	13	226
SNP.6274	13	72
SNP.6275	13	217
SNP.6276	3	242
SNP.6277	5	195
SNP.6278	5	195
SNP.6279	15	146
SNP.6280	13	84
SNP.6281	1	130
SNP.6282	9	73
SNP.6283	13	98
SNP.6284	16	72
SNP.6285	16	72
SNP.6286	17	100
SNP.6287	17	89
SNP.6288	17	89
SNP.6289	17	89
SNP.6290	16	234
SNP.6291	16	234
SNP.6292	20	187
SNP.6293	20	187
SNP.6294	8	129
SNP.6295	20	145
SNP.6296	20	145
SNP.6297	2	144
SNP.6298	2	144
SNP.6299	2	144
SNP.6300	11	97
SNP.6301	5	228
SNP.6302	14	291
SNP.6303	19	55
SNP.6304	6	170
SNP.6305	6	170
SNP.6306	14	29
SNP.6307	1	32
SNP.6308	10	234
SNP.6309	13	218
SNP.6310	8	214
SNP.6311	19	191
SNP.6312	7	107
SNP.6313	13	0
SNP.6314	2	156
SNP.6315	10	222
SNP.6316	15	126
SNP.6317	16	152
SNP.6318	4	126
SNP.6319	8	50
SNP.6320	4	126
SNP.6321	13	228
SNP.6322	7	141
SNP.6323	5	197
SNP.6324	19	199
SNP.6325	1	171
SNP.6326	16	159
SNP.6327	14	290
SNP.6328	19	177
SNP.6329	4	128
SNP.6330	4	128
SNP.6331	4	237
SNP.6332	20	133
SNP.6333	4	237
SNP.6334	19	182
SNP.6335	1	100
SNP.6336	1	100
SNP.6337	15	310
SNP.6338	15	310
SNP.6339	16	237
SNP.6340	13	230
SNP.6341	13	166
SNP.6342	14	247
SNP.6343	19	48
SNP.6344	3	111
SNP.6345	3	130
SNP.6346	19	48
SNP.6347	19	48
SNP.6348	19	191
SNP.6349	2	262
SNP.6350	8	202
SNP.6351	7	136
SNP.6352	17	100
SNP.6353	17	100
SNP.6354	8	71
SNP.6355	11	106
SNP.6356	19	297
SNP.6357	19	297
SNP.6358	13	217
SNP.6359	13	217
SNP.6360	21	246
SNP.6361	8	211
SNP.6362	8	211
SNP.6363	5	120
SNP.6364	8	161
SNP.6365	8	161
SNP.6366	8	168
SNP.6367	17	154
SNP.6368	17	154
SNP.6369	17	121
SNP.6370	17	121
SNP.6371	5	162
SNP.6372	7	57
SNP.6373	7	57
SNP.6374	4	234
SNP.6375	21	89
SNP.6376	19	156
SNP.6377	16	0
SNP.6378	21	89
SNP.6379	8	227
SNP.6380	2	165
SNP.6381	4	116
SNP.6382	4	116
SNP.6383	7	166
SNP.6384	9	182
SNP.6385	4	26
SNP.6386	11	99
SNP.6387	14	135
SNP.6388	4	237
SNP.6389	14	135
SNP.6390	14	162
SNP.6391	4	237
SNP.6392	2	187
SNP.6393	18	150
SNP.6394	8	168
SNP.6395	8	168
SNP.6396	13	230
SNP.6397	17	92
SNP.6398	20	133
SNP.6399	10	112
SNP.6400	19	47
SNP.6401	14	114
SNP.6402	4	217
SNP.6403	4	217
SNP.6404	20	33
SNP.6405	13	223
SNP.6406	5	144
SNP.6407	20	247
SNP.6408	20	247
SNP.6409	20	247
SNP.6410	16	190
SNP.6411	11	121
SNP.6412	11	121
SNP.6413	18	274
SNP.6414	7	135
SNP.6415	5	156
SNP.6416	18	274
SNP.6417	5	141
SNP.6418	17	121
SNP.6419	13	231
SNP.6420	17	100
SNP.6421	8	194
SNP.6422	8	192
SNP.6423	6	169
SNP.6424	2	169
SNP.6425	8	222
SNP.6426	20	67
SNP.6427	11	121
SNP.6428	20	147
SNP.6429	6	145
SNP.6430	6	145
SNP.6431	6	145
SNP.6432	14	57
SNP.6433	14	57
SNP.6434	16	51
SNP.6435	20	37
SNP.6436	13	229
SNP.6437	13	229
SNP.6438	10	231
SNP.6439	10	231
SNP.6440	14	200
SNP.6441	9	284
SNP.6442	19	84
SNP.6443	5	266
SNP.6444	20	37
SNP.6445	8	249
SNP.6446	20	145
SNP.6447	10	129
SNP.6448	10	129
SNP.6449	10	129
SNP.6450	5	159
SNP.6451	1	145
SNP.6452	16	159
SNP.6453	21	178
SNP.6454	10	231
SNP.6455	19	55
SNP.6456	8	169
SNP.6457	11	134
SNP.6458	11	134
SNP.6459	20	188
SNP.6460	4	58
SNP.6461	8	233
SNP.6462	10	18
SNP.6463	2	230
SNP.6464	2	60
SNP.6465	19	191
SNP.6466	11	113
SNP.6467	11	113
SNP.6468	17	213
SNP.6469	16	233
SNP.6470	5	175
SNP.6471	5	175
SNP.6472	7	135
SNP.6473	6	38
SNP.6474	6	38
SNP.6475	8	200
SNP.6476	13	148
SNP.6477	2	144
SNP.6478	21	246
SNP.6479	8	140
SNP.6480	8	140
SNP.6481	8	149
SNP.6482	21	246
SNP.6483	20	184
SNP.6484	20	184
SNP.6485	8	129
SNP.6486	8	119
SNP.6487	5	96
SNP.6488	1	69
SNP.6489	8	192
SNP.6490	8	192
SNP.6491	15	172
SNP.6492	1	117
SNP.6493	21	169
SNP.6494	13	229
SNP.6495	13	229
SNP.6496	5	146
SNP.6497	5	146
SNP.6498	13	172
SNP.6499	10	129
SNP.6500	8	204
SNP.6501	17	121
SNP.6502	5	126
SNP.6503	14	248
SNP.6504	14	308
SNP.6505	20	123
SNP.6506	20	123
SNP.6507	7	135
SNP.6508	16	152
SNP.6509	6	57
SNP.6510	11	106
SNP.6511	14	198
SNP.6512	2	141
SNP.6513	11	113
SNP.6514	5	156
SNP.6515	5	156
SNP.6516	20	110
SNP.6517	2	139
SNP.6518	2	139
SNP.6519	10	222
SNP.6520	14	114
SNP.6521	14	114
SNP.6522	17	220
SNP.6523	2	162
SNP.6524	2	162
SNP.6525	14	125
SNP.6526	14	199
SNP.6527	14	199
SNP.6528	17	213
SNP.6529	16	166
SNP.6530	16	166
SNP.6531	4	125
SNP.6532	14	235
SNP.6533	13	230
SNP.6534	20	132
SNP.6535	20	132
SNP.6536	7	135
SNP.6537	18	150
SNP.6538	17	121
SNP.6539	17	121
SNP.6540	15	89
SNP.6541	19	181
SNP.6542	19	181
SNP.6543	19	184
SNP.6544	5	25
SNP.6545	5	25
SNP.6546	5	25
SNP.6547	16	106
SNP.6548	10	179
SNP.6549	10	101
SNP.6550	10	98
SNP.6551	10	130
SNP.6552	20	177
SNP.6553	8	129
SNP.6554	2	165
SNP.6555	19	39
SNP.6556	19	272
SNP.6557	19	272
SNP.6558	19	272
SNP.6559	19	272
SNP.6560	5	114
SNP.6561	13	169
SNP.6562	13	169
SNP.6563	20	159
SNP.6564	9	284
SNP.6565	19	100
SNP.6566	14	230
SNP.6567	13	180
SNP.6568	20	119
SNP.6569	20	119
SNP.6570	16	147
SNP.6571	7	107
SNP.6572	8	245
SNP.6573	13	230
SNP.6574	16	190
SNP.6575	20	110
SNP.6576	20	110
SNP.6577	8	173
SNP.6578	13	185
SNP.6579	16	71
SNP.6580	13	84
SNP.6581	20	230
SNP.6582	20	230
SNP.6583	5	143
SNP.6584	15	93
SNP.6585	2	60
SNP.6586	4	237
SNP.6587	4	237
SNP.6588	4	222
SNP.6589	14	125
SNP.6590	14	275
SNP.6591	17	77
SNP.6592	5	226
SNP.6593	8	82
SNP.6594	8	151
SNP.6595	8	151
SNP.6596	8	149
SNP.6597	8	149
SNP.6598	16	72
SNP.6599	7	166
SNP.6600	2	209
SNP.6601	19	225
SNP.6602	19	225
SNP.6603	20	159
SNP.6604	8	273
SNP.6605	8	273
SNP.6606	8	273
SNP.6607	1	134
SNP.6608	4	85
SNP.6609	11	73
SNP.6610	11	73
SNP.6611	18	24
SNP.6612	18	24
SNP.6613	14	125
SNP.6614	11	159
SNP.6615	2	169
SNP.6616	13	232
SNP.6617	4	116
SNP.6618	3	216
SNP.6619	3	216
SNP.6620	11	135
SNP.6621	2	147
SNP.6622	2	147
SNP.6623	2	147
SNP.6624	2	158
SNP.6625	4	46
SNP.6626	4	46
SNP.6627	13	230
SNP.6628	13	230
SNP.6629	14	254
SNP.6630	14	254
SNP.6631	17	121
SNP.6632	17	121
SNP.6633	17	123
SNP.6634	17	123
SNP.6635	1	242
SNP.6636	1	242
SNP.6637	7	107
SNP.6638	7	114
SNP.6639	7	107
SNP.6640	7	107
SNP.6641	19	100
SNP.6642	20	32
SNP.6643	20	32
SNP.6644	20	32
SNP.6645	13	84
SNP.6646	13	84
SNP.6647	13	84
SNP.6648	11	148
SNP.6649	11	148
SNP.6650	19	53
SNP.6651	19	127
SNP.6652	19	127
SNP.6653	7	249
SNP.6654	17	137
SNP.6655	8	64
SNP.6656	8	64
SNP.6657	8	64
SNP.6658	14	235
SNP.6659	14	198
SNP.6660	19	191
SNP.6661	1	182
SNP.6662	7	139
SNP.6663	19	56
SNP.6664	19	56
SNP.6665	8	194
SNP.6666	18	32
SNP.6667	20	98
SNP.6668	10	101
SNP.6669	10	101
SNP.6670	5	155
SNP.6671	4	26
SNP.6672	16	196
SNP.6673	17	137
SNP.6674	11	95
SNP.6675	5	160
SNP.6676	5	160
SNP.6677	19	297
SNP.6678	5	48
SNP.6679	9	29
SNP.6680	5	48
SNP.6681	5	48
SNP.6682	12	53
SNP.6683	4	126
SNP.6684	6	169
SNP.6685	7	322
SNP.6686	7	322
SNP.6687	19	193
SNP.6688	19	193
SNP.6689	16	190
SNP.6690	5	49
SNP.6691	16	175
SNP.6692	13	229
SNP.6693	4	122
SNP.6694	2	22
SNP.6695	17	202
SNP.6696	14	165
SNP.6697	14	165
SNP.6698	5	195
SNP.6699	19	53
SNP.6700	8	50
SNP.6701	8	50
SNP.6702	4	58
SNP.6703	14	240
SNP.6704	14	240
SNP.6705	17	123
SNP.6706	17	123
SNP.6707	14	56
SNP.6708	14	56
SNP.6709	14	56
SNP.6710	17	163
SNP.6711	17	163
SNP.6712	8	160
SNP.6713	8	175
SNP.6714	5	156
SNP.6715	5	156
SNP.6716	16	166
SNP.6717	16	166
SNP.6718	17	137
SNP.6719	5	166
SNP.6720	20	182
SNP.6721	17	47
SNP.6722	14	98
SNP.6723	5	104
SNP.6724	2	147
SNP.6725	16	166
SNP.6726	14	228
SNP.6727	8	280
SNP.6728	13	230
SNP.6729	4	128
SNP.6730	10	101
SNP.6731	16	190
SNP.6732	19	117
SNP.6733	19	117
SNP.6734	20	111
SNP.6735	2	286
SNP.6736	17	157
SNP.6737	8	73
SNP.6738	8	73
SNP.6739	5	153
SNP.6740	9	29
SNP.6741	11	148
SNP.6742	1	257
SNP.6743	1	257
SNP.6744	13	230
SNP.6745	2	292
SNP.6746	2	292
SNP.6747	2	292
SNP.6748	7	322
SNP.6749	13	228
SNP.6750	13	228
SNP.6751	13	223
SNP.6752	5	64
SNP.6753	2	292
SNP.6754	10	74
SNP.6755	13	185
SNP.6756	16	153
SNP.6757	19	51
SNP.6758	5	159
SNP.6759	13	175
SNP.6760	13	188
SNP.6761	7	136
SNP.6762	20	132
SNP.6763	19	267
SNP.6764	8	82
SNP.6765	5	120
SNP.6766	10	225
SNP.6767	1	150
SNP.6768	1	150
SNP.6769	1	150
SNP.6770	8	140
SNP.6771	8	140
SNP.6772	17	213
SNP.6773	5	160
SNP.6774	16	149
SNP.6775	20	18
SNP.6776	20	18
SNP.6777	13	87
SNP.6778	20	163
SNP.6779	20	163
SNP.6780	1	94
SNP.6781	17	100
SNP.6782	2	262
SNP.6783	2	262
SNP.6784	5	53
SNP.6785	3	130
SNP.6786	3	130
SNP.6787	7	267
SNP.6788	11	159
SNP.6789	1	128
SNP.6790	17	213
SNP.6791	14	230
SNP.6792	7	141
SNP.6793	7	141
SNP.6794	17	230
SNP.6795	15	214
SNP.6796	13	191
SNP.6797	13	191
SNP.6798	2	60
SNP.6799	2	60
SNP.6800	17	213
SNP.6801	19	184
SNP.6802	11	97
SNP.6803	20	155
SNP.6804	10	226
SNP.6805	8	189
SNP.6806	2	187
SNP.6807	8	20
SNP.6808	7	279
SNP.6809	6	164
SNP.6810	5	156
SNP.6811	5	156
SNP.6812	8	204
SNP.6813	11	113
SNP.6814	5	157
SNP.6815	17	182
SNP.6816	8	72
SNP.6817	8	72
SNP.6818	5	104
SNP.6819	6	57
SNP.6820	4	234
SNP.6821	4	234
SNP.6822	8	168
SNP.6823	21	170
SNP.6824	17	110
SNP.6825	2	232
SNP.6826	16	159
SNP.6827	2	144
SNP.6828	8	160
SNP.6829	12	120
SNP.6830	18	249
SNP.6831	19	53
SNP.6832	19	53
SNP.6833	20	20
SNP.6834	20	20
SNP.6835	20	20
SNP.6836	19	199
SNP.6837	19	199
SNP.6838	14	275
SNP.6839	5	161
SNP.6840	19	179
SNP.6841	19	179
SNP.6842	20	31
SNP.6843	20	180
SNP.6844	20	180
SNP.6845	8	214
SNP.6846	20	145
SNP.6847	20	145
SNP.6848	14	181
SNP.6849	14	295
SNP.6850	2	166
SNP.6851	14	254
SNP.6852	14	254
SNP.6853	14	254
SNP.6854	6	21
SNP.6855	20	24
SNP.6856	17	157
SNP.6857	2	213
SNP.6858	19	15
SNP.6859	10	203
SNP.6860	8	173
SNP.6861	8	173
SNP.6862	13	230
SNP.6863	13	230
SNP.6864	8	282
SNP.6865	20	126
SNP.6866	20	145
SNP.6867	20	145
SNP.6868	16	166
SNP.6869	4	34
SNP.6870	2	141
SNP.6871	17	137
SNP.6872	20	123
SNP.6873	7	312
SNP.6874	7	312
SNP.6875	20	147
SNP.6876	20	24
SNP.6877	17	83
SNP.6878	8	129
SNP.6879	17	157
SNP.6880	20	111
SNP.6881	20	179
SNP.6882	1	255
SNP.6883	8	149
SNP.6884	7	245
SNP.6885	8	245
SNP.6886	8	245
SNP.6887	13	51
SNP.6888	6	38
SNP.6889	9	112
SNP.6890	5	195
SNP.6891	16	166
SNP.6892	5	138
SNP.6893	20	132
SNP.6894	8	214
SNP.6895	11	126
SNP.6896	11	126
SNP.6897	11	121
SNP.6898	21	101
SNP.6899	5	114
SNP.6900	14	308
SNP.6901	14	308
SNP.6902	4	126
SNP.6903	14	308
SNP.6904	7	27
SNP.6905	6	21
SNP.6906	6	21
SNP.6907	6	21
SNP.6908	11	63
SNP.6909	11	63
SNP.6910	5	72
SNP.6911	13	228
SNP.6912	17	121
SNP.6913	20	168
SNP.6914	13	231
SNP.6915	11	112
SNP.6916	11	73
SNP.6917	2	144
SNP.6918	14	247
SNP.6919	16	143
SNP.6920	2	147
SNP.6921	10	129
SNP.6922	16	190
SNP.6923	16	146
SNP.6924	20	126
SNP.6925	14	240
SNP.6926	14	240
SNP.6927	4	85
SNP.6928	6	77
SNP.6929	6	77
SNP.6930	4	46
SNP.6931	4	59
SNP.6932	5	195
SNP.6933	7	57
SNP.6934	5	195
SNP.6935	5	88
SNP.6936	17	220
SNP.6937	5	60
SNP.6938	17	47
SNP.6939	8	203
SNP.6940	10	0
SNP.6941	8	129
SNP.6942	8	222
SNP.6943	8	222
SNP.6944	11	121
SNP.6945	11	134
SNP.6946	7	130
SNP.6947	10	150
SNP.6948	14	238
SNP.6949	2	293
SNP.6950	4	122
SNP.6951	8	68
SNP.6952	8	192
SNP.6953	8	192
SNP.6954	8	160
SNP.6955	9	29
SNP.6956	5	266
SNP.6957	19	177
SNP.6958	19	177
SNP.6959	19	177
SNP.6960	5	156
SNP.6961	8	149
SNP.6962	18	190
SNP.6963	4	185
SNP.6964	2	169
SNP.6965	8	20
SNP.6966	2	169
SNP.6967	19	47
SNP.6968	14	25
SNP.6969	19	127
SNP.6970	6	57
SNP.6971	5	51
SNP.6972	2	201
SNP.6973	18	32
SNP.6974	7	229
SNP.6975	19	272
SNP.6976	7	229
SNP.6977	9	29
SNP.6978	14	254
SNP.6979	14	295
SNP.6980	14	295
SNP.6981	14	295
SNP.6982	8	160
SNP.6983	5	166
SNP.6984	1	37
SNP.6985	5	122
SNP.6986	6	77
SNP.6987	13	155
SNP.6988	13	154
SNP.6989	13	154
SNP.6990	4	136
SNP.6991	4	136
SNP.6992	8	201
SNP.6993	20	31
SNP.6994	20	31
SNP.6995	20	31
SNP.6996	19	297
SNP.6997	17	25
SNP.6998	10	198
SNP.6999	19	53
SNP.7000	5	72
SNP.7001	8	192
SNP.7002	9	284
SNP.7003	9	284
SNP.7004	20	24
SNP.7005	20	24
SNP.7006	20	24
SNP.7007	19	267
SNP.7008	5	151
SNP.7009	20	116
SNP.7010	7	250
SNP.7011	10	198
SNP.7012	19	267
SNP.7013	19	199
SNP.7014	19	199
SNP.7015	1	100
SNP.7016	20	131
SNP.7017	13	0
SNP.7018	11	75
SNP.7019	5	117
SNP.7020	5	122
SNP.7021	20	132
SNP.7022	9	266
SNP.7023	4	168
SNP.7024	5	195
SNP.7025	5	195
SNP.7026	18	267
SNP.7027	11	32
SNP.7028	11	32
SNP.7029	1	128
SNP.7030	20	33
SNP.7031	1	264
SNP.7032	20	33
SNP.7033	16	159
SNP.7034	16	159
SNP.7035	5	156
SNP.7036	5	97
SNP.7037	5	97
SNP.7038	5	104
SNP.7039	7	237
SNP.7040	7	237
SNP.7041	7	237
SNP.7042	21	169
SNP.7043	2	252
SNP.7044	2	252
SNP.7045	5	195
SNP.7046	8	161
SNP.7047	2	252
SNP.7048	11	177
SNP.7049	8	253
SNP.7050	19	172
SNP.7051	17	0
SNP.7052	17	0
SNP.7053	18	267
SNP.7054	11	0
SNP.7055	11	0
SNP.7056	18	252
SNP.7057	13	191
SNP.7058	5	159
SNP.7059	20	155
SNP.7060	4	116
SNP.7061	20	159
SNP.7062	20	159
SNP.7063	11	97
SNP.7064	7	139
SNP.7065	4	59
SNP.7066	2	147
SNP.7067	5	36
SNP.7068	8	189
SNP.7069	21	134
SNP.7070	2	147
SNP.7071	14	247
SNP.7072	8	192
SNP.7073	8	192
SNP.7074	8	186
SNP.7075	2	147
SNP.7076	15	288
SNP.7077	19	193
SNP.7078	11	99
SNP.7079	4	36
SNP.7080	4	36
SNP.7081	7	139
SNP.7082	16	51
SNP.7083	4	128
SNP.7084	14	220
SNP.7085	14	220
SNP.7086	8	192
SNP.7087	20	188
SNP.7088	2	169
SNP.7089	8	112
SNP.7090	5	162
SNP.7091	10	222
SNP.7092	1	141
SNP.7093	19	323
SNP.7094	19	323
SNP.7095	16	40
SNP.7096	8	168
SNP.7097	8	168
SNP.7098	8	168
SNP.7099	8	141
SNP.7100	8	141
SNP.7101	8	141
SNP.7102	8	141
SNP.7103	16	56
SNP.7104	19	182
SNP.7105	20	119
SNP.7106	8	200
SNP.7107	19	53
SNP.7108	18	30
SNP.7109	18	30
SNP.7110	20	145
SNP.7111	20	145
SNP.7112	5	134
SNP.7113	5	134
SNP.7114	5	134
SNP.7115	5	134
SNP.7116	4	229
SNP.7117	5	134
SNP.7118	5	134
SNP.7119	8	192
SNP.7120	8	192
SNP.7121	10	227
SNP.7122	10	227
SNP.7123	20	166
SNP.7124	20	163
SNP.7125	20	163
SNP.7126	20	177
SNP.7127	11	134
SNP.7128	11	134
SNP.7129	14	247
SNP.7130	19	199
SNP.7131	13	222
SNP.7132	8	173
SNP.7133	18	33
SNP.7134	14	25
SNP.7135	14	25
SNP.7136	14	25
SNP.7137	17	34
SNP.7138	17	34
SNP.7139	1	144
SNP.7140	14	316
SNP.7141	14	316
SNP.7142	4	233
SNP.7143	2	111
SNP.7144	11	104
SNP.7145	11	104
SNP.7146	8	169
SNP.7147	5	25
SNP.7148	5	25
SNP.7149	11	76
SNP.7150	5	51
SNP.7151	20	147
SNP.7152	7	139
SNP.7153	13	230
SNP.7154	10	225
SNP.7155	10	225
SNP.7156	14	247
SNP.7157	14	106
SNP.7158	10	216
SNP.7159	20	155
SNP.7160	21	178
SNP.7161	21	178
SNP.7162	21	178
SNP.7163	10	73
SNP.7164	7	191
SNP.7165	11	177
SNP.7166	8	233
SNP.7167	11	177
SNP.7168	7	1
SNP.7169	7	1
SNP.7170	19	0
SNP.7171	9	138
SNP.7172	14	254
SNP.7173	13	231
SNP.7174	7	307
SNP.7175	8	168
SNP.7176	2	147
SNP.7177	8	168
SNP.7178	17	123
SNP.7179	8	168
SNP.7180	2	203
SNP.7181	17	114
SNP.7182	2	233
SNP.7183	8	192
SNP.7184	5	114
SNP.7185	5	114
SNP.7186	5	114
SNP.7187	4	126
SNP.7188	19	53
SNP.7189	2	147
SNP.7190	2	147
SNP.7191	7	139
SNP.7192	13	228
SNP.7193	15	146
SNP.7194	5	72
SNP.7195	4	222
SNP.7196	4	222
SNP.7197	20	33
SNP.7198	18	30
SNP.7199	13	215
SNP.7200	2	141
SNP.7201	14	248
SNP.7202	20	158
SNP.7203	1	255
SNP.7204	10	222
SNP.7205	1	130
SNP.7206	15	106
SNP.7207	5	162
SNP.7208	5	162
SNP.7209	5	162
SNP.7210	20	177
SNP.7211	8	206
SNP.7212	4	126
SNP.7213	20	126
SNP.7214	10	234
SNP.7215	2	144
SNP.7216	17	123
SNP.7217	2	147
SNP.7218	7	135
SNP.7219	8	203
SNP.7220	11	101
SNP.7221	16	235
SNP.7222	16	235
SNP.7223	20	37
SNP.7224	8	214
SNP.7225	19	297
SNP.7226	11	159
SNP.7227	5	135
SNP.7228	10	234
SNP.7229	10	234
SNP.7230	6	21
SNP.7231	17	69
SNP.7232	17	69
SNP.7233	5	224
SNP.7234	8	222
SNP.7235	8	248
SNP.7236	8	169
SNP.7237	8	169
SNP.7238	19	225
SNP.7239	19	225
SNP.7240	10	89
SNP.7241	19	225
SNP.7242	19	53
SNP.7243	13	222
SNP.7244	3	167
SNP.7245	14	200
SNP.7246	13	230
SNP.7247	2	147
SNP.7248	2	198
SNP.7249	19	215
SNP.7250	17	89
SNP.7251	14	165
SNP.7252	2	141
SNP.7253	2	141
SNP.7254	17	114
SNP.7255	7	237
SNP.7256	7	237
SNP.7257	12	63
SNP.7258	6	138
SNP.7259	10	80
SNP.7260	13	84
SNP.7261	13	84
SNP.7262	21	327
SNP.7263	20	32
SNP.7264	20	32
SNP.7265	20	159
SNP.7266	20	159
SNP.7267	8	160
SNP.7268	5	150
SNP.7269	5	150
SNP.7270	14	27
SNP.7271	13	231
SNP.7272	3	205
SNP.7273	5	117
SNP.7274	5	117
SNP.7275	4	34
SNP.7276	2	147
SNP.7277	7	210
SNP.7278	19	127
SNP.7279	11	177
SNP.7280	11	177
SNP.7281	11	177
SNP.7282	19	177
SNP.7283	19	177
SNP.7284	3	207
SNP.7285	11	159
SNP.7286	15	126
SNP.7287	8	168
SNP.7288	20	132
SNP.7289	19	47
SNP.7290	17	78
SNP.7291	8	200
SNP.7292	9	142
SNP.7293	6	179
SNP.7294	1	23
SNP.7295	5	55
SNP.7296	5	55
SNP.7297	20	126
SNP.7298	20	126
SNP.7299	20	37
SNP.7300	5	131
SNP.7301	8	232
SNP.7302	8	232
SNP.7303	8	248
SNP.7304	5	138
SNP.7305	4	214
SNP.7306	2	147
SNP.7307	21	246
SNP.7308	20	132
SNP.7309	14	275
SNP.7310	17	123
SNP.7311	20	187
SNP.7312	17	123
SNP.7313	3	188
SNP.7314	3	188
SNP.7315	14	235
SNP.7316	14	235
SNP.7317	19	15
SNP.7318	10	101
SNP.7319	2	254
SNP.7320	2	254
SNP.7321	10	41
SNP.7322	19	47
SNP.7323	4	237
SNP.7324	19	105
SNP.7325	16	234
SNP.7326	17	158
SNP.7327	19	195
SNP.7328	19	242
SNP.7329	19	242
SNP.7330	19	53
SNP.7331	20	37
SNP.7332	20	37
SNP.7333	2	141
SNP.7334	2	141
SNP.7335	2	141
SNP.7336	18	272
SNP.7337	21	334
SNP.7338	21	334
SNP.7339	11	63
SNP.7340	19	177
SNP.7341	2	247
SNP.7342	4	234
SNP.7343	2	223
SNP.7344	3	33
SNP.7345	20	184
SNP.7346	2	223
SNP.7347	4	34
SNP.7348	4	34
SNP.7349	2	223
SNP.7350	7	41
SNP.7351	21	170
SNP.7352	15	318
SNP.7353	10	79
SNP.7354	6	144
SNP.7355	19	174
SNP.7356	7	34
SNP.7357	7	34
SNP.7358	7	34
SNP.7359	11	127
SNP.7360	5	104
SNP.7361	17	33
SNP.7362	17	33
SNP.7363	17	33
SNP.7364	17	33
SNP.7365	5	141
SNP.7366	7	34
SNP.7367	7	322
SNP.7368	7	139
SNP.7369	4	237
SNP.7370	14	89
SNP.7371	7	322
SNP.7372	13	230
SNP.7373	20	179
SNP.7374	10	143
SNP.7375	8	282
SNP.7376	13	222
SNP.7377	10	112
SNP.7378	11	134
SNP.7379	11	134
SNP.7380	2	294
SNP.7381	13	229
SNP.7382	5	114
SNP.7383	7	313
SNP.7384	7	313
SNP.7385	10	140
SNP.7386	9	266
SNP.7387	9	266
SNP.7388	20	147
SNP.7389	20	147
SNP.7390	19	45
SNP.7391	2	232
SNP.7392	2	232
SNP.7393	14	198
SNP.7394	14	198
SNP.7395	14	198
SNP.7396	16	196
SNP.7397	5	114
SNP.7398	18	158
SNP.7399	20	177
SNP.7400	6	38
SNP.7401	6	38
SNP.7402	14	22
SNP.7403	14	22
SNP.7404	6	164
SNP.7405	6	164
SNP.7406	17	154
SNP.7407	17	154
SNP.7408	8	164
SNP.7409	11	121
SNP.7410	8	168
SNP.7411	8	217
SNP.7412	20	20
SNP.7413	14	198
SNP.7414	14	198
SNP.7415	7	229
SNP.7416	20	247
SNP.7417	17	114
SNP.7418	7	135
SNP.7419	7	135
SNP.7420	10	123
SNP.7421	19	182
SNP.7422	19	182
SNP.7423	1	159
SNP.7424	1	159
SNP.7425	17	189
SNP.7426	7	28
SNP.7427	5	107
SNP.7428	17	72
SNP.7429	14	290
SNP.7430	19	15
SNP.7431	19	15
SNP.7432	13	230
SNP.7433	18	24
SNP.7434	18	24
SNP.7435	8	280
SNP.7436	8	211
SNP.7437	16	233
SNP.7438	16	233
SNP.7439	14	316
SNP.7440	20	37
SNP.7441	13	230
SNP.7442	17	114
SNP.7443	1	261
SNP.7444	13	217
SNP.7445	13	178
SNP.7446	5	117
SNP.7447	16	51
SNP.7448	16	51
SNP.7449	7	114
SNP.7450	20	65
SNP.7451	5	150
SNP.7452	17	121
SNP.7453	19	191
SNP.7454	19	191
SNP.7455	19	184
SNP.7456	16	175
SNP.7457	14	22
SNP.7458	13	226
SNP.7459	14	85
SNP.7460	14	85
SNP.7461	19	56
SNP.7462	7	136
SNP.7463	7	136
SNP.7464	4	97
SNP.7465	20	166
SNP.7466	5	107
SNP.7467	3	215
SNP.7468	9	260
SNP.7469	2	198
SNP.7470	1	71
SNP.7471	16	175
SNP.7472	14	254
SNP.7473	5	162
SNP.7474	13	185
SNP.7475	13	185
SNP.7476	7	130
SNP.7477	7	130
SNP.7478	7	130
SNP.7479	8	289
SNP.7480	2	223
SNP.7481	2	223
SNP.7482	5	266
SNP.7483	8	129
SNP.7484	8	200
SNP.7485	17	33
SNP.7486	14	130
SNP.7487	19	178
SNP.7488	19	178
SNP.7489	13	215
SNP.7490	10	179
SNP.7491	2	207
SNP.7492	8	186
SNP.7493	13	87
SNP.7494	8	71
SNP.7495	8	71
SNP.7496	20	145
SNP.7497	19	320
SNP.7498	16	152
SNP.7499	2	147
SNP.7500	2	144
SNP.7501	20	139
SNP.7502	7	253
SNP.7503	20	155
SNP.7504	13	72
SNP.7505	16	237
SNP.7506	16	237
SNP.7507	19	267
SNP.7508	8	149
SNP.7509	19	178
SNP.7510	21	241
SNP.7511	13	75
SNP.7512	19	177
SNP.7513	6	164
SNP.7514	12	63
SNP.7515	2	187
SNP.7516	8	290
SNP.7517	8	71
SNP.7518	7	135
SNP.7519	14	181
SNP.7520	5	116
SNP.7521	8	140
SNP.7522	8	173
SNP.7523	13	230
SNP.7524	10	0
SNP.7525	10	0
SNP.7526	17	112
SNP.7527	5	150
SNP.7528	19	124
SNP.7529	2	152
SNP.7530	14	81
SNP.7531	19	53
SNP.7532	4	97
SNP.7533	19	53
SNP.7534	19	272
SNP.7535	8	280
SNP.7536	11	106
SNP.7537	7	139
SNP.7538	13	230
SNP.7539	11	135
SNP.7540	19	55
SNP.7541	9	284
SNP.7542	9	284
SNP.7543	15	71
SNP.7544	4	59
SNP.7545	13	228
SNP.7546	11	135
SNP.7547	11	135
SNP.7548	11	135
SNP.7549	11	135
SNP.7550	5	215
SNP.7551	13	229
SNP.7552	2	147
SNP.7553	2	147
SNP.7554	2	147
SNP.7555	7	169
SNP.7556	2	232
SNP.7557	7	192
SNP.7558	17	154
SNP.7559	2	225
SNP.7560	17	154
SNP.7561	2	147
SNP.7562	2	147
SNP.7563	16	40
SNP.7564	2	200
SNP.7565	2	200
SNP.7566	7	129
SNP.7567	6	78
SNP.7568	2	133
SNP.7569	7	245
SNP.7570	7	56
SNP.7571	7	56
SNP.7572	16	146
SNP.7573	19	97
SNP.7574	20	188
SNP.7575	16	40
SNP.7576	4	60
SNP.7577	4	60
SNP.7578	15	310
SNP.7579	14	27
SNP.7580	20	64
SNP.7581	13	224
SNP.7582	13	224
SNP.7583	14	117
SNP.7584	4	58
SNP.7585	20	182
SNP.7586	5	166
SNP.7587	5	166
SNP.7588	20	182
SNP.7589	7	57
SNP.7590	19	100
SNP.7591	14	135
SNP.7592	10	80
SNP.7593	9	260
SNP.7594	2	228
SNP.7595	2	228
SNP.7596	12	0
SNP.7597	12	0
SNP.7598	16	190
SNP.7599	20	177
SNP.7600	20	177
SNP.7601	19	169
SNP.7602	20	182
SNP.7603	20	247
SNP.7604	14	254
SNP.7605	8	20
SNP.7606	19	272
SNP.7607	19	272
SNP.7608	16	49
SNP.7609	8	149
SNP.7610	14	198
SNP.7611	14	198
SNP.7612	20	18
SNP.7613	15	317
SNP.7614	19	45
SNP.7615	19	45
SNP.7616	15	317
SNP.7617	19	100
SNP.7618	7	275
SNP.7619	9	210
SNP.7620	8	168
SNP.7621	8	182
SNP.7622	7	193
SNP.7623	16	147
SNP.7624	9	138
SNP.7625	9	138
SNP.7626	5	156
SNP.7627	5	225
SNP.7628	21	170
SNP.7629	17	121
SNP.7630	17	114
SNP.7631	21	298
SNP.7632	4	190
SNP.7633	15	87
SNP.7634	19	215
SNP.7635	19	177
SNP.7636	8	201
SNP.7637	7	86
SNP.7638	19	177
SNP.7639	20	123
SNP.7640	5	160
SNP.7641	5	160
SNP.7642	5	160
SNP.7643	19	310
SNP.7644	14	93
SNP.7645	14	93
SNP.7646	20	37
SNP.7647	19	282
SNP.7648	19	282
SNP.7649	2	147
SNP.7650	2	147
SNP.7651	7	275
SNP.7652	2	158
SNP.7653	2	158
SNP.7654	16	17
SNP.7655	8	50
SNP.7656	15	126
SNP.7657	19	191
SNP.7658	19	191
SNP.7659	12	38
SNP.7660	8	50
SNP.7661	20	184
SNP.7662	4	237
SNP.7663	4	237
SNP.7664	2	147
SNP.7665	2	144
SNP.7666	14	76
SNP.7667	5	143
SNP.7668	8	182
SNP.7669	20	27
SNP.7670	1	63
SNP.7671	19	177
SNP.7672	19	177
SNP.7673	6	78
SNP.7674	6	78
SNP.7675	16	151
SNP.7676	7	130
SNP.7677	7	130
SNP.7678	7	130
SNP.7679	8	273
SNP.7680	14	220
SNP.7681	2	156
SNP.7682	2	156
SNP.7683	5	156
SNP.7684	17	116
SNP.7685	10	227
SNP.7686	19	143
SNP.7687	16	147
SNP.7688	16	147
SNP.7689	5	162
SNP.7690	13	128
SNP.7691	13	128
SNP.7692	3	241
SNP.7693	5	141
SNP.7694	20	145
SNP.7695	1	242
SNP.7696	1	242
SNP.7697	3	205
SNP.7698	3	205
SNP.7699	2	242
SNP.7700	2	242
SNP.7701	19	193
SNP.7702	19	193
SNP.7703	5	129
SNP.7704	7	271
SNP.7705	7	271
SNP.7706	7	130
SNP.7707	5	146
SNP.7708	5	150
SNP.7709	19	169
SNP.7710	19	169
SNP.7711	20	32
SNP.7712	20	32
SNP.7713	14	254
SNP.7714	14	25
SNP.7715	14	267
SNP.7716	1	128
SNP.7717	20	132
SNP.7718	11	136
SNP.7719	14	121
SNP.7720	14	121
SNP.7721	13	230
SNP.7722	5	36
SNP.7723	5	36
SNP.7724	19	184
SNP.7725	3	164
SNP.7726	8	140
SNP.7727	17	149
SNP.7728	13	51
SNP.7729	13	51
SNP.7730	13	51
SNP.7731	8	160
SNP.7732	13	230
SNP.7733	7	271
SNP.7734	8	71
SNP.7735	8	71
SNP.7736	13	148
SNP.7737	20	23
SNP.7738	19	267
SNP.7739	5	48
SNP.7740	20	132
SNP.7741	5	117
SNP.7742	5	117
SNP.7743	8	160
SNP.7744	1	100
SNP.7745	1	100
SNP.7746	16	51
SNP.7747	5	114
SNP.7748	5	116
SNP.7749	6	84
SNP.7750	19	54
SNP.7751	17	114
SNP.7752	8	289
SNP.7753	8	289
SNP.7754	5	132
SNP.7755	10	56
SNP.7756	14	198
SNP.7757	5	166
SNP.7758	5	166
SNP.7759	2	78
SNP.7760	20	159
SNP.7761	20	159
SNP.7762	20	159
SNP.7763	3	206
SNP.7764	14	121
SNP.7765	16	151
SNP.7766	16	159
SNP.7767	14	121
SNP.7768	10	226
SNP.7769	17	123
SNP.7770	14	121
SNP.7771	16	151
SNP.7772	19	39
SNP.7773	19	39
SNP.7774	10	140
SNP.7775	5	171
SNP.7776	20	23
SNP.7777	20	132
SNP.7778	17	100
SNP.7779	13	128
SNP.7780	10	79
SNP.7781	10	79
SNP.7782	2	242
SNP.7783	2	214
SNP.7784	2	214
SNP.7785	3	206
SNP.7786	13	232
SNP.7787	14	39
SNP.7788	7	143
SNP.7789	7	143
SNP.7790	1	130
SNP.7791	19	124
SNP.7792	13	51
SNP.7793	21	246
SNP.7794	21	246
SNP.7795	19	191
SNP.7796	13	223
SNP.7797	13	223
SNP.7798	10	112
SNP.7799	10	112
SNP.7800	10	89
SNP.7801	6	21
SNP.7802	4	125
SNP.7803	19	169
SNP.7804	19	45
SNP.7805	8	203
SNP.7806	8	203
SNP.7807	3	69
SNP.7808	3	69
SNP.7809	3	69
SNP.7810	20	165
SNP.7811	19	97
SNP.7812	8	214
SNP.7813	19	181
SNP.7814	21	178
SNP.7815	19	242
SNP.7816	11	135
SNP.7817	21	335
SNP.7818	19	47
SNP.7819	17	147
SNP.7820	4	34
SNP.7821	11	138
SNP.7822	18	276
SNP.7823	13	135
SNP.7824	4	237
SNP.7825	4	237
SNP.7826	9	229
SNP.7827	9	229
SNP.7828	13	228
SNP.7829	5	54
SNP.7830	8	54
SNP.7831	19	242
SNP.7832	16	40
SNP.7833	16	40
SNP.7834	16	40
SNP.7835	2	292
SNP.7836	2	292
SNP.7837	15	317
SNP.7838	14	228
SNP.7839	14	228
SNP.7840	14	228
SNP.7841	2	147
SNP.7842	19	53
SNP.7843	17	100
SNP.7844	17	100
SNP.7845	8	202
SNP.7846	8	202
SNP.7847	17	123
SNP.7848	17	123
SNP.7849	7	51
SNP.7850	7	51
SNP.7851	13	51
SNP.7852	5	48
SNP.7853	7	135
SNP.7854	19	271
SNP.7855	19	271
SNP.7856	8	200
SNP.7857	8	200
SNP.7858	8	169
SNP.7859	20	131
SNP.7860	5	146
SNP.7861	5	146
SNP.7862	14	25
SNP.7863	14	25
SNP.7864	4	34
SNP.7865	20	145
SNP.7866	20	145
SNP.7867	19	195
SNP.7868	19	179
SNP.7869	8	169
SNP.7870	8	169
SNP.7871	1	128
SNP.7872	4	168
SNP.7873	2	207
SNP.7874	6	1
SNP.7875	8	175
SNP.7876	2	133
SNP.7877	2	162
SNP.7878	17	89
SNP.7879	20	168
SNP.7880	20	177
SNP.7881	13	231
SNP.7882	5	70
SNP.7883	2	141
SNP.7884	9	199
SNP.7885	7	48
SNP.7886	7	41
SNP.7887	8	262
SNP.7888	5	64
SNP.7889	5	64
SNP.7890	19	97
SNP.7891	19	271
SNP.7892	17	121
SNP.7893	17	121
SNP.7894	17	121
SNP.7895	17	121
SNP.7896	9	73
SNP.7897	19	271
SNP.7898	19	271
SNP.7899	19	271
SNP.7900	19	257
SNP.7901	18	270
SNP.7902	14	174
SNP.7903	14	174
SNP.7904	14	162
SNP.7905	8	140
SNP.7906	8	174
SNP.7907	19	271
SNP.7908	16	190
SNP.7909	8	203
SNP.7910	4	241
SNP.7911	4	241
SNP.7912	7	279
SNP.7913	1	69
SNP.7914	16	234
SNP.7915	16	234
SNP.7916	16	234
SNP.7917	1	231
SNP.7918	1	231
SNP.7919	13	229
SNP.7920	2	44
SNP.7921	14	93
SNP.7922	19	100
SNP.7923	19	100
SNP.7924	16	51
SNP.7925	16	51
SNP.7926	16	51
SNP.7927	5	155
SNP.7928	19	84
SNP.7929	3	164
SNP.7930	6	167
SNP.7931	6	75
SNP.7932	1	63
SNP.7933	7	129
SNP.7934	19	55
SNP.7935	10	234
SNP.7936	14	39
SNP.7937	20	166
SNP.7938	16	51
SNP.7939	20	24
SNP.7940	2	169
SNP.7941	19	267
SNP.7942	8	206
SNP.7943	8	129
SNP.7944	19	53
SNP.7945	19	53
SNP.7946	17	31
SNP.7947	5	195
SNP.7948	14	39
SNP.7949	13	226
SNP.7950	13	226
SNP.7951	14	248
SNP.7952	17	47
SNP.7953	19	257
SNP.7954	5	114
SNP.7955	1	144
SNP.7956	7	180
SNP.7957	7	180
SNP.7958	4	240
SNP.7959	14	39
SNP.7960	8	140
SNP.7961	8	140
SNP.7962	20	159
SNP.7963	10	130
SNP.7964	4	128
SNP.7965	4	128
SNP.7966	4	128
SNP.7967	2	232
SNP.7968	8	169
SNP.7969	8	169
SNP.7970	8	169
SNP.7971	16	149
SNP.7972	7	135
SNP.7973	14	39
SNP.7974	1	100
SNP.7975	8	192
SNP.7976	9	268
SNP.7977	4	97
SNP.7978	7	130
SNP.7979	7	136
SNP.7980	8	206
SNP.7981	8	169
SNP.7982	20	159
SNP.7983	16	143
SNP.7984	20	231
SNP.7985	13	148
SNP.7986	1	242
SNP.7987	20	158
SNP.7988	20	111
SNP.7989	17	114
SNP.7990	17	147
SNP.7991	17	147
SNP.7992	20	64
SNP.7993	17	137
SNP.7994	17	137
SNP.7995	4	237
SNP.7996	20	64
SNP.7997	8	73
SNP.7998	8	175
SNP.7999	20	131
SNP.8000	17	95
SNP.8001	8	175
SNP.8002	8	175
SNP.8003	5	156
SNP.8004	21	160
SNP.8005	18	245
SNP.8006	16	51
SNP.8007	16	51
SNP.8008	7	133
SNP.8009	7	88
SNP.8010	14	267
SNP.8011	8	249
SNP.8012	4	126
SNP.8013	7	191
SNP.8014	20	20
SNP.8015	14	104
SNP.8016	20	173
SNP.8017	20	173
SNP.8018	21	248
SNP.8019	21	248
SNP.8020	8	273
SNP.8021	20	23
SNP.8022	13	228
SNP.8023	14	165
SNP.8024	6	167
SNP.8025	10	226
SNP.8026	10	226
SNP.8027	10	226
SNP.8028	10	178
SNP.8029	6	167
SNP.8030	2	151
SNP.8031	20	145
SNP.8032	8	211
SNP.8033	8	211
SNP.8034	8	211
SNP.8035	4	128
SNP.8036	4	128
SNP.8037	8	129
SNP.8038	14	114
SNP.8039	13	229
SNP.8040	8	190
SNP.8041	5	114
SNP.8042	14	277
SNP.8043	13	230
SNP.8044	5	116
SNP.8045	9	29
SNP.8046	10	41
SNP.8047	15	318
SNP.8048	20	147
SNP.8049	17	136
SNP.8050	13	84
SNP.8051	6	179
SNP.8052	6	179
SNP.8053	13	226
SNP.8054	8	151
SNP.8055	8	151
SNP.8056	14	25
SNP.8057	8	68
SNP.8058	6	0
SNP.8059	6	0
SNP.8060	4	127
SNP.8061	4	136
SNP.8062	8	168
SNP.8063	7	312
SNP.8064	19	84
SNP.8065	3	241
SNP.8066	14	89
SNP.8067	2	242
SNP.8068	7	247
SNP.8069	20	132
SNP.8070	20	32
SNP.8071	20	32
SNP.8072	21	169
SNP.8073	21	169
SNP.8074	8	222
SNP.8075	8	289
SNP.8076	21	28
SNP.8077	20	145
SNP.8078	20	145
SNP.8079	20	145
SNP.8080	5	116
SNP.8081	5	120
SNP.8082	5	120
SNP.8083	5	120
SNP.8084	9	266
SNP.8085	7	191
SNP.8086	17	31
SNP.8087	13	215
SNP.8088	5	129
SNP.8089	13	222
SNP.8090	2	133
SNP.8091	21	246
SNP.8092	21	246
SNP.8093	2	133
SNP.8094	15	317
SNP.8095	2	133
SNP.8096	10	47
SNP.8097	14	308
SNP.8098	18	24
SNP.8099	15	317
SNP.8100	10	47
SNP.8101	18	24
SNP.8102	15	231
SNP.8103	18	24
SNP.8104	14	135
SNP.8105	4	116
SNP.8106	17	157
SNP.8107	5	104
SNP.8108	10	227
SNP.8109	17	157
SNP.8110	4	133
SNP.8111	10	129
SNP.8112	10	129
SNP.8113	9	29
SNP.8114	9	29
SNP.8115	2	147
SNP.8116	8	203
SNP.8117	1	69
SNP.8118	8	203
SNP.8119	15	318
SNP.8120	14	228
SNP.8121	16	175
SNP.8122	14	100
SNP.8123	8	227
SNP.8124	20	179
SNP.8125	7	279
SNP.8126	1	242
SNP.8127	1	242
SNP.8128	7	164
SNP.8129	14	114
SNP.8130	10	227
SNP.8131	16	17
SNP.8132	19	174
SNP.8133	21	334
SNP.8134	17	189
SNP.8135	7	51
SNP.8136	17	224
SNP.8137	2	232
SNP.8138	2	232
SNP.8139	17	154
SNP.8140	17	31
SNP.8141	20	147
SNP.8142	20	147
SNP.8143	6	75
SNP.8144	2	187
SNP.8145	20	158
SNP.8146	2	187
SNP.8147	15	71
SNP.8148	4	234
SNP.8149	18	30
SNP.8150	16	146
SNP.8151	8	141
SNP.8152	8	149
SNP.8153	20	33
SNP.8154	5	104
SNP.8155	17	157
SNP.8156	6	0
SNP.8157	16	61
SNP.8158	16	61
SNP.8159	16	61
SNP.8160	10	123
SNP.8161	14	104
SNP.8162	4	133
SNP.8163	11	121
SNP.8164	16	190
SNP.8165	19	195
SNP.8166	19	195
SNP.8167	9	138
SNP.8168	11	99
SNP.8169	13	228
SNP.8170	13	229
SNP.8171	13	229
SNP.8172	16	237
SNP.8173	17	129
SNP.8174	20	18
SNP.8175	19	191
SNP.8176	1	231
SNP.8177	5	171
SNP.8178	10	57
SNP.8179	5	224
SNP.8180	19	230
SNP.8181	19	230
SNP.8182	19	271
SNP.8183	19	271
SNP.8184	20	37
SNP.8185	7	269
SNP.8186	7	269
SNP.8187	8	64
SNP.8188	13	223
SNP.8189	13	223
SNP.8190	18	152
SNP.8191	20	177
SNP.8192	14	39
SNP.8193	14	39
SNP.8194	9	182
SNP.8195	9	182
SNP.8196	9	182
SNP.8197	10	140
SNP.8198	11	135
SNP.8199	8	217
SNP.8200	13	230
SNP.8201	13	25
SNP.8202	13	25
SNP.8203	20	173
SNP.8204	5	153
SNP.8205	5	153
SNP.8206	4	21
SNP.8207	7	107
SNP.8208	19	179
SNP.8209	7	27
SNP.8210	7	27
SNP.8211	7	27
SNP.8212	7	27
SNP.8213	5	114
SNP.8214	11	95
SNP.8215	11	95
SNP.8216	5	126
SNP.8217	20	24
SNP.8218	5	138
SNP.8219	5	138
SNP.8220	2	209
SNP.8221	2	209
SNP.8222	20	128
SNP.8223	6	145
SNP.8224	20	0
SNP.8225	20	0
SNP.8226	14	212
SNP.8227	14	212
SNP.8228	20	0
SNP.8229	17	77
SNP.8230	9	284
SNP.8231	17	114
SNP.8232	17	114
SNP.8233	1	117
SNP.8234	13	229
SNP.8235	4	46
SNP.8236	4	46
SNP.8237	4	46
SNP.8238	5	62
SNP.8239	8	149
SNP.8240	8	149
SNP.8241	5	138
SNP.8242	11	106
SNP.8243	11	106
SNP.8244	11	106
SNP.8245	7	329
SNP.8246	4	167
SNP.8247	6	182
SNP.8248	7	130
SNP.8249	14	114
SNP.8250	1	242
SNP.8251	10	80
SNP.8252	10	80
SNP.8253	8	232
SNP.8254	14	295
SNP.8255	20	131
SNP.8256	14	295
SNP.8257	20	131
SNP.8258	19	51
SNP.8259	14	295
SNP.8260	1	264
SNP.8261	1	264
SNP.8262	1	264
SNP.8263	2	286
SNP.8264	17	224
SNP.8265	17	224
SNP.8266	14	291
SNP.8267	20	132
SNP.8268	13	230
SNP.8269	5	141
SNP.8270	11	177
SNP.8271	5	160
SNP.8272	19	39
SNP.8273	17	112
SNP.8274	17	112
SNP.8275	13	84
SNP.8276	18	274
SNP.8277	19	193
SNP.8278	17	112
SNP.8279	17	112
SNP.8280	2	248
SNP.8281	1	114
SNP.8282	1	114
SNP.8283	1	114
SNP.8284	20	168
SNP.8285	13	223
SNP.8286	13	223
SNP.8287	8	200
SNP.8288	10	73
SNP.8289	10	73
SNP.8290	10	18
SNP.8291	20	184
SNP.8292	21	334
SNP.8293	4	168
SNP.8294	17	69
SNP.8295	17	69
SNP.8296	9	266
SNP.8297	8	73
SNP.8298	8	73
SNP.8299	17	154
SNP.8300	1	69
SNP.8301	8	160
SNP.8302	8	190
SNP.8303	8	190
SNP.8304	4	196
SNP.8305	1	150
SNP.8306	1	150
SNP.8307	14	138
SNP.8308	8	248
SNP.8309	19	177
SNP.8310	19	177
SNP.8311	5	141
SNP.8312	5	141
SNP.8313	20	37
SNP.8314	11	135
SNP.8315	3	205
SNP.8316	11	135
SNP.8317	11	135
SNP.8318	8	206
SNP.8319	20	32
SNP.8320	2	292
SNP.8321	5	64
SNP.8322	20	159
SNP.8323	4	233
SNP.8324	5	122
SNP.8325	5	131
SNP.8326	20	182
SNP.8327	5	104
SNP.8328	5	104
SNP.8329	8	189
SNP.8330	1	173
SNP.8331	2	209
SNP.8332	14	266
SNP.8333	14	266
SNP.8334	8	169
SNP.8335	3	142
SNP.8336	2	176
SNP.8337	2	176
SNP.8338	13	223
SNP.8339	19	191
SNP.8340	8	54
SNP.8341	18	0
SNP.8342	4	116
SNP.8343	4	116
SNP.8344	19	271
SNP.8345	19	271
SNP.8346	5	177
SNP.8347	16	52
SNP.8348	10	95
SNP.8349	8	50
SNP.8350	4	126
SNP.8351	20	20
SNP.8352	5	127
SNP.8353	14	227
SNP.8354	14	227
SNP.8355	5	190
SNP.8356	5	190
SNP.8357	5	190
SNP.8358	14	81
SNP.8359	5	138
SNP.8360	2	156
SNP.8361	2	156
SNP.8362	14	100
SNP.8363	8	192
SNP.8364	8	211
SNP.8365	20	24
SNP.8366	2	133
SNP.8367	10	80
SNP.8368	10	227
SNP.8369	18	76
SNP.8370	8	54
SNP.8371	16	152
SNP.8372	7	139
SNP.8373	14	22
SNP.8374	14	181
SNP.8375	14	181
SNP.8376	21	336
SNP.8377	17	154
SNP.8378	5	166
SNP.8379	15	146
SNP.8380	20	1
SNP.8381	16	0
SNP.8382	21	28
SNP.8383	13	0
SNP.8384	8	168
SNP.8385	16	126
SNP.8386	5	266
SNP.8387	5	266
SNP.8388	10	223
SNP.8389	10	223
SNP.8390	20	145
SNP.8391	14	212
SNP.8392	5	88
SNP.8393	5	96
SNP.8394	17	121
SNP.8395	17	121
SNP.8396	10	123
SNP.8397	1	32
SNP.8398	14	152
SNP.8399	14	152
SNP.8400	8	200
SNP.8401	21	296
SNP.8402	21	296
SNP.8403	11	112
SNP.8404	11	112
SNP.8405	5	88
SNP.8406	5	171
SNP.8407	21	248
SNP.8408	19	191
SNP.8409	20	32
SNP.8410	4	34
SNP.8411	4	36
SNP.8412	1	63
SNP.8413	1	63
SNP.8414	8	211
SNP.8415	2	133
SNP.8416	2	133
SNP.8417	14	290
SNP.8418	10	123
SNP.8419	7	237
SNP.8420	19	179
SNP.8421	1	117
SNP.8422	4	222
SNP.8423	18	270
SNP.8424	18	270
SNP.8425	18	270
SNP.8426	18	30
SNP.8427	16	166
SNP.8428	5	62
SNP.8429	18	252
SNP.8430	16	17
SNP.8431	16	17
SNP.8432	7	253
SNP.8433	2	247
SNP.8434	2	247
SNP.8435	5	88
SNP.8436	2	144
SNP.8437	2	169
SNP.8438	20	0
SNP.8439	10	114
SNP.8440	10	74
SNP.8441	10	74
SNP.8442	8	177
SNP.8443	17	114
SNP.8444	17	114
SNP.8445	2	182
SNP.8446	8	177
SNP.8447	2	182
SNP.8448	8	151
SNP.8449	10	150
SNP.8450	17	112
SNP.8451	17	112
SNP.8452	17	112
SNP.8453	4	133
SNP.8454	2	224
SNP.8455	2	224
SNP.8456	19	199
SNP.8457	19	199
SNP.8458	8	168
SNP.8459	2	198
SNP.8460	5	266
SNP.8461	15	310
SNP.8462	15	310
SNP.8463	2	286
SNP.8464	20	168
SNP.8465	4	36
SNP.8466	8	281
SNP.8467	17	137
SNP.8468	20	177
SNP.8469	20	177
SNP.8470	19	193
SNP.8471	5	116
SNP.8472	4	116
SNP.8473	1	173
SNP.8474	1	198
SNP.8475	8	248
SNP.8476	8	175
SNP.8477	8	248
SNP.8478	14	85
SNP.8479	18	33
SNP.8480	14	85
SNP.8481	7	135
SNP.8482	20	168
SNP.8483	2	165
SNP.8484	10	226
SNP.8485	1	173
SNP.8486	2	207
SNP.8487	8	289
SNP.8488	20	29
SNP.8489	18	275
SNP.8490	8	182
SNP.8491	8	169
SNP.8492	5	157
SNP.8493	20	145
SNP.8494	5	150
SNP.8495	5	150
SNP.8496	14	135
SNP.8497	17	100
SNP.8498	17	112
SNP.8499	8	160
SNP.8500	19	199
SNP.8501	12	38
SNP.8502	14	220
SNP.8503	7	210
SNP.8504	19	242
SNP.8505	19	242
SNP.8506	8	164
SNP.8507	8	164
SNP.8508	8	164
SNP.8509	11	32
SNP.8510	20	163
SNP.8511	20	163
SNP.8512	5	155
SNP.8513	5	155
SNP.8514	7	269
SNP.8515	20	173
SNP.8516	17	224
SNP.8517	5	53
SNP.8518	5	53
SNP.8519	17	154
SNP.8520	20	145
SNP.8521	17	220
SNP.8522	17	147
SNP.8523	8	82
SNP.8524	2	248
SNP.8525	19	0
SNP.8526	1	110
SNP.8527	4	126
SNP.8528	11	32
SNP.8529	11	148
SNP.8530	11	159
SNP.8531	1	71
SNP.8532	5	104
SNP.8533	6	1
SNP.8534	17	104
SNP.8535	13	230
SNP.8536	14	138
SNP.8537	14	254
SNP.8538	11	112
SNP.8539	2	165
SNP.8540	16	184
SNP.8541	3	205
SNP.8542	19	195
SNP.8543	14	138
SNP.8544	14	138
SNP.8545	14	138
SNP.8546	17	154
SNP.8547	17	228
SNP.8548	20	145
SNP.8549	6	77
SNP.8550	20	139
SNP.8551	17	215
SNP.8552	4	0
SNP.8553	4	0
SNP.8554	19	15
SNP.8555	19	15
SNP.8556	19	191
SNP.8557	19	191
SNP.8558	19	191
SNP.8559	14	275
SNP.8560	14	275
SNP.8561	1	150
SNP.8562	4	217
SNP.8563	4	217
SNP.8564	2	232
SNP.8565	20	128
SNP.8566	12	14
SNP.8567	17	137
SNP.8568	14	238
SNP.8569	8	206
SNP.8570	16	143
SNP.8571	5	141
SNP.8572	14	228
SNP.8573	14	228
SNP.8574	16	175
SNP.8575	13	230
SNP.8576	13	230
SNP.8577	2	292
SNP.8578	2	292
SNP.8579	5	141
SNP.8580	10	234
SNP.8581	16	139
SNP.8582	13	230
SNP.8583	10	231
SNP.8584	13	231
SNP.8585	8	222
SNP.8586	5	141
SNP.8587	7	279
SNP.8588	17	114
SNP.8589	6	169
SNP.8590	14	181
SNP.8591	14	181
SNP.8592	17	114
SNP.8593	19	100
SNP.8594	7	180
SNP.8595	13	187
SNP.8596	20	182
SNP.8597	20	182
SNP.8598	4	122
SNP.8599	4	122
SNP.8600	17	147
SNP.8601	7	130
SNP.8602	20	132
SNP.8603	10	123
SNP.8604	15	93
SNP.8605	19	48
SNP.8606	2	141
SNP.8607	10	227
SNP.8608	4	214
SNP.8609	8	289
SNP.8610	4	214
SNP.8611	8	289
SNP.8612	8	289
SNP.8613	19	297
SNP.8614	13	232
SNP.8615	13	232
SNP.8616	13	232
SNP.8617	16	143
SNP.8618	8	141
SNP.8619	4	46
SNP.8620	4	46
SNP.8621	13	154
SNP.8622	13	154
SNP.8623	20	132
SNP.8624	16	152
SNP.8625	2	70
SNP.8626	8	149
SNP.8627	17	114
SNP.8628	9	137
SNP.8629	4	116
SNP.8630	17	121
SNP.8631	17	121
SNP.8632	14	56
SNP.8633	5	150
SNP.8634	5	150
SNP.8635	5	155
SNP.8636	11	99
SNP.8637	20	145
SNP.8638	20	182
SNP.8639	12	121
SNP.8640	4	133
SNP.8641	5	136
SNP.8642	13	228
SNP.8643	19	182
SNP.8644	9	267
SNP.8645	2	201
SNP.8646	20	31
SNP.8647	8	140
SNP.8648	17	114
SNP.8649	1	261
SNP.8650	14	240
SNP.8651	6	57
SNP.8652	8	194
SNP.8653	3	111
SNP.8654	3	111
SNP.8655	15	95
SNP.8656	19	297
SNP.8657	14	297
SNP.8658	14	297
SNP.8659	20	25
SNP.8660	8	169
SNP.8661	8	169
SNP.8662	5	132
SNP.8663	7	180
SNP.8664	2	165
SNP.8665	18	270
SNP.8666	20	179
SNP.8667	19	316
SNP.8668	19	316
SNP.8669	17	123
SNP.8670	14	254
SNP.8671	14	254
SNP.8672	14	254
SNP.8673	3	206
SNP.8674	17	123
SNP.8675	17	123
SNP.8676	13	180
SNP.8677	11	159
SNP.8678	10	113
SNP.8679	5	114
SNP.8680	5	141
SNP.8681	9	260
SNP.8682	8	160
SNP.8683	8	153
SNP.8684	3	130
SNP.8685	17	147
SNP.8686	17	147
SNP.8687	17	147
SNP.8688	6	77
SNP.8689	17	123
SNP.8690	15	169
SNP.8691	2	147
SNP.8692	11	121
SNP.8693	11	121
SNP.8694	11	121
SNP.8695	5	144
SNP.8696	17	154
SNP.8697	17	154
SNP.8698	8	168
SNP.8699	20	88
SNP.8700	8	169
SNP.8701	8	169
SNP.8702	5	156
SNP.8703	20	155
SNP.8704	2	147
SNP.8705	16	139
SNP.8706	5	177
SNP.8707	20	177
SNP.8708	20	177
SNP.8709	14	228
SNP.8710	11	63
SNP.8711	20	163
SNP.8712	11	121
SNP.8713	4	233
SNP.8714	11	126
SNP.8715	7	135
SNP.8716	8	168
SNP.8717	13	228
SNP.8718	10	129
SNP.8719	7	130
SNP.8720	2	147
SNP.8721	20	166
SNP.8722	4	134
SNP.8723	2	113
SNP.8724	5	114
SNP.8725	10	225
SNP.8726	8	201
SNP.8727	8	201
SNP.8728	5	159
SNP.8729	5	104
SNP.8730	5	156
SNP.8731	1	128
SNP.8732	20	139
SNP.8733	20	88
SNP.8734	20	147
SNP.8735	20	147
SNP.8736	20	179
SNP.8737	6	21
SNP.8738	19	316
SNP.8739	13	222
SNP.8740	13	222
SNP.8741	16	139
SNP.8742	13	223
SNP.8743	17	34
SNP.8744	16	159
SNP.8745	17	137
SNP.8746	5	143
SNP.8747	4	237
SNP.8748	8	82
SNP.8749	13	230
SNP.8750	2	165
SNP.8751	13	215
SNP.8752	17	31
SNP.8753	7	69
SNP.8754	10	179
SNP.8755	10	179
SNP.8756	5	226
SNP.8757	13	72
SNP.8758	1	173
SNP.8759	6	21
SNP.8760	6	21
SNP.8761	8	186
SNP.8762	8	186
SNP.8763	4	136
SNP.8764	14	247
SNP.8765	14	247
SNP.8766	17	137
SNP.8767	9	112
SNP.8768	16	233
SNP.8769	8	169
SNP.8770	8	169
SNP.8771	8	169
SNP.8772	11	177
SNP.8773	10	94
SNP.8774	20	187
SNP.8775	20	263
SNP.8776	16	40
SNP.8777	16	147
SNP.8778	5	120
SNP.8779	5	120
SNP.8780	20	65
SNP.8781	8	248
SNP.8782	8	248
SNP.8783	6	75
SNP.8784	5	225
SNP.8785	6	1
SNP.8786	6	75
SNP.8787	13	178
SNP.8788	2	144
SNP.8789	5	132
SNP.8790	14	174
SNP.8791	14	275
SNP.8792	14	275
SNP.8793	2	113
SNP.8794	10	203
SNP.8795	10	203
SNP.8796	10	203
SNP.8797	9	140
SNP.8798	2	147
SNP.8799	2	176
SNP.8800	1	173
SNP.8801	1	173
SNP.8802	1	173
SNP.8803	5	127
SNP.8804	16	147
SNP.8805	16	143
SNP.8806	20	23
SNP.8807	5	161
SNP.8808	20	145
SNP.8809	5	117
SNP.8810	13	128
SNP.8811	5	96
SNP.8812	20	132
SNP.8813	5	146
SNP.8814	5	146
SNP.8815	5	150
SNP.8816	19	283
SNP.8817	19	283
SNP.8818	4	234
SNP.8819	1	71
SNP.8820	10	73
SNP.8821	2	242
SNP.8822	2	242
SNP.8823	8	164
SNP.8824	7	322
SNP.8825	8	164
SNP.8826	11	121
SNP.8827	11	121
SNP.8828	11	121
SNP.8829	8	168
SNP.8830	8	200
SNP.8831	20	110
SNP.8832	4	161
SNP.8833	14	227
SNP.8834	14	227
SNP.8835	17	114
SNP.8836	17	114
SNP.8837	17	114
SNP.8838	17	147
SNP.8839	17	147
SNP.8840	17	147
SNP.8841	1	128
SNP.8842	17	31
SNP.8843	17	31
SNP.8844	17	121
SNP.8845	5	70
SNP.8846	5	70
SNP.8847	5	266
SNP.8848	2	213
SNP.8849	8	201
SNP.8850	8	211
SNP.8851	5	177
SNP.8852	5	177
SNP.8853	5	190
SNP.8854	19	267
SNP.8855	15	322
SNP.8856	2	144
SNP.8857	17	99
SNP.8858	17	99
SNP.8859	16	233
SNP.8860	16	126
SNP.8861	20	113
SNP.8862	20	98
SNP.8863	20	0
SNP.8864	19	282
SNP.8865	4	133
SNP.8866	4	133
SNP.8867	18	270
SNP.8868	18	270
SNP.8869	2	268
SNP.8870	2	268
SNP.8871	19	282
SNP.8872	8	194
SNP.8873	8	194
SNP.8874	8	194
SNP.8875	10	73
SNP.8876	10	73
SNP.8877	10	73
SNP.8878	19	271
SNP.8879	19	271
SNP.8880	21	172
SNP.8881	8	149
SNP.8882	17	114
SNP.8883	8	192
SNP.8884	8	192
SNP.8885	11	121
SNP.8886	1	242
SNP.8887	16	147
SNP.8888	13	228
SNP.8889	21	246
SNP.8890	17	149
SNP.8891	2	144
SNP.8892	5	150
SNP.8893	14	220
SNP.8894	2	102
SNP.8895	6	84
SNP.8896	6	54
SNP.8897	21	170
SNP.8898	7	250
SNP.8899	10	225
SNP.8900	10	225
SNP.8901	8	248
SNP.8902	1	130
SNP.8903	2	147
SNP.8904	3	164
SNP.8905	9	156
SNP.8906	9	156
SNP.8907	14	162
SNP.8908	20	163
SNP.8909	19	225
SNP.8910	20	187
SNP.8911	20	187
SNP.8912	19	191
SNP.8913	19	191
SNP.8914	19	191
SNP.8915	4	36
SNP.8916	4	36
SNP.8917	10	80
SNP.8918	11	135
SNP.8919	5	156
SNP.8920	5	156
SNP.8921	16	206
SNP.8922	20	179
SNP.8923	20	179
SNP.8924	17	100
SNP.8925	2	133
SNP.8926	13	229
SNP.8927	1	139
SNP.8928	16	149
SNP.8929	10	203
SNP.8930	5	266
SNP.8931	3	205
SNP.8932	5	138
SNP.8933	10	129
SNP.8934	10	129
SNP.8935	16	237
SNP.8936	8	192
SNP.8937	17	99
SNP.8938	17	99
SNP.8939	16	184
SNP.8940	14	174
SNP.8941	17	99
SNP.8942	10	234
SNP.8943	14	103
SNP.8944	5	146
SNP.8945	5	146
SNP.8946	5	146
SNP.8947	8	253
SNP.8948	8	253
SNP.8949	2	141
SNP.8950	2	141
SNP.8951	20	23
SNP.8952	20	0
SNP.8953	2	223
SNP.8954	2	223
SNP.8955	2	223
SNP.8956	5	104
SNP.8957	11	75
SNP.8958	7	86
SNP.8959	7	86
SNP.8960	20	166
SNP.8961	8	289
SNP.8962	8	289
SNP.8963	5	150
SNP.8964	17	154
SNP.8965	17	154
SNP.8966	17	154
SNP.8967	4	116
SNP.8968	20	179
SNP.8969	8	50
SNP.8970	13	215
SNP.8971	1	0
SNP.8972	5	159
SNP.8973	2	254
SNP.8974	7	307
SNP.8975	5	175
SNP.8976	20	188
SNP.8977	16	190
SNP.8978	8	232
SNP.8979	5	116
SNP.8980	18	248
SNP.8981	2	214
SNP.8982	19	177
SNP.8983	15	87
SNP.8984	4	214
SNP.8985	4	214
SNP.8986	4	214
SNP.8987	1	128
SNP.8988	5	120
SNP.8989	13	223
SNP.8990	8	71
SNP.8991	8	71
SNP.8992	8	71
SNP.8993	2	168
SNP.8994	2	168
SNP.8995	2	168
SNP.8996	16	143
SNP.8997	8	20
SNP.8998	8	20
SNP.8999	4	178
SNP.9000	20	163
SNP.9001	10	140
SNP.9002	10	140
SNP.9003	2	156
SNP.9004	14	254
SNP.9005	17	114
SNP.9006	13	232
SNP.9007	8	161
SNP.9008	8	161
SNP.9009	6	54
SNP.9010	17	137
SNP.9011	17	137
SNP.9012	17	137
SNP.9013	20	187
SNP.9014	7	91
SNP.9015	4	97
SNP.9016	16	237
SNP.9017	19	179
SNP.9018	15	87
SNP.9019	1	173
SNP.9020	13	230
SNP.9021	13	230
SNP.9022	4	116
SNP.9023	14	173
SNP.9024	21	178
SNP.9025	19	297
SNP.9026	19	297
SNP.9027	7	250
SNP.9028	8	95
SNP.9029	5	131
SNP.9030	8	201
SNP.9031	5	150
SNP.9032	5	150
SNP.9033	20	25
SNP.9034	14	59
SNP.9035	16	237
SNP.9036	14	59
SNP.9037	13	51
SNP.9038	4	178
SNP.9039	5	104
SNP.9040	4	128
SNP.9041	4	178
SNP.9042	19	191
SNP.9043	14	100
SNP.9044	14	295
SNP.9045	8	206
SNP.9046	8	206
SNP.9047	8	206
SNP.9048	15	93
SNP.9049	16	237
SNP.9050	10	41
SNP.9051	8	222
SNP.9052	8	222
SNP.9053	2	165
SNP.9054	2	139
SNP.9055	8	149
SNP.9056	4	24
SNP.9057	4	24
SNP.9058	11	104
SNP.9059	11	104
SNP.9060	8	72
SNP.9061	7	229
SNP.9062	5	62
SNP.9063	5	151
SNP.9064	7	92
SNP.9065	13	215
SNP.9066	10	94
SNP.9067	10	94
SNP.9068	20	139
SNP.9069	9	116
SNP.9070	9	116
SNP.9071	18	30
SNP.9072	17	34
SNP.9073	13	231
SNP.9074	8	160
SNP.9075	7	107
SNP.9076	7	107
SNP.9077	2	60
SNP.9078	20	145
SNP.9079	5	192
SNP.9080	5	192
SNP.9081	8	233
SNP.9082	5	192
SNP.9083	2	162
SNP.9084	8	201
SNP.9085	8	201
SNP.9086	11	126
SNP.9087	11	126
SNP.9088	7	166
SNP.9089	3	164
SNP.9090	2	169
SNP.9091	17	100
SNP.9092	17	100
SNP.9093	4	178
SNP.9094	4	178
SNP.9095	21	172
SNP.9096	19	201
SNP.9097	19	201
SNP.9098	19	201
SNP.9099	12	46
SNP.9100	12	55
SNP.9101	2	141
SNP.9102	2	141
SNP.9103	2	141
SNP.9104	20	33
SNP.9105	5	195
SNP.9106	5	195
SNP.9107	5	195
SNP.9108	5	195
SNP.9109	13	223
SNP.9110	10	225
SNP.9111	13	180
SNP.9112	11	99
SNP.9113	16	40
SNP.9114	17	232
SNP.9115	17	232
SNP.9116	2	165
SNP.9117	16	58
SNP.9118	1	100
SNP.9119	10	18
SNP.9120	10	18
SNP.9121	19	193
SNP.9122	19	193
SNP.9123	14	198
SNP.9124	2	147
SNP.9125	2	147
SNP.9126	10	101
SNP.9127	10	101
SNP.9128	10	101
SNP.9129	19	297
SNP.9130	20	33
SNP.9131	5	134
SNP.9132	1	150
SNP.9133	14	198
SNP.9134	8	161
SNP.9135	8	161
SNP.9136	4	26
SNP.9137	9	29
SNP.9138	21	28
SNP.9139	21	28
SNP.9140	17	92
SNP.9141	5	157
SNP.9142	5	155
SNP.9143	2	162
SNP.9144	14	100
SNP.9145	8	140
SNP.9146	4	192
SNP.9147	1	128
SNP.9148	7	267
SNP.9149	14	194
SNP.9150	4	116
SNP.9151	4	116
SNP.9152	8	211
SNP.9153	1	242
SNP.9154	5	120
SNP.9155	8	201
SNP.9156	4	34
SNP.9157	8	182
SNP.9158	8	182
SNP.9159	8	182
SNP.9160	16	233
SNP.9161	19	193
SNP.9162	19	193
SNP.9163	17	123
SNP.9164	20	58
SNP.9165	8	168
SNP.9166	14	25
SNP.9167	8	201
SNP.9168	17	114
SNP.9169	17	114
SNP.9170	5	114
SNP.9171	2	141
SNP.9172	2	141
SNP.9173	18	142
SNP.9174	20	145
SNP.9175	8	175
SNP.9176	14	76
SNP.9177	5	117
SNP.9178	20	147
SNP.9179	14	236
SNP.9180	8	222
SNP.9181	14	162
SNP.9182	17	112
SNP.9183	5	146
SNP.9184	20	163
SNP.9185	13	231
SNP.9186	20	145
SNP.9187	1	110
SNP.9188	1	110
SNP.9189	19	191
SNP.9190	14	227
SNP.9191	20	145
SNP.9192	5	25
SNP.9193	5	136
SNP.9194	2	44
SNP.9195	19	182
SNP.9196	8	200
SNP.9197	7	135
SNP.9198	10	223
SNP.9199	10	227
SNP.9200	19	181
SNP.9201	19	179
SNP.9202	1	128
SNP.9203	2	78
SNP.9204	8	173
SNP.9205	8	173
SNP.9206	5	126
SNP.9207	13	230
SNP.9208	13	223
SNP.9209	1	128
SNP.9210	1	139
SNP.9211	1	139
SNP.9212	7	307
SNP.9213	13	230
SNP.9214	17	114
SNP.9215	17	100
SNP.9216	8	201
SNP.9217	8	201
SNP.9218	2	156
SNP.9219	1	128
SNP.9220	1	171
SNP.9221	20	155
SNP.9222	11	106
SNP.9223	11	106
SNP.9224	1	128
SNP.9225	8	232
SNP.9226	2	147
SNP.9227	13	230
SNP.9228	2	147
SNP.9229	14	85
SNP.9230	17	114
SNP.9231	10	225
SNP.9232	13	230
SNP.9233	11	121
SNP.9234	8	186
SNP.9235	13	230
SNP.9236	13	230
SNP.9237	14	236
SNP.9238	20	159
SNP.9239	14	138
SNP.9240	14	138
SNP.9241	20	64
SNP.9242	11	121
SNP.9243	20	145
SNP.9244	13	230
SNP.9245	7	134
SNP.9246	20	98
SNP.9247	8	168
SNP.9248	8	168
SNP.9249	8	186
SNP.9250	11	135
SNP.9251	2	169
SNP.9252	16	51
SNP.9253	17	123
SNP.9254	13	223
SNP.9255	11	121
SNP.9256	11	121
SNP.9257	11	121
SNP.9258	11	106
SNP.9259	17	187
SNP.9260	17	154
SNP.9261	10	222
SNP.9262	10	222
SNP.9263	16	139
SNP.9264	5	107
SNP.9265	21	120
SNP.9266	1	261
SNP.9267	11	99
SNP.9268	11	99
SNP.9269	11	121
SNP.9270	11	121
SNP.9271	11	121
SNP.9272	9	187
SNP.9273	5	70
SNP.9274	17	114
SNP.9275	17	114
SNP.9276	10	225
SNP.9277	1	266
SNP.9278	20	133
SNP.9279	20	37
SNP.9280	14	212
SNP.9281	20	18
SNP.9282	20	18
SNP.9283	2	176
SNP.9284	11	147
SNP.9285	11	147
SNP.9286	11	147
SNP.9287	6	170
SNP.9288	8	190
SNP.9289	6	107
SNP.9290	11	112
SNP.9291	2	156
SNP.9292	7	141
SNP.9293	3	139
SNP.9294	4	162
SNP.9295	4	162
SNP.9296	4	162
SNP.9297	17	110
SNP.9298	13	178
SNP.9299	13	178
SNP.9300	14	22
SNP.9301	14	22
SNP.9302	14	22
SNP.9303	19	39
SNP.9304	8	203
SNP.9305	8	203
SNP.9306	8	203
SNP.9307	8	201
SNP.9308	17	121
SNP.9309	17	121
SNP.9310	11	134
SNP.9311	11	134
SNP.9312	2	286
SNP.9313	4	36
SNP.9314	4	36
SNP.9315	4	36
SNP.9316	17	157
SNP.9317	17	157
SNP.9318	7	130
SNP.9319	8	149
SNP.9320	17	77
SNP.9321	9	29
SNP.9322	19	246
SNP.9323	14	165
SNP.9324	9	29
SNP.9325	9	29
SNP.9326	20	147
SNP.9327	2	44
SNP.9328	2	133
SNP.9329	2	133
SNP.9330	17	147
SNP.9331	13	230
SNP.9332	8	192
SNP.9333	18	212
SNP.9334	11	104
SNP.9335	13	223
SNP.9336	13	223
SNP.9337	14	171
SNP.9338	14	171
SNP.9339	21	160
SNP.9340	2	182
SNP.9341	2	181
SNP.9342	1	117
SNP.9343	20	23
SNP.9344	14	194
SNP.9345	8	175
SNP.9346	17	112
SNP.9347	17	137
SNP.9348	17	137
SNP.9349	8	200
SNP.9350	8	200
SNP.9351	13	223
SNP.9352	19	143
SNP.9353	11	99
SNP.9354	19	174
SNP.9355	19	47
SNP.9356	13	128
SNP.9357	21	333
SNP.9358	21	333
SNP.9359	6	77
SNP.9360	13	228
SNP.9361	8	200
SNP.9362	11	76
SNP.9363	11	76
SNP.9364	14	316
SNP.9365	17	121
SNP.9366	17	121
SNP.9367	17	121
SNP.9368	18	32
SNP.9369	8	73
SNP.9370	8	73
SNP.9371	10	204
SNP.9372	6	1
SNP.9373	9	115
SNP.9374	19	177
SNP.9375	19	177
SNP.9376	8	217
SNP.9377	16	56
SNP.9378	13	191
SNP.9379	2	162
SNP.9380	13	191
SNP.9381	8	262
SNP.9382	8	262
SNP.9383	17	224
SNP.9384	5	126
SNP.9385	5	126
SNP.9386	5	150
SNP.9387	5	136
SNP.9388	5	117
SNP.9389	5	144
SNP.9390	11	159
SNP.9391	9	137
SNP.9392	13	75
SNP.9393	13	75
SNP.9394	5	135
SNP.9395	7	0
SNP.9396	7	0
SNP.9397	8	129
SNP.9398	8	129
SNP.9399	8	129
SNP.9400	8	129
SNP.9401	17	83
SNP.9402	10	234
SNP.9403	10	234
SNP.9404	1	0
SNP.9405	10	234
SNP.9406	7	139
SNP.9407	5	136
SNP.9408	6	75
SNP.9409	6	75
SNP.9410	19	124
SNP.9411	13	128
SNP.9412	20	173
SNP.9413	7	245
SNP.9414	2	286
SNP.9415	2	286
SNP.9416	20	58
SNP.9417	20	58
SNP.9418	14	247
SNP.9419	3	1
SNP.9420	1	243
SNP.9421	17	147
SNP.9422	7	133
SNP.9423	4	229
SNP.9424	4	229
SNP.9425	4	229
SNP.9426	17	114
SNP.9427	5	70
SNP.9428	5	70
SNP.9429	10	76
SNP.9430	14	200
SNP.9431	7	136
SNP.9432	7	136
SNP.9433	2	141
SNP.9434	2	141
SNP.9435	18	61
SNP.9436	2	292
SNP.9437	2	201
SNP.9438	5	266
SNP.9439	5	266
SNP.9440	5	123
SNP.9441	11	1
SNP.9442	2	141
SNP.9443	6	75
SNP.9444	16	237
SNP.9445	14	247
SNP.9446	20	116
SNP.9447	20	116
SNP.9448	10	47
SNP.9449	10	47
SNP.9450	19	282
SNP.9451	19	282
SNP.9452	13	175
SNP.9453	13	175
SNP.9454	14	100
SNP.9455	16	218
SNP.9456	8	161
SNP.9457	19	39
SNP.9458	16	143
SNP.9459	16	143
SNP.9460	16	106
SNP.9461	7	270
SNP.9462	7	270
SNP.9463	15	178
SNP.9464	7	58
SNP.9465	2	181
SNP.9466	8	273
SNP.9467	8	273
SNP.9468	8	273
SNP.9469	8	273
SNP.9470	8	273
SNP.9471	11	159
SNP.9472	11	159
SNP.9473	11	159
SNP.9474	11	159
SNP.9475	19	97
SNP.9476	8	194
SNP.9477	13	226
SNP.9478	20	132
SNP.9479	20	32
SNP.9480	5	160
SNP.9481	2	133
SNP.9482	16	151
SNP.9483	2	70
SNP.9484	8	248
SNP.9485	20	58
SNP.9486	10	104
SNP.9487	20	166
SNP.9488	8	149
SNP.9489	11	106
SNP.9490	20	18
SNP.9491	20	18
SNP.9492	20	18
SNP.9493	20	25
SNP.9494	19	195
SNP.9495	20	25
SNP.9496	19	195
SNP.9497	19	195
SNP.9498	17	137
SNP.9499	8	160
SNP.9500	8	129
SNP.9501	4	240
SNP.9502	4	240
SNP.9503	16	151
SNP.9504	20	58
SNP.9505	2	133
SNP.9506	2	133
SNP.9507	2	147
SNP.9508	9	277
SNP.9509	16	61
SNP.9510	16	61
SNP.9511	8	280
SNP.9512	8	71
SNP.9513	13	232
SNP.9514	11	177
SNP.9515	11	177
SNP.9516	11	177
SNP.9517	10	223
SNP.9518	7	27
SNP.9519	20	159
SNP.9520	20	159
SNP.9521	14	39
SNP.9522	10	80
SNP.9523	19	15
SNP.9524	8	232
SNP.9525	5	171
SNP.9526	16	184
SNP.9527	20	177
SNP.9528	20	177
SNP.9529	8	222
SNP.9530	8	222
SNP.9531	8	204
SNP.9532	9	210
SNP.9533	17	27
SNP.9534	17	27
SNP.9535	4	128
SNP.9536	10	80
SNP.9537	5	149
SNP.9538	8	50
SNP.9539	2	141
SNP.9540	19	319
SNP.9541	20	182
SNP.9542	8	211
SNP.9543	17	121
SNP.9544	17	121
SNP.9545	5	166
SNP.9546	10	80
SNP.9547	20	64
SNP.9548	5	70
SNP.9549	5	70
SNP.9550	19	84
SNP.9551	14	247
SNP.9552	14	247
SNP.9553	16	139
SNP.9554	16	143
SNP.9555	19	143
SNP.9556	8	200
SNP.9557	5	159
SNP.9558	6	21
SNP.9559	4	134
SNP.9560	19	240
SNP.9561	5	114
SNP.9562	17	114
SNP.9563	14	267
SNP.9564	8	200
SNP.9565	10	134
SNP.9566	10	134
SNP.9567	8	141
SNP.9568	20	187
SNP.9569	14	89
SNP.9570	8	206
SNP.9571	7	136
SNP.9572	2	113
SNP.9573	2	113
SNP.9574	2	113
SNP.9575	19	53
SNP.9576	15	310
SNP.9577	15	310
SNP.9578	15	310
SNP.9579	19	177
SNP.9580	1	198
SNP.9581	19	191
SNP.9582	19	47
SNP.9583	13	228
SNP.9584	19	55
SNP.9585	7	129
SNP.9586	17	123
SNP.9587	10	227
SNP.9588	20	20
SNP.9589	20	20
SNP.9590	20	20
SNP.9591	20	20
SNP.9592	3	241
SNP.9593	10	223
SNP.9594	13	229
SNP.9595	13	230
SNP.9596	19	56
SNP.9597	19	56
SNP.9598	2	111
SNP.9599	5	114
SNP.9600	20	182
SNP.9601	20	182
SNP.9602	17	123
SNP.9603	16	143
SNP.9604	20	158
SNP.9605	6	182
SNP.9606	11	135
SNP.9607	14	93
SNP.9608	1	145
SNP.9609	1	145
SNP.9610	1	148
SNP.9611	1	71
SNP.9612	20	31
SNP.9613	10	150
SNP.9614	13	188
SNP.9615	4	126
SNP.9616	4	126
SNP.9617	4	136
SNP.9618	4	126
SNP.9619	17	123
SNP.9620	7	57
SNP.9621	8	249
SNP.9622	8	232
SNP.9623	13	230
SNP.9624	11	121
SNP.9625	14	173
SNP.9626	14	173
SNP.9627	14	173
SNP.9628	8	73
SNP.9629	8	284
SNP.9630	8	284
SNP.9631	2	147
SNP.9632	2	147
SNP.9633	5	104
SNP.9634	5	104
SNP.9635	1	24
SNP.9636	17	69
SNP.9637	5	104
SNP.9638	17	69
SNP.9639	16	196
SNP.9640	8	168
SNP.9641	19	201
SNP.9642	19	195
SNP.9643	2	170
SNP.9644	2	170
SNP.9645	5	159
SNP.9646	5	159
SNP.9647	2	232
SNP.9648	11	121
SNP.9649	14	93
SNP.9650	19	124
SNP.9651	8	0
SNP.9652	6	0
SNP.9653	6	79
SNP.9654	13	217
SNP.9655	13	217
SNP.9656	21	136
SNP.9657	14	181
SNP.9658	10	146
SNP.9659	8	168
SNP.9660	17	104
SNP.9661	2	232
SNP.9662	8	140
SNP.9663	7	246
SNP.9664	1	159
SNP.9665	4	34
SNP.9666	4	34
SNP.9667	11	39
SNP.9668	11	39
SNP.9669	1	255
SNP.9670	1	255
SNP.9671	1	255
SNP.9672	5	215
SNP.9673	1	173
SNP.9674	1	173
SNP.9675	11	104
SNP.9676	14	89
SNP.9677	14	89
SNP.9678	8	160
SNP.9679	2	228
SNP.9680	17	215
SNP.9681	2	156
SNP.9682	4	116
SNP.9683	19	174
SNP.9684	16	71
SNP.9685	7	107
SNP.9686	5	190
SNP.9687	5	190
SNP.9688	20	263
SNP.9689	19	181
SNP.9690	20	0
SNP.9691	20	0
SNP.9692	13	228
SNP.9693	9	196
SNP.9694	1	71
SNP.9695	1	71
SNP.9696	1	71
SNP.9697	13	230
SNP.9698	8	182
SNP.9699	14	114
SNP.9700	19	182
SNP.9701	14	266
SNP.9702	2	165
SNP.9703	2	147
SNP.9704	8	280
SNP.9705	8	280
SNP.9706	16	190
SNP.9707	8	186
SNP.9708	3	205
SNP.9709	14	198
SNP.9710	17	123
SNP.9711	17	123
SNP.9712	20	147
SNP.9713	2	176
SNP.9714	2	214
SNP.9715	11	104
SNP.9716	5	122
SNP.9717	20	177
SNP.9718	5	156
SNP.9719	21	28
SNP.9720	3	130
SNP.9721	3	130
SNP.9722	19	67
SNP.9723	11	148
SNP.9724	10	129
SNP.9725	19	177
SNP.9726	2	133
SNP.9727	2	133
SNP.9728	11	99
SNP.9729	5	126
SNP.9730	6	54
SNP.9731	8	175
SNP.9732	5	161
SNP.9733	17	114
SNP.9734	20	110
SNP.9735	1	171
SNP.9736	1	171
SNP.9737	16	106
SNP.9738	19	193
SNP.9739	5	159
SNP.9740	13	231
SNP.9741	13	231
SNP.9742	13	231
SNP.9743	14	246
SNP.9744	8	180
SNP.9745	8	249
SNP.9746	2	176
SNP.9747	5	117
SNP.9748	16	166
SNP.9749	5	159
SNP.9750	5	159
SNP.9751	2	177
SNP.9752	11	126
SNP.9753	5	117
SNP.9754	5	60
SNP.9755	5	60
SNP.9756	5	60
SNP.9757	16	139
SNP.9758	5	131
SNP.9759	5	131
SNP.9760	5	131
SNP.9761	14	220
SNP.9762	11	112
SNP.9763	13	84
SNP.9764	4	237
SNP.9765	2	144
SNP.9766	17	147
SNP.9767	19	47
SNP.9768	19	246
SNP.9769	1	117
SNP.9770	2	168
SNP.9771	8	161
SNP.9772	3	215
SNP.9773	8	200
SNP.9774	1	100
SNP.9775	1	100
SNP.9776	11	129
SNP.9777	8	140
SNP.9778	8	140
SNP.9779	20	179
SNP.9780	16	139
SNP.9781	5	159
SNP.9782	18	270
SNP.9783	18	270
SNP.9784	18	270
SNP.9785	10	98
SNP.9786	13	72
SNP.9787	13	155
SNP.9788	6	169
SNP.9789	13	230
SNP.9790	19	193
SNP.9791	19	193
SNP.9792	19	193
SNP.9793	16	0
SNP.9794	19	297
SNP.9795	8	82
SNP.9796	14	25
SNP.9797	18	158
SNP.9798	8	192
SNP.9799	17	147
SNP.9800	8	194
SNP.9801	8	194
SNP.9802	19	182
SNP.9803	19	182
SNP.9804	8	20
SNP.9805	20	29
SNP.9806	5	114
SNP.9807	13	128
SNP.9808	20	145
SNP.9809	2	158
SNP.9810	5	146
SNP.9811	11	99
SNP.9812	18	158
SNP.9813	2	293
SNP.9814	20	31
SNP.9815	12	38
SNP.9816	17	121
SNP.9817	8	153
SNP.9818	11	177
SNP.9819	16	139
SNP.9820	16	139
SNP.9821	16	139
SNP.9822	2	184
SNP.9823	1	173
SNP.9824	1	173
SNP.9825	10	178
SNP.9826	10	178
SNP.9827	5	134
SNP.9828	5	114
SNP.9829	20	37
SNP.9830	8	222
SNP.9831	15	230
SNP.9832	17	220
SNP.9833	10	76
SNP.9834	2	182
SNP.9835	10	76
SNP.9836	19	172
SNP.9837	13	231
SNP.9838	13	231
SNP.9839	20	58
SNP.9840	19	267
SNP.9841	17	232
SNP.9842	19	97
SNP.9843	19	97
SNP.9844	7	136
SNP.9845	7	136
SNP.9846	5	146
SNP.9847	5	146
SNP.9848	4	34
SNP.9849	6	54
SNP.9850	5	226
SNP.9851	19	97
SNP.9852	19	97
SNP.9853	14	220
SNP.9854	13	230
SNP.9855	8	129
SNP.9856	8	129
SNP.9857	4	190
SNP.9858	12	38
SNP.9859	17	149
SNP.9860	2	292
SNP.9861	17	114
SNP.9862	13	215
SNP.9863	4	214
SNP.9864	1	173
SNP.9865	17	154
SNP.9866	20	155
SNP.9867	10	143
SNP.9868	5	116
SNP.9869	5	116
SNP.9870	5	127
SNP.9871	2	147
SNP.9872	2	147
SNP.9873	2	147
SNP.9874	11	32
SNP.9875	15	230
SNP.9876	13	230
SNP.9877	1	148
SNP.9878	16	184
SNP.9879	16	184
SNP.9880	19	179
SNP.9881	14	106
SNP.9882	14	106
SNP.9883	5	157
SNP.9884	7	275
SNP.9885	5	136
SNP.9886	5	70
SNP.9887	2	176
SNP.9888	11	121
SNP.9889	5	70
SNP.9890	5	70
SNP.9891	7	57
SNP.9892	10	216
SNP.9893	10	143
SNP.9894	10	225
SNP.9895	17	34
SNP.9896	16	206
SNP.9897	2	184
SNP.9898	2	165
SNP.9899	19	191
SNP.9900	4	122
SNP.9901	17	114
SNP.9902	13	224
SNP.9903	8	233
SNP.9904	10	226
SNP.9905	4	26
SNP.9906	19	177
SNP.9907	19	117
SNP.9908	13	217
SNP.9909	1	139
SNP.9910	5	162
SNP.9911	4	125
SNP.9912	17	89
SNP.9913	17	89
SNP.9914	17	83
SNP.9915	19	156
SNP.9916	19	156
SNP.9917	2	182
SNP.9918	2	144
SNP.9919	2	165
SNP.9920	19	197
SNP.9921	14	198
SNP.9922	5	114
SNP.9923	17	224
SNP.9924	17	224
SNP.9925	17	224
SNP.9926	13	116
SNP.9927	16	71
SNP.9928	16	71
SNP.9929	16	71
SNP.9930	19	47
SNP.9931	19	47
SNP.9932	7	313
SNP.9933	7	313
SNP.9934	13	154
SNP.9935	13	154
SNP.9936	2	156
SNP.9937	14	114
SNP.9938	20	247
SNP.9939	8	54
SNP.9940	8	206
SNP.9941	14	22
SNP.9942	16	0
SNP.9943	16	0
SNP.9944	19	124
SNP.9945	5	0
SNP.9946	8	192
SNP.9947	14	121
SNP.9948	2	147
SNP.9949	17	154
SNP.9950	10	123
SNP.9951	1	117
SNP.9952	8	211
SNP.9953	8	200
SNP.9954	5	141
SNP.9955	5	141
SNP.9956	2	198
SNP.9957	2	198
SNP.9958	2	198
SNP.9959	16	71
SNP.9960	8	173
SNP.9961	5	114
SNP.9962	14	247
SNP.9963	5	161
SNP.9964	2	232
SNP.9965	6	77
SNP.9966	11	126
SNP.9967	6	164
SNP.9968	6	164
SNP.9969	10	98
SNP.9970	10	98
SNP.9971	9	232
SNP.9972	1	114
SNP.9973	8	50
SNP.9974	20	29
SNP.9975	17	159
SNP.9976	4	59
SNP.9977	7	114
SNP.9978	5	159
SNP.9979	8	71
SNP.9980	5	127
SNP.9981	5	127
SNP.9982	4	24
SNP.9983	4	24
SNP.9984	16	51
SNP.9985	8	214
SNP.9986	14	212
SNP.9987	13	228
SNP.9988	19	242
SNP.9989	19	242
SNP.9990	19	242
SNP.9991	19	242
SNP.9992	18	267
SNP.9993	16	151
SNP.9994	2	141
SNP.9995	19	169
SNP.9996	17	154
SNP.9997	20	177
SNP.9998	16	184
SNP.9999	20	37
SNP.10000	16	184
SNP.10001	4	126
SNP.10002	2	144
SNP.10003	1	231
SNP.10004	8	175
SNP.10005	8	175
SNP.10006	19	177
SNP.10007	14	22
SNP.10008	17	112
SNP.10009	14	22
SNP.10010	13	188
SNP.10011	1	128
SNP.10012	20	18
SNP.10013	2	147
SNP.10014	5	146
SNP.10015	5	146
SNP.10016	9	87
SNP.10017	19	56
SNP.10018	13	228
SNP.10019	7	153
SNP.10020	8	182
SNP.10021	8	182
SNP.10022	4	34
SNP.10023	11	95
SNP.10024	15	317
SNP.10025	7	51
SNP.10026	17	100
SNP.10027	4	178
SNP.10028	7	51
SNP.10029	20	168
SNP.10030	19	184
SNP.10031	8	201
SNP.10032	19	184
SNP.10033	2	256
SNP.10034	16	56
SNP.10035	8	200
SNP.10036	4	134
SNP.10037	2	187
SNP.10038	8	95
SNP.10039	17	158
SNP.10040	20	132
SNP.10041	20	132
SNP.10042	20	132
SNP.10043	20	166
SNP.10044	1	148
SNP.10045	1	148
SNP.10046	5	141
SNP.10047	16	59
SNP.10048	5	175
SNP.10049	5	126
SNP.10050	5	126
SNP.10051	1	148
SNP.10052	20	20
SNP.10053	2	293
SNP.10054	14	96
SNP.10055	10	113
SNP.10056	20	163
SNP.10057	14	237
SNP.10058	5	123
SNP.10059	12	63
SNP.10060	8	232
SNP.10061	16	223
SNP.10062	20	139
SNP.10063	20	139
SNP.10064	20	139
SNP.10065	11	95
SNP.10066	17	157
SNP.10067	17	157
SNP.10068	11	177
SNP.10069	8	192
SNP.10070	19	242
SNP.10071	20	112
SNP.10072	10	95
SNP.10073	10	95
SNP.10074	10	95
SNP.10075	21	178
SNP.10076	2	60
SNP.10077	16	58
SNP.10078	1	231
SNP.10079	1	231
SNP.10080	1	231
SNP.10081	1	231
SNP.10082	1	231
SNP.10083	1	231
SNP.10084	7	245
SNP.10085	1	128
SNP.10086	2	286
SNP.10087	2	286
SNP.10088	1	128
SNP.10089	10	129
SNP.10090	10	129
SNP.10091	10	143
SNP.10092	5	104
SNP.10093	5	160
SNP.10094	20	145
SNP.10095	14	85
SNP.10096	14	85
SNP.10097	7	255
SNP.10098	7	255
SNP.10099	2	182
SNP.10100	2	182
SNP.10101	11	121
SNP.10102	8	233
SNP.10103	17	123
SNP.10104	20	42
SNP.10105	20	42
SNP.10106	2	158
SNP.10107	2	158
SNP.10108	16	139
SNP.10109	14	247
SNP.10110	5	161
SNP.10111	4	116
SNP.10112	5	144
SNP.10113	5	137
SNP.10114	5	137
SNP.10115	5	137
SNP.10116	5	175
SNP.10117	5	151
SNP.10118	5	151
SNP.10119	7	136
SNP.10120	10	123
SNP.10121	5	62
SNP.10122	21	169
SNP.10123	21	170
SNP.10124	4	85
SNP.10125	4	85
SNP.10126	5	51
SNP.10127	19	193
SNP.10128	7	27
SNP.10129	7	27
SNP.10130	21	170
SNP.10131	2	182
SNP.10132	8	186
SNP.10133	9	284
SNP.10134	14	106
SNP.10135	14	171
SNP.10136	20	188
SNP.10137	9	284
SNP.10138	9	284
SNP.10139	5	70
SNP.10140	5	70
SNP.10141	1	139
SNP.10142	1	139
SNP.10143	5	116
SNP.10144	10	41
SNP.10145	4	24
SNP.10146	19	56
SNP.10147	4	237
SNP.10148	10	41
SNP.10149	8	140
SNP.10150	19	39
SNP.10151	19	39
SNP.10152	17	72
SNP.10153	5	171
SNP.10154	21	0
SNP.10155	10	178
SNP.10156	4	222
SNP.10157	16	196
SNP.10158	14	138
SNP.10159	10	225
SNP.10160	13	230
SNP.10161	12	55
SNP.10162	19	322
SNP.10163	19	177
SNP.10164	2	111
SNP.10165	17	110
SNP.10166	8	162
SNP.10167	20	159
SNP.10168	20	159
SNP.10169	11	177
SNP.10170	19	169
SNP.10171	5	266
SNP.10172	7	69
SNP.10173	7	69
SNP.10174	5	266
SNP.10175	8	201
SNP.10176	20	163
SNP.10177	2	111
SNP.10178	8	245
SNP.10179	1	130
SNP.10180	1	130
SNP.10181	5	114
SNP.10182	5	114
SNP.10183	5	114
SNP.10184	5	157
SNP.10185	3	215
SNP.10186	1	242
SNP.10187	1	231
SNP.10188	2	184
SNP.10189	2	184
SNP.10190	2	184
SNP.10191	7	141
SNP.10192	2	141
SNP.10193	8	192
SNP.10194	6	38
SNP.10195	19	225
SNP.10196	4	190
SNP.10197	2	156
SNP.10198	5	114
SNP.10199	9	47
SNP.10200	15	192
SNP.10201	10	89
SNP.10202	10	89
SNP.10203	10	89
SNP.10204	21	220
SNP.10205	21	220
SNP.10206	19	193
SNP.10207	1	182
SNP.10208	6	21
SNP.10209	13	217
SNP.10210	17	34
SNP.10211	17	34
SNP.10212	17	34
SNP.10213	10	227
SNP.10214	19	191
SNP.10215	19	191
SNP.10216	4	34
SNP.10217	5	156
SNP.10218	19	246
SNP.10219	14	25
SNP.10220	1	173
SNP.10221	16	235
SNP.10222	10	112
SNP.10223	8	203
SNP.10224	1	130
SNP.10225	17	147
SNP.10226	8	50
SNP.10227	5	122
SNP.10228	5	122
SNP.10229	8	0
SNP.10230	11	148
SNP.10231	11	148
SNP.10232	11	148
SNP.10233	2	213
SNP.10234	2	213
SNP.10235	16	234
SNP.10236	14	57
SNP.10237	15	178
SNP.10238	15	178
SNP.10239	14	199
SNP.10240	20	155
SNP.10241	2	147
SNP.10242	14	93
SNP.10243	14	93
SNP.10244	8	129
SNP.10245	10	203
SNP.10246	15	83
SNP.10247	14	138
SNP.10248	1	159
SNP.10249	1	159
SNP.10250	7	69
SNP.10251	7	69
SNP.10252	19	201
SNP.10253	10	47
SNP.10254	6	167
SNP.10255	7	141
SNP.10256	8	186
SNP.10257	14	200
SNP.10258	7	279
SNP.10259	9	266
SNP.10260	4	97
SNP.10261	17	114
SNP.10262	8	173
SNP.10263	13	230
SNP.10264	19	191
SNP.10265	5	134
SNP.10266	9	156
SNP.10267	2	147
SNP.10268	11	104
SNP.10269	14	25
SNP.10270	5	51
SNP.10271	5	51
SNP.10272	17	231
SNP.10273	19	179
SNP.10274	7	210
SNP.10275	13	116
SNP.10276	13	116
SNP.10277	19	53
SNP.10278	14	39
SNP.10279	14	39
SNP.10280	11	112
SNP.10281	11	112
SNP.10282	11	112
SNP.10283	11	112
SNP.10284	6	77
SNP.10285	5	120
SNP.10286	19	48
SNP.10287	19	51
SNP.10288	14	254
SNP.10289	19	51
SNP.10290	19	51
SNP.10291	14	103
SNP.10292	16	40
SNP.10293	16	40
SNP.10294	4	97
SNP.10295	20	20
SNP.10296	20	20
SNP.10297	20	180
SNP.10298	11	126
SNP.10299	11	126
SNP.10300	2	144
SNP.10301	2	144
SNP.10302	2	144
SNP.10303	9	45
SNP.10304	17	123
SNP.10305	17	123
SNP.10306	15	317
SNP.10307	19	191
SNP.10308	18	33
SNP.10309	21	246
SNP.10310	5	151
SNP.10311	14	22
SNP.10312	1	242
SNP.10313	1	242
SNP.10314	8	211
SNP.10315	8	211
SNP.10316	8	211
SNP.10317	20	29
SNP.10318	17	34
SNP.10319	21	136
SNP.10320	6	164
SNP.10321	14	27
SNP.10322	10	58
SNP.10323	1	171
SNP.10324	1	171
SNP.10325	6	21
SNP.10326	20	132
SNP.10327	11	104
SNP.10328	6	21
SNP.10329	2	147
SNP.10330	12	50
SNP.10331	4	128
SNP.10332	15	317
SNP.10333	15	317
SNP.10334	2	252
SNP.10335	15	210
SNP.10336	9	140
SNP.10337	9	213
SNP.10338	9	213
SNP.10339	10	222
SNP.10340	10	222
SNP.10341	5	177
SNP.10342	5	177
SNP.10343	5	177
SNP.10344	2	198
SNP.10345	10	222
SNP.10346	10	222
SNP.10347	7	255
SNP.10348	8	164
SNP.10349	14	76
SNP.10350	2	169
SNP.10351	19	53
SNP.10352	19	53
SNP.10353	19	53
SNP.10354	19	51
SNP.10355	20	187
SNP.10356	2	286
SNP.10357	17	157
SNP.10358	17	157
SNP.10359	11	126
SNP.10360	10	227
SNP.10361	14	27
SNP.10362	20	116
SNP.10363	20	116
SNP.10364	17	187
SNP.10365	4	237
SNP.10366	11	75
SNP.10367	13	75
SNP.10368	2	139
SNP.10369	8	203
SNP.10370	19	117
SNP.10371	5	144
SNP.10372	9	45
SNP.10373	14	254
SNP.10374	4	136
SNP.10375	19	177
SNP.10376	17	191
SNP.10377	17	147
SNP.10378	17	147
SNP.10379	3	139
SNP.10380	19	272
SNP.10381	5	104
SNP.10382	17	112
SNP.10383	13	128
SNP.10384	9	287
SNP.10385	11	39
SNP.10386	20	247
SNP.10387	1	63
SNP.10388	17	114
SNP.10389	5	160
SNP.10390	19	97
SNP.10391	17	114
SNP.10392	19	97
SNP.10393	17	25
SNP.10394	21	165
SNP.10395	8	253
SNP.10396	13	51
SNP.10397	2	141
SNP.10398	7	249
SNP.10399	10	89
SNP.10400	8	214
SNP.10401	14	212
SNP.10402	7	114
SNP.10403	5	64
SNP.10404	5	64
SNP.10405	5	64
SNP.10406	5	97
SNP.10407	5	104
SNP.10408	5	97
SNP.10409	17	202
SNP.10410	17	202
SNP.10411	17	202
SNP.10412	8	169
SNP.10413	5	138
SNP.10414	20	163
SNP.10415	20	163
SNP.10416	16	58
SNP.10417	16	58
SNP.10418	1	173
SNP.10419	2	141
SNP.10420	11	135
SNP.10421	14	236
SNP.10422	11	135
SNP.10423	14	142
SNP.10424	20	147
SNP.10425	13	231
SNP.10426	5	126
SNP.10427	2	141
SNP.10428	2	141
SNP.10429	5	133
SNP.10430	13	217
SNP.10431	8	129
SNP.10432	20	32
SNP.10433	20	158
SNP.10434	20	132
SNP.10435	5	177
SNP.10436	14	98
SNP.10437	8	149
SNP.10438	8	149
SNP.10439	8	160
SNP.10440	7	254
SNP.10441	1	69
SNP.10442	19	193
SNP.10443	19	193
SNP.10444	8	173
SNP.10445	16	71
SNP.10446	19	176
SNP.10447	16	151
SNP.10448	7	141
SNP.10449	8	280
SNP.10450	19	240
SNP.10451	2	184
SNP.10452	17	114
SNP.10453	8	64
SNP.10454	21	0
SNP.10455	14	57
SNP.10456	8	203
SNP.10457	8	203
SNP.10458	8	202
SNP.10459	4	128
SNP.10460	14	247
SNP.10461	14	247
SNP.10462	13	230
SNP.10463	8	168
SNP.10464	8	168
SNP.10465	5	104
SNP.10466	17	157
SNP.10467	12	46
SNP.10468	15	93
SNP.10469	5	138
SNP.10470	5	138
SNP.10471	11	104
SNP.10472	6	1
SNP.10473	20	188
SNP.10474	19	156
SNP.10475	17	72
SNP.10476	5	156
SNP.10477	5	156
SNP.10478	1	23
SNP.10479	5	135
SNP.10480	8	206
SNP.10481	2	169
SNP.10482	17	157
SNP.10483	1	32
SNP.10484	9	140
SNP.10485	6	173
SNP.10486	21	337
SNP.10487	2	133
SNP.10488	16	139
SNP.10489	13	222
SNP.10490	2	133
SNP.10491	18	179
SNP.10492	2	133
SNP.10493	19	169
SNP.10494	5	266
SNP.10495	2	207
SNP.10496	21	120
SNP.10497	2	147
SNP.10498	5	104
SNP.10499	13	215
SNP.10500	11	135
SNP.10501	10	130
SNP.10502	11	95
SNP.10503	2	201
SNP.10504	7	57
SNP.10505	7	57
SNP.10506	10	143
SNP.10507	7	28
SNP.10508	17	123
SNP.10509	17	123
SNP.10510	3	130
SNP.10511	6	180
SNP.10512	14	297
SNP.10513	19	56
SNP.10514	19	39
SNP.10515	1	69
SNP.10516	14	291
SNP.10517	14	291
SNP.10518	19	39
SNP.10519	4	132
SNP.10520	16	151
SNP.10521	16	237
SNP.10522	20	31
SNP.10523	13	215
SNP.10524	20	155
SNP.10525	20	159
SNP.10526	8	232
SNP.10527	11	121
SNP.10528	10	140
SNP.10529	5	53
SNP.10530	17	202
SNP.10531	4	128
SNP.10532	4	128
SNP.10533	4	126
SNP.10534	7	153
SNP.10535	14	297
SNP.10536	7	322
SNP.10537	21	0
SNP.10538	4	122
SNP.10539	4	127
SNP.10540	4	127
SNP.10541	4	127
SNP.10542	20	131
SNP.10543	13	217
SNP.10544	13	217
SNP.10545	1	182
SNP.10546	1	182
SNP.10547	2	133
SNP.10548	19	242
SNP.10549	19	225
SNP.10550	16	40
SNP.10551	6	21
SNP.10552	19	181
SNP.10553	17	34
SNP.10554	11	143
SNP.10555	20	112
SNP.10556	13	228
SNP.10557	11	121
SNP.10558	11	121
SNP.10559	5	161
SNP.10560	5	160
SNP.10561	5	160
SNP.10562	14	230
SNP.10563	17	149
SNP.10564	14	76
SNP.10565	14	76
SNP.10566	14	76
SNP.10567	7	86
SNP.10568	7	86
SNP.10569	4	237
SNP.10570	13	185
SNP.10571	1	148
SNP.10572	16	149
SNP.10573	1	128
SNP.10574	10	123
SNP.10575	5	64
SNP.10576	8	227
SNP.10577	17	224
SNP.10578	17	114
SNP.10579	17	114
SNP.10580	1	63
SNP.10581	1	63
SNP.10582	8	253
SNP.10583	14	198
SNP.10584	2	248
SNP.10585	2	248
SNP.10586	2	198
SNP.10587	2	198
SNP.10588	4	116
SNP.10589	20	157
SNP.10590	4	116
SNP.10591	8	168
SNP.10592	11	126
SNP.10593	17	147
SNP.10594	9	182
SNP.10595	13	232
SNP.10596	7	139
SNP.10597	5	175
SNP.10598	17	112
SNP.10599	4	172
SNP.10600	4	172
SNP.10601	8	192
SNP.10602	8	192
SNP.10603	13	223
SNP.10604	14	227
SNP.10605	4	34
SNP.10606	19	53
SNP.10607	19	53
SNP.10608	5	104
SNP.10609	5	104
SNP.10610	14	248
SNP.10611	1	128
SNP.10612	19	191
SNP.10613	18	275
SNP.10614	19	191
SNP.10615	7	130
SNP.10616	17	215
SNP.10617	1	139
SNP.10618	5	55
SNP.10619	14	121
SNP.10620	14	247
SNP.10621	19	177
SNP.10622	13	231
SNP.10623	10	204
SNP.10624	16	56
SNP.10625	8	140
SNP.10626	20	182
SNP.10627	20	182
SNP.10628	20	182
SNP.10629	11	32
SNP.10630	17	83
SNP.10631	5	55
SNP.10632	17	27
SNP.10633	17	83
SNP.10634	17	104
SNP.10635	16	235
SNP.10636	7	267
SNP.10637	4	237
SNP.10638	7	135
SNP.10639	20	157
SNP.10640	14	247
SNP.10641	10	129
SNP.10642	10	129
SNP.10643	4	136
SNP.10644	8	183
SNP.10645	8	200
SNP.10646	14	247
SNP.10647	14	247
SNP.10648	4	116
SNP.10649	2	223
SNP.10650	2	232
SNP.10651	5	156
SNP.10652	9	45
SNP.10653	9	45
SNP.10654	9	45
SNP.10655	5	151
SNP.10656	1	110
SNP.10657	10	18
SNP.10658	17	121
SNP.10659	4	24
SNP.10660	19	181
SNP.10661	7	254
SNP.10662	7	254
SNP.10663	7	254
SNP.10664	14	230
SNP.10665	14	230
SNP.10666	13	229
SNP.10667	13	229
SNP.10668	6	182
SNP.10669	14	295
SNP.10670	2	144
SNP.10671	5	150
SNP.10672	19	179
SNP.10673	15	265
SNP.10674	7	129
SNP.10675	2	151
SNP.10676	8	168
SNP.10677	10	112
SNP.10678	4	125
SNP.10679	19	191
SNP.10680	11	135
SNP.10681	3	205
SNP.10682	20	151
SNP.10683	20	151
SNP.10684	17	123
SNP.10685	2	156
SNP.10686	17	228
SNP.10687	13	59
SNP.10688	2	214
SNP.10689	20	163
SNP.10690	15	230
SNP.10691	14	220
SNP.10692	16	126
SNP.10693	2	213
SNP.10694	2	147
SNP.10695	2	147
SNP.10696	2	147
SNP.10697	14	235
SNP.10698	5	136
SNP.10699	5	136
SNP.10700	5	126
SNP.10701	20	155
SNP.10702	2	200
SNP.10703	20	163
SNP.10704	1	110
SNP.10705	16	151
SNP.10706	18	0
SNP.10707	20	29
SNP.10708	20	179
SNP.10709	17	69
SNP.10710	20	29
SNP.10711	1	23
SNP.10712	20	67
SNP.10713	13	229
SNP.10714	1	100
SNP.10715	15	317
SNP.10716	5	159
SNP.10717	4	85
SNP.10718	2	177
SNP.10719	20	37
SNP.10720	20	59
SNP.10721	20	59
SNP.10722	7	254
SNP.10723	9	67
SNP.10724	19	195
SNP.10725	8	50
SNP.10726	9	63
SNP.10727	9	63
SNP.10728	9	63
SNP.10729	10	225
SNP.10730	14	89
SNP.10731	14	89
SNP.10732	8	20
SNP.10733	4	26
SNP.10734	8	129
SNP.10735	8	129
SNP.10736	13	51
SNP.10737	7	139
SNP.10738	19	193
SNP.10739	19	193
SNP.10740	7	48
SNP.10741	13	230
SNP.10742	5	126
SNP.10743	16	175
SNP.10744	19	172
SNP.10745	1	150
SNP.10746	5	117
SNP.10747	20	37
SNP.10748	4	190
SNP.10749	1	128
SNP.10750	2	252
SNP.10751	14	316
SNP.10752	2	60
SNP.10753	16	151
SNP.10754	15	322
SNP.10755	18	276
SNP.10756	18	276
SNP.10757	20	166
SNP.10758	20	166
SNP.10759	5	141
SNP.10760	20	132
SNP.10761	14	267
SNP.10762	17	154
SNP.10763	20	187
SNP.10764	4	126
SNP.10765	3	139
SNP.10766	17	116
SNP.10767	4	34
SNP.10768	2	133
SNP.10769	15	236
SNP.10770	14	199
SNP.10771	11	97
SNP.10772	8	245
SNP.10773	10	234
SNP.10774	10	234
SNP.10775	13	229
SNP.10776	11	104
SNP.10777	1	150
SNP.10778	1	150
SNP.10779	8	0
SNP.10780	8	0
SNP.10781	8	0
SNP.10782	8	0
SNP.10783	17	83
SNP.10784	10	79
SNP.10785	10	79
SNP.10786	2	147
SNP.10787	13	148
SNP.10788	13	148
SNP.10789	1	63
SNP.10790	20	188
SNP.10791	10	123
SNP.10792	10	74
SNP.10793	10	74
SNP.10794	10	74
SNP.10795	10	74
SNP.10796	16	71
SNP.10797	2	182
SNP.10798	8	153
SNP.10799	8	153
SNP.10800	8	169
SNP.10801	14	57
SNP.10802	16	175
SNP.10803	16	175
SNP.10804	20	58
SNP.10805	13	230
SNP.10806	7	130
SNP.10807	7	130
SNP.10808	16	237
SNP.10809	16	237
SNP.10810	16	61
SNP.10811	16	61
SNP.10812	16	71
SNP.10813	14	39
SNP.10814	1	130
SNP.10815	17	123
SNP.10816	20	65
SNP.10817	17	159
SNP.10818	16	233
SNP.10819	19	267
SNP.10820	7	129
SNP.10821	8	173
SNP.10822	8	173
SNP.10823	20	133
SNP.10824	19	55
SNP.10825	19	55
SNP.10826	17	110
SNP.10827	17	110
SNP.10828	18	270
SNP.10829	5	117
SNP.10830	21	169
SNP.10831	19	191
SNP.10832	19	191
SNP.10833	16	146
SNP.10834	19	242
SNP.10835	19	242
SNP.10836	20	188
SNP.10837	2	158
SNP.10838	2	158
SNP.10839	11	63
SNP.10840	19	199
SNP.10841	5	88
SNP.10842	13	217
SNP.10843	16	184
SNP.10844	16	152
SNP.10845	9	156
SNP.10846	10	130
SNP.10847	10	130
SNP.10848	19	246
SNP.10849	21	169
SNP.10850	1	130
SNP.10851	1	130
SNP.10852	20	119
SNP.10853	20	116
SNP.10854	8	168
SNP.10855	14	27
SNP.10856	4	71
SNP.10857	20	165
SNP.10858	14	227
SNP.10859	14	227
SNP.10860	14	227
SNP.10861	8	248
SNP.10862	20	98
SNP.10863	13	87
SNP.10864	19	193
SNP.10865	20	177
SNP.10866	2	292
SNP.10867	2	292
SNP.10868	8	280
SNP.10869	8	280
SNP.10870	8	82
SNP.10871	8	82
SNP.10872	11	143
SNP.10873	11	143
SNP.10874	7	57
SNP.10875	7	307
SNP.10876	2	184
SNP.10877	2	188
SNP.10878	8	204
SNP.10879	5	141
SNP.10880	4	137
SNP.10881	14	220
SNP.10882	4	136
SNP.10883	4	136
SNP.10884	5	48
SNP.10885	9	138
SNP.10886	5	162
SNP.10887	5	177
SNP.10888	14	228
SNP.10889	7	136
SNP.10890	5	70
SNP.10891	5	70
SNP.10892	19	179
SNP.10893	16	223
SNP.10894	5	104
SNP.10895	19	297
SNP.10896	19	297
SNP.10897	10	98
SNP.10898	7	270
SNP.10899	8	201
SNP.10900	3	164
SNP.10901	3	164
SNP.10902	8	72
SNP.10903	9	116
SNP.10904	14	254
SNP.10905	14	254
SNP.10906	20	168
SNP.10907	10	222
SNP.10908	10	222
SNP.10909	2	224
SNP.10910	3	52
SNP.10911	2	147
SNP.10912	2	147
SNP.10913	18	174
SNP.10914	7	129
SNP.10915	17	112
SNP.10916	21	333
SNP.10917	13	226
SNP.10918	7	107
SNP.10919	7	279
SNP.10920	10	129
SNP.10921	4	126
SNP.10922	19	321
SNP.10923	5	96
SNP.10924	14	198
SNP.10925	17	86
SNP.10926	17	100
SNP.10927	2	286
SNP.10928	2	292
SNP.10929	20	166
SNP.10930	20	166
SNP.10931	8	214
SNP.10932	20	188
SNP.10933	20	179
SNP.10934	20	111
SNP.10935	20	111
SNP.10936	19	182
SNP.10937	19	182
SNP.10938	19	182
SNP.10939	20	155
SNP.10940	20	145
SNP.10941	14	247
SNP.10942	8	262
SNP.10943	17	114
SNP.10944	17	114
SNP.10945	17	114
SNP.10946	5	156
SNP.10947	5	156
SNP.10948	8	245
SNP.10949	8	245
SNP.10950	2	184
SNP.10951	7	107
SNP.10952	13	230
SNP.10953	7	267
SNP.10954	5	53
SNP.10955	2	181
SNP.10956	13	0
SNP.10957	8	289
SNP.10958	8	289
SNP.10959	17	136
SNP.10960	12	50
SNP.10961	7	139
SNP.10962	19	257
SNP.10963	17	137
SNP.10964	20	126
SNP.10965	1	117
SNP.10966	1	150
SNP.10967	1	150
SNP.10968	1	150
SNP.10969	6	170
SNP.10970	6	170
SNP.10971	19	58
SNP.10972	20	177
SNP.10973	20	31
SNP.10974	13	87
SNP.10975	8	168
SNP.10976	20	159
SNP.10977	17	123
SNP.10978	16	40
SNP.10979	8	189
SNP.10980	8	189
SNP.10981	3	164
SNP.10982	3	164
SNP.10983	17	86
SNP.10984	14	290
SNP.10985	4	229
SNP.10986	19	53
SNP.10987	19	53
SNP.10988	19	53
SNP.10989	8	161
SNP.10990	8	161
SNP.10991	8	82
SNP.10992	5	60
SNP.10993	5	60
SNP.10994	19	297
SNP.10995	19	297
SNP.10996	17	137
SNP.10997	20	173
SNP.10998	11	129
SNP.10999	17	129
SNP.11000	12	53
SNP.11001	4	21
SNP.11002	4	21
SNP.11003	18	33
SNP.11004	21	327
SNP.11005	19	105
SNP.11006	20	123
SNP.11007	8	262
SNP.11008	14	121
SNP.11009	2	207
SNP.11010	20	135
SNP.11011	17	116
SNP.11012	3	167
SNP.11013	11	148
SNP.11014	11	148
SNP.11015	18	174
SNP.11016	8	175
SNP.11017	8	233
SNP.11018	13	222
SNP.11019	11	63
SNP.11020	21	178
SNP.11021	8	169
SNP.11022	8	169
SNP.11023	5	136
SNP.11024	3	205
SNP.11025	3	205
SNP.11026	3	167
SNP.11027	2	142
SNP.11028	5	48
SNP.11029	2	156
SNP.11030	20	133
SNP.11031	13	230
SNP.11032	11	148
SNP.11033	5	120
SNP.11034	5	120
SNP.11035	19	193
SNP.11036	2	154
SNP.11037	2	154
SNP.11038	20	166
SNP.11039	11	126
SNP.11040	2	147
SNP.11041	8	206
SNP.11042	20	64
SNP.11043	16	0
SNP.11044	14	117
SNP.11045	17	147
SNP.11046	17	147
SNP.11047	1	148
SNP.11048	8	64
SNP.11049	8	64
SNP.11050	8	164
SNP.11051	8	141
SNP.11052	14	227
SNP.11053	7	28
SNP.11054	5	122
SNP.11055	10	18
SNP.11056	10	18
SNP.11057	10	18
SNP.11058	7	169
SNP.11059	11	148
SNP.11060	17	154
SNP.11061	17	154
SNP.11062	20	159
SNP.11063	20	159
SNP.11064	20	159
SNP.11065	14	91
SNP.11066	8	200
SNP.11067	14	39
SNP.11068	16	190
SNP.11069	20	29
SNP.11070	16	206
SNP.11071	16	206
SNP.11072	10	41
SNP.11073	17	139
SNP.11074	17	139
SNP.11075	17	139
SNP.11076	6	21
SNP.11077	10	80
SNP.11078	13	230
SNP.11079	20	165
SNP.11080	8	251
SNP.11081	7	307
SNP.11082	20	187
SNP.11083	10	223
SNP.11084	5	144
SNP.11085	20	119
SNP.11086	20	116
SNP.11087	21	165
SNP.11088	8	174
SNP.11089	4	241
SNP.11090	2	268
SNP.11091	7	180
SNP.11092	20	159
SNP.11093	2	176
SNP.11094	2	176
SNP.11095	17	137
SNP.11096	17	137
SNP.11097	20	123
SNP.11098	8	192
SNP.11099	21	250
SNP.11100	21	250
SNP.11101	7	141
SNP.11102	8	245
SNP.11103	12	51
SNP.11104	4	126
SNP.11105	16	152
SNP.11106	6	84
SNP.11107	7	210
SNP.11108	8	214
SNP.11109	8	214
SNP.11110	10	227
SNP.11111	1	104
SNP.11112	19	257
SNP.11113	19	267
SNP.11114	19	193
SNP.11115	17	86
SNP.11116	10	80
SNP.11117	7	271
SNP.11118	8	73
SNP.11119	1	171
SNP.11120	1	171
SNP.11121	1	171
SNP.11122	1	242
SNP.11123	9	140
SNP.11124	17	147
SNP.11125	16	149
SNP.11126	16	149
SNP.11127	16	149
SNP.11128	8	201
SNP.11129	17	114
SNP.11130	10	104
SNP.11131	5	117
SNP.11132	5	117
SNP.11133	20	166
SNP.11134	20	88
SNP.11135	2	133
SNP.11136	12	63
SNP.11137	13	178
SNP.11138	14	114
SNP.11139	19	53
SNP.11140	19	53
SNP.11141	18	212
SNP.11142	5	195
SNP.11143	3	164
SNP.11144	8	201
SNP.11145	7	180
SNP.11146	8	168
SNP.11147	5	166
SNP.11148	10	123
SNP.11149	7	180
SNP.11150	4	234
SNP.11151	4	237
SNP.11152	5	177
SNP.11153	5	177
SNP.11154	13	166
SNP.11155	20	0
SNP.11156	20	0
SNP.11157	11	39
SNP.11158	5	175
SNP.11159	13	232
SNP.11160	10	79
SNP.11161	5	132
SNP.11162	5	132
SNP.11163	7	57
SNP.11164	6	169
SNP.11165	13	223
SNP.11166	7	52
SNP.11167	10	227
SNP.11168	13	135
SNP.11169	5	159
SNP.11170	5	116
SNP.11171	16	149
SNP.11172	8	173
SNP.11173	7	57
SNP.11174	7	57
SNP.11175	21	333
SNP.11176	17	139
SNP.11177	19	179
SNP.11178	2	182
SNP.11179	19	177
SNP.11180	19	177
SNP.11181	17	77
SNP.11182	2	165
SNP.11183	2	165
SNP.11184	2	176
SNP.11185	13	231
SNP.11186	8	211
SNP.11187	13	232
SNP.11188	13	232
SNP.11189	13	232
SNP.11190	11	112
SNP.11191	8	160
SNP.11192	11	95
SNP.11193	20	145
SNP.11194	20	145
SNP.11195	19	177
SNP.11196	16	184
SNP.11197	16	184
SNP.11198	16	184
SNP.11199	20	123
SNP.11200	5	226
SNP.11201	2	144
SNP.11202	16	151
SNP.11203	16	151
SNP.11204	5	117
SNP.11205	17	110
SNP.11206	17	110
SNP.11207	17	110
SNP.11208	8	186
SNP.11209	8	186
SNP.11210	8	186
SNP.11211	8	168
SNP.11212	8	249
SNP.11213	8	249
SNP.11214	10	18
SNP.11215	13	226
SNP.11216	4	97
SNP.11217	7	139
SNP.11218	17	114
SNP.11219	17	114
SNP.11220	14	266
SNP.11221	20	123
SNP.11222	19	191
SNP.11223	19	272
SNP.11224	7	92
SNP.11225	17	228
SNP.11226	1	69
SNP.11227	13	116
SNP.11228	16	151
SNP.11229	8	182
SNP.11230	20	163
SNP.11231	5	131
SNP.11232	5	224
SNP.11233	17	213
SNP.11234	17	213
SNP.11235	17	121
SNP.11236	5	129
SNP.11237	4	71
SNP.11238	7	130
SNP.11239	20	182
SNP.11240	16	166
SNP.11241	5	190
SNP.11242	2	158
SNP.11243	8	206
SNP.11244	17	114
SNP.11245	17	114
SNP.11246	10	113
SNP.11247	14	97
SNP.11248	14	97
SNP.11249	4	178
SNP.11250	17	77
SNP.11251	2	147
SNP.11252	14	240
SNP.11253	10	150
SNP.11254	16	237
SNP.11255	16	237
SNP.11256	8	149
SNP.11257	8	149
SNP.11258	14	114
SNP.11259	8	149
SNP.11260	20	166
SNP.11261	2	141
SNP.11262	2	141
SNP.11263	21	150
SNP.11264	5	48
SNP.11265	5	48
SNP.11266	16	206
SNP.11267	20	33
SNP.11268	10	98
SNP.11269	1	257
SNP.11270	19	242
SNP.11271	10	203
SNP.11272	7	270
SNP.11273	7	270
SNP.11274	8	201
SNP.11275	4	178
SNP.11276	14	25
SNP.11277	4	36
SNP.11278	5	97
SNP.11279	5	97
SNP.11280	10	134
SNP.11281	5	146
SNP.11282	5	160
SNP.11283	10	134
SNP.11284	2	182
SNP.11285	17	99
SNP.11286	10	134
SNP.11287	2	141
SNP.11288	8	206
SNP.11289	5	141
SNP.11290	10	130
SNP.11291	5	141
SNP.11292	5	141
SNP.11293	5	159
SNP.11294	16	159
SNP.11295	5	266
SNP.11296	14	230
SNP.11297	14	230
SNP.11298	14	230
SNP.11299	14	212
SNP.11300	7	69
SNP.11301	7	69
SNP.11302	21	73
SNP.11303	10	146
SNP.11304	15	317
SNP.11305	8	20
SNP.11306	2	141
SNP.11307	2	184
SNP.11308	2	141
SNP.11309	1	171
SNP.11310	8	175
SNP.11311	19	195
SNP.11312	19	282
SNP.11313	19	282
SNP.11314	1	242
SNP.11315	8	175
SNP.11316	5	136
SNP.11317	7	322
SNP.11318	8	71
SNP.11319	11	104
SNP.11320	1	145
SNP.11321	14	254
SNP.11322	1	63
SNP.11323	1	71
SNP.11324	1	71
SNP.11325	19	191
SNP.11326	1	141
SNP.11327	8	200
SNP.11328	20	166
SNP.11329	13	128
SNP.11330	4	26
SNP.11331	14	171
SNP.11332	13	155
SNP.11333	13	217
SNP.11334	14	171
SNP.11335	14	171
SNP.11336	19	100
SNP.11337	5	266
SNP.11338	5	159
SNP.11339	5	159
SNP.11340	20	182
SNP.11341	2	147
SNP.11342	2	147
SNP.11343	20	42
SNP.11344	20	42
SNP.11345	11	121
SNP.11346	13	228
SNP.11347	13	228
SNP.11348	8	222
SNP.11349	7	69
SNP.11350	19	184
SNP.11351	20	20
SNP.11352	8	174
SNP.11353	2	223
SNP.11354	1	145
SNP.11355	13	217
SNP.11356	20	20
SNP.11357	13	128
SNP.11358	15	47
SNP.11359	4	34
SNP.11360	1	24
SNP.11361	13	180
SNP.11362	8	282
SNP.11363	8	282
SNP.11364	8	203
SNP.11365	14	212
SNP.11366	8	141
SNP.11367	2	113
SNP.11368	10	74
SNP.11369	5	228
SNP.11370	10	129
SNP.11371	14	78
SNP.11372	4	0
SNP.11373	14	174
SNP.11374	14	173
SNP.11375	5	266
SNP.11376	20	145
SNP.11377	8	168
SNP.11378	10	134
SNP.11379	8	119
SNP.11380	20	59
SNP.11381	21	333
SNP.11382	7	91
SNP.11383	7	91
SNP.11384	3	241
SNP.11385	13	135
SNP.11386	8	217
SNP.11387	8	217
SNP.11388	8	192
SNP.11389	5	190
SNP.11390	5	190
SNP.11391	5	190
SNP.11392	20	65
SNP.11393	18	150
SNP.11394	16	146
SNP.11395	2	255
SNP.11396	8	153
SNP.11397	8	129
SNP.11398	17	158
SNP.11399	4	133
SNP.11400	3	86
SNP.11401	5	48
SNP.11402	5	48
SNP.11403	14	121
SNP.11404	7	139
SNP.11405	20	42
SNP.11406	11	135
SNP.11407	16	159
SNP.11408	16	149
SNP.11409	20	187
SNP.11410	20	187
SNP.11411	14	114
SNP.11412	16	207
SNP.11413	19	105
SNP.11414	16	71
SNP.11415	11	112
SNP.11416	2	105
SNP.11417	16	152
SNP.11418	7	51
SNP.11419	7	51
SNP.11420	17	112
SNP.11421	5	190
SNP.11422	20	37
SNP.11423	7	275
SNP.11424	8	149
SNP.11425	17	137
SNP.11426	10	225
SNP.11427	2	111
SNP.11428	14	39
SNP.11429	5	136
SNP.11430	5	146
SNP.11431	20	132
SNP.11432	12	53
SNP.11433	5	166
SNP.11434	7	139
SNP.11435	2	22
SNP.11436	19	100
SNP.11437	5	122
SNP.11438	3	156
SNP.11439	8	168
SNP.11440	8	168
SNP.11441	5	104
SNP.11442	2	147
SNP.11443	14	104
SNP.11444	2	228
SNP.11445	17	215
SNP.11446	10	57
SNP.11447	10	223
SNP.11448	5	127
SNP.11449	11	106
SNP.11450	16	207
SNP.11451	14	266
SNP.11452	17	89
SNP.11453	8	168
SNP.11454	8	168
SNP.11455	17	116
SNP.11456	16	206
SNP.11457	17	157
SNP.11458	9	260
SNP.11459	14	22
SNP.11460	14	22
SNP.11461	7	139
SNP.11462	11	126
SNP.11463	11	126
SNP.11464	18	30
SNP.11465	5	160
SNP.11466	5	160
SNP.11467	10	73
SNP.11468	2	158
SNP.11469	5	138
SNP.11470	16	233
SNP.11471	8	189
SNP.11472	17	157
SNP.11473	17	157
SNP.11474	19	179
SNP.11475	19	179
SNP.11476	19	179
SNP.11477	14	200
SNP.11478	14	200
SNP.11479	1	148
SNP.11480	19	48
SNP.11481	20	20
SNP.11482	20	20
SNP.11483	8	82
SNP.11484	8	82
SNP.11485	8	182
SNP.11486	5	127
SNP.11487	20	188
SNP.11488	8	160
SNP.11489	7	27
SNP.11490	7	27
SNP.11491	14	22
SNP.11492	10	216
SNP.11493	14	103
SNP.11494	19	199
SNP.11495	6	54
SNP.11496	6	54
SNP.11497	6	54
SNP.11498	7	180
SNP.11499	7	180
SNP.11500	5	64
SNP.11501	20	247
SNP.11502	19	297
SNP.11503	5	195
SNP.11504	5	195
SNP.11505	16	159
SNP.11506	17	154
SNP.11507	17	159
SNP.11508	5	159
SNP.11509	5	159
SNP.11510	15	35
SNP.11511	13	25
SNP.11512	10	226
SNP.11513	13	217
SNP.11514	13	217
SNP.11515	2	168
SNP.11516	4	136
SNP.11517	7	139
SNP.11518	7	139
SNP.11519	20	119
SNP.11520	4	239
SNP.11521	6	38
SNP.11522	4	36
SNP.11523	4	128
SNP.11524	16	223
SNP.11525	7	141
SNP.11526	14	114
SNP.11527	20	37
SNP.11528	20	23
SNP.11529	7	139
SNP.11530	16	146
SNP.11531	16	146
SNP.11532	17	114
SNP.11533	17	114
SNP.11534	17	123
SNP.11535	17	123
SNP.11536	13	230
SNP.11537	5	114
SNP.11538	20	169
SNP.11539	19	322
SNP.11540	4	185
SNP.11541	15	322
SNP.11542	20	182
SNP.11543	4	168
SNP.11544	7	107
SNP.11545	14	238
SNP.11546	11	32
SNP.11547	13	232
SNP.11548	8	200
SNP.11549	8	200
SNP.11550	8	200
SNP.11551	10	129
SNP.11552	15	269
SNP.11553	15	269
SNP.11554	9	29
SNP.11555	13	185
SNP.11556	8	289
SNP.11557	11	104
SNP.11558	4	133
SNP.11559	4	133
SNP.11560	4	136
SNP.11561	4	126
SNP.11562	4	126
SNP.11563	10	225
SNP.11564	19	322
SNP.11565	5	25
SNP.11566	14	240
SNP.11567	13	230
SNP.11568	7	182
SNP.11569	5	156
SNP.11570	16	190
SNP.11571	16	190
SNP.11572	5	127
SNP.11573	19	97
SNP.11574	19	316
SNP.11575	4	205
SNP.11576	5	122
SNP.11577	11	126
SNP.11578	11	126
SNP.11579	11	112
SNP.11580	20	179
SNP.11581	20	166
SNP.11582	18	33
SNP.11583	18	33
SNP.11584	8	169
SNP.11585	8	151
SNP.11586	19	240
SNP.11587	4	85
SNP.11588	1	104
SNP.11589	1	110
SNP.11590	2	168
SNP.11591	2	139
SNP.11592	14	227
SNP.11593	13	223
SNP.11594	7	180
SNP.11595	20	20
SNP.11596	20	20
SNP.11597	20	67
SNP.11598	8	168
SNP.11599	8	168
SNP.11600	19	15
SNP.11601	10	79
SNP.11602	10	79
SNP.11603	20	112
SNP.11604	3	164
SNP.11605	1	243
SNP.11606	21	136
SNP.11607	10	0
SNP.11608	21	246
SNP.11609	7	139
SNP.11610	8	168
SNP.11611	21	28
SNP.11612	5	157
SNP.11613	5	157
SNP.11614	14	81
SNP.11615	20	182
SNP.11616	13	172
SNP.11617	1	71
SNP.11618	5	114
SNP.11619	16	126
SNP.11620	16	59
SNP.11621	16	61
SNP.11622	16	61
SNP.11623	5	156
SNP.11624	17	112
SNP.11625	17	123
SNP.11626	2	144
SNP.11627	7	322
SNP.11628	4	97
SNP.11629	9	112
SNP.11630	9	112
SNP.11631	9	112
SNP.11632	6	77
SNP.11633	19	199
SNP.11634	7	56
SNP.11635	10	223
SNP.11636	10	223
SNP.11637	10	74
SNP.11638	7	254
SNP.11639	8	180
SNP.11640	7	51
SNP.11641	7	51
SNP.11642	7	51
SNP.11643	1	128
SNP.11644	10	226
SNP.11645	20	147
SNP.11646	2	162
SNP.11647	4	85
SNP.11648	17	204
SNP.11649	16	234
SNP.11650	16	233
SNP.11651	5	48
SNP.11652	5	48
SNP.11653	3	0
SNP.11654	3	0
SNP.11655	9	112
SNP.11656	17	112
SNP.11657	9	142
SNP.11658	20	187
SNP.11659	16	0
SNP.11660	2	147
SNP.11661	2	147
SNP.11662	8	232
SNP.11663	4	46
SNP.11664	4	38
SNP.11665	5	120
SNP.11666	1	63
SNP.11667	1	63
SNP.11668	5	144
SNP.11669	16	184
SNP.11670	16	149
SNP.11671	2	111
SNP.11672	7	129
SNP.11673	20	31
SNP.11674	20	31
SNP.11675	20	31
SNP.11676	13	178
SNP.11677	13	178
SNP.11678	13	215
SNP.11679	13	215
SNP.11680	13	215
SNP.11681	8	203
SNP.11682	16	234
SNP.11683	17	114
SNP.11684	8	73
SNP.11685	14	247
SNP.11686	14	247
SNP.11687	13	232
SNP.11688	13	231
SNP.11689	17	149
SNP.11690	13	223
SNP.11691	17	149
SNP.11692	17	182
SNP.11693	2	262
SNP.11694	2	262
SNP.11695	14	93
SNP.11696	7	114
SNP.11697	7	107
SNP.11698	17	99
SNP.11699	17	224
SNP.11700	17	224
SNP.11701	14	228
SNP.11702	14	228
SNP.11703	8	214
SNP.11704	8	214
SNP.11705	8	82
SNP.11706	2	182
SNP.11707	7	249
SNP.11708	7	249
SNP.11709	2	232
SNP.11710	3	188
SNP.11711	3	188
SNP.11712	3	188
SNP.11713	5	144
SNP.11714	5	159
SNP.11715	17	202
SNP.11716	19	194
SNP.11717	5	104
SNP.11718	7	253
SNP.11719	13	51
SNP.11720	17	163
SNP.11721	5	228
SNP.11722	2	201
SNP.11723	20	159
SNP.11724	9	169
SNP.11725	20	37
SNP.11726	20	111
SNP.11727	17	69
SNP.11728	17	69
SNP.11729	6	75
SNP.11730	21	296
SNP.11731	3	241
SNP.11732	7	250
SNP.11733	7	250
SNP.11734	19	193
SNP.11735	10	140
SNP.11736	16	218
SNP.11737	20	145
SNP.11738	17	154
SNP.11739	20	145
SNP.11740	5	144
SNP.11741	13	230
SNP.11742	8	186
SNP.11743	19	39
SNP.11744	10	146
SNP.11745	8	177
SNP.11746	17	121
SNP.11747	16	149
SNP.11748	14	125
SNP.11749	14	125
SNP.11750	7	180
SNP.11751	7	180
SNP.11752	2	78
SNP.11753	17	137
SNP.11754	17	137
SNP.11755	5	150
SNP.11756	18	92
SNP.11757	19	316
SNP.11758	19	310
SNP.11759	8	290
SNP.11760	8	214
SNP.11761	8	214
SNP.11762	2	189
SNP.11763	17	83
SNP.11764	9	156
SNP.11765	10	112
SNP.11766	17	137
SNP.11767	13	230
SNP.11768	19	172
SNP.11769	19	172
SNP.11770	19	172
SNP.11771	19	199
SNP.11772	20	159
SNP.11773	8	168
SNP.11774	14	220
SNP.11775	14	220
SNP.11776	14	220
SNP.11777	7	141
SNP.11778	6	54
SNP.11779	17	154
SNP.11780	2	169
SNP.11781	8	203
SNP.11782	7	153
SNP.11783	2	141
SNP.11784	20	132
SNP.11785	20	132
SNP.11786	1	94
SNP.11787	20	145
SNP.11788	5	120
SNP.11789	11	121
SNP.11790	15	205
SNP.11791	13	180
SNP.11792	19	177
SNP.11793	10	143
SNP.11794	1	94
SNP.11795	2	144
SNP.11796	6	54
SNP.11797	5	146
SNP.11798	5	146
SNP.11799	8	186
SNP.11800	13	69
SNP.11801	14	200
SNP.11802	14	200
SNP.11803	14	200
SNP.11804	5	117
SNP.11805	5	129
SNP.11806	17	83
SNP.11807	17	182
SNP.11808	18	32
SNP.11809	18	32
SNP.11810	18	30
SNP.11811	18	30
SNP.11812	20	18
SNP.11813	20	18
SNP.11814	20	18
SNP.11815	13	228
SNP.11816	6	84
SNP.11817	4	126
SNP.11818	11	121
SNP.11819	5	114
SNP.11820	2	176
SNP.11821	13	228
SNP.11822	14	25
SNP.11823	13	229
SNP.11824	8	129
SNP.11825	5	104
SNP.11826	4	126
SNP.11827	5	136
SNP.11828	4	116
SNP.11829	14	165
SNP.11830	13	155
SNP.11831	13	135
SNP.11832	11	135
SNP.11833	7	237
SNP.11834	16	147
SNP.11835	13	191
SNP.11836	5	114
SNP.11837	2	162
SNP.11838	2	141
SNP.11839	2	141
SNP.11840	17	224
SNP.11841	13	191
SNP.11842	14	247
SNP.11843	5	123
SNP.11844	19	267
SNP.11845	13	223
SNP.11846	20	123
SNP.11847	16	237
SNP.11848	13	223
SNP.11849	20	119
SNP.11850	3	167
SNP.11851	17	159
SNP.11852	17	159
SNP.11853	17	137
SNP.11854	10	140
SNP.11855	10	140
SNP.11856	19	319
SNP.11857	19	319
SNP.11858	19	282
SNP.11859	20	110
SNP.11860	8	54
SNP.11861	5	156
SNP.11862	16	52
SNP.11863	5	155
SNP.11864	5	155
SNP.11865	5	155
SNP.11866	7	27
SNP.11867	7	27
SNP.11868	7	27
SNP.11869	1	198
SNP.11870	20	119
SNP.11871	11	73
SNP.11872	11	73
SNP.11873	11	73
SNP.11874	19	282
SNP.11875	19	282
SNP.11876	1	255
SNP.11877	16	159
SNP.11878	8	233
SNP.11879	9	108
SNP.11880	9	108
SNP.11881	19	179
SNP.11882	13	231
SNP.11883	18	118
SNP.11884	18	118
SNP.11885	5	62
SNP.11886	5	62
SNP.11887	5	62
SNP.11888	5	62
SNP.11889	10	129
SNP.11890	5	156
SNP.11891	7	180
SNP.11892	7	180
SNP.11893	13	128
SNP.11894	10	222
SNP.11895	21	248
SNP.11896	2	182
SNP.11897	4	242
SNP.11898	4	242
SNP.11899	13	188
SNP.11900	1	32
SNP.11901	6	167
SNP.11902	2	252
SNP.11903	19	240
SNP.11904	9	47
SNP.11905	17	92
SNP.11906	2	147
SNP.11907	1	130
SNP.11908	10	179
SNP.11909	2	116
SNP.11910	2	147
SNP.11911	5	138
SNP.11912	6	167
SNP.11913	20	187
SNP.11914	1	94
SNP.11915	1	242
SNP.11916	1	110
SNP.11917	4	24
SNP.11918	16	51
SNP.11919	16	51
SNP.11920	5	190
SNP.11921	16	190
SNP.11922	10	89
SNP.11923	2	286
SNP.11924	11	112
SNP.11925	11	112
SNP.11926	11	112
SNP.11927	14	76
SNP.11928	11	135
SNP.11929	11	135
SNP.11930	14	76
SNP.11931	17	184
SNP.11932	7	86
SNP.11933	7	86
SNP.11934	6	107
SNP.11935	1	231
SNP.11936	1	231
SNP.11937	1	130
SNP.11938	1	130
SNP.11939	8	73
SNP.11940	8	168
SNP.11941	8	168
SNP.11942	10	74
SNP.11943	14	212
SNP.11944	20	42
SNP.11945	20	145
SNP.11946	8	283
SNP.11947	8	283
SNP.11948	4	128
SNP.11949	7	57
SNP.11950	16	61
SNP.11951	16	59
SNP.11952	8	202
SNP.11953	20	0
SNP.11954	9	112
SNP.11955	14	275
SNP.11956	14	275
SNP.11957	7	57
SNP.11958	10	123
SNP.11959	5	226
SNP.11960	2	156
SNP.11961	19	177
SNP.11962	5	160
SNP.11963	2	141
SNP.11964	11	121
SNP.11965	5	225
SNP.11966	21	333
SNP.11967	14	78
SNP.11968	20	132
SNP.11969	19	282
SNP.11970	7	57
SNP.11971	5	146
SNP.11972	8	214
SNP.11973	13	84
SNP.11974	8	249
SNP.11975	8	214
SNP.11976	19	53
SNP.11977	5	53
SNP.11978	20	33
SNP.11979	20	128
SNP.11980	5	134
SNP.11981	11	129
SNP.11982	11	129
SNP.11983	10	74
SNP.11984	8	64
SNP.11985	5	127
SNP.11986	8	200
SNP.11987	13	51
SNP.11988	6	144
SNP.11989	2	111
SNP.11990	2	162
SNP.11991	7	107
SNP.11992	7	107
SNP.11993	7	107
SNP.11994	8	211
SNP.11995	2	292
SNP.11996	20	139
SNP.11997	16	166
SNP.11998	16	166
SNP.11999	16	166
SNP.12000	5	55
SNP.12001	5	64
SNP.12002	2	111
SNP.12003	5	126
SNP.12004	5	55
SNP.12005	4	24
SNP.12006	19	271
SNP.12007	5	116
SNP.12008	10	129
SNP.12009	7	329
SNP.12010	11	99
SNP.12011	11	97
SNP.12012	9	241
SNP.12013	14	277
SNP.12014	14	277
SNP.12015	8	248
SNP.12016	7	27
SNP.12017	2	262
SNP.12018	2	247
SNP.12019	14	104
SNP.12020	4	46
SNP.12021	8	50
SNP.12022	5	117
SNP.12023	10	129
SNP.12024	10	129
SNP.12025	8	253
SNP.12026	17	83
SNP.12027	17	83
SNP.12028	17	83
SNP.12029	17	83
SNP.12030	19	58
SNP.12031	5	159
SNP.12032	5	159
SNP.12033	5	136
SNP.12034	7	229
SNP.12035	16	234
SNP.12036	16	234
SNP.12037	8	175
SNP.12038	8	175
SNP.12039	8	169
SNP.12040	8	169
SNP.12041	4	168
SNP.12042	11	112
SNP.12043	11	112
SNP.12044	2	147
SNP.12045	11	126
SNP.12046	8	203
SNP.12047	20	20
SNP.12048	20	29
SNP.12049	8	203
SNP.12050	5	195
SNP.12051	2	198
SNP.12052	2	200
SNP.12053	2	200
SNP.12054	13	228
SNP.12055	13	215
SNP.12056	17	100
SNP.12057	17	47
SNP.12058	17	47
SNP.12059	12	75
SNP.12060	13	84
SNP.12061	5	96
SNP.12062	19	84
SNP.12063	20	155
SNP.12064	1	242
SNP.12065	8	206
SNP.12066	10	226
SNP.12067	10	226
SNP.12068	7	141
SNP.12069	1	128
SNP.12070	19	194
SNP.12071	21	0
SNP.12072	21	0
SNP.12073	17	121
SNP.12074	14	308
SNP.12075	10	129
SNP.12076	19	320
SNP.12077	19	320
SNP.12078	8	168
SNP.12079	7	154
SNP.12080	17	158
SNP.12081	17	230
SNP.12082	7	57
SNP.12083	14	310
SNP.12084	11	126
SNP.12085	7	57
SNP.12086	4	132
SNP.12087	17	25
SNP.12088	19	322
SNP.12089	6	86
SNP.12090	9	284
SNP.12091	16	190
SNP.12092	9	284
SNP.12093	1	139
SNP.12094	9	284
SNP.12095	8	214
SNP.12096	20	20
SNP.12097	20	20
SNP.12098	10	231
SNP.12099	5	48
SNP.12100	5	48
SNP.12101	5	48
SNP.12102	5	48
SNP.12103	11	148
SNP.12104	18	202
SNP.12105	10	101
SNP.12106	8	192
SNP.12107	17	230
SNP.12108	13	230
SNP.12109	2	174
SNP.12110	11	104
SNP.12111	19	242
SNP.12112	1	182
SNP.12113	8	173
SNP.12114	5	161
SNP.12115	5	96
SNP.12116	4	205
SNP.12117	20	166
SNP.12118	13	230
SNP.12119	14	56
SNP.12120	14	56
SNP.12121	14	56
SNP.12122	3	227
SNP.12123	10	73
SNP.12124	7	27
SNP.12125	7	27
SNP.12126	2	147
SNP.12127	2	147
SNP.12128	5	143
SNP.12129	5	143
SNP.12130	6	21
SNP.12131	6	21
SNP.12132	17	215
SNP.12133	20	131
SNP.12134	14	254
SNP.12135	14	248
SNP.12136	17	213
SNP.12137	14	248
SNP.12138	19	191
SNP.12139	17	213
SNP.12140	13	148
SNP.12141	4	160
SNP.12142	17	182
SNP.12143	4	133
SNP.12144	21	314
SNP.12145	16	166
SNP.12146	7	139
SNP.12147	17	224
SNP.12148	16	237
SNP.12149	7	107
SNP.12150	8	203
SNP.12151	10	89
SNP.12152	5	117
SNP.12153	5	117
SNP.12154	21	298
SNP.12155	1	139
SNP.12156	7	129
SNP.12157	19	201
SNP.12158	16	152
SNP.12159	16	139
SNP.12160	1	128
SNP.12161	17	114
SNP.12162	7	141
SNP.12163	4	178
SNP.12164	16	146
SNP.12165	7	130
SNP.12166	14	57
SNP.12167	4	214
SNP.12168	4	214
SNP.12169	4	214
SNP.12170	7	135
SNP.12171	7	135
SNP.12172	11	39
SNP.12173	14	98
SNP.12174	20	145
SNP.12175	17	114
SNP.12176	19	183
SNP.12177	19	177
SNP.12178	3	188
SNP.12179	14	25
SNP.12180	14	25
SNP.12181	14	25
SNP.12182	10	226
SNP.12183	3	139
SNP.12184	3	139
SNP.12185	13	223
SNP.12186	2	181
SNP.12187	14	106
SNP.12188	8	174
SNP.12189	17	213
SNP.12190	17	213
SNP.12191	19	174
SNP.12192	19	174
SNP.12193	13	87
SNP.12194	13	87
SNP.12195	8	161
SNP.12196	17	47
SNP.12197	20	155
SNP.12198	14	46
SNP.12199	14	76
SNP.12200	19	84
SNP.12201	13	215
SNP.12202	13	215
SNP.12203	13	215
SNP.12204	5	224
SNP.12205	8	180
SNP.12206	8	180
SNP.12207	11	126
SNP.12208	14	173
SNP.12209	10	223
SNP.12210	21	169
SNP.12211	5	143
SNP.12212	16	151
SNP.12213	14	39
SNP.12214	17	154
SNP.12215	19	53
SNP.12216	19	53
SNP.12217	1	69
SNP.12218	17	72
SNP.12219	8	245
SNP.12220	17	114
SNP.12221	19	105
SNP.12222	19	105
SNP.12223	19	105
SNP.12224	2	147
SNP.12225	2	147
SNP.12226	2	147
SNP.12227	20	182
SNP.12228	20	182
SNP.12229	20	182
SNP.12230	6	57
SNP.12231	5	49
SNP.12232	5	51
SNP.12233	2	147
SNP.12234	11	135
SNP.12235	17	136
SNP.12236	7	52
SNP.12237	2	207
SNP.12238	19	191
SNP.12239	16	56
SNP.12240	20	58
SNP.12241	20	179
SNP.12242	20	179
SNP.12243	11	99
SNP.12244	5	104
SNP.12245	5	104
SNP.12246	11	121
SNP.12247	11	121
SNP.12248	17	202
SNP.12249	20	182
SNP.12250	5	122
SNP.12251	5	122
SNP.12252	7	307
SNP.12253	2	133
SNP.12254	20	20
SNP.12255	20	20
SNP.12256	13	231
SNP.12257	13	230
SNP.12258	14	247
SNP.12259	20	29
SNP.12260	20	29
SNP.12261	20	31
SNP.12262	11	104
SNP.12263	8	211
SNP.12264	17	114
SNP.12265	5	166
SNP.12266	5	166
SNP.12267	13	231
SNP.12268	8	168
SNP.12269	8	73
SNP.12270	4	133
SNP.12271	4	133
SNP.12272	4	205
SNP.12273	8	161
SNP.12274	10	101
SNP.12275	10	123
SNP.12276	10	41
SNP.12277	5	161
SNP.12278	5	122
SNP.12279	5	122
SNP.12280	8	54
SNP.12281	11	148
SNP.12282	11	148
SNP.12283	11	148
SNP.12284	13	229
SNP.12285	16	147
SNP.12286	16	147
SNP.12287	20	37
SNP.12288	20	37
SNP.12289	19	179
SNP.12290	16	159
SNP.12291	5	138
SNP.12292	20	123
SNP.12293	13	187
SNP.12294	13	187
SNP.12295	11	32
SNP.12296	20	179
SNP.12297	19	183
SNP.12298	17	182
SNP.12299	17	187
SNP.12300	8	161
SNP.12301	17	86
SNP.12302	5	144
SNP.12303	5	144
SNP.12304	18	252
SNP.12305	16	234
SNP.12306	10	95
SNP.12307	6	136
SNP.12308	3	234
SNP.12309	3	234
SNP.12310	14	56
SNP.12311	12	120
SNP.12312	12	120
SNP.12313	20	151
SNP.12314	14	56
SNP.12315	20	155
SNP.12316	19	193
SNP.12317	8	201
SNP.12318	20	88
SNP.12319	20	88
SNP.12320	14	152
SNP.12321	2	254
SNP.12322	19	54
SNP.12323	10	41
SNP.12324	13	180
SNP.12325	5	70
SNP.12326	2	147
SNP.12327	8	192
SNP.12328	19	194
SNP.12329	2	147
SNP.12330	21	0
SNP.12331	13	175
SNP.12332	5	134
SNP.12333	5	134
SNP.12334	5	127
SNP.12335	10	222
SNP.12336	10	222
SNP.12337	20	37
SNP.12338	19	257
SNP.12339	16	55
SNP.12340	19	257
SNP.12341	17	158
SNP.12342	17	158
SNP.12343	19	117
SNP.12344	19	117
SNP.12345	10	79
SNP.12346	12	53
SNP.12347	4	205
SNP.12348	21	134
SNP.12349	20	187
SNP.12350	6	179
SNP.12351	6	169
SNP.12352	6	169
SNP.12353	16	143
SNP.12354	16	139
SNP.12355	14	230
SNP.12356	14	230
SNP.12357	8	169
SNP.12358	20	145
SNP.12359	17	159
SNP.12360	17	159
SNP.12361	17	159
SNP.12362	6	86
SNP.12363	2	188
SNP.12364	18	24
SNP.12365	20	145
SNP.12366	17	121
SNP.12367	8	245
SNP.12368	8	190
SNP.12369	8	190
SNP.12370	8	214
SNP.12371	3	164
SNP.12372	7	88
SNP.12373	7	88
SNP.12374	1	255
SNP.12375	1	255
SNP.12376	8	149
SNP.12377	19	193
SNP.12378	13	218
SNP.12379	13	218
SNP.12380	13	222
SNP.12381	7	307
SNP.12382	7	107
SNP.12383	8	186
SNP.12384	17	121
SNP.12385	20	182
SNP.12386	20	182
SNP.12387	10	216
SNP.12388	14	220
SNP.12389	14	220
SNP.12390	1	261
SNP.12391	16	51
SNP.12392	1	128
SNP.12393	12	51
SNP.12394	14	114
SNP.12395	4	237
SNP.12396	5	104
SNP.12397	13	228
SNP.12398	8	289
SNP.12399	8	289
SNP.12400	11	63
SNP.12401	19	322
SNP.12402	13	169
SNP.12403	2	113
SNP.12404	2	113
SNP.12405	14	25
SNP.12406	14	25
SNP.12407	8	164
SNP.12408	9	187
SNP.12409	20	32
SNP.12410	20	145
SNP.12411	13	230
SNP.12412	5	162
SNP.12413	13	0
SNP.12414	6	54
SNP.12415	20	145
SNP.12416	21	226
SNP.12417	21	226
SNP.12418	8	206
SNP.12419	19	45
SNP.12420	20	166
SNP.12421	6	54
SNP.12422	4	229
SNP.12423	4	229
SNP.12424	4	229
SNP.12425	12	53
SNP.12426	8	200
SNP.12427	8	200
SNP.12428	13	188
SNP.12429	2	187
SNP.12430	20	182
SNP.12431	16	147
SNP.12432	8	192
SNP.12433	4	134
SNP.12434	18	202
SNP.12435	20	119
SNP.12436	20	119
SNP.12437	16	55
SNP.12438	13	226
SNP.12439	13	226
SNP.12440	13	215
SNP.12441	13	215
SNP.12442	13	178
SNP.12443	14	174
SNP.12444	14	174
SNP.12445	11	126
SNP.12446	11	126
SNP.12447	8	201
SNP.12448	8	201
SNP.12449	4	116
SNP.12450	4	46
SNP.12451	2	133
SNP.12452	2	133
SNP.12453	2	133
SNP.12454	10	112
SNP.12455	4	128
SNP.12456	7	93
SNP.12457	7	192
SNP.12458	13	230
SNP.12459	1	94
SNP.12460	16	139
SNP.12461	9	284
SNP.12462	5	114
SNP.12463	14	181
SNP.12464	19	39
SNP.12465	17	230
SNP.12466	14	228
SNP.12467	8	222
SNP.12468	8	222
SNP.12469	8	183
SNP.12470	14	266
SNP.12471	14	266
SNP.12472	13	97
SNP.12473	19	51
SNP.12474	13	84
SNP.12475	17	137
SNP.12476	2	147
SNP.12477	2	147
SNP.12478	19	242
SNP.12479	21	178
SNP.12480	21	178
SNP.12481	4	116
SNP.12482	17	154
SNP.12483	19	127
SNP.12484	19	127
SNP.12485	20	98
SNP.12486	7	329
SNP.12487	9	229
SNP.12488	9	229
SNP.12489	5	116
SNP.12490	16	0
SNP.12491	17	77
SNP.12492	17	77
SNP.12493	17	77
SNP.12494	7	48
SNP.12495	2	286
SNP.12496	2	286
SNP.12497	19	184
SNP.12498	2	286
SNP.12499	16	51
SNP.12500	16	52
SNP.12501	10	129
SNP.12502	19	48
SNP.12503	20	31
SNP.12504	1	243
SNP.12505	10	123
SNP.12506	17	110
SNP.12507	14	0
SNP.12508	16	56
SNP.12509	14	46
SNP.12510	5	135
SNP.12511	8	212
SNP.12512	12	53
SNP.12513	19	172
SNP.12514	10	129
SNP.12515	14	235
SNP.12516	19	53
SNP.12517	16	184
SNP.12518	7	34
SNP.12519	19	246
SNP.12520	8	71
SNP.12521	17	31
SNP.12522	17	31
SNP.12523	17	31
SNP.12524	8	160
SNP.12525	3	167
SNP.12526	3	167
SNP.12527	8	160
SNP.12528	2	169
SNP.12529	8	222
SNP.12530	20	168
SNP.12531	5	72
SNP.12532	14	247
SNP.12533	8	20
SNP.12534	20	173
SNP.12535	8	140
SNP.12536	13	228
SNP.12537	13	230
SNP.12538	13	230
SNP.12539	19	194
SNP.12540	5	134
SNP.12541	5	134
SNP.12542	3	241
SNP.12543	20	159
SNP.12544	2	165
SNP.12545	17	112
SNP.12546	1	255
SNP.12547	17	182
SNP.12548	17	121
SNP.12549	14	125
SNP.12550	19	179
SNP.12551	17	100
SNP.12552	8	175
SNP.12553	5	150
SNP.12554	5	150
SNP.12555	20	184
SNP.12556	20	184
SNP.12557	13	223
SNP.12558	8	68
SNP.12559	5	134
SNP.12560	19	169
SNP.12561	20	31
SNP.12562	20	31
SNP.12563	4	126
SNP.12564	16	59
SNP.12565	13	223
SNP.12566	13	223
SNP.12567	10	129
SNP.12568	15	266
SNP.12569	6	169
SNP.12570	6	169
SNP.12571	6	169
SNP.12572	5	175
SNP.12573	17	116
SNP.12574	1	171
SNP.12575	10	101
SNP.12576	19	53
SNP.12577	17	104
SNP.12578	16	59
SNP.12579	17	215
SNP.12580	17	215
SNP.12581	15	317
SNP.12582	8	71
SNP.12583	2	141
SNP.12584	19	193
SNP.12585	19	193
SNP.12586	19	193
SNP.12587	12	123
SNP.12588	14	117
SNP.12589	8	161
SNP.12590	8	161
SNP.12591	8	161
SNP.12592	6	169
SNP.12593	14	165
SNP.12594	19	127
SNP.12595	19	127
SNP.12596	13	230
SNP.12597	13	230
SNP.12598	13	230
SNP.12599	8	168
SNP.12600	21	336
SNP.12601	2	116
SNP.12602	20	188
SNP.12603	5	195
SNP.12604	4	240
SNP.12605	8	160
SNP.12606	2	147
SNP.12607	21	333
SNP.12608	8	168
SNP.12609	3	130
SNP.12610	2	187
SNP.12611	16	71
SNP.12612	10	101
SNP.12613	5	104
SNP.12614	4	126
SNP.12615	14	290
SNP.12616	14	290
SNP.12617	5	104
SNP.12618	13	51
SNP.12619	8	200
SNP.12620	8	161
SNP.12621	17	121
SNP.12622	16	147
SNP.12623	5	135
SNP.12624	5	135
SNP.12625	14	173
SNP.12626	14	173
SNP.12627	7	308
SNP.12628	7	308
SNP.12629	10	222
SNP.12630	10	222
SNP.12631	1	171
SNP.12632	5	161
SNP.12633	5	161
SNP.12634	1	145
SNP.12635	20	24
SNP.12636	7	56
SNP.12637	7	307
SNP.12638	11	147
SNP.12639	11	147
SNP.12640	14	25
SNP.12641	7	56
SNP.12642	8	129
SNP.12643	19	193
SNP.12644	17	154
SNP.12645	1	255
SNP.12646	17	154
SNP.12647	5	104
SNP.12648	2	165
SNP.12649	20	188
SNP.12650	14	91
SNP.12651	8	214
SNP.12652	5	36
SNP.12653	14	25
SNP.12654	2	184
SNP.12655	2	147
SNP.12656	19	257
SNP.12657	19	257
SNP.12658	13	191
SNP.12659	13	217
SNP.12660	19	177
SNP.12661	19	179
SNP.12662	16	139
SNP.12663	16	139
SNP.12664	4	229
SNP.12665	1	23
SNP.12666	17	100
SNP.12667	14	173
SNP.12668	2	141
SNP.12669	19	267
SNP.12670	19	267
SNP.12671	19	267
SNP.12672	7	86
SNP.12673	7	86
SNP.12674	7	86
SNP.12675	20	139
SNP.12676	8	253
SNP.12677	7	275
SNP.12678	20	132
SNP.12679	20	132
SNP.12680	8	253
SNP.12681	4	85
SNP.12682	1	144
SNP.12683	1	144
SNP.12684	1	144
SNP.12685	1	144
SNP.12686	10	123
SNP.12687	6	138
SNP.12688	5	155
SNP.12689	5	155
SNP.12690	20	31
SNP.12691	16	190
SNP.12692	16	52
SNP.12693	5	166
SNP.12694	19	117
SNP.12695	8	73
SNP.12696	2	165
SNP.12697	8	129
SNP.12698	5	227
SNP.12699	16	235
SNP.12700	14	121
SNP.12701	2	156
SNP.12702	8	71
SNP.12703	17	123
SNP.12704	1	173
SNP.12705	1	242
SNP.12706	1	242
SNP.12707	1	242
SNP.12708	20	182
SNP.12709	19	193
SNP.12710	8	253
SNP.12711	15	47
SNP.12712	5	153
SNP.12713	6	172
SNP.12714	14	25
SNP.12715	6	172
SNP.12716	20	247
SNP.12717	19	179
SNP.12718	8	140
SNP.12719	3	206
SNP.12720	3	156
SNP.12721	17	154
SNP.12722	8	20
SNP.12723	14	235
SNP.12724	8	54
SNP.12725	8	245
SNP.12726	20	166
SNP.12727	13	230
SNP.12728	13	187
SNP.12729	13	187
SNP.12730	16	196
SNP.12731	13	226
SNP.12732	5	104
SNP.12733	5	114
SNP.12734	8	73
SNP.12735	14	267
SNP.12736	1	159
SNP.12737	1	159
SNP.12738	1	159
SNP.12739	19	0
SNP.12740	17	114
SNP.12741	2	147
SNP.12742	13	215
SNP.12743	20	145
SNP.12744	2	113
SNP.12745	20	230
SNP.12746	5	141
SNP.12747	5	141
SNP.12748	5	159
SNP.12749	8	149
SNP.12750	19	271
SNP.12751	13	226
SNP.12752	8	164
SNP.12753	4	237
SNP.12754	4	237
SNP.12755	20	147
SNP.12756	20	177
SNP.12757	1	159
SNP.12758	19	0
SNP.12759	20	20
SNP.12760	14	212
SNP.12761	19	297
SNP.12762	2	147
SNP.12763	5	122
SNP.12764	13	25
SNP.12765	13	25
SNP.12766	3	227
SNP.12767	20	145
SNP.12768	2	184
SNP.12769	5	60
SNP.12770	2	144
SNP.12771	2	144
SNP.12772	2	144
SNP.12773	17	154
SNP.12774	4	24
SNP.12775	19	48
SNP.12776	10	129
SNP.12777	2	133
SNP.12778	17	121
SNP.12779	10	114
SNP.12780	10	114
SNP.12781	2	158
SNP.12782	8	160
SNP.12783	8	186
SNP.12784	14	173
SNP.12785	9	142
SNP.12786	14	173
SNP.12787	18	85
SNP.12788	3	234
SNP.12789	16	58
SNP.12790	5	116
SNP.12791	5	104
SNP.12792	11	104
SNP.12793	17	154
SNP.12794	17	154
SNP.12795	17	154
SNP.12796	5	227
SNP.12797	18	150
SNP.12798	10	198
SNP.12799	19	199
SNP.12800	19	199
SNP.12801	1	63
SNP.12802	1	63
SNP.12803	2	113
SNP.12804	8	201
SNP.12805	8	168
SNP.12806	18	212
SNP.12807	7	129
SNP.12808	13	84
SNP.12809	13	172
SNP.12810	13	172
SNP.12811	5	159
SNP.12812	2	209
SNP.12813	15	317
SNP.12814	15	317
SNP.12815	17	112
SNP.12816	17	112
SNP.12817	17	112
SNP.12818	5	122
SNP.12819	8	50
SNP.12820	5	160
SNP.12821	10	223
SNP.12822	10	223
SNP.12823	16	59
SNP.12824	13	116
SNP.12825	8	200
SNP.12826	11	106
SNP.12827	14	57
SNP.12828	14	57
SNP.12829	1	139
SNP.12830	14	57
SNP.12831	20	27
SNP.12832	5	162
SNP.12833	14	181
SNP.12834	20	23
SNP.12835	8	248
SNP.12836	8	248
SNP.12837	8	248
SNP.12838	18	73
SNP.12839	8	200
SNP.12840	4	126
SNP.12841	2	113
SNP.12842	7	129
SNP.12843	2	147
SNP.12844	20	65
SNP.12845	19	310
SNP.12846	14	39
SNP.12847	2	293
SNP.12848	13	222
SNP.12849	20	29
SNP.12850	20	29
SNP.12851	8	180
SNP.12852	8	180
SNP.12853	8	180
SNP.12854	7	86
SNP.12855	7	86
SNP.12856	11	126
SNP.12857	8	182
SNP.12858	20	37
SNP.12859	20	37
SNP.12860	20	163
SNP.12861	19	191
SNP.12862	19	193
SNP.12863	9	29
SNP.12864	9	29
SNP.12865	9	29
SNP.12866	13	228
SNP.12867	14	277
SNP.12868	13	230
SNP.12869	17	163
SNP.12870	20	119
SNP.12871	2	223
SNP.12872	1	110
SNP.12873	1	110
SNP.12874	8	192
SNP.12875	1	71
SNP.12876	1	71
SNP.12877	8	50
SNP.12878	5	190
SNP.12879	13	215
SNP.12880	14	171
SNP.12881	5	157
SNP.12882	5	166
SNP.12883	18	142
SNP.12884	18	142
SNP.12885	21	333
SNP.12886	21	333
SNP.12887	21	333
SNP.12888	8	53
SNP.12889	8	53
SNP.12890	2	286
SNP.12891	19	183
SNP.12892	2	147
SNP.12893	19	215
SNP.12894	20	166
SNP.12895	10	74
SNP.12896	10	74
SNP.12897	17	137
SNP.12898	13	230
SNP.12899	13	230
SNP.12900	13	230
SNP.12901	13	226
SNP.12902	11	143
SNP.12903	11	143
SNP.12904	2	147
SNP.12905	2	209
SNP.12906	20	187
SNP.12907	19	282
SNP.12908	13	135
SNP.12909	20	247
SNP.12910	20	247
SNP.12911	8	201
SNP.12912	8	203
SNP.12913	20	147
SNP.12914	1	266
SNP.12915	19	156
SNP.12916	10	231
SNP.12917	7	135
SNP.12918	5	131
SNP.12919	19	272
SNP.12920	19	272
SNP.12921	2	188
SNP.12922	10	18
SNP.12923	4	133
SNP.12924	7	57
SNP.12925	7	57
SNP.12926	5	161
SNP.12927	19	97
SNP.12928	7	133
SNP.12929	1	128
SNP.12930	19	183
SNP.12931	1	139
SNP.12932	10	198
SNP.12933	14	121
SNP.12934	2	158
SNP.12935	20	230
SNP.12936	9	142
SNP.12937	5	116
SNP.12938	20	147
SNP.12939	17	114
SNP.12940	14	152
SNP.12941	14	125
SNP.12942	5	114
SNP.12943	5	114
SNP.12944	8	169
SNP.12945	8	169
SNP.12946	8	169
SNP.12947	2	147
SNP.12948	4	240
SNP.12949	19	242
SNP.12950	20	126
SNP.12951	13	187
SNP.12952	17	121
SNP.12953	17	121
SNP.12954	5	156
SNP.12955	4	233
SNP.12956	4	233
SNP.12957	20	18
SNP.12958	16	51
SNP.12959	7	69
SNP.12960	6	75
SNP.12961	11	112
SNP.12962	8	200
SNP.12963	4	190
SNP.12964	13	84
SNP.12965	20	166
SNP.12966	20	110
SNP.12967	11	159
SNP.12968	7	141
SNP.12969	7	182
SNP.12970	4	59
SNP.12971	13	229
SNP.12972	2	23
SNP.12973	2	23
SNP.12974	2	23
SNP.12975	8	119
SNP.12976	6	182
SNP.12977	19	15
SNP.12978	2	241
SNP.12979	8	168
SNP.12980	8	168
SNP.12981	10	227
SNP.12982	7	275
SNP.12983	19	297
SNP.12984	19	297
SNP.12985	14	227
SNP.12986	17	184
SNP.12987	5	126
SNP.12988	5	126
SNP.12989	8	186
SNP.12990	4	133
SNP.12991	14	130
SNP.12992	20	168
SNP.12993	2	169
SNP.12994	5	160
SNP.12995	5	141
SNP.12996	8	190
SNP.12997	8	173
SNP.12998	20	158
SNP.12999	11	104
SNP.13000	5	159
SNP.13001	17	104
SNP.13002	2	187
SNP.13003	2	233
SNP.13004	8	200
SNP.13005	15	87
SNP.13006	8	160
SNP.13007	8	160
SNP.13008	20	147
SNP.13009	17	157
SNP.13010	2	198
SNP.13011	20	131
SNP.13012	17	154
SNP.13013	16	71
SNP.13014	13	215
SNP.13015	7	139
SNP.13016	4	122
SNP.13017	19	183
SNP.13018	19	242
SNP.13019	17	154
SNP.13020	10	76
SNP.13021	2	181
SNP.13022	2	181
SNP.13023	19	172
SNP.13024	4	128
SNP.13025	4	214
SNP.13026	10	223
SNP.13027	13	231
SNP.13028	13	223
SNP.13029	7	164
SNP.13030	5	134
SNP.13031	19	199
SNP.13032	6	86
SNP.13033	6	86
SNP.13034	1	110
SNP.13035	16	206
SNP.13036	8	273
SNP.13037	4	160
SNP.13038	8	192
SNP.13039	13	169
SNP.13040	15	269
SNP.13041	8	200
SNP.13042	11	148
SNP.13043	21	89
SNP.13044	8	149
SNP.13045	14	22
SNP.13046	13	75
SNP.13047	6	57
SNP.13048	1	134
SNP.13049	1	134
SNP.13050	1	134
SNP.13051	1	134
SNP.13052	19	174
SNP.13053	13	128
SNP.13054	13	128
SNP.13055	1	110
SNP.13056	2	144
SNP.13057	2	144
SNP.13058	7	56
SNP.13059	10	73
SNP.13060	3	234
SNP.13061	17	114
SNP.13062	6	164
SNP.13063	17	154
SNP.13064	3	234
SNP.13065	5	159
SNP.13066	5	114
SNP.13067	3	234
SNP.13068	2	147
SNP.13069	20	151
SNP.13070	19	169
SNP.13071	5	156
SNP.13072	4	116
SNP.13073	17	47
SNP.13074	15	53
SNP.13075	1	128
SNP.13076	17	100
SNP.13077	4	128
SNP.13078	4	128
SNP.13079	5	129
SNP.13080	5	155
SNP.13081	8	160
SNP.13082	16	152
SNP.13083	7	56
SNP.13084	8	168
SNP.13085	20	123
SNP.13086	13	72
SNP.13087	11	159
SNP.13088	14	138
SNP.13089	13	72
SNP.13090	5	162
SNP.13091	13	148
SNP.13092	8	169
SNP.13093	21	160
SNP.13094	12	53
SNP.13095	8	200
SNP.13096	5	161
SNP.13097	5	161
SNP.13098	8	245
SNP.13099	20	165
SNP.13100	14	22
SNP.13101	10	104
SNP.13102	6	144
SNP.13103	4	21
SNP.13104	5	132
SNP.13105	2	203
SNP.13106	8	169
SNP.13107	8	201
SNP.13108	8	201
SNP.13109	13	230
SNP.13110	13	229
SNP.13111	17	158
SNP.13112	21	314
SNP.13113	21	314
SNP.13114	15	178
SNP.13115	14	0
SNP.13116	14	0
SNP.13117	14	0
SNP.13118	19	310
SNP.13119	13	166
SNP.13120	5	166
SNP.13121	5	116
SNP.13122	5	116
SNP.13123	2	162
SNP.13124	19	172
SNP.13125	2	168
SNP.13126	8	201
SNP.13127	17	116
SNP.13128	17	77
SNP.13129	16	152
SNP.13130	11	104
SNP.13131	13	51
SNP.13132	13	180
SNP.13133	13	180
SNP.13134	13	180
SNP.13135	14	135
SNP.13136	19	48
SNP.13137	8	169
SNP.13138	8	169
SNP.13139	4	126
SNP.13140	10	123
SNP.13141	8	0
SNP.13142	8	0
SNP.13143	14	308
SNP.13144	14	308
SNP.13145	5	129
SNP.13146	13	228
SNP.13147	6	84
SNP.13148	4	34
SNP.13149	10	227
SNP.13150	19	169
SNP.13151	8	140
SNP.13152	1	110
SNP.13153	1	110
SNP.13154	20	24
SNP.13155	8	82
SNP.13156	11	112
SNP.13157	8	282
SNP.13158	8	82
SNP.13159	8	262
SNP.13160	2	182
SNP.13161	8	206
SNP.13162	8	189
SNP.13163	20	98
SNP.13164	19	246
SNP.13165	5	116
SNP.13166	4	58
SNP.13167	13	228
SNP.13168	10	129
SNP.13169	10	123
SNP.13170	20	166
SNP.13171	10	223
SNP.13172	8	200
SNP.13173	17	213
SNP.13174	14	295
SNP.13175	20	187
SNP.13176	20	187
SNP.13177	4	85
SNP.13178	14	254
SNP.13179	4	233
SNP.13180	15	317
SNP.13181	19	156
SNP.13182	2	147
SNP.13183	14	254
SNP.13184	13	215
SNP.13185	2	107
SNP.13186	2	203
SNP.13187	14	114
SNP.13188	11	135
SNP.13189	2	102
SNP.13190	10	204
SNP.13191	15	126
SNP.13192	5	88
SNP.13193	19	193
SNP.13194	14	100
SNP.13195	12	63
SNP.13196	10	222
SNP.13197	3	205
SNP.13198	16	184
SNP.13199	2	241
SNP.13200	2	241
SNP.13201	20	131
SNP.13202	7	329
SNP.13203	11	148
SNP.13204	2	142
SNP.13205	16	147
SNP.13206	4	34
SNP.13207	4	34
SNP.13208	13	84
SNP.13209	13	84
SNP.13210	20	42
SNP.13211	11	112
SNP.13212	16	147
SNP.13213	2	262
SNP.13214	2	176
SNP.13215	2	176
SNP.13216	7	130
SNP.13217	7	329
SNP.13218	14	230
SNP.13219	2	177
SNP.13220	11	148
SNP.13221	2	181
SNP.13222	20	139
SNP.13223	14	165
SNP.13224	8	253
SNP.13225	13	155
SNP.13226	20	173
SNP.13227	5	104
SNP.13228	7	52
SNP.13229	7	52
SNP.13230	16	0
SNP.13231	16	51
SNP.13232	20	0
SNP.13233	20	0
SNP.13234	20	0
SNP.13235	10	73
SNP.13236	11	106
SNP.13237	4	237
SNP.13238	4	237
SNP.13239	8	95
SNP.13240	8	95
SNP.13241	5	117
SNP.13242	17	31
SNP.13243	17	31
SNP.13244	2	203
SNP.13245	2	203
SNP.13246	7	86
SNP.13247	20	247
SNP.13248	19	177
SNP.13249	19	177
SNP.13250	16	146
SNP.13251	5	64
SNP.13252	19	177
SNP.13253	13	229
SNP.13254	17	220
SNP.13255	4	240
SNP.13256	21	76
SNP.13257	4	240
SNP.13258	13	175
SNP.13259	13	175
SNP.13260	15	146
SNP.13261	19	225
SNP.13262	17	25
SNP.13263	19	225
SNP.13264	21	150
SNP.13265	7	86
SNP.13266	8	173
SNP.13267	5	146
SNP.13268	11	99
SNP.13269	8	164
SNP.13270	17	25
SNP.13271	14	238
SNP.13272	10	79
SNP.13273	21	169
SNP.13274	11	104
SNP.13275	8	161
SNP.13276	17	137
SNP.13277	5	195
SNP.13278	5	195
SNP.13279	13	230
SNP.13280	4	237
SNP.13281	8	168
SNP.13282	20	159
SNP.13283	2	176
SNP.13284	8	233
SNP.13285	8	206
SNP.13286	8	206
SNP.13287	8	202
SNP.13288	8	202
SNP.13289	2	174
SNP.13290	8	186
SNP.13291	20	165
SNP.13292	20	165
SNP.13293	17	157
SNP.13294	18	66
SNP.13295	2	141
SNP.13296	20	182
SNP.13297	20	182
SNP.13298	8	54
SNP.13299	2	232
SNP.13300	13	229
SNP.13301	20	65
SNP.13302	20	65
SNP.13303	10	112
SNP.13304	10	112
SNP.13305	19	53
SNP.13306	19	53
SNP.13307	20	110
SNP.13308	19	193
SNP.13309	19	193
SNP.13310	2	162
SNP.13311	11	148
SNP.13312	7	275
SNP.13313	2	162
SNP.13314	20	177
SNP.13315	20	139
SNP.13316	20	139
SNP.13317	11	106
SNP.13318	2	182
SNP.13319	20	188
SNP.13320	17	114
SNP.13321	1	128
SNP.13322	1	128
SNP.13323	14	254
SNP.13324	14	254
SNP.13325	5	162
SNP.13326	5	162
SNP.13327	19	177
SNP.13328	5	159
SNP.13329	1	130
SNP.13330	5	25
SNP.13331	5	25
SNP.13332	17	112
SNP.13333	13	135
SNP.13334	13	135
SNP.13335	3	139
SNP.13336	8	164
SNP.13337	21	28
SNP.13338	8	169
SNP.13339	7	52
SNP.13340	7	56
SNP.13341	5	197
SNP.13342	5	197
SNP.13343	4	234
SNP.13344	5	161
SNP.13345	5	161
SNP.13346	8	289
SNP.13347	5	161
SNP.13348	8	280
SNP.13349	8	280
SNP.13350	8	280
SNP.13351	8	175
SNP.13352	4	97
SNP.13353	8	203
SNP.13354	5	114
SNP.13355	5	192
SNP.13356	8	203
SNP.13357	14	91
SNP.13358	5	192
SNP.13359	14	291
SNP.13360	8	290
SNP.13361	8	290
SNP.13362	1	173
SNP.13363	13	223
SNP.13364	7	139
SNP.13365	7	27
SNP.13366	20	29
SNP.13367	19	322
SNP.13368	8	54
SNP.13369	11	112
SNP.13370	15	318
SNP.13371	1	242
SNP.13372	19	48
SNP.13373	19	183
SNP.13374	13	226
SNP.13375	13	226
SNP.13376	13	222
SNP.13377	18	202
SNP.13378	18	202
SNP.13379	18	202
SNP.13380	10	146
SNP.13381	18	228
SNP.13382	18	228
SNP.13383	7	329
SNP.13384	15	35
SNP.13385	1	144
SNP.13386	20	145
SNP.13387	20	145
SNP.13388	20	173
SNP.13389	6	54
SNP.13390	4	85
SNP.13391	4	134
SNP.13392	11	177
SNP.13393	11	177
SNP.13394	16	17
SNP.13395	18	32
SNP.13396	17	154
SNP.13397	17	83
SNP.13398	10	80
SNP.13399	8	201
SNP.13400	8	201
SNP.13401	8	201
SNP.13402	7	27
SNP.13403	2	224
SNP.13404	16	152
SNP.13405	17	31
SNP.13406	19	48
SNP.13407	20	179
SNP.13408	16	147
SNP.13409	16	151
SNP.13410	16	51
SNP.13411	5	129
SNP.13412	4	116
SNP.13413	1	130
SNP.13414	8	169
SNP.13415	11	127
SNP.13416	7	135
SNP.13417	7	133
SNP.13418	17	147
SNP.13419	17	147
SNP.13420	5	175
SNP.13421	7	135
SNP.13422	8	64
SNP.13423	14	254
SNP.13424	21	136
SNP.13425	20	29
SNP.13426	19	48
SNP.13427	10	89
SNP.13428	4	128
SNP.13429	10	223
SNP.13430	7	322
SNP.13431	7	322
SNP.13432	16	159
SNP.13433	20	31
SNP.13434	5	195
SNP.13435	10	112
SNP.13436	17	114
SNP.13437	17	114
SNP.13438	14	267
SNP.13439	16	139
SNP.13440	20	131
SNP.13441	20	131
SNP.13442	20	131
SNP.13443	11	134
SNP.13444	4	196
SNP.13445	2	292
SNP.13446	7	312
SNP.13447	7	312
SNP.13448	5	72
SNP.13449	16	151
SNP.13450	13	128
SNP.13451	13	128
SNP.13452	13	128
SNP.13453	8	0
SNP.13454	8	0
SNP.13455	17	202
SNP.13456	17	202
SNP.13457	17	202
SNP.13458	4	138
SNP.13459	4	138
SNP.13460	2	141
SNP.13461	20	145
SNP.13462	20	145
SNP.13463	5	175
SNP.13464	5	175
SNP.13465	4	196
SNP.13466	1	71
SNP.13467	2	133
SNP.13468	5	190
SNP.13469	8	192
SNP.13470	6	180
SNP.13471	6	78
SNP.13472	13	178
SNP.13473	13	178
SNP.13474	4	126
SNP.13475	14	81
SNP.13476	11	135
SNP.13477	6	54
SNP.13478	6	38
SNP.13479	5	104
SNP.13480	16	151
SNP.13481	8	175
SNP.13482	20	159
SNP.13483	12	50
SNP.13484	5	144
SNP.13485	19	199
SNP.13486	5	141
SNP.13487	20	166
SNP.13488	11	135
SNP.13489	20	177
SNP.13490	20	163
SNP.13491	20	163
SNP.13492	20	184
SNP.13493	2	165
SNP.13494	17	154
SNP.13495	21	178
SNP.13496	17	157
SNP.13497	9	64
SNP.13498	13	215
SNP.13499	20	166
SNP.13500	13	215
SNP.13501	8	200
SNP.13502	8	200
SNP.13503	9	144
SNP.13504	21	219
SNP.13505	13	230
SNP.13506	4	237
SNP.13507	18	248
SNP.13508	5	104
SNP.13509	20	182
SNP.13510	20	182
SNP.13511	7	166
SNP.13512	17	215
SNP.13513	14	173
SNP.13514	5	160
SNP.13515	8	232
SNP.13516	8	232
SNP.13517	17	123
SNP.13518	2	162
SNP.13519	17	123
SNP.13520	18	158
SNP.13521	2	242
SNP.13522	5	104
SNP.13523	2	233
SNP.13524	12	50
SNP.13525	5	137
SNP.13526	5	137
SNP.13527	14	194
SNP.13528	11	135
SNP.13529	14	22
SNP.13530	14	135
SNP.13531	19	177
SNP.13532	16	146
SNP.13533	5	126
SNP.13534	14	22
SNP.13535	7	27
SNP.13536	14	22
SNP.13537	7	247
SNP.13538	8	161
SNP.13539	16	175
SNP.13540	11	177
SNP.13541	19	177
SNP.13542	11	121
SNP.13543	7	245
SNP.13544	11	177
SNP.13545	11	177
SNP.13546	21	327
SNP.13547	21	327
SNP.13548	2	60
SNP.13549	16	0
SNP.13550	16	0
SNP.13551	16	0
SNP.13552	8	141
SNP.13553	1	255
SNP.13554	1	23
SNP.13555	10	222
SNP.13556	10	216
SNP.13557	3	227
SNP.13558	2	254
SNP.13559	9	140
SNP.13560	5	138
SNP.13561	14	138
SNP.13562	21	333
SNP.13563	11	75
SNP.13564	19	195
SNP.13565	8	169
SNP.13566	8	169
SNP.13567	2	213
SNP.13568	21	241
SNP.13569	2	213
SNP.13570	21	241
SNP.13571	21	241
SNP.13572	2	223
SNP.13573	1	69
SNP.13574	4	136
SNP.13575	19	156
SNP.13576	1	100
SNP.13577	6	78
SNP.13578	4	126
SNP.13579	14	181
SNP.13580	2	156
SNP.13581	8	200
SNP.13582	8	200
SNP.13583	19	195
SNP.13584	14	22
SNP.13585	14	22
SNP.13586	11	0
SNP.13587	11	0
SNP.13588	11	0
SNP.13589	11	0
SNP.13590	7	34
SNP.13591	7	34
SNP.13592	7	34
SNP.13593	5	117
SNP.13594	5	117
SNP.13595	15	93
SNP.13596	5	48
SNP.13597	19	177
SNP.13598	19	179
SNP.13599	19	53
SNP.13600	19	53
SNP.13601	5	116
SNP.13602	12	50
SNP.13603	17	154
SNP.13604	17	154
SNP.13605	19	143
SNP.13606	19	143
SNP.13607	2	184
SNP.13608	17	154
SNP.13609	4	132
SNP.13610	13	223
SNP.13611	13	223
SNP.13612	14	183
SNP.13613	17	114
SNP.13614	17	114
SNP.13615	5	60
SNP.13616	5	60
SNP.13617	20	159
SNP.13618	2	147
SNP.13619	3	142
SNP.13620	13	231
SNP.13621	17	149
SNP.13622	13	230
SNP.13623	3	142
SNP.13624	20	112
SNP.13625	7	88
SNP.13626	14	25
SNP.13627	5	160
SNP.13628	5	160
SNP.13629	2	228
SNP.13630	13	228
SNP.13631	19	197
SNP.13632	7	308
SNP.13633	11	121
SNP.13634	11	121
SNP.13635	16	17
SNP.13636	14	212
SNP.13637	13	230
SNP.13638	1	242
SNP.13639	19	257
SNP.13640	1	148
SNP.13641	4	133
SNP.13642	5	127
SNP.13643	6	107
SNP.13644	6	57
SNP.13645	16	190
SNP.13646	20	65
SNP.13647	20	29
SNP.13648	8	54
SNP.13649	21	327
SNP.13650	5	159
SNP.13651	5	116
SNP.13652	8	68
SNP.13653	8	68
SNP.13654	19	48
SNP.13655	19	48
SNP.13656	2	133
SNP.13657	5	51
SNP.13658	15	317
SNP.13659	19	117
SNP.13660	19	117
SNP.13661	19	0
SNP.13662	5	51
SNP.13663	19	201
SNP.13664	5	51
SNP.13665	3	130
SNP.13666	3	130
SNP.13667	17	159
SNP.13668	17	159
SNP.13669	13	229
SNP.13670	19	182
SNP.13671	5	104
SNP.13672	20	188
SNP.13673	2	141
SNP.13674	13	230
SNP.13675	11	127
SNP.13676	2	141
SNP.13677	8	200
SNP.13678	8	200
SNP.13679	21	327
SNP.13680	17	83
SNP.13681	17	83
SNP.13682	17	77
SNP.13683	2	147
SNP.13684	13	230
SNP.13685	13	230
SNP.13686	4	172
SNP.13687	7	129
SNP.13688	7	122
SNP.13689	19	177
SNP.13690	4	116
SNP.13691	15	81
SNP.13692	13	230
SNP.13693	12	53
SNP.13694	4	234
SNP.13695	17	123
SNP.13696	8	153
SNP.13697	6	145
SNP.13698	2	165
SNP.13699	16	184
SNP.13700	2	209
SNP.13701	10	129
SNP.13702	10	129
SNP.13703	10	129
SNP.13704	1	128
SNP.13705	20	166
SNP.13706	20	166
SNP.13707	14	135
SNP.13708	5	215
SNP.13709	8	149
SNP.13710	19	169
SNP.13711	1	265
SNP.13712	2	182
SNP.13713	18	24
SNP.13714	20	145
SNP.13715	13	215
SNP.13716	13	215
SNP.13717	11	159
SNP.13718	5	114
SNP.13719	21	246
SNP.13720	5	114
SNP.13721	5	266
SNP.13722	20	37
SNP.13723	2	198
SNP.13724	2	188
SNP.13725	8	149
SNP.13726	8	164
SNP.13727	8	164
SNP.13728	8	164
SNP.13729	8	160
SNP.13730	16	159
SNP.13731	13	135
SNP.13732	1	114
SNP.13733	7	275
SNP.13734	1	265
SNP.13735	5	162
SNP.13736	7	114
SNP.13737	7	114
SNP.13738	2	209
SNP.13739	7	139
SNP.13740	11	129
SNP.13741	8	206
SNP.13742	8	206
SNP.13743	1	134
SNP.13744	16	55
SNP.13745	10	129
SNP.13746	10	129
SNP.13747	10	123
SNP.13748	2	22
SNP.13749	8	206
SNP.13750	8	200
SNP.13751	14	100
SNP.13752	2	169
SNP.13753	13	166
SNP.13754	18	272
SNP.13755	17	86
SNP.13756	17	86
SNP.13757	10	80
SNP.13758	16	56
SNP.13759	20	163
SNP.13760	20	163
SNP.13761	20	163
SNP.13762	10	234
SNP.13763	10	216
SNP.13764	11	73
SNP.13765	11	73
SNP.13766	17	27
SNP.13767	7	57
SNP.13768	10	129
SNP.13769	3	205
SNP.13770	6	144
SNP.13771	8	186
SNP.13772	16	58
SNP.13773	13	154
SNP.13774	11	63
SNP.13775	11	63
SNP.13776	11	63
SNP.13777	11	63
SNP.13778	14	200
SNP.13779	7	245
SNP.13780	20	179
SNP.13781	5	166
SNP.13782	19	143
SNP.13783	19	143
SNP.13784	17	154
SNP.13785	5	123
SNP.13786	4	234
SNP.13787	16	152
SNP.13788	5	136
SNP.13789	17	69
SNP.13790	15	310
SNP.13791	15	310
SNP.13792	20	31
SNP.13793	13	224
SNP.13794	16	51
SNP.13795	16	51
SNP.13796	10	41
SNP.13797	10	41
SNP.13798	10	41
SNP.13799	14	56
SNP.13800	8	192
SNP.13801	2	44
SNP.13802	2	44
SNP.13803	17	32
SNP.13804	17	32
SNP.13805	8	227
SNP.13806	16	106
SNP.13807	18	30
SNP.13808	1	117
SNP.13809	4	185
SNP.13810	1	242
SNP.13811	1	265
SNP.13812	19	172
SNP.13813	5	149
SNP.13814	5	149
SNP.13815	14	254
SNP.13816	14	254
SNP.13817	14	104
SNP.13818	14	104
SNP.13819	13	191
SNP.13820	5	138
SNP.13821	7	180
SNP.13822	5	175
SNP.13823	14	247
SNP.13824	14	247
SNP.13825	10	223
SNP.13826	18	202
SNP.13827	4	237
SNP.13828	4	237
SNP.13829	16	147
SNP.13830	13	230
SNP.13831	17	215
SNP.13832	17	215
SNP.13833	15	230
SNP.13834	5	146
SNP.13835	8	192
SNP.13836	2	144
SNP.13837	2	168
SNP.13838	17	123
SNP.13839	20	123
SNP.13840	19	53
SNP.13841	11	104
SNP.13842	11	104
SNP.13843	11	104
SNP.13844	20	123
SNP.13845	2	133
SNP.13846	5	114
SNP.13847	8	119
SNP.13848	2	225
SNP.13849	5	190
SNP.13850	16	206
SNP.13851	16	152
SNP.13852	17	92
SNP.13853	14	166
SNP.13854	5	160
SNP.13855	5	160
SNP.13856	10	203
SNP.13857	1	173
SNP.13858	10	101
SNP.13859	14	236
SNP.13860	5	117
SNP.13861	10	227
SNP.13862	17	110
SNP.13863	19	240
SNP.13864	19	177
SNP.13865	7	180
SNP.13866	5	195
SNP.13867	5	191
SNP.13868	19	191
SNP.13869	11	122
SNP.13870	2	162
SNP.13871	16	139
SNP.13872	13	229
SNP.13873	14	235
SNP.13874	20	185
SNP.13875	13	223
SNP.13876	13	223
SNP.13877	14	114
SNP.13878	20	131
SNP.13879	3	188
SNP.13880	10	227
SNP.13881	21	28
SNP.13882	2	162
SNP.13883	2	162
SNP.13884	2	162
SNP.13885	20	147
SNP.13886	21	0
SNP.13887	20	131
SNP.13888	2	268
SNP.13889	21	160
SNP.13890	10	231
SNP.13891	18	274
SNP.13892	1	117
SNP.13893	5	224
SNP.13894	17	154
SNP.13895	17	92
SNP.13896	5	72
SNP.13897	4	0
SNP.13898	13	191
SNP.13899	13	229
SNP.13900	19	0
SNP.13901	13	75
SNP.13902	20	119
SNP.13903	18	272
SNP.13904	8	177
SNP.13905	17	47
SNP.13906	5	160
SNP.13907	13	224
SNP.13908	2	188
SNP.13909	2	225
SNP.13910	10	226
SNP.13911	10	226
SNP.13912	14	181
SNP.13913	14	181
SNP.13914	7	164
SNP.13915	5	88
SNP.13916	17	136
SNP.13917	20	247
SNP.13918	4	37
SNP.13919	13	166
SNP.13920	20	123
SNP.13921	5	150
SNP.13922	5	150
SNP.13923	5	144
SNP.13924	8	200
SNP.13925	5	177
SNP.13926	5	177
SNP.13927	16	190
SNP.13928	5	120
SNP.13929	5	120
SNP.13930	17	104
SNP.13931	7	91
SNP.13932	8	206
SNP.13933	14	138
SNP.13934	1	37
SNP.13935	1	37
SNP.13936	1	69
SNP.13937	19	179
SNP.13938	8	200
SNP.13939	10	216
SNP.13940	14	240
SNP.13941	14	240
SNP.13942	5	160
SNP.13943	14	198
SNP.13944	11	39
SNP.13945	11	39
SNP.13946	10	104
SNP.13947	21	327
SNP.13948	8	280
SNP.13949	8	160
SNP.13950	8	160
SNP.13951	5	228
SNP.13952	5	62
SNP.13953	5	131
SNP.13954	20	126
SNP.13955	1	63
SNP.13956	1	63
SNP.13957	1	63
SNP.13958	20	145
SNP.13959	20	145
SNP.13960	20	145
SNP.13961	2	116
SNP.13962	2	133
SNP.13963	5	104
SNP.13964	1	182
SNP.13965	1	171
SNP.13966	6	167
SNP.13967	6	167
SNP.13968	1	130
SNP.13969	5	51
SNP.13970	1	130
SNP.13971	1	130
SNP.13972	5	266
SNP.13973	6	167
SNP.13974	19	271
SNP.13975	13	188
SNP.13976	5	114
SNP.13977	5	159
SNP.13978	13	229
SNP.13979	13	229
SNP.13980	10	18
SNP.13981	11	99
SNP.13982	8	200
SNP.13983	2	147
SNP.13984	14	240
SNP.13985	7	56
SNP.13986	8	203
SNP.13987	1	94
SNP.13988	17	100
SNP.13989	17	154
SNP.13990	5	117
SNP.13991	11	121
SNP.13992	2	165
SNP.13993	10	80
SNP.13994	5	156
SNP.13995	15	318
SNP.13996	13	215
SNP.13997	13	215
SNP.13998	14	135
SNP.13999	2	144
SNP.14000	8	168
SNP.14001	13	230
SNP.14002	5	159
SNP.14003	2	133
SNP.14004	2	133
SNP.14005	20	0
SNP.14006	14	194
SNP.14007	18	30
SNP.14008	7	48
SNP.14009	7	48
SNP.14010	7	48
SNP.14011	14	194
SNP.14012	17	114
SNP.14013	17	114
SNP.14014	20	166
SNP.14015	16	146
SNP.14016	19	242
SNP.14017	7	57
SNP.14018	1	110
SNP.14019	1	114
SNP.14020	16	147
SNP.14021	16	147
SNP.14022	16	147
SNP.14023	5	160
SNP.14024	5	156
SNP.14025	20	132
SNP.14026	4	122
SNP.14027	20	263
SNP.14028	20	119
SNP.14029	11	126
SNP.14030	10	222
SNP.14031	4	128
SNP.14032	4	128
SNP.14033	11	104
SNP.14034	19	320
SNP.14035	17	157
SNP.14036	14	240
SNP.14037	8	248
SNP.14038	19	181
SNP.14039	8	200
SNP.14040	5	104
SNP.14041	11	159
SNP.14042	8	206
SNP.14043	8	206
SNP.14044	10	231
SNP.14045	2	162
SNP.14046	16	59
SNP.14047	1	144
SNP.14048	20	0
SNP.14049	8	169
SNP.14050	5	114
SNP.14051	17	114
SNP.14052	20	0
SNP.14053	16	151
SNP.14054	1	130
SNP.14055	11	138
SNP.14056	11	138
SNP.14057	1	128
SNP.14058	8	175
SNP.14059	7	136
SNP.14060	11	112
SNP.14061	8	251
SNP.14062	19	201
SNP.14063	19	201
SNP.14064	10	123
SNP.14065	8	206
SNP.14066	17	157
SNP.14067	5	134
SNP.14068	11	135
SNP.14069	11	135
SNP.14070	5	129
SNP.14071	20	29
SNP.14072	17	149
SNP.14073	8	200
SNP.14074	2	176
SNP.14075	20	182
SNP.14076	20	182
SNP.14077	4	46
SNP.14078	3	153
SNP.14079	7	69
SNP.14080	16	159
SNP.14081	19	257
SNP.14082	19	267
SNP.14083	5	123
SNP.14084	7	41
SNP.14085	7	41
SNP.14086	7	41
SNP.14087	10	216
SNP.14088	5	25
SNP.14089	8	201
SNP.14090	8	201
SNP.14091	2	176
SNP.14092	11	106
SNP.14093	8	253
SNP.14094	8	253
SNP.14095	14	99
SNP.14096	14	99
SNP.14097	10	104
SNP.14098	10	104
SNP.14099	19	174
SNP.14100	4	234
SNP.14101	5	159
SNP.14102	5	159
SNP.14103	16	184
SNP.14104	16	184
SNP.14105	16	71
SNP.14106	17	123
SNP.14107	13	231
SNP.14108	10	203
SNP.14109	16	51
SNP.14110	14	194
SNP.14111	11	135
SNP.14112	8	160
SNP.14113	17	139
SNP.14114	16	196
SNP.14115	16	196
SNP.14116	4	196
SNP.14117	5	135
SNP.14118	16	196
SNP.14119	7	57
SNP.14120	9	284
SNP.14121	14	220
SNP.14122	16	159
SNP.14123	2	166
SNP.14124	1	242
SNP.14125	14	98
SNP.14126	8	50
SNP.14127	20	88
SNP.14128	10	101
SNP.14129	5	114
SNP.14130	13	232
SNP.14131	13	215
SNP.14132	13	215
SNP.14133	13	25
SNP.14134	2	184
SNP.14135	5	146
SNP.14136	14	114
SNP.14137	14	138
SNP.14138	19	117
SNP.14139	8	168
SNP.14140	17	92
SNP.14141	14	138
SNP.14142	7	254
SNP.14143	7	254
SNP.14144	11	73
SNP.14145	8	214
SNP.14146	3	234
SNP.14147	5	144
SNP.14148	21	172
SNP.14149	17	220
SNP.14150	17	220
SNP.14151	2	147
SNP.14152	7	254
SNP.14153	20	163
SNP.14154	21	241
SNP.14155	21	241
SNP.14156	5	215
SNP.14157	8	180
SNP.14158	2	292
SNP.14159	7	133
SNP.14160	17	31
SNP.14161	17	31
SNP.14162	17	123
SNP.14163	1	24
SNP.14164	7	229
SNP.14165	20	42
SNP.14166	8	119
SNP.14167	1	255
SNP.14168	10	227
SNP.14169	8	173
SNP.14170	10	80
SNP.14171	14	247
SNP.14172	8	119
SNP.14173	16	234
SNP.14174	11	106
SNP.14175	14	266
SNP.14176	20	159
SNP.14177	8	211
SNP.14178	20	27
SNP.14179	2	116
SNP.14180	17	114
SNP.14181	17	121
SNP.14182	8	180
SNP.14183	5	53
SNP.14184	2	255
SNP.14185	13	230
SNP.14186	17	154
SNP.14187	17	121
SNP.14188	9	128
SNP.14189	20	168
SNP.14190	16	218
SNP.14191	17	114
SNP.14192	6	107
SNP.14193	20	42
SNP.14194	20	64
SNP.14195	17	129
SNP.14196	5	60
SNP.14197	5	60
SNP.14198	4	136
SNP.14199	7	141
SNP.14200	2	162
SNP.14201	1	117
SNP.14202	19	319
SNP.14203	1	255
SNP.14204	6	169
SNP.14205	4	36
SNP.14206	4	36
SNP.14207	4	36
SNP.14208	19	242
SNP.14209	2	141
SNP.14210	21	335
SNP.14211	21	335
SNP.14212	13	228
SNP.14213	5	129
SNP.14214	8	173
SNP.14215	17	123
SNP.14216	18	30
SNP.14217	18	30
SNP.14218	1	130
SNP.14219	20	159
SNP.14220	20	159
SNP.14221	8	206
SNP.14222	14	165
SNP.14223	5	146
SNP.14224	1	231
SNP.14225	13	231
SNP.14226	13	231
SNP.14227	17	83
SNP.14228	17	83
SNP.14229	16	147
SNP.14230	16	147
SNP.14231	16	147
SNP.14232	13	228
SNP.14233	1	128
SNP.14234	19	184
SNP.14235	19	195
SNP.14236	19	172
SNP.14237	15	230
SNP.14238	15	230
SNP.14239	3	234
SNP.14240	19	177
SNP.14241	19	177
SNP.14242	5	51
SNP.14243	14	130
SNP.14244	20	145
SNP.14245	11	106
SNP.14246	15	265
SNP.14247	5	114
SNP.14248	11	106
SNP.14249	2	168
SNP.14250	8	186
SNP.14251	8	186
SNP.14252	10	98
SNP.14253	1	23
SNP.14254	1	23
SNP.14255	1	231
SNP.14256	1	242
SNP.14257	8	149
SNP.14258	17	231
SNP.14259	16	139
SNP.14260	14	104
SNP.14261	16	139
SNP.14262	1	94
SNP.14263	21	247
SNP.14264	17	158
SNP.14265	5	146
SNP.14266	13	230
SNP.14267	6	145
SNP.14268	6	145
SNP.14269	8	248
SNP.14270	8	20
SNP.14271	16	56
SNP.14272	16	56
SNP.14273	8	20
SNP.14274	2	60
SNP.14275	2	60
SNP.14276	1	94
SNP.14277	8	175
SNP.14278	8	175
SNP.14279	21	28
SNP.14280	15	288
SNP.14281	15	288
SNP.14282	19	193
SNP.14283	14	76
SNP.14284	14	76
SNP.14285	19	191
SNP.14286	19	176
SNP.14287	11	135
SNP.14288	2	44
SNP.14289	5	177
SNP.14290	5	177
SNP.14291	8	201
SNP.14292	8	201
SNP.14293	8	201
SNP.14294	7	129
SNP.14295	7	129
SNP.14296	20	29
SNP.14297	9	138
SNP.14298	9	284
SNP.14299	19	53
SNP.14300	5	138
SNP.14301	5	138
SNP.14302	5	156
SNP.14303	17	123
SNP.14304	17	123
SNP.14305	9	236
SNP.14306	20	29
SNP.14307	10	41
SNP.14308	4	229
SNP.14309	10	41
SNP.14310	6	179
SNP.14311	1	242
SNP.14312	10	41
SNP.14313	18	275
SNP.14314	18	275
SNP.14315	20	173
SNP.14316	20	173
SNP.14317	20	173
SNP.14318	18	252
SNP.14319	18	252
SNP.14320	16	106
SNP.14321	19	179
SNP.14322	8	251
SNP.14323	20	163
SNP.14324	8	82
SNP.14325	20	159
SNP.14326	16	237
SNP.14327	17	154
SNP.14328	4	229
SNP.14329	16	196
SNP.14330	8	20
SNP.14331	10	80
SNP.14332	5	51
SNP.14333	5	51
SNP.14334	16	196
SNP.14335	5	150
SNP.14336	14	267
SNP.14337	10	75
SNP.14338	8	20
SNP.14339	20	188
SNP.14340	20	188
SNP.14341	7	255
SNP.14342	7	255
SNP.14343	5	126
SNP.14344	16	151
SNP.14345	20	166
SNP.14346	17	154
SNP.14347	8	175
SNP.14348	8	140
SNP.14349	8	140
SNP.14350	13	226
SNP.14351	13	226
SNP.14352	17	47
SNP.14353	14	39
SNP.14354	1	69
SNP.14355	19	177
SNP.14356	13	166
SNP.14357	8	175
SNP.14358	10	89
SNP.14359	10	89
SNP.14360	13	215
SNP.14361	17	182
SNP.14362	17	182
SNP.14363	20	147
SNP.14364	20	147
SNP.14365	8	200
SNP.14366	8	194
SNP.14367	16	149
SNP.14368	2	223
SNP.14369	21	241
SNP.14370	20	187
SNP.14371	1	128
SNP.14372	19	271
SNP.14373	19	271
SNP.14374	19	282
SNP.14375	5	48
SNP.14376	13	75
SNP.14377	16	72
SNP.14378	10	216
SNP.14379	13	228
SNP.14380	2	44
SNP.14381	16	190
SNP.14382	16	190
SNP.14383	10	222
SNP.14384	16	152
SNP.14385	13	230
SNP.14386	13	230
SNP.14387	20	166
SNP.14388	1	198
SNP.14389	1	198
SNP.14390	17	123
SNP.14391	5	159
SNP.14392	14	25
SNP.14393	5	166
SNP.14394	5	123
SNP.14395	5	123
SNP.14396	5	228
SNP.14397	7	107
SNP.14398	7	107
SNP.14399	7	107
SNP.14400	13	148
SNP.14401	4	136
SNP.14402	20	187
SNP.14403	20	188
SNP.14404	4	136
SNP.14405	8	200
SNP.14406	5	226
SNP.14407	19	191
SNP.14408	2	286
SNP.14409	14	85
SNP.14410	11	126
SNP.14411	17	89
SNP.14412	7	322
SNP.14413	7	322
SNP.14414	7	322
SNP.14415	5	177
SNP.14416	8	205
SNP.14417	8	205
SNP.14418	14	267
SNP.14419	12	123
SNP.14420	21	28
SNP.14421	13	191
SNP.14422	14	0
SNP.14423	14	0
SNP.14424	5	114
SNP.14425	5	116
SNP.14426	2	151
SNP.14427	5	114
SNP.14428	6	77
SNP.14429	6	57
SNP.14430	6	77
SNP.14431	7	322
SNP.14432	5	51
SNP.14433	3	130
SNP.14434	7	51
SNP.14435	7	51
SNP.14436	3	130
SNP.14437	13	215
SNP.14438	4	24
SNP.14439	2	151
SNP.14440	8	227
SNP.14441	11	135
SNP.14442	16	152
SNP.14443	8	189
SNP.14444	8	203
SNP.14445	8	200
SNP.14446	4	116
SNP.14447	4	116
SNP.14448	4	116
SNP.14449	5	141
SNP.14450	14	46
SNP.14451	19	174
SNP.14452	4	229
SNP.14453	14	125
SNP.14454	7	48
SNP.14455	7	48
SNP.14456	1	69
SNP.14457	5	104
SNP.14458	5	104
SNP.14459	1	63
SNP.14460	2	133
SNP.14461	14	212
SNP.14462	8	200
SNP.14463	8	206
SNP.14464	14	181
SNP.14465	4	160
SNP.14466	2	209
SNP.14467	8	149
SNP.14468	8	149
SNP.14469	14	0
SNP.14470	17	154
SNP.14471	17	123
SNP.14472	16	0
SNP.14473	8	153
SNP.14474	8	153
SNP.14475	1	148
SNP.14476	11	106
SNP.14477	14	247
SNP.14478	14	247
SNP.14479	17	121
SNP.14480	2	182
SNP.14481	1	173
SNP.14482	6	75
SNP.14483	14	238
SNP.14484	10	222
SNP.14485	6	54
SNP.14486	8	194
SNP.14487	13	148
SNP.14488	10	18
SNP.14489	20	65
SNP.14490	19	172
SNP.14491	19	172
SNP.14492	2	169
SNP.14493	1	110
SNP.14494	14	125
SNP.14495	7	129
SNP.14496	20	182
SNP.14497	5	114
SNP.14498	14	135
SNP.14499	16	148
SNP.14500	11	122
SNP.14501	11	106
SNP.14502	16	40
SNP.14503	16	40
SNP.14504	20	163
SNP.14505	20	163
SNP.14506	7	130
SNP.14507	13	228
SNP.14508	2	198
SNP.14509	20	173
SNP.14510	13	87
SNP.14511	2	198
SNP.14512	5	177
SNP.14513	20	188
SNP.14514	2	242
SNP.14515	1	264
SNP.14516	2	203
SNP.14517	19	177
SNP.14518	19	177
SNP.14519	12	55
SNP.14520	8	173
SNP.14521	20	155
SNP.14522	8	249
SNP.14523	8	233
SNP.14524	20	133
SNP.14525	9	187
SNP.14526	13	229
SNP.14527	13	229
SNP.14528	14	235
SNP.14529	7	307
SNP.14530	2	133
SNP.14531	20	133
SNP.14532	20	133
SNP.14533	20	32
SNP.14534	1	231
SNP.14535	13	231
SNP.14536	13	231
SNP.14537	13	232
SNP.14538	5	114
SNP.14539	19	105
SNP.14540	19	105
SNP.14541	8	173
SNP.14542	8	273
SNP.14543	20	184
SNP.14544	16	106
SNP.14545	17	77
SNP.14546	13	178
SNP.14547	13	178
SNP.14548	5	160
SNP.14549	10	225
SNP.14550	5	192
SNP.14551	20	187
SNP.14552	20	187
SNP.14553	16	40
SNP.14554	9	29
SNP.14555	9	29
SNP.14556	7	250
SNP.14557	21	335
SNP.14558	7	229
SNP.14559	8	174
SNP.14560	11	148
SNP.14561	8	211
SNP.14562	5	171
SNP.14563	2	147
SNP.14564	2	147
SNP.14565	2	182
SNP.14566	2	182
SNP.14567	14	220
SNP.14568	14	220
SNP.14569	14	220
SNP.14570	3	142
SNP.14571	18	33
SNP.14572	2	142
SNP.14573	20	132
SNP.14574	7	135
SNP.14575	11	106
SNP.14576	7	255
SNP.14577	7	255
SNP.14578	17	83
SNP.14579	17	83
SNP.14580	17	83
SNP.14581	3	139
SNP.14582	1	242
SNP.14583	1	242
SNP.14584	1	24
SNP.14585	1	24
SNP.14586	17	215
SNP.14587	17	215
SNP.14588	14	220
SNP.14589	14	104
SNP.14590	19	84
SNP.14591	19	225
SNP.14592	19	225
SNP.14593	13	215
SNP.14594	7	86
SNP.14595	7	86
SNP.14596	15	126
SNP.14597	5	133
SNP.14598	8	248
SNP.14599	8	248
SNP.14600	19	273
SNP.14601	4	97
SNP.14602	16	159
SNP.14603	7	92
SNP.14604	19	310
SNP.14605	19	257
SNP.14606	4	116
SNP.14607	2	147
SNP.14608	7	135
SNP.14609	19	257
SNP.14610	19	257
SNP.14611	16	166
SNP.14612	19	172
SNP.14613	5	126
SNP.14614	14	25
SNP.14615	13	116
SNP.14616	20	163
SNP.14617	4	237
SNP.14618	4	237
SNP.14619	19	177
SNP.14620	19	177
SNP.14621	18	270
SNP.14622	20	37
SNP.14623	20	163
SNP.14624	5	60
SNP.14625	20	179
SNP.14626	20	159
SNP.14627	1	94
SNP.14628	20	179
SNP.14629	2	133
SNP.14630	1	110
SNP.14631	1	110
SNP.14632	5	114
SNP.14633	5	146
SNP.14634	4	237
SNP.14635	8	192
SNP.14636	4	128
SNP.14637	4	128
SNP.14638	5	161
SNP.14639	8	201
SNP.14640	2	182
SNP.14641	2	141
SNP.14642	20	187
SNP.14643	20	187
SNP.14644	1	257
SNP.14645	8	169
SNP.14646	13	230
SNP.14647	17	86
SNP.14648	4	34
SNP.14649	17	110
SNP.14650	5	266
SNP.14651	5	104
SNP.14652	1	23
SNP.14653	11	159
SNP.14654	11	159
SNP.14655	2	162
SNP.14656	19	172
SNP.14657	19	172
SNP.14658	5	161
SNP.14659	10	94
SNP.14660	13	223
SNP.14661	2	292
SNP.14662	2	292
SNP.14663	2	247
SNP.14664	2	247
SNP.14665	19	177
SNP.14666	10	216
SNP.14667	5	161
SNP.14668	5	161
SNP.14669	10	225
SNP.14670	17	77
SNP.14671	17	77
SNP.14672	9	137
SNP.14673	19	201
SNP.14674	3	234
SNP.14675	3	234
SNP.14676	3	234
SNP.14677	20	37
SNP.14678	20	37
SNP.14679	5	150
SNP.14680	10	79
SNP.14681	9	128
SNP.14682	10	80
SNP.14683	4	116
SNP.14684	4	126
SNP.14685	6	167
SNP.14686	17	112
SNP.14687	17	112
SNP.14688	8	169
SNP.14689	8	169
SNP.14690	8	169
SNP.14691	8	186
SNP.14692	8	186
SNP.14693	2	147
SNP.14694	1	150
SNP.14695	15	126
SNP.14696	20	139
SNP.14697	3	153
SNP.14698	20	145
SNP.14699	1	182
SNP.14700	2	147
SNP.14701	19	174
SNP.14702	5	146
SNP.14703	1	171
SNP.14704	20	155
SNP.14705	17	31
SNP.14706	17	224
SNP.14707	2	156
SNP.14708	2	156
SNP.14709	18	32
SNP.14710	8	160
SNP.14711	18	32
SNP.14712	8	211
SNP.14713	18	32
SNP.14714	2	223
SNP.14715	20	116
SNP.14716	20	116
SNP.14717	17	189
SNP.14718	2	198
SNP.14719	14	173
SNP.14720	14	173
SNP.14721	14	165
SNP.14722	14	165
SNP.14723	8	200
SNP.14724	8	200
SNP.14725	8	200
SNP.14726	17	112
SNP.14727	5	120
SNP.14728	5	104
SNP.14729	5	228
SNP.14730	14	240
SNP.14731	20	64
SNP.14732	20	64
SNP.14733	16	40
SNP.14734	20	37
SNP.14735	10	179
SNP.14736	10	179
SNP.14737	10	179
SNP.14738	16	51
SNP.14739	10	130
SNP.14740	9	232
SNP.14741	5	266
SNP.14742	7	246
SNP.14743	19	297
SNP.14744	6	21
SNP.14745	8	253
SNP.14746	8	253
SNP.14747	7	275
SNP.14748	2	188
SNP.14749	1	171
SNP.14750	1	171
SNP.14751	14	85
SNP.14752	19	45
SNP.14753	4	126
SNP.14754	19	45
SNP.14755	8	245
SNP.14756	13	217
SNP.14757	8	245
SNP.14758	7	107
SNP.14759	7	107
SNP.14760	4	58
SNP.14761	19	169
SNP.14762	7	193
SNP.14763	7	193
SNP.14764	1	130
SNP.14765	17	213
SNP.14766	16	146
SNP.14767	16	146
SNP.14768	14	266
SNP.14769	19	15
SNP.14770	8	82
SNP.14771	8	82
SNP.14772	8	82
SNP.14773	8	64
SNP.14774	9	138
SNP.14775	11	104
SNP.14776	10	143
SNP.14777	17	213
SNP.14778	21	289
SNP.14779	8	262
SNP.14780	16	143
SNP.14781	2	169
SNP.14782	17	89
SNP.14783	5	49
SNP.14784	5	49
SNP.14785	7	27
SNP.14786	9	210
SNP.14787	3	242
SNP.14788	3	242
SNP.14789	7	27
SNP.14790	1	261
SNP.14791	19	199
SNP.14792	10	101
SNP.14793	10	101
SNP.14794	5	116
SNP.14795	20	110
SNP.14796	20	110
SNP.14797	13	51
SNP.14798	4	128
SNP.14799	1	63
SNP.14800	1	261
SNP.14801	1	261
SNP.14802	6	75
SNP.14803	8	200
SNP.14804	10	74
SNP.14805	10	57
SNP.14806	10	222
SNP.14807	13	128
SNP.14808	15	106
SNP.14809	19	169
SNP.14810	20	133
SNP.14811	20	133
SNP.14812	10	80
SNP.14813	19	193
SNP.14814	17	137
SNP.14815	8	211
SNP.14816	20	133
SNP.14817	20	133
SNP.14818	14	247
SNP.14819	7	57
SNP.14820	20	24
SNP.14821	20	24
SNP.14822	20	24
SNP.14823	7	27
SNP.14824	7	27
SNP.14825	7	27
SNP.14826	9	29
SNP.14827	9	29
SNP.14828	7	57
SNP.14829	2	133
SNP.14830	10	74
SNP.14831	10	74
SNP.14832	14	138
SNP.14833	14	138
SNP.14834	17	202
SNP.14835	17	202
SNP.14836	14	240
SNP.14837	14	240
SNP.14838	14	240
SNP.14839	14	240
SNP.14840	20	20
SNP.14841	17	187
SNP.14842	17	187
SNP.14843	19	169
SNP.14844	1	69
SNP.14845	13	87
SNP.14846	5	97
SNP.14847	5	97
SNP.14848	5	97
SNP.14849	5	97
SNP.14850	13	87
SNP.14851	4	85
SNP.14852	4	85
SNP.14853	8	149
SNP.14854	19	297
SNP.14855	16	184
SNP.14856	4	214
SNP.14857	6	86
SNP.14858	10	123
SNP.14859	20	151
SNP.14860	19	52
SNP.14861	5	224
SNP.14862	1	231
SNP.14863	21	246
SNP.14864	11	127
SNP.14865	11	127
SNP.14866	6	38
SNP.14867	14	56
SNP.14868	7	253
SNP.14869	4	126
SNP.14870	2	177
SNP.14871	20	184
SNP.14872	7	51
SNP.14873	8	245
SNP.14874	8	245
SNP.14875	5	123
SNP.14876	7	249
SNP.14877	17	47
SNP.14878	5	104
SNP.14879	15	310
SNP.14880	15	310
SNP.14881	18	270
SNP.14882	17	149
SNP.14883	2	144
SNP.14884	8	168
SNP.14885	17	149
SNP.14886	2	147
SNP.14887	8	214
SNP.14888	17	154
SNP.14889	8	206
SNP.14890	17	114
SNP.14891	17	114
SNP.14892	17	114
SNP.14893	8	149
SNP.14894	8	149
SNP.14895	8	149
SNP.14896	8	160
SNP.14897	8	160
SNP.14898	8	175
SNP.14899	2	144
SNP.14900	2	144
SNP.14901	2	144
SNP.14902	4	126
SNP.14903	4	126
SNP.14904	14	247
SNP.14905	7	249
SNP.14906	4	116
SNP.14907	14	247
SNP.14908	17	123
SNP.14909	5	72
SNP.14910	20	188
SNP.14911	20	188
SNP.14912	5	141
SNP.14913	5	104
SNP.14914	11	121
SNP.14915	11	112
SNP.14916	11	112
SNP.14917	17	100
SNP.14918	13	84
SNP.14919	5	48
SNP.14920	5	48
SNP.14921	7	249
SNP.14922	2	70
SNP.14923	1	139
SNP.14924	20	177
SNP.14925	7	139
SNP.14926	13	228
SNP.14927	8	222
SNP.14928	8	192
SNP.14929	11	126
SNP.14930	15	310
SNP.14931	5	114
SNP.14932	20	166
SNP.14933	5	150
SNP.14934	8	211
SNP.14935	8	200
SNP.14936	8	200
SNP.14937	14	247
SNP.14938	7	249
SNP.14939	8	180
SNP.14940	20	147
SNP.14941	4	222
SNP.14942	6	84
SNP.14943	20	145
SNP.14944	10	104
SNP.14945	6	54
SNP.14946	8	211
SNP.14947	14	114
SNP.14948	21	160
SNP.14949	20	112
SNP.14950	4	59
SNP.14951	4	59
SNP.14952	18	30
SNP.14953	5	266
SNP.14954	5	266
SNP.14955	5	266
SNP.14956	4	116
SNP.14957	20	165
SNP.14958	1	255
SNP.14959	20	133
SNP.14960	10	179
SNP.14961	8	186
SNP.14962	17	100
SNP.14963	14	181
SNP.14964	21	248
SNP.14965	20	187
SNP.14966	2	147
SNP.14967	5	177
SNP.14968	2	162
SNP.14969	17	121
SNP.14970	14	228
SNP.14971	2	162
SNP.14972	2	144
SNP.14973	2	144
SNP.14974	2	144
SNP.14975	2	230
SNP.14976	5	159
SNP.14977	8	200
SNP.14978	2	187
SNP.14979	4	136
SNP.14980	1	173
SNP.14981	15	93
SNP.14982	11	80
SNP.14983	19	225
SNP.14984	20	173
SNP.14985	20	155
SNP.14986	17	121
SNP.14987	11	135
SNP.14988	4	222
SNP.14989	17	154
SNP.14990	8	112
SNP.14991	10	101
SNP.14992	16	147
SNP.14993	19	191
SNP.14994	20	88
SNP.14995	20	88
SNP.14996	5	166
SNP.14997	5	156
SNP.14998	8	200
SNP.14999	16	126
SNP.15000	8	200
SNP.15001	8	50
SNP.15002	8	50
SNP.15003	8	50
SNP.15004	16	233
SNP.15005	14	194
SNP.15006	14	194
SNP.15007	7	27
SNP.15008	16	235
SNP.15009	16	235
SNP.15010	4	126
SNP.15011	16	235
SNP.15012	8	177
SNP.15013	20	263
SNP.15014	11	129
SNP.15015	11	129
SNP.15016	19	45
SNP.15017	6	38
SNP.15018	20	159
SNP.15019	13	231
SNP.15020	17	123
SNP.15021	17	123
SNP.15022	17	114
SNP.15023	5	60
SNP.15024	21	28
SNP.15025	20	158
SNP.15026	19	15
SNP.15027	2	60
SNP.15028	2	203
SNP.15029	14	237
SNP.15030	19	105
SNP.15031	21	334
SNP.15032	4	34
SNP.15033	4	34
SNP.15034	6	167
SNP.15035	6	167
SNP.15036	5	156
SNP.15037	4	46
SNP.15038	3	164
SNP.15039	5	144
SNP.15040	5	131
SNP.15041	10	47
SNP.15042	8	222
SNP.15043	5	146
SNP.15044	4	126
SNP.15045	5	126
SNP.15046	4	233
SNP.15047	8	206
SNP.15048	14	78
SNP.15049	14	78
SNP.15050	16	52
SNP.15051	10	129
SNP.15052	8	186
SNP.15053	8	186
SNP.15054	14	0
SNP.15055	7	135
SNP.15056	4	167
SNP.15057	1	159
SNP.15058	1	159
SNP.15059	13	166
SNP.15060	5	171
SNP.15061	5	171
SNP.15062	5	136
SNP.15063	14	25
SNP.15064	2	198
SNP.15065	2	187
SNP.15066	5	171
SNP.15067	13	229
SNP.15068	13	229
SNP.15069	19	51
SNP.15070	19	51
SNP.15071	1	243
SNP.15072	1	243
SNP.15073	19	177
SNP.15074	19	177
SNP.15075	19	282
SNP.15076	14	254
SNP.15077	14	254
SNP.15078	14	254
SNP.15079	17	116
SNP.15080	2	147
SNP.15081	5	64
SNP.15082	5	64
SNP.15083	20	157
SNP.15084	20	157
SNP.15085	11	0
SNP.15086	11	177
SNP.15087	20	31
SNP.15088	10	225
SNP.15089	17	114
SNP.15090	2	262
SNP.15091	19	184
SNP.15092	7	267
SNP.15093	11	112
SNP.15094	5	156
SNP.15095	8	290
SNP.15096	5	157
SNP.15097	14	22
SNP.15098	14	22
SNP.15099	2	144
SNP.15100	19	143
SNP.15101	4	58
SNP.15102	7	133
SNP.15103	10	227
SNP.15104	19	197
SNP.15105	10	136
SNP.15106	10	101
SNP.15107	20	263
SNP.15108	14	99
SNP.15109	15	266
SNP.15110	19	225
SNP.15111	16	190
SNP.15112	1	182
SNP.15113	10	104
SNP.15114	7	129
SNP.15115	7	129
SNP.15116	5	104
SNP.15117	16	107
SNP.15118	13	230
SNP.15119	8	203
SNP.15120	19	297
SNP.15121	16	58
SNP.15122	5	175
SNP.15123	16	190
SNP.15124	20	179
SNP.15125	20	168
SNP.15126	18	252
SNP.15127	8	205
SNP.15128	20	31
SNP.15129	14	162
SNP.15130	17	27
SNP.15131	5	149
SNP.15132	5	149
SNP.15133	11	148
SNP.15134	15	318
SNP.15135	14	85
SNP.15136	8	141
SNP.15137	8	141
SNP.15138	8	168
SNP.15139	20	163
SNP.15140	13	230
SNP.15141	14	212
SNP.15142	18	272
SNP.15143	5	88
SNP.15144	13	84
SNP.15145	14	238
SNP.15146	19	182
SNP.15147	19	182
SNP.15148	19	182
SNP.15149	19	181
SNP.15150	7	275
SNP.15151	19	182
SNP.15152	19	15
SNP.15153	19	15
SNP.15154	7	210
SNP.15155	7	210
SNP.15156	3	164
SNP.15157	17	147
SNP.15158	17	147
SNP.15159	17	147
SNP.15160	20	123
SNP.15161	13	87
SNP.15162	9	267
SNP.15163	19	191
SNP.15164	20	42
SNP.15165	20	42
SNP.15166	20	42
SNP.15167	20	139
SNP.15168	14	121
SNP.15169	14	117
SNP.15170	20	20
SNP.15171	20	20
SNP.15172	9	45
SNP.15173	4	136
SNP.15174	4	136
SNP.15175	10	227
SNP.15176	8	140
SNP.15177	19	172
SNP.15178	17	154
SNP.15179	16	196
SNP.15180	16	196
SNP.15181	5	60
SNP.15182	5	60
SNP.15183	17	139
SNP.15184	4	239
SNP.15185	4	239
SNP.15186	17	86
SNP.15187	4	222
SNP.15188	4	222
SNP.15189	4	222
SNP.15190	5	141
SNP.15191	5	114
SNP.15192	11	126
SNP.15193	20	134
SNP.15194	20	114
SNP.15195	5	122
SNP.15196	20	114
SNP.15197	9	260
SNP.15198	13	87
SNP.15199	5	55
SNP.15200	11	104
SNP.15201	11	136
SNP.15202	11	136
SNP.15203	12	123
SNP.15204	13	226
SNP.15205	5	25
SNP.15206	5	150
SNP.15207	5	150
SNP.15208	5	160
SNP.15209	20	139
SNP.15210	2	262
SNP.15211	7	270
SNP.15212	16	190
SNP.15213	16	190
SNP.15214	5	55
SNP.15215	14	81
SNP.15216	14	81
SNP.15217	8	173
SNP.15218	8	200
SNP.15219	14	247
SNP.15220	8	203
SNP.15221	4	126
SNP.15222	6	38
SNP.15223	4	136
SNP.15224	8	192
SNP.15225	6	0
SNP.15226	20	27
SNP.15227	11	148
SNP.15228	11	148
SNP.15229	13	230
SNP.15230	13	230
SNP.15231	4	122
SNP.15232	8	20
SNP.15233	5	136
SNP.15234	2	22
SNP.15235	19	195
SNP.15236	2	22
SNP.15237	19	195
SNP.15238	10	98
SNP.15239	2	22
SNP.15240	2	22
SNP.15241	20	147
SNP.15242	15	154
SNP.15243	9	266
SNP.15244	9	61
SNP.15245	19	172
SNP.15246	9	61
SNP.15247	20	185
SNP.15248	20	185
SNP.15249	19	172
SNP.15250	1	63
SNP.15251	1	63
SNP.15252	19	179
SNP.15253	8	233
SNP.15254	8	233
SNP.15255	15	178
SNP.15256	8	203
SNP.15257	15	178
SNP.15258	4	97
SNP.15259	1	71
SNP.15260	17	100
SNP.15261	17	100
SNP.15262	4	26
SNP.15263	4	26
SNP.15264	5	141
SNP.15265	5	141
SNP.15266	5	72
SNP.15267	5	72
SNP.15268	5	137
SNP.15269	5	117
SNP.15270	19	195
SNP.15271	8	212
SNP.15272	8	212
SNP.15273	8	212
SNP.15274	17	78
SNP.15275	11	75
SNP.15276	11	75
SNP.15277	7	27
SNP.15278	10	95
SNP.15279	8	129
SNP.15280	5	64
SNP.15281	5	64
SNP.15282	5	64
SNP.15283	21	136
SNP.15284	10	216
SNP.15285	14	22
SNP.15286	13	229
SNP.15287	5	114
SNP.15288	4	46
SNP.15289	17	139
SNP.15290	1	171
SNP.15291	13	231
SNP.15292	17	123
SNP.15293	17	123
SNP.15294	11	147
SNP.15295	1	128
SNP.15296	14	174
SNP.15297	10	41
SNP.15298	20	133
SNP.15299	17	149
SNP.15300	17	149
SNP.15301	13	230
SNP.15302	13	230
SNP.15303	20	67
SNP.15304	20	67
SNP.15305	7	135
SNP.15306	7	135
SNP.15307	8	129
SNP.15308	5	141
SNP.15309	5	141
SNP.15310	5	117
SNP.15311	19	182
SNP.15312	2	147
SNP.15313	20	58
SNP.15314	19	267
SNP.15315	3	205
SNP.15316	8	119
SNP.15317	7	249
SNP.15318	20	18
SNP.15319	19	230
SNP.15320	17	99
SNP.15321	18	270
SNP.15322	18	270
SNP.15323	18	270
SNP.15324	21	289
SNP.15325	19	318
SNP.15326	16	0
SNP.15327	20	159
SNP.15328	20	126
SNP.15329	20	126
SNP.15330	20	128
SNP.15331	19	105
SNP.15332	5	141
SNP.15333	5	141
SNP.15334	19	181
SNP.15335	5	64
SNP.15336	20	37
SNP.15337	20	37
SNP.15338	20	37
SNP.15339	20	37
SNP.15340	3	164
SNP.15341	11	80
SNP.15342	8	50
SNP.15343	8	54
SNP.15344	20	0
SNP.15345	20	0
SNP.15346	8	253
SNP.15347	16	218
SNP.15348	16	218
SNP.15349	16	218
SNP.15350	1	139
SNP.15351	2	262
SNP.15352	17	123
SNP.15353	5	192
SNP.15354	5	192
SNP.15355	17	121
SNP.15356	12	63
SNP.15357	13	228
SNP.15358	13	231
SNP.15359	4	116
SNP.15360	5	116
SNP.15361	14	275
SNP.15362	20	263
SNP.15363	19	100
SNP.15364	19	100
SNP.15365	8	149
SNP.15366	5	159
SNP.15367	17	25
SNP.15368	11	135
SNP.15369	14	152
SNP.15370	13	231
SNP.15371	13	231
SNP.15372	14	25
SNP.15373	19	273
SNP.15374	19	273
SNP.15375	19	117
SNP.15376	7	191
SNP.15377	7	57
SNP.15378	19	271
SNP.15379	14	254
SNP.15380	14	254
SNP.15381	11	177
SNP.15382	11	177
SNP.15383	20	166
SNP.15384	8	129
SNP.15385	6	167
SNP.15386	7	279
SNP.15387	7	279
SNP.15388	4	133
SNP.15389	10	130
SNP.15390	10	130
SNP.15391	10	143
SNP.15392	19	48
SNP.15393	19	316
SNP.15394	13	224
SNP.15395	7	139
SNP.15396	20	18
SNP.15397	20	115
SNP.15398	20	115
SNP.15399	13	84
SNP.15400	19	199
SNP.15401	2	102
SNP.15402	2	102
SNP.15403	5	104
SNP.15404	1	130
SNP.15405	5	114
SNP.15406	5	114
SNP.15407	17	121
SNP.15408	20	168
SNP.15409	8	206
SNP.15410	7	27
SNP.15411	7	27
SNP.15412	7	27
SNP.15413	16	184
SNP.15414	19	191
SNP.15415	20	185
SNP.15416	2	169
SNP.15417	17	114
SNP.15418	11	39
SNP.15419	11	39
SNP.15420	7	129
SNP.15421	8	249
SNP.15422	11	121
SNP.15423	11	121
SNP.15424	10	234
SNP.15425	2	78
SNP.15426	8	206
SNP.15427	16	0
SNP.15428	16	0
SNP.15429	13	230
SNP.15430	4	58
SNP.15431	4	58
SNP.15432	16	151
SNP.15433	9	284
SNP.15434	10	222
SNP.15435	18	240
SNP.15436	1	130
SNP.15437	7	191
SNP.15438	7	191
SNP.15439	7	191
SNP.15440	20	187
SNP.15441	4	21
SNP.15442	10	222
SNP.15443	19	172
SNP.15444	19	172
SNP.15445	19	172
SNP.15446	7	107
SNP.15447	21	170
SNP.15448	9	140
SNP.15449	16	233
SNP.15450	16	233
SNP.15451	5	104
SNP.15452	5	155
SNP.15453	16	196
SNP.15454	6	57
SNP.15455	4	214
SNP.15456	17	100
SNP.15457	1	145
SNP.15458	20	65
SNP.15459	20	65
SNP.15460	8	50
SNP.15461	8	50
SNP.15462	8	233
SNP.15463	19	316
SNP.15464	1	145
SNP.15465	5	127
SNP.15466	14	173
SNP.15467	14	173
SNP.15468	20	20
SNP.15469	14	173
SNP.15470	20	20
SNP.15471	5	36
SNP.15472	5	36
SNP.15473	16	151
SNP.15474	17	213
SNP.15475	4	234
SNP.15476	4	234
SNP.15477	8	200
SNP.15478	9	29
SNP.15479	9	29
SNP.15480	9	29
SNP.15481	8	232
SNP.15482	21	119
SNP.15483	17	159
SNP.15484	3	164
SNP.15485	21	169
SNP.15486	3	164
SNP.15487	14	22
SNP.15488	17	92
SNP.15489	17	92
SNP.15490	9	128
SNP.15491	19	53
SNP.15492	19	53
SNP.15493	20	119
SNP.15494	1	182
SNP.15495	17	121
SNP.15496	17	121
SNP.15497	17	121
SNP.15498	1	231
SNP.15499	20	179
SNP.15500	2	133
SNP.15501	5	123
SNP.15502	7	255
SNP.15503	21	28
SNP.15504	19	194
SNP.15505	21	28
SNP.15506	2	133
SNP.15507	8	192
SNP.15508	20	31
SNP.15509	10	123
SNP.15510	8	273
SNP.15511	7	27
SNP.15512	9	228
SNP.15513	2	106
SNP.15514	4	21
SNP.15515	14	295
SNP.15516	7	0
SNP.15517	7	27
SNP.15518	7	27
SNP.15519	16	184
SNP.15520	7	27
SNP.15521	20	187
SNP.15522	20	119
SNP.15523	16	235
SNP.15524	8	211
SNP.15525	2	286
SNP.15526	5	116
SNP.15527	7	180
SNP.15528	16	223
SNP.15529	5	138
SNP.15530	5	153
SNP.15531	14	181
SNP.15532	20	37
SNP.15533	20	128
SNP.15534	10	73
SNP.15535	16	184
SNP.15536	20	165
SNP.15537	13	230
SNP.15538	20	18
SNP.15539	13	230
SNP.15540	21	28
SNP.15541	8	204
SNP.15542	10	227
SNP.15543	7	48
SNP.15544	20	0
SNP.15545	20	187
SNP.15546	20	187
SNP.15547	20	187
SNP.15548	7	269
SNP.15549	20	0
SNP.15550	7	269
SNP.15551	8	168
SNP.15552	8	214
SNP.15553	8	214
SNP.15554	5	225
SNP.15555	19	127
SNP.15556	8	175
SNP.15557	20	0
SNP.15558	11	177
SNP.15559	13	222
SNP.15560	13	222
SNP.15561	18	212
SNP.15562	3	164
SNP.15563	14	130
SNP.15564	4	72
SNP.15565	2	141
SNP.15566	5	135
SNP.15567	13	232
SNP.15568	19	0
SNP.15569	4	116
SNP.15570	9	115
SNP.15571	4	97
SNP.15572	18	82
SNP.15573	17	182
SNP.15574	17	182
SNP.15575	17	182
SNP.15576	16	53
SNP.15577	14	181
SNP.15578	5	190
SNP.15579	20	29
SNP.15580	8	73
SNP.15581	8	73
SNP.15582	8	73
SNP.15583	17	136
SNP.15584	17	136
SNP.15585	11	95
SNP.15586	19	257
SNP.15587	21	246
SNP.15588	13	231
SNP.15589	2	147
SNP.15590	2	105
SNP.15591	4	192
SNP.15592	5	143
SNP.15593	19	39
SNP.15594	10	129
SNP.15595	10	129
SNP.15596	19	191
SNP.15597	5	195
SNP.15598	2	133
SNP.15599	11	99
SNP.15600	13	230
SNP.15601	2	198
SNP.15602	4	116
SNP.15603	5	138
SNP.15604	13	25
SNP.15605	17	154
SNP.15606	8	200
SNP.15607	16	152
SNP.15608	19	193
SNP.15609	14	228
SNP.15610	17	47
SNP.15611	4	233
SNP.15612	11	147
SNP.15613	11	148
SNP.15614	4	26
SNP.15615	17	34
SNP.15616	2	133
SNP.15617	10	113
SNP.15618	14	114
SNP.15619	20	165
SNP.15620	14	114
SNP.15621	20	37
SNP.15622	8	206
SNP.15623	8	140
SNP.15624	8	140
SNP.15625	7	210
SNP.15626	4	85
SNP.15627	20	139
SNP.15628	20	147
SNP.15629	8	180
SNP.15630	8	180
SNP.15631	11	159
SNP.15632	11	159
SNP.15633	8	175
SNP.15634	14	266
SNP.15635	17	149
SNP.15636	17	182
SNP.15637	17	182
SNP.15638	13	232
SNP.15639	1	63
SNP.15640	1	63
SNP.15641	13	72
SNP.15642	10	57
SNP.15643	4	161
SNP.15644	20	142
SNP.15645	13	228
SNP.15646	20	147
SNP.15647	1	63
SNP.15648	5	192
SNP.15649	19	246
SNP.15650	19	105
SNP.15651	5	124
SNP.15652	14	130
SNP.15653	14	266
SNP.15654	5	116
SNP.15655	16	159
SNP.15656	16	159
SNP.15657	11	135
SNP.15658	11	135
SNP.15659	8	217
SNP.15660	5	135
SNP.15661	17	147
SNP.15662	7	247
SNP.15663	19	48
SNP.15664	19	48
SNP.15665	5	190
SNP.15666	17	204
SNP.15667	10	222
SNP.15668	11	127
SNP.15669	21	219
SNP.15670	4	26
SNP.15671	20	173
SNP.15672	20	173
SNP.15673	21	178
SNP.15674	11	148
SNP.15675	17	123
SNP.15676	2	292
SNP.15677	20	37
SNP.15678	5	62
SNP.15679	9	128
SNP.15680	2	133
SNP.15681	2	292
SNP.15682	20	184
SNP.15683	2	140
SNP.15684	20	131
SNP.15685	20	131
SNP.15686	20	187
SNP.15687	7	48
SNP.15688	13	230
SNP.15689	13	232
SNP.15690	19	67
SNP.15691	17	86
SNP.15692	17	86
SNP.15693	20	155
SNP.15694	1	171
SNP.15695	14	198
SNP.15696	13	230
SNP.15697	13	230
SNP.15698	13	230
SNP.15699	11	177
SNP.15700	19	199
SNP.15701	5	161
SNP.15702	1	63
SNP.15703	5	161
SNP.15704	5	161
SNP.15705	19	124
SNP.15706	19	124
SNP.15707	19	124
SNP.15708	1	69
SNP.15709	1	257
SNP.15710	4	122
SNP.15711	11	112
SNP.15712	20	29
SNP.15713	19	172
SNP.15714	17	213
SNP.15715	11	177
SNP.15716	8	160
SNP.15717	6	172
SNP.15718	7	141
SNP.15719	9	232
SNP.15720	4	217
SNP.15721	13	229
SNP.15722	19	194
SNP.15723	18	135
SNP.15724	18	135
SNP.15725	8	206
SNP.15726	8	200
SNP.15727	8	201
SNP.15728	8	73
SNP.15729	17	157
SNP.15730	19	39
SNP.15731	5	149
SNP.15732	11	135
SNP.15733	4	116
SNP.15734	16	159
SNP.15735	14	22
SNP.15736	13	222
SNP.15737	13	222
SNP.15738	13	222
SNP.15739	9	112
SNP.15740	9	112
SNP.15741	19	179
SNP.15742	14	198
SNP.15743	6	169
SNP.15744	10	226
SNP.15745	10	226
SNP.15746	8	169
SNP.15747	8	175
SNP.15748	11	104
SNP.15749	14	182
SNP.15750	2	156
SNP.15751	2	165
SNP.15752	6	57
SNP.15753	10	225
SNP.15754	10	223
SNP.15755	19	321
SNP.15756	8	281
SNP.15757	17	100
SNP.15758	2	147
SNP.15759	4	116
SNP.15760	2	156
SNP.15761	20	163
SNP.15762	5	117
SNP.15763	5	117
SNP.15764	13	231
SNP.15765	16	0
SNP.15766	11	113
SNP.15767	9	138
SNP.15768	20	182
SNP.15769	8	222
SNP.15770	8	200
SNP.15771	8	192
SNP.15772	15	53
SNP.15773	21	170
SNP.15774	15	53
SNP.15775	21	160
SNP.15776	14	194
SNP.15777	13	223
SNP.15778	3	153
SNP.15779	4	116
SNP.15780	3	153
SNP.15781	16	166
SNP.15782	20	166
SNP.15783	7	166
SNP.15784	20	163
SNP.15785	9	128
SNP.15786	2	232
SNP.15787	13	217
SNP.15788	13	215
SNP.15789	3	164
SNP.15790	1	63
SNP.15791	7	135
SNP.15792	20	65
SNP.15793	21	220
SNP.15794	7	180
SNP.15795	7	180
SNP.15796	21	170
SNP.15797	8	168
SNP.15798	6	57
SNP.15799	7	313
SNP.15800	7	313
SNP.15801	20	123
SNP.15802	20	123
SNP.15803	20	123
SNP.15804	7	313
SNP.15805	20	42
SNP.15806	14	238
SNP.15807	14	238
SNP.15808	15	146
SNP.15809	15	146
SNP.15810	14	235
SNP.15811	20	42
SNP.15812	19	182
SNP.15813	12	38
SNP.15814	15	211
SNP.15815	14	228
SNP.15816	13	178
SNP.15817	5	104
SNP.15818	7	130
SNP.15819	8	169
SNP.15820	1	242
SNP.15821	7	139
SNP.15822	6	177
SNP.15823	7	69
SNP.15824	13	215
SNP.15825	13	215
SNP.15826	17	100
SNP.15827	16	72
SNP.15828	17	31
SNP.15829	7	275
SNP.15830	1	242
SNP.15831	4	126
SNP.15832	4	178
SNP.15833	1	144
SNP.15834	17	83
SNP.15835	10	225
SNP.15836	10	225
SNP.15837	8	189
SNP.15838	16	196
SNP.15839	2	105
SNP.15840	19	84
SNP.15841	10	226
SNP.15842	10	226
SNP.15843	19	174
SNP.15844	10	198
SNP.15845	10	74
SNP.15846	10	74
SNP.15847	10	41
SNP.15848	8	50
SNP.15849	8	50
SNP.15850	2	182
SNP.15851	8	149
SNP.15852	17	86
SNP.15853	10	76
SNP.15854	14	25
SNP.15855	14	25
SNP.15856	3	142
SNP.15857	3	142
SNP.15858	3	142
SNP.15859	1	144
SNP.15860	21	247
SNP.15861	1	0
SNP.15862	7	57
SNP.15863	7	57
SNP.15864	21	334
SNP.15865	14	28
SNP.15866	15	322
SNP.15867	16	52
SNP.15868	13	229
SNP.15869	21	282
SNP.15870	14	240
SNP.15871	14	240
SNP.15872	1	150
SNP.15873	20	187
SNP.15874	2	232
SNP.15875	14	25
SNP.15876	20	58
SNP.15877	20	58
SNP.15878	20	58
SNP.15879	10	203
SNP.15880	15	93
SNP.15881	4	214
SNP.15882	7	269
SNP.15883	7	269
SNP.15884	14	25
SNP.15885	13	215
SNP.15886	8	149
SNP.15887	8	149
SNP.15888	8	149
SNP.15889	10	52
SNP.15890	17	224
SNP.15891	17	224
SNP.15892	10	80
SNP.15893	18	161
SNP.15894	20	32
SNP.15895	17	104
SNP.15896	10	198
SNP.15897	1	231
SNP.15898	18	272
SNP.15899	2	168
SNP.15900	14	198
SNP.15901	14	198
SNP.15902	14	220
SNP.15903	14	220
SNP.15904	13	128
SNP.15905	14	103
SNP.15906	4	168
SNP.15907	16	139
SNP.15908	17	116
SNP.15909	16	139
SNP.15910	16	139
SNP.15911	8	140
SNP.15912	17	114
SNP.15913	8	280
SNP.15914	8	273
SNP.15915	20	112
SNP.15916	20	112
SNP.15917	20	112
SNP.15918	20	139
SNP.15919	13	218
SNP.15920	20	147
SNP.15921	13	215
SNP.15922	2	203
SNP.15923	14	212
SNP.15924	2	147
SNP.15925	10	129
SNP.15926	5	157
SNP.15927	10	129
SNP.15928	5	171
SNP.15929	4	136
SNP.15930	6	86
SNP.15931	6	145
SNP.15932	6	145
SNP.15933	5	133
SNP.15934	6	169
SNP.15935	5	107
SNP.15936	8	222
SNP.15937	8	222
SNP.15938	18	161
SNP.15939	6	177
SNP.15940	17	100
SNP.15941	4	116
SNP.15942	2	111
SNP.15943	14	236
SNP.15944	2	176
SNP.15945	2	176
SNP.15946	7	56
SNP.15947	20	177
SNP.15948	1	266
SNP.15949	5	156
SNP.15950	20	18
SNP.15951	16	59
SNP.15952	19	322
SNP.15953	20	182
SNP.15954	19	322
SNP.15955	20	188
SNP.15956	19	195
SNP.15957	20	145
SNP.15958	13	230
SNP.15959	19	48
SNP.15960	16	153
SNP.15961	18	174
SNP.15962	16	147
SNP.15963	7	134
SNP.15964	13	230
SNP.15965	7	41
SNP.15966	1	94
SNP.15967	2	169
SNP.15968	2	169
SNP.15969	20	65
SNP.15970	5	156
SNP.15971	5	156
SNP.15972	11	99
SNP.15973	2	141
SNP.15974	20	42
SNP.15975	18	92
SNP.15976	5	138
SNP.15977	18	24
SNP.15978	18	24
SNP.15979	13	175
SNP.15980	7	133
SNP.15981	1	182
SNP.15982	20	145
SNP.15983	7	133
SNP.15984	5	51
SNP.15985	8	211
SNP.15986	7	133
SNP.15987	13	226
SNP.15988	13	226
SNP.15989	19	191
SNP.15990	19	194
SNP.15991	2	294
SNP.15992	2	294
SNP.15993	17	202
SNP.15994	10	41
SNP.15995	17	86
SNP.15996	10	41
SNP.15997	13	226
SNP.15998	13	215
SNP.15999	14	277
SNP.16000	17	231
SNP.16001	17	231
SNP.16002	7	245
SNP.16003	19	48
SNP.16004	13	218
SNP.16005	13	222
SNP.16006	14	248
SNP.16007	17	116
SNP.16008	14	291
SNP.16009	4	116
SNP.16010	8	222
SNP.16011	5	134
SNP.16012	8	222
SNP.16013	11	112
SNP.16014	13	230
SNP.16015	19	257
SNP.16016	19	267
SNP.16017	19	172
SNP.16018	5	151
SNP.16019	1	173
SNP.16020	20	119
SNP.16021	20	119
SNP.16022	19	0
SNP.16023	17	99
SNP.16024	17	99
SNP.16025	2	286
SNP.16026	5	25
SNP.16027	2	144
SNP.16028	2	144
SNP.16029	7	48
SNP.16030	16	147
SNP.16031	20	132
SNP.16032	10	203
SNP.16033	10	203
SNP.16034	10	203
SNP.16035	19	169
SNP.16036	19	169
SNP.16037	19	179
SNP.16038	19	179
SNP.16039	20	159
SNP.16040	21	28
SNP.16041	17	99
SNP.16042	8	200
SNP.16043	5	226
SNP.16044	5	104
SNP.16045	5	104
SNP.16046	20	18
SNP.16047	20	18
SNP.16048	20	126
SNP.16049	18	276
SNP.16050	20	98
SNP.16051	20	98
SNP.16052	13	59
SNP.16053	4	34
SNP.16054	4	34
SNP.16055	8	168
SNP.16056	9	29
SNP.16057	9	29
SNP.16058	9	29
SNP.16059	8	203
SNP.16060	8	203
SNP.16061	8	203
SNP.16062	13	229
SNP.16063	20	37
SNP.16064	20	37
SNP.16065	20	37
SNP.16066	8	141
SNP.16067	5	195
SNP.16068	7	180
SNP.16069	7	180
SNP.16070	6	1
SNP.16071	6	1
SNP.16072	8	68
SNP.16073	5	114
SNP.16074	1	69
SNP.16075	10	216
SNP.16076	7	246
SNP.16077	14	27
SNP.16078	14	27
SNP.16079	9	287
SNP.16080	9	287
SNP.16081	5	36
SNP.16082	8	151
SNP.16083	5	146
SNP.16084	20	18
SNP.16085	19	195
SNP.16086	16	139
SNP.16087	19	178
SNP.16088	1	130
SNP.16089	8	149
SNP.16090	8	180
SNP.16091	8	180
SNP.16092	4	46
SNP.16093	10	204
SNP.16094	8	206
SNP.16095	2	174
SNP.16096	20	185
SNP.16097	20	185
SNP.16098	4	168
SNP.16099	18	30
SNP.16100	17	184
SNP.16101	19	321
SNP.16102	14	200
SNP.16103	14	25
SNP.16104	13	230
SNP.16105	20	145
SNP.16106	8	245
SNP.16107	20	31
SNP.16108	21	334
SNP.16109	11	106
SNP.16110	14	266
SNP.16111	8	50
SNP.16112	6	182
SNP.16113	4	24
SNP.16114	8	212
SNP.16115	20	24
SNP.16116	20	24
SNP.16117	4	97
SNP.16118	4	97
SNP.16119	11	147
SNP.16120	17	123
SNP.16121	5	192
SNP.16122	5	192
SNP.16123	5	192
SNP.16124	17	99
SNP.16125	2	198
SNP.16126	20	126
SNP.16127	20	126
SNP.16128	10	129
SNP.16129	10	129
SNP.16130	8	164
SNP.16131	20	155
SNP.16132	8	281
SNP.16133	14	173
SNP.16134	15	93
SNP.16135	20	179
SNP.16136	11	95
SNP.16137	11	95
SNP.16138	8	64
SNP.16139	8	64
SNP.16140	10	79
SNP.16141	17	136
SNP.16142	18	186
SNP.16143	18	186
SNP.16144	4	58
SNP.16145	4	58
SNP.16146	6	169
SNP.16147	8	203
SNP.16148	8	203
SNP.16149	20	0
SNP.16150	5	135
SNP.16151	16	151
SNP.16152	10	73
SNP.16153	19	39
SNP.16154	2	198
SNP.16155	4	136
SNP.16156	4	136
SNP.16157	5	126
SNP.16158	16	159
SNP.16159	2	228
SNP.16160	19	156
SNP.16161	13	222
SNP.16162	4	116
SNP.16163	17	104
SNP.16164	4	0
SNP.16165	4	116
SNP.16166	14	173
SNP.16167	14	275
SNP.16168	2	139
SNP.16169	2	144
SNP.16170	5	192
SNP.16171	14	25
SNP.16172	14	25
SNP.16173	14	25
SNP.16174	20	159
SNP.16175	20	159
SNP.16176	1	63
SNP.16177	1	63
SNP.16178	19	15
SNP.16179	11	177
SNP.16180	13	51
SNP.16181	1	148
SNP.16182	1	148
SNP.16183	5	195
SNP.16184	21	337
SNP.16185	4	222
SNP.16186	19	181
SNP.16187	8	164
SNP.16188	8	164
SNP.16189	4	59
SNP.16190	4	59
SNP.16191	3	153
SNP.16192	13	228
SNP.16193	13	228
SNP.16194	16	56
SNP.16195	4	126
SNP.16196	19	177
SNP.16197	19	177
SNP.16198	17	92
SNP.16199	8	169
SNP.16200	4	116
SNP.16201	21	178
SNP.16202	8	54
SNP.16203	14	236
SNP.16204	19	321
SNP.16205	13	228
SNP.16206	17	230
SNP.16207	17	230
SNP.16208	19	267
SNP.16209	19	267
SNP.16210	5	266
SNP.16211	14	100
SNP.16212	8	253
SNP.16213	2	116
SNP.16214	2	116
SNP.16215	19	53
SNP.16216	16	190
SNP.16217	2	213
SNP.16218	2	147
SNP.16219	5	36
SNP.16220	5	36
SNP.16221	17	191
SNP.16222	17	191
SNP.16223	5	25
SNP.16224	5	25
SNP.16225	13	187
SNP.16226	7	329
SNP.16227	15	126
SNP.16228	8	200
SNP.16229	13	166
SNP.16230	13	97
SNP.16231	10	74
SNP.16232	10	74
SNP.16233	10	227
SNP.16234	19	225
SNP.16235	6	78
SNP.16236	6	78
SNP.16237	4	21
SNP.16238	4	21
SNP.16239	20	27
SNP.16240	20	27
SNP.16241	20	27
SNP.16242	14	96
SNP.16243	14	96
SNP.16244	20	139
SNP.16245	10	56
SNP.16246	10	56
SNP.16247	8	182
SNP.16248	4	34
SNP.16249	14	162
SNP.16250	5	215
SNP.16251	17	123
SNP.16252	20	155
SNP.16253	17	129
SNP.16254	17	123
SNP.16255	7	86
SNP.16256	13	215
SNP.16257	11	126
SNP.16258	11	126
SNP.16259	20	18
SNP.16260	5	136
SNP.16261	5	136
SNP.16262	16	56
SNP.16263	5	197
SNP.16264	7	27
SNP.16265	7	27
SNP.16266	7	34
SNP.16267	19	267
SNP.16268	20	155
SNP.16269	5	156
SNP.16270	2	133
SNP.16271	17	112
SNP.16272	17	112
SNP.16273	17	112
SNP.16274	16	175
SNP.16275	16	175
SNP.16276	5	116
SNP.16277	20	182
SNP.16278	8	206
SNP.16279	1	231
SNP.16280	2	174
SNP.16281	13	231
SNP.16282	17	83
SNP.16283	14	181
SNP.16284	17	86
SNP.16285	5	104
SNP.16286	11	147
SNP.16287	11	147
SNP.16288	20	111
SNP.16289	10	222
SNP.16290	14	228
SNP.16291	19	273
SNP.16292	2	187
SNP.16293	14	91
SNP.16294	19	297
SNP.16295	20	145
SNP.16296	5	132
SNP.16297	8	273
SNP.16298	5	132
SNP.16299	14	198
SNP.16300	18	275
SNP.16301	5	131
SNP.16302	16	190
SNP.16303	20	119
SNP.16304	8	282
SNP.16305	8	282
SNP.16306	14	308
SNP.16307	8	149
SNP.16308	5	266
SNP.16309	5	60
SNP.16310	5	60
SNP.16311	20	155
SNP.16312	9	284
SNP.16313	14	275
SNP.16314	1	128
SNP.16315	3	234
SNP.16316	3	234
SNP.16317	9	64
SNP.16318	17	114
SNP.16319	10	123
SNP.16320	10	198
SNP.16321	5	177
SNP.16322	17	121
SNP.16323	2	184
SNP.16324	19	225
SNP.16325	19	176
SNP.16326	2	111
SNP.16327	13	229
SNP.16328	2	230
SNP.16329	18	272
SNP.16330	21	272
SNP.16331	18	272
SNP.16332	4	71
SNP.16333	5	117
SNP.16334	2	44
SNP.16335	2	44
SNP.16336	21	91
SNP.16337	18	270
SNP.16338	5	155
SNP.16339	5	155
SNP.16340	17	139
SNP.16341	18	270
SNP.16342	5	53
SNP.16343	8	289
SNP.16344	20	247
SNP.16345	16	218
SNP.16346	5	160
SNP.16347	5	160
SNP.16348	20	29
SNP.16349	17	99
SNP.16350	17	231
SNP.16351	10	223
SNP.16352	2	223
SNP.16353	16	106
SNP.16354	16	190
SNP.16355	10	80
SNP.16356	13	84
SNP.16357	13	84
SNP.16358	20	37
SNP.16359	17	220
SNP.16360	17	230
SNP.16361	19	56
SNP.16362	5	224
SNP.16363	5	160
SNP.16364	8	169
SNP.16365	7	122
SNP.16366	1	0
SNP.16367	13	222
SNP.16368	1	139
SNP.16369	14	165
SNP.16370	16	190
SNP.16371	16	190
SNP.16372	16	175
SNP.16373	16	175
SNP.16374	8	194
SNP.16375	7	237
SNP.16376	7	322
SNP.16377	8	160
SNP.16378	14	46
SNP.16379	19	191
SNP.16380	11	177
SNP.16381	10	89
SNP.16382	7	57
SNP.16383	8	175
SNP.16384	8	82
SNP.16385	8	82
SNP.16386	19	191
SNP.16387	19	225
SNP.16388	10	101
SNP.16389	3	241
SNP.16390	3	241
SNP.16391	21	289
SNP.16392	8	273
SNP.16393	19	225
SNP.16394	7	41
SNP.16395	19	225
SNP.16396	20	230
SNP.16397	14	236
SNP.16398	17	121
SNP.16399	14	254
SNP.16400	8	203
SNP.16401	10	222
SNP.16402	19	177
SNP.16403	1	128
SNP.16404	19	177
SNP.16405	11	99
SNP.16406	14	97
SNP.16407	14	310
SNP.16408	17	204
SNP.16409	10	79
SNP.16410	5	48
SNP.16411	5	53
SNP.16412	5	159
SNP.16413	5	159
SNP.16414	7	107
SNP.16415	19	246
SNP.16416	10	56
SNP.16417	10	0
SNP.16418	14	275
SNP.16419	14	275
SNP.16420	19	179
SNP.16421	19	53
SNP.16422	4	185
SNP.16423	19	53
SNP.16424	14	212
SNP.16425	7	0
SNP.16426	20	128
SNP.16427	16	206
SNP.16428	20	24
SNP.16429	20	24
SNP.16430	20	247
SNP.16431	4	161
SNP.16432	5	146
SNP.16433	17	121
SNP.16434	2	207
SNP.16435	19	172
SNP.16436	1	242
SNP.16437	17	149
SNP.16438	14	233
SNP.16439	19	267
SNP.16440	4	161
SNP.16441	4	161
SNP.16442	14	230
SNP.16443	13	222
SNP.16444	19	184
SNP.16445	19	191
SNP.16446	19	242
SNP.16447	2	147
SNP.16448	15	16
SNP.16449	19	246
SNP.16450	6	167
SNP.16451	4	34
SNP.16452	7	308
SNP.16453	19	257
SNP.16454	19	257
SNP.16455	19	257
SNP.16456	14	39
SNP.16457	11	135
SNP.16458	11	135
SNP.16459	19	257
SNP.16460	2	188
SNP.16461	20	132
SNP.16462	20	119
SNP.16463	19	179
SNP.16464	1	104
SNP.16465	11	1
SNP.16466	19	174
SNP.16467	19	174
SNP.16468	3	139
SNP.16469	6	57
SNP.16470	16	184
SNP.16471	17	154
SNP.16472	8	160
SNP.16473	20	187
SNP.16474	14	181
SNP.16475	4	24
SNP.16476	13	230
SNP.16477	2	144
SNP.16478	10	129
SNP.16479	10	129
SNP.16480	20	31
SNP.16481	17	27
SNP.16482	20	189
SNP.16483	19	272
SNP.16484	19	272
SNP.16485	19	272
SNP.16486	8	149
SNP.16487	5	70
SNP.16488	13	230
SNP.16489	4	214
SNP.16490	20	133
SNP.16491	4	126
SNP.16492	5	25
SNP.16493	20	133
SNP.16494	4	116
SNP.16495	7	237
SNP.16496	8	201
SNP.16497	8	201
SNP.16498	10	89
SNP.16499	10	89
SNP.16500	14	114
SNP.16501	8	168
SNP.16502	8	248
SNP.16503	7	267
SNP.16504	7	267
SNP.16505	5	25
SNP.16506	11	104
SNP.16507	7	249
SNP.16508	8	280
SNP.16509	8	82
SNP.16510	19	56
SNP.16511	19	257
SNP.16512	5	25
SNP.16513	19	191
SNP.16514	18	248
SNP.16515	8	200
SNP.16516	7	210
SNP.16517	14	27
SNP.16518	13	84
SNP.16519	5	123
SNP.16520	18	270
SNP.16521	4	214
SNP.16522	4	214
SNP.16523	4	214
SNP.16524	1	100
SNP.16525	17	116
SNP.16526	3	130
SNP.16527	17	112
SNP.16528	17	112
SNP.16529	2	141
SNP.16530	5	134
SNP.16531	8	200
SNP.16532	5	51
SNP.16533	8	249
SNP.16534	17	89
SNP.16535	6	177
SNP.16536	2	162
SNP.16537	2	162
SNP.16538	20	0
SNP.16539	19	97
SNP.16540	19	97
SNP.16541	8	249
SNP.16542	8	249
SNP.16543	13	180
SNP.16544	16	175
SNP.16545	5	215
SNP.16546	19	181
SNP.16547	18	33
SNP.16548	7	135
SNP.16549	5	162
SNP.16550	17	104
SNP.16551	5	60
SNP.16552	1	171
SNP.16553	1	140
SNP.16554	1	145
SNP.16555	16	139
SNP.16556	16	139
SNP.16557	7	56
SNP.16558	5	107
SNP.16559	5	107
SNP.16560	10	95
SNP.16561	11	63
SNP.16562	11	63
SNP.16563	20	159
SNP.16564	14	46
SNP.16565	13	232
SNP.16566	17	114
SNP.16567	17	116
SNP.16568	13	232
SNP.16569	5	114
SNP.16570	13	116
SNP.16571	4	185
SNP.16572	20	110
SNP.16573	20	110
SNP.16574	20	110
SNP.16575	5	53
SNP.16576	18	135
SNP.16577	20	182
SNP.16578	1	145
SNP.16579	7	92
SNP.16580	1	145
SNP.16581	1	171
SNP.16582	1	171
SNP.16583	8	222
SNP.16584	8	222
SNP.16585	7	143
SNP.16586	13	215
SNP.16587	20	187
SNP.16588	6	78
SNP.16589	17	147
SNP.16590	18	272
SNP.16591	11	148
SNP.16592	4	122
SNP.16593	10	80
SNP.16594	10	80
SNP.16595	10	80
SNP.16596	11	122
SNP.16597	4	122
SNP.16598	19	302
SNP.16599	10	41
SNP.16600	2	147
SNP.16601	2	92
SNP.16602	2	292
SNP.16603	2	292
SNP.16604	2	133
SNP.16605	4	71
SNP.16606	4	71
SNP.16607	19	225
SNP.16608	20	126
SNP.16609	2	147
SNP.16610	14	212
SNP.16611	4	97
SNP.16612	15	288
SNP.16613	17	230
SNP.16614	2	133
SNP.16615	14	200
SNP.16616	17	154
SNP.16617	10	47
SNP.16618	10	47
SNP.16619	14	200
SNP.16620	17	123
SNP.16621	10	104
SNP.16622	14	200
SNP.16623	6	172
SNP.16624	20	166
SNP.16625	19	182
SNP.16626	19	182
SNP.16627	16	143
SNP.16628	2	144
SNP.16629	5	51
SNP.16630	4	26
SNP.16631	4	26
SNP.16632	4	26
SNP.16633	4	26
SNP.16634	15	310
SNP.16635	10	41
SNP.16636	20	173
SNP.16637	20	163
SNP.16638	1	242
SNP.16639	1	242
SNP.16640	10	79
SNP.16641	10	79
SNP.16642	18	33
SNP.16643	13	226
SNP.16644	5	159
SNP.16645	9	87
SNP.16646	5	195
SNP.16647	5	195
SNP.16648	5	195
SNP.16649	19	191
SNP.16650	2	102
SNP.16651	2	102
SNP.16652	8	129
SNP.16653	4	71
SNP.16654	17	83
SNP.16655	19	177
SNP.16656	20	184
SNP.16657	3	164
SNP.16658	3	164
SNP.16659	19	127
SNP.16660	19	127
SNP.16661	8	175
SNP.16662	5	225
SNP.16663	5	225
SNP.16664	5	225
SNP.16665	17	123
SNP.16666	7	27
SNP.16667	7	27
SNP.16668	20	25
SNP.16669	2	255
SNP.16670	13	217
SNP.16671	16	234
SNP.16672	4	72
SNP.16673	4	72
SNP.16674	16	237
SNP.16675	1	255
SNP.16676	8	249
SNP.16677	8	20
SNP.16678	8	249
SNP.16679	8	151
SNP.16680	8	149
SNP.16681	8	20
SNP.16682	8	54
SNP.16683	4	116
SNP.16684	18	24
SNP.16685	5	224
SNP.16686	4	214
SNP.16687	4	116
SNP.16688	8	149
SNP.16689	8	186
SNP.16690	16	40
SNP.16691	9	73
SNP.16692	9	73
SNP.16693	4	233
SNP.16694	21	248
SNP.16695	6	177
SNP.16696	6	177
SNP.16697	5	150
SNP.16698	13	230
SNP.16699	13	230
SNP.16700	4	116
SNP.16701	19	193
SNP.16702	19	177
SNP.16703	16	190
SNP.16704	17	159
SNP.16705	1	148
SNP.16706	1	145
SNP.16707	1	145
SNP.16708	19	53
SNP.16709	10	89
SNP.16710	2	223
SNP.16711	2	223
SNP.16712	14	238
SNP.16713	8	141
SNP.16714	1	231
SNP.16715	4	240
SNP.16716	13	59
SNP.16717	13	59
SNP.16718	19	100
SNP.16719	19	267
SNP.16720	8	253
SNP.16721	2	70
SNP.16722	16	151
SNP.16723	2	70
SNP.16724	3	164
SNP.16725	2	176
SNP.16726	14	266
SNP.16727	14	266
SNP.16728	19	272
SNP.16729	19	272
SNP.16730	17	32
SNP.16731	17	191
SNP.16732	17	191
SNP.16733	19	191
SNP.16734	5	266
SNP.16735	7	139
SNP.16736	4	46
SNP.16737	1	255
SNP.16738	13	149
SNP.16739	13	149
SNP.16740	20	0
SNP.16741	8	73
SNP.16742	1	255
SNP.16743	17	182
SNP.16744	2	223
SNP.16745	14	93
SNP.16746	10	41
SNP.16747	10	41
SNP.16748	17	182
SNP.16749	17	182
SNP.16750	16	40
SNP.16751	7	254
SNP.16752	5	104
SNP.16753	14	220
SNP.16754	17	112
SNP.16755	2	286
SNP.16756	11	126
SNP.16757	16	0
SNP.16758	16	0
SNP.16759	17	112
SNP.16760	17	112
SNP.16761	9	142
SNP.16762	21	333
SNP.16763	19	177
SNP.16764	8	160
SNP.16765	13	51
SNP.16766	20	155
SNP.16767	12	63
SNP.16768	17	100
SNP.16769	13	188
SNP.16770	10	80
SNP.16771	10	80
SNP.16772	10	80
SNP.16773	8	168
SNP.16774	8	168
SNP.16775	8	168
SNP.16776	5	224
SNP.16777	8	200
SNP.16778	7	135
SNP.16779	19	177
SNP.16780	13	149
SNP.16781	20	163
SNP.16782	20	163
SNP.16783	20	27
SNP.16784	2	198
SNP.16785	19	84
SNP.16786	5	216
SNP.16787	8	282
SNP.16788	11	63
SNP.16789	5	141
SNP.16790	13	215
SNP.16791	13	215
SNP.16792	13	215
SNP.16793	11	112
SNP.16794	1	94
SNP.16795	2	207
SNP.16796	6	167
SNP.16797	1	261
SNP.16798	1	261
SNP.16799	20	157
SNP.16800	8	112
SNP.16801	5	166
SNP.16802	2	182
SNP.16803	10	98
SNP.16804	10	98
SNP.16805	8	169
SNP.16806	10	94
SNP.16807	16	175
SNP.16808	19	48
SNP.16809	2	169
SNP.16810	2	169
SNP.16811	4	21
SNP.16812	20	58
SNP.16813	20	58
SNP.16814	20	58
SNP.16815	20	58
SNP.16816	1	255
SNP.16817	17	157
SNP.16818	11	135
SNP.16819	16	52
SNP.16820	20	32
SNP.16821	19	45
SNP.16822	8	73
SNP.16823	8	73
SNP.16824	8	72
SNP.16825	5	224
SNP.16826	2	133
SNP.16827	13	232
SNP.16828	13	230
SNP.16829	13	230
SNP.16830	11	126
SNP.16831	17	89
SNP.16832	14	254
SNP.16833	10	0
SNP.16834	10	0
SNP.16835	14	277
SNP.16836	14	277
SNP.16837	16	0
SNP.16838	8	177
SNP.16839	17	86
SNP.16840	20	123
SNP.16841	19	182
SNP.16842	19	174
SNP.16843	19	191
SNP.16844	5	159
SNP.16845	5	159
SNP.16846	13	72
SNP.16847	13	72
SNP.16848	4	222
SNP.16849	4	222
SNP.16850	1	63
SNP.16851	16	0
SNP.16852	17	77
SNP.16853	17	77
SNP.16854	4	126
SNP.16855	4	85
SNP.16856	20	119
SNP.16857	20	119
SNP.16858	14	248
SNP.16859	13	232
SNP.16860	10	179
SNP.16861	10	179
SNP.16862	10	179
SNP.16863	5	1
SNP.16864	5	1
SNP.16865	7	169
SNP.16866	14	212
SNP.16867	4	21
SNP.16868	8	64
SNP.16869	4	46
SNP.16870	8	73
SNP.16871	19	310
SNP.16872	10	74
SNP.16873	16	106
SNP.16874	5	266
SNP.16875	14	135
SNP.16876	8	189
SNP.16877	8	189
SNP.16878	1	63
SNP.16879	20	145
SNP.16880	20	145
SNP.16881	16	0
SNP.16882	7	88
SNP.16883	2	181
SNP.16884	2	177
SNP.16885	5	266
SNP.16886	7	253
SNP.16887	5	266
SNP.16888	5	266
SNP.16889	17	83
SNP.16890	20	181
SNP.16891	18	212
SNP.16892	5	162
SNP.16893	16	152
SNP.16894	8	175
SNP.16895	21	327
SNP.16896	13	178
SNP.16897	20	98
SNP.16898	20	98
SNP.16899	20	98
SNP.16900	4	136
SNP.16901	19	174
SNP.16902	19	174
SNP.16903	2	141
SNP.16904	7	229
SNP.16905	7	135
SNP.16906	17	34
SNP.16907	8	149
SNP.16908	8	141
SNP.16909	8	141
SNP.16910	8	141
SNP.16911	3	164
SNP.16912	10	179
SNP.16913	1	139
SNP.16914	1	139
SNP.16915	18	270
SNP.16916	3	0
SNP.16917	3	0
SNP.16918	19	51
SNP.16919	7	58
SNP.16920	7	58
SNP.16921	7	58
SNP.16922	8	211
SNP.16923	10	74
SNP.16924	17	116
SNP.16925	1	71
SNP.16926	1	71
SNP.16927	16	106
SNP.16928	1	139
SNP.16929	5	159
SNP.16930	5	159
SNP.16931	19	181
SNP.16932	8	73
SNP.16933	11	159
SNP.16934	14	174
SNP.16935	16	71
SNP.16936	13	154
SNP.16937	3	142
SNP.16938	11	126
SNP.16939	5	134
SNP.16940	20	187
SNP.16941	4	34
SNP.16942	15	155
SNP.16943	19	117
SNP.16944	5	51
SNP.16945	8	73
SNP.16946	19	240
SNP.16947	14	247
SNP.16948	11	101
SNP.16949	9	115
SNP.16950	8	248
SNP.16951	8	248
SNP.16952	1	114
SNP.16953	17	89
SNP.16954	1	173
SNP.16955	1	173
SNP.16956	14	22
SNP.16957	5	224
SNP.16958	5	224
SNP.16959	14	22
SNP.16960	7	48
SNP.16961	14	199
SNP.16962	5	157
SNP.16963	5	117
SNP.16964	5	117
SNP.16965	19	84
SNP.16966	19	179
SNP.16967	17	123
SNP.16968	20	0
SNP.16969	20	114
SNP.16970	11	129
SNP.16971	1	63
SNP.16972	1	139
SNP.16973	5	141
SNP.16974	11	97
SNP.16975	7	254
SNP.16976	7	254
SNP.16977	6	21
SNP.16978	16	218
SNP.16979	2	147
SNP.16980	14	316
SNP.16981	14	316
SNP.16982	20	155
SNP.16983	14	25
SNP.16984	16	143
SNP.16985	19	67
SNP.16986	19	67
SNP.16987	1	110
SNP.16988	8	73
SNP.16989	17	184
SNP.16990	13	175
SNP.16991	4	34
SNP.16992	17	92
SNP.16993	7	129
SNP.16994	7	129
SNP.16995	7	129
SNP.16996	8	173
SNP.16997	18	150
SNP.16998	8	161
SNP.16999	19	53
SNP.17000	17	114
SNP.17001	19	53
SNP.17002	7	134
SNP.17003	17	114
SNP.17004	17	32
SNP.17005	15	310
SNP.17006	15	310
SNP.17007	19	230
SNP.17008	19	230
SNP.17009	8	168
SNP.17010	16	184
SNP.17011	11	39
SNP.17012	14	117
SNP.17013	17	213
SNP.17014	5	177
SNP.17015	7	51
SNP.17016	7	51
SNP.17017	20	135
SNP.17018	10	18
SNP.17019	17	202
SNP.17020	17	202
SNP.17021	17	202
SNP.17022	20	231
SNP.17023	1	134
SNP.17024	10	101
SNP.17025	1	69
SNP.17026	3	220
SNP.17027	13	75
SNP.17028	2	182
SNP.17029	2	182
SNP.17030	2	182
SNP.17031	2	184
SNP.17032	2	184
SNP.17033	17	149
SNP.17034	13	232
SNP.17035	8	168
SNP.17036	5	104
SNP.17037	17	89
SNP.17038	7	91
SNP.17039	18	270
SNP.17040	18	270
SNP.17041	16	152
SNP.17042	13	128
SNP.17043	14	198
SNP.17044	20	33
SNP.17045	20	33
SNP.17046	20	32
SNP.17047	20	32
SNP.17048	21	28
SNP.17049	10	129
SNP.17050	19	56
SNP.17051	5	129
SNP.17052	4	97
SNP.17053	2	22
SNP.17054	2	133
SNP.17055	19	183
SNP.17056	8	233
SNP.17057	5	127
SNP.17058	2	133
SNP.17059	2	133
SNP.17060	20	42
SNP.17061	2	147
SNP.17062	4	136
SNP.17063	2	70
SNP.17064	14	275
SNP.17065	14	275
SNP.17066	4	126
SNP.17067	4	126
SNP.17068	15	151
SNP.17069	5	159
SNP.17070	8	64
SNP.17071	8	201
SNP.17072	20	139
SNP.17073	20	33
SNP.17074	10	216
SNP.17075	5	104
SNP.17076	10	89
SNP.17077	10	89
SNP.17078	20	20
SNP.17079	17	137
SNP.17080	20	177
SNP.17081	14	240
SNP.17082	14	240
SNP.17083	14	240
SNP.17084	5	134
SNP.17085	5	134
SNP.17086	4	136
SNP.17087	16	196
SNP.17088	16	196
SNP.17089	14	103
SNP.17090	8	140
SNP.17091	1	71
SNP.17092	17	121
SNP.17093	5	127
SNP.17094	16	206
SNP.17095	7	136
SNP.17096	5	126
SNP.17097	14	254
SNP.17098	8	200
SNP.17099	4	36
SNP.17100	8	169
SNP.17101	8	169
SNP.17102	9	277
SNP.17103	7	51
SNP.17104	20	132
SNP.17105	4	214
SNP.17106	4	214
SNP.17107	5	132
SNP.17108	16	55
SNP.17109	9	269
SNP.17110	9	269
SNP.17111	1	69
SNP.17112	19	181
SNP.17113	4	133
SNP.17114	4	133
SNP.17115	5	120
SNP.17116	2	230
SNP.17117	1	63
SNP.17118	1	63
SNP.17119	16	159
SNP.17120	4	128
SNP.17121	5	120
SNP.17122	2	230
SNP.17123	17	114
SNP.17124	8	233
SNP.17125	14	22
SNP.17126	14	22
SNP.17127	20	168
SNP.17128	14	114
SNP.17129	13	230
SNP.17130	13	230
SNP.17131	7	237
SNP.17132	10	79
SNP.17133	3	242
SNP.17134	3	242
SNP.17135	19	174
SNP.17136	8	262
SNP.17137	6	21
SNP.17138	6	21
SNP.17139	5	161
SNP.17140	17	31
SNP.17141	17	31
SNP.17142	14	220
SNP.17143	1	242
SNP.17144	8	190
SNP.17145	8	200
SNP.17146	1	145
SNP.17147	19	117
SNP.17148	17	189
SNP.17149	20	67
SNP.17150	14	114
SNP.17151	16	184
SNP.17152	4	71
SNP.17153	16	184
SNP.17154	8	232
SNP.17155	8	232
SNP.17156	17	114
SNP.17157	19	105
SNP.17158	19	225
SNP.17159	5	114
SNP.17160	20	173
SNP.17161	8	262
SNP.17162	8	149
SNP.17163	11	1
SNP.17164	11	1
SNP.17165	21	73
SNP.17166	8	248
SNP.17167	8	227
SNP.17168	21	28
SNP.17169	9	87
SNP.17170	5	156
SNP.17171	7	130
SNP.17172	7	130
SNP.17173	2	200
SNP.17174	2	200
SNP.17175	1	231
SNP.17176	19	117
SNP.17177	5	161
SNP.17178	13	230
SNP.17179	10	74
SNP.17180	10	74
SNP.17181	20	29
SNP.17182	20	29
SNP.17183	20	29
SNP.17184	1	173
SNP.17185	5	53
SNP.17186	5	53
SNP.17187	19	124
SNP.17188	8	214
SNP.17189	21	333
SNP.17190	21	333
SNP.17191	8	214
SNP.17192	19	47
SNP.17193	19	47
SNP.17194	16	218
SNP.17195	3	205
SNP.17196	3	205
SNP.17197	20	185
SNP.17198	20	185
SNP.17199	17	110
SNP.17200	17	110
SNP.17201	20	147
SNP.17202	15	310
SNP.17203	4	185
SNP.17204	4	185
SNP.17205	20	139
SNP.17206	16	235
SNP.17207	16	235
SNP.17208	19	257
SNP.17209	19	257
SNP.17210	1	23
SNP.17211	1	24
SNP.17212	5	62
SNP.17213	2	102
SNP.17214	10	18
SNP.17215	20	145
SNP.17216	10	18
SNP.17217	17	47
SNP.17218	14	173
SNP.17219	7	270
SNP.17220	7	270
SNP.17221	7	270
SNP.17222	20	65
SNP.17223	8	82
SNP.17224	4	21
SNP.17225	4	21
SNP.17226	4	21
SNP.17227	8	245
SNP.17228	11	126
SNP.17229	11	126
SNP.17230	19	84
SNP.17231	16	147
SNP.17232	9	45
SNP.17233	17	123
SNP.17234	17	123
SNP.17235	21	215
SNP.17236	18	275
SNP.17237	16	218
SNP.17238	7	254
SNP.17239	2	141
SNP.17240	5	266
SNP.17241	5	266
SNP.17242	20	0
SNP.17243	1	148
SNP.17244	19	47
SNP.17245	11	135
SNP.17246	8	222
SNP.17247	3	215
SNP.17248	3	215
SNP.17249	3	215
SNP.17250	7	69
SNP.17251	14	275
SNP.17252	5	136
SNP.17253	14	275
SNP.17254	19	53
SNP.17255	19	183
SNP.17256	5	104
SNP.17257	19	183
SNP.17258	2	174
SNP.17259	2	174
SNP.17260	2	162
SNP.17261	2	165
SNP.17262	20	123
SNP.17263	19	183
SNP.17264	20	126
SNP.17265	20	126
SNP.17266	14	104
SNP.17267	20	180
SNP.17268	5	134
SNP.17269	14	104
SNP.17270	6	173
SNP.17271	20	132
SNP.17272	14	76
SNP.17273	10	226
SNP.17274	8	233
SNP.17275	21	169
SNP.17276	15	87
SNP.17277	2	133
SNP.17278	6	167
SNP.17279	8	245
SNP.17280	5	159
SNP.17281	5	70
SNP.17282	10	56
SNP.17283	19	177
SNP.17284	1	71
SNP.17285	8	160
SNP.17286	20	31
SNP.17287	19	45
SNP.17288	19	45
SNP.17289	19	45
SNP.17290	19	55
SNP.17291	19	240
SNP.17292	19	240
SNP.17293	7	253
SNP.17294	10	112
SNP.17295	17	121
SNP.17296	2	213
SNP.17297	2	213
SNP.17298	14	56
SNP.17299	20	24
SNP.17300	1	182
SNP.17301	1	182
SNP.17302	17	114
SNP.17303	19	100
SNP.17304	4	128
SNP.17305	8	175
SNP.17306	5	159
SNP.17307	14	25
SNP.17308	2	158
SNP.17309	7	27
SNP.17310	5	104
SNP.17311	5	114
SNP.17312	17	32
SNP.17313	17	32
SNP.17314	19	156
SNP.17315	20	190
SNP.17316	20	25
SNP.17317	20	247
SNP.17318	19	177
SNP.17319	17	89
SNP.17320	17	89
SNP.17321	17	89
SNP.17322	8	168
SNP.17323	20	18
SNP.17324	4	126
SNP.17325	4	116
SNP.17326	1	32
SNP.17327	19	105
SNP.17328	16	40
SNP.17329	16	40
SNP.17330	8	253
SNP.17331	6	177
SNP.17332	6	177
SNP.17333	6	177
SNP.17334	5	228
SNP.17335	19	179
SNP.17336	2	207
SNP.17337	14	93
SNP.17338	14	93
SNP.17339	9	29
SNP.17340	20	163
SNP.17341	16	190
SNP.17342	8	50
SNP.17343	9	284
SNP.17344	8	50
SNP.17345	8	249
SNP.17346	4	0
SNP.17347	15	155
SNP.17348	4	240
SNP.17349	15	169
SNP.17350	19	201
SNP.17351	19	169
SNP.17352	8	129
SNP.17353	8	129
SNP.17354	8	129
SNP.17355	17	158
SNP.17356	11	159
SNP.17357	13	229
SNP.17358	7	130
SNP.17359	8	192
SNP.17360	17	112
SNP.17361	13	229
SNP.17362	14	295
SNP.17363	13	215
SNP.17364	8	149
SNP.17365	19	56
SNP.17366	7	130
SNP.17367	17	114
SNP.17368	10	129
SNP.17369	10	129
SNP.17370	2	209
SNP.17371	14	76
SNP.17372	2	177
SNP.17373	14	93
SNP.17374	14	93
SNP.17375	19	100
SNP.17376	20	18
SNP.17377	16	151
SNP.17378	13	229
SNP.17379	19	271
SNP.17380	19	271
SNP.17381	13	230
SNP.17382	2	188
SNP.17383	2	188
SNP.17384	5	137
SNP.17385	6	108
SNP.17386	4	116
SNP.17387	5	166
SNP.17388	1	144
SNP.17389	1	144
SNP.17390	1	104
SNP.17391	1	104
SNP.17392	5	51
SNP.17393	2	214
SNP.17394	14	104
SNP.17395	2	242
SNP.17396	14	81
SNP.17397	4	161
SNP.17398	10	223
SNP.17399	5	197
SNP.17400	4	116
SNP.17401	20	190
SNP.17402	5	175
SNP.17403	20	168
SNP.17404	8	64
SNP.17405	8	82
SNP.17406	8	82
SNP.17407	2	156
SNP.17408	2	156
SNP.17409	10	112
SNP.17410	15	317
SNP.17411	5	171
SNP.17412	2	147
SNP.17413	5	266
SNP.17414	5	266
SNP.17415	19	117
SNP.17416	17	232
SNP.17417	2	177
SNP.17418	2	177
SNP.17419	2	177
SNP.17420	4	126
SNP.17421	2	268
SNP.17422	2	268
SNP.17423	2	268
SNP.17424	2	268
SNP.17425	16	143
SNP.17426	20	25
SNP.17427	20	25
SNP.17428	14	198
SNP.17429	19	105
SNP.17430	19	105
SNP.17431	11	143
SNP.17432	19	177
SNP.17433	2	106
SNP.17434	4	234
SNP.17435	4	234
SNP.17436	4	234
SNP.17437	4	234
SNP.17438	3	234
SNP.17439	3	234
SNP.17440	3	234
SNP.17441	17	83
SNP.17442	8	168
SNP.17443	14	57
SNP.17444	14	57
SNP.17445	19	271
SNP.17446	19	271
SNP.17447	16	17
SNP.17448	7	279
SNP.17449	7	307
SNP.17450	13	215
SNP.17451	13	215
SNP.17452	16	237
SNP.17453	8	214
SNP.17454	8	214
SNP.17455	19	193
SNP.17456	20	182
SNP.17457	20	182
SNP.17458	20	27
SNP.17459	8	54
SNP.17460	19	53
SNP.17461	20	65
SNP.17462	20	27
SNP.17463	13	166
SNP.17464	14	81
SNP.17465	17	33
SNP.17466	10	41
SNP.17467	17	147
SNP.17468	10	89
SNP.17469	10	89
SNP.17470	10	89
SNP.17471	19	195
SNP.17472	8	50
SNP.17473	7	56
SNP.17474	13	187
SNP.17475	17	33
SNP.17476	5	131
SNP.17477	14	171
SNP.17478	19	100
SNP.17479	21	250
SNP.17480	21	250
SNP.17481	5	190
SNP.17482	1	261
SNP.17483	2	147
SNP.17484	8	20
SNP.17485	10	198
SNP.17486	16	190
SNP.17487	5	177
SNP.17488	5	177
SNP.17489	5	177
SNP.17490	19	282
SNP.17491	1	32
SNP.17492	20	110
SNP.17493	13	215
SNP.17494	17	31
SNP.17495	16	72
SNP.17496	19	195
SNP.17497	17	123
SNP.17498	2	133
SNP.17499	8	200
SNP.17500	5	117
SNP.17501	13	232
SNP.17502	17	154
SNP.17503	13	232
SNP.17504	14	247
SNP.17505	17	112
SNP.17506	8	206
SNP.17507	8	206
SNP.17508	3	206
SNP.17509	10	98
SNP.17510	13	191
SNP.17511	1	144
SNP.17512	10	222
SNP.17513	6	179
SNP.17514	1	144
SNP.17515	14	25
SNP.17516	20	151
SNP.17517	20	151
SNP.17518	5	62
SNP.17519	5	171
SNP.17520	17	114
SNP.17521	17	114
SNP.17522	13	223
SNP.17523	8	206
SNP.17524	14	173
SNP.17525	1	24
SNP.17526	1	24
SNP.17527	17	123
SNP.17528	5	171
SNP.17529	5	171
SNP.17530	11	97
SNP.17531	18	212
SNP.17532	14	57
SNP.17533	5	129
SNP.17534	5	129
SNP.17535	5	129
SNP.17536	13	222
SNP.17537	20	132
SNP.17538	13	178
SNP.17539	13	178
SNP.17540	7	270
SNP.17541	7	270
SNP.17542	7	271
SNP.17543	5	127
SNP.17544	6	107
SNP.17545	6	107
SNP.17546	6	107
SNP.17547	5	266
SNP.17548	15	288
SNP.17549	20	37
SNP.17550	20	37
SNP.17551	20	37
SNP.17552	15	288
SNP.17553	17	86
SNP.17554	8	20
SNP.17555	8	20
SNP.17556	2	116
SNP.17557	13	223
SNP.17558	19	282
SNP.17559	10	101
SNP.17560	17	230
SNP.17561	8	160
SNP.17562	8	169
SNP.17563	16	107
SNP.17564	5	96
SNP.17565	5	96
SNP.17566	5	96
SNP.17567	7	270
SNP.17568	7	270
SNP.17569	17	202
SNP.17570	20	116
SNP.17571	19	117
SNP.17572	19	124
SNP.17573	19	124
SNP.17574	13	25
SNP.17575	4	116
SNP.17576	4	116
SNP.17577	4	116
SNP.17578	8	160
SNP.17579	8	160
SNP.17580	8	162
SNP.17581	8	162
SNP.17582	4	128
SNP.17583	20	188
SNP.17584	5	156
SNP.17585	19	193
SNP.17586	14	291
SNP.17587	4	137
SNP.17588	17	213
SNP.17589	17	213
SNP.17590	17	213
SNP.17591	9	229
SNP.17592	9	229
SNP.17593	7	107
SNP.17594	15	172
SNP.17595	8	249
SNP.17596	4	34
SNP.17597	4	34
SNP.17598	4	34
SNP.17599	20	168
SNP.17600	19	84
SNP.17601	20	168
SNP.17602	15	266
SNP.17603	5	215
SNP.17604	4	21
SNP.17605	20	119
SNP.17606	14	220
SNP.17607	20	23
SNP.17608	20	23
SNP.17609	19	127
SNP.17610	1	69
SNP.17611	19	201
SNP.17612	13	230
SNP.17613	13	230
SNP.17614	11	135
SNP.17615	9	284
SNP.17616	20	98
SNP.17617	17	114
SNP.17618	8	149
SNP.17619	8	168
SNP.17620	7	88
SNP.17621	7	129
SNP.17622	5	175
SNP.17623	5	175
SNP.17624	7	254
SNP.17625	14	57
SNP.17626	10	74
SNP.17627	20	88
SNP.17628	5	117
SNP.17629	16	175
SNP.17630	10	18
SNP.17631	10	18
SNP.17632	17	72
SNP.17633	14	290
SNP.17634	14	290
SNP.17635	14	277
SNP.17636	14	277
SNP.17637	16	56
SNP.17638	13	171
SNP.17639	14	174
SNP.17640	2	60
SNP.17641	8	201
SNP.17642	20	20
SNP.17643	13	230
SNP.17644	13	230
SNP.17645	17	121
SNP.17646	20	166
SNP.17647	5	51
SNP.17648	17	77
SNP.17649	2	286
SNP.17650	13	229
SNP.17651	18	203
SNP.17652	18	203
SNP.17653	18	190
SNP.17654	18	202
SNP.17655	7	130
SNP.17656	7	130
SNP.17657	19	53
SNP.17658	10	76
SNP.17659	20	64
SNP.17660	19	199
SNP.17661	2	184
SNP.17662	14	235
SNP.17663	13	224
SNP.17664	21	248
SNP.17665	8	149
SNP.17666	8	149
SNP.17667	8	149
SNP.17668	8	149
SNP.17669	19	45
SNP.17670	5	72
SNP.17671	20	18
SNP.17672	20	98
SNP.17673	20	98
SNP.17674	5	190
SNP.17675	19	194
SNP.17676	17	110
SNP.17677	13	59
SNP.17678	14	25
SNP.17679	2	103
SNP.17680	2	103
SNP.17681	14	57
SNP.17682	6	21
SNP.17683	16	223
SNP.17684	16	40
SNP.17685	20	163
SNP.17686	15	318
SNP.17687	4	21
SNP.17688	7	166
SNP.17689	4	21
SNP.17690	14	76
SNP.17691	17	31
SNP.17692	8	50
SNP.17693	5	156
SNP.17694	14	152
SNP.17695	8	202
SNP.17696	8	203
SNP.17697	5	122
SNP.17698	5	192
SNP.17699	7	88
SNP.17700	14	247
SNP.17701	6	57
SNP.17702	20	0
SNP.17703	17	34
SNP.17704	20	179
SNP.17705	17	34
SNP.17706	4	239
SNP.17707	5	64
SNP.17708	20	31
SNP.17709	16	223
SNP.17710	8	201
SNP.17711	10	79
SNP.17712	10	79
SNP.17713	20	187
SNP.17714	20	187
SNP.17715	20	187
SNP.17716	8	82
SNP.17717	20	188
SNP.17718	8	160
SNP.17719	8	160
SNP.17720	20	27
SNP.17721	20	27
SNP.17722	17	158
SNP.17723	1	104
SNP.17724	14	220
SNP.17725	14	220
SNP.17726	14	220
SNP.17727	17	163
SNP.17728	5	53
SNP.17729	8	192
SNP.17730	4	58
SNP.17731	20	29
SNP.17732	19	143
SNP.17733	2	156
SNP.17734	4	133
SNP.17735	5	161
SNP.17736	19	240
SNP.17737	19	240
SNP.17738	5	156
SNP.17739	19	67
SNP.17740	8	211
SNP.17741	20	31
SNP.17742	8	169
SNP.17743	2	203
SNP.17744	16	152
SNP.17745	13	187
SNP.17746	1	255
SNP.17747	19	55
SNP.17748	14	121
SNP.17749	18	135
SNP.17750	8	50
SNP.17751	8	50
SNP.17752	10	203
SNP.17753	7	1
SNP.17754	17	147
SNP.17755	17	147
SNP.17756	17	147
SNP.17757	19	39
SNP.17758	7	182
SNP.17759	2	184
SNP.17760	11	159
SNP.17761	2	184
SNP.17762	2	187
SNP.17763	8	200
SNP.17764	8	68
SNP.17765	8	82
SNP.17766	2	292
SNP.17767	20	20
SNP.17768	20	20
SNP.17769	4	126
SNP.17770	20	20
SNP.17771	14	85
SNP.17772	10	18
SNP.17773	17	72
SNP.17774	20	139
SNP.17775	5	132
SNP.17776	2	198
SNP.17777	2	198
SNP.17778	2	198
SNP.17779	20	0
SNP.17780	20	0
SNP.17781	1	63
SNP.17782	5	114
SNP.17783	14	22
SNP.17784	14	22
SNP.17785	7	41
SNP.17786	5	160
SNP.17787	14	308
SNP.17788	14	308
SNP.17789	14	308
SNP.17790	8	70
SNP.17791	16	146
SNP.17792	19	48
SNP.17793	19	48
SNP.17794	6	75
SNP.17795	6	75
SNP.17796	19	257
SNP.17797	19	174
SNP.17798	13	172
SNP.17799	19	39
SNP.17800	17	86
SNP.17801	10	79
SNP.17802	4	26
SNP.17803	4	26
SNP.17804	4	26
SNP.17805	2	165
SNP.17806	2	165
SNP.17807	20	31
SNP.17808	19	297
SNP.17809	19	297
SNP.17810	8	129
SNP.17811	17	224
SNP.17812	17	224
SNP.17813	20	33
SNP.17814	4	24
SNP.17815	8	149
SNP.17816	5	120
SNP.17817	13	100
SNP.17818	19	193
SNP.17819	4	46
SNP.17820	17	27
SNP.17821	1	130
SNP.17822	19	56
SNP.17823	7	107
SNP.17824	17	231
SNP.17825	14	76
SNP.17826	14	76
SNP.17827	15	16
SNP.17828	14	308
SNP.17829	14	308
SNP.17830	19	271
SNP.17831	18	209
SNP.17832	14	228
SNP.17833	19	176
SNP.17834	13	230
SNP.17835	19	181
SNP.17836	20	110
SNP.17837	19	55
SNP.17838	1	114
SNP.17839	8	129
SNP.17840	8	129
SNP.17841	20	123
SNP.17842	19	193
SNP.17843	19	193
SNP.17844	16	235
SNP.17845	13	178
SNP.17846	13	178
SNP.17847	16	0
SNP.17848	16	0
SNP.17849	1	182
SNP.17850	1	182
SNP.17851	1	69
SNP.17852	20	32
SNP.17853	20	32
SNP.17854	1	130
SNP.17855	16	184
SNP.17856	7	93
SNP.17857	7	93
SNP.17858	4	116
SNP.17859	1	139
SNP.17860	19	67
SNP.17861	20	42
SNP.17862	11	95
SNP.17863	8	129
SNP.17864	8	129
SNP.17865	8	149
SNP.17866	7	275
SNP.17867	7	275
SNP.17868	13	191
SNP.17869	8	129
SNP.17870	16	71
SNP.17871	14	199
SNP.17872	14	199
SNP.17873	7	135
SNP.17874	14	104
SNP.17875	19	193
SNP.17876	20	25
SNP.17877	20	25
SNP.17878	17	121
SNP.17879	20	42
SNP.17880	7	93
SNP.17881	5	25
SNP.17882	17	25
SNP.17883	10	234
SNP.17884	1	198
SNP.17885	10	79
SNP.17886	10	79
SNP.17887	1	110
SNP.17888	14	227
SNP.17889	5	48
SNP.17890	1	160
SNP.17891	13	226
SNP.17892	2	105
SNP.17893	20	37
SNP.17894	14	308
SNP.17895	8	201
SNP.17896	20	168
SNP.17897	8	175
SNP.17898	13	148
SNP.17899	19	322
SNP.17900	16	184
SNP.17901	5	122
SNP.17902	14	277
SNP.17903	5	161
SNP.17904	4	97
SNP.17905	19	316
SNP.17906	19	316
SNP.17907	17	83
SNP.17908	13	215
SNP.17909	13	215
SNP.17910	14	200
SNP.17911	10	73
SNP.17912	10	73
SNP.17913	17	215
SNP.17914	5	157
SNP.17915	9	29
SNP.17916	16	139
SNP.17917	10	101
SNP.17918	10	101
SNP.17919	10	101
SNP.17920	4	133
SNP.17921	8	232
SNP.17922	19	257
SNP.17923	1	182
SNP.17924	1	182
SNP.17925	15	322
SNP.17926	2	147
SNP.17927	2	147
SNP.17928	9	29
SNP.17929	9	29
SNP.17930	8	212
SNP.17931	5	156
SNP.17932	20	42
SNP.17933	4	34
SNP.17934	4	205
SNP.17935	4	196
SNP.17936	20	42
SNP.17937	20	42
SNP.17938	4	116
SNP.17939	7	57
SNP.17940	17	157
SNP.17941	8	180
SNP.17942	7	114
SNP.17943	7	114
SNP.17944	19	156
SNP.17945	11	135
SNP.17946	14	212
SNP.17947	13	226
SNP.17948	8	129
SNP.17949	8	129
SNP.17950	8	129
SNP.17951	17	182
SNP.17952	19	179
SNP.17953	14	200
SNP.17954	1	117
SNP.17955	1	266
SNP.17956	10	41
SNP.17957	11	135
SNP.17958	19	143
SNP.17959	10	198
SNP.17960	20	181
SNP.17961	4	137
SNP.17962	4	137
SNP.17963	20	134
SNP.17964	5	266
SNP.17965	4	24
SNP.17966	4	24
SNP.17967	17	121
SNP.17968	19	267
SNP.17969	17	123
SNP.17970	20	37
SNP.17971	16	40
SNP.17972	2	147
SNP.17973	19	100
SNP.17974	10	198
SNP.17975	16	40
SNP.17976	2	184
SNP.17977	2	184
SNP.17978	7	51
SNP.17979	18	270
SNP.17980	15	317
SNP.17981	16	184
SNP.17982	1	243
SNP.17983	19	179
SNP.17984	19	179
SNP.17985	8	140
SNP.17986	8	214
SNP.17987	7	129
SNP.17988	8	149
SNP.17989	5	131
SNP.17990	17	224
SNP.17991	8	141
SNP.17992	8	194
SNP.17993	19	225
SNP.17994	5	266
SNP.17995	16	190
SNP.17996	5	104
SNP.17997	4	58
SNP.17998	17	154
SNP.17999	1	173
SNP.18000	21	91
SNP.18001	11	121
SNP.18002	14	22
SNP.18003	5	133
SNP.18004	10	89
SNP.18005	13	228
SNP.18006	4	126
SNP.18007	17	92
SNP.18008	17	92
SNP.18009	10	136
SNP.18010	17	121
SNP.18011	17	154
SNP.18012	17	154
SNP.18013	5	60
SNP.18014	5	60
SNP.18015	20	151
SNP.18016	19	318
SNP.18017	16	190
SNP.18018	16	190
SNP.18019	20	110
SNP.18020	3	130
SNP.18021	15	236
SNP.18022	15	236
SNP.18023	7	48
SNP.18024	8	217
SNP.18025	10	104
SNP.18026	1	23
SNP.18027	17	139
SNP.18028	10	112
SNP.18029	11	135
SNP.18030	2	255
SNP.18031	2	255
SNP.18032	8	205
SNP.18033	16	59
SNP.18034	20	190
SNP.18035	20	190
SNP.18036	5	120
SNP.18037	19	179
SNP.18038	19	172
SNP.18039	19	169
SNP.18040	5	161
SNP.18041	5	150
SNP.18042	14	25
SNP.18043	19	320
SNP.18044	1	100
SNP.18045	14	46
SNP.18046	13	166
SNP.18047	13	166
SNP.18048	14	96
SNP.18049	13	228
SNP.18050	8	211
SNP.18051	4	222
SNP.18052	17	213
SNP.18053	5	159
SNP.18054	20	24
SNP.18055	20	24
SNP.18056	20	24
SNP.18057	10	41
SNP.18058	14	0
SNP.18059	14	22
SNP.18060	11	39
SNP.18061	11	39
SNP.18062	7	134
SNP.18063	19	201
SNP.18064	2	213
SNP.18065	5	266
SNP.18066	9	277
SNP.18067	10	80
SNP.18068	13	223
SNP.18069	13	223
SNP.18070	19	193
SNP.18071	13	231
SNP.18072	20	184
SNP.18073	2	147
SNP.18074	13	229
SNP.18075	9	284
SNP.18076	19	179
SNP.18077	16	40
SNP.18078	16	40
SNP.18079	19	193
SNP.18080	8	253
SNP.18081	10	74
SNP.18082	4	122
SNP.18083	17	224
SNP.18084	16	233
SNP.18085	18	150
SNP.18086	1	63
SNP.18087	7	58
SNP.18088	5	126
SNP.18089	4	237
SNP.18090	10	129
SNP.18091	2	106
SNP.18092	10	129
SNP.18093	17	147
SNP.18094	17	123
SNP.18095	15	318
SNP.18096	5	151
SNP.18097	5	151
SNP.18098	16	146
SNP.18099	17	69
SNP.18100	17	69
SNP.18101	11	159
SNP.18102	2	262
SNP.18103	13	223
SNP.18104	13	223
SNP.18105	5	126
SNP.18106	2	22
SNP.18107	8	82
SNP.18108	20	110
SNP.18109	17	154
SNP.18110	17	154
SNP.18111	8	190
SNP.18112	4	133
SNP.18113	5	266
SNP.18114	5	266
SNP.18115	19	179
SNP.18116	5	72
SNP.18117	14	93
SNP.18118	14	93
SNP.18119	4	136
SNP.18120	20	159
SNP.18121	3	206
SNP.18122	16	71
SNP.18123	20	88
SNP.18124	8	186
SNP.18125	4	26
SNP.18126	4	26
SNP.18127	4	26
SNP.18128	19	297
SNP.18129	17	228
SNP.18130	17	230
SNP.18131	16	60
SNP.18132	18	30
SNP.18133	18	30
SNP.18134	3	205
SNP.18135	8	20
SNP.18136	10	0
SNP.18137	4	97
SNP.18138	18	276
SNP.18139	17	83
SNP.18140	17	83
SNP.18141	17	83
SNP.18142	17	83
SNP.18143	5	155
SNP.18144	20	142
SNP.18145	10	95
SNP.18146	17	77
SNP.18147	17	77
SNP.18148	8	149
SNP.18149	8	149
SNP.18150	19	15
SNP.18151	12	123
SNP.18152	19	193
SNP.18153	6	78
SNP.18154	8	129
SNP.18155	20	25
SNP.18156	20	173
SNP.18157	5	134
SNP.18158	8	151
SNP.18159	10	198
SNP.18160	10	198
SNP.18161	1	94
SNP.18162	1	94
SNP.18163	3	139
SNP.18164	12	55
SNP.18165	7	254
SNP.18166	8	82
SNP.18167	16	126
SNP.18168	14	28
SNP.18169	21	178
SNP.18170	14	220
SNP.18171	8	186
SNP.18172	17	77
SNP.18173	17	77
SNP.18174	10	101
SNP.18175	8	177
SNP.18176	5	107
SNP.18177	16	149
SNP.18178	5	107
SNP.18179	2	232
SNP.18180	1	242
SNP.18181	8	180
SNP.18182	7	141
SNP.18183	1	171
SNP.18184	5	132
SNP.18185	19	84
SNP.18186	19	84
SNP.18187	8	200
SNP.18188	4	34
SNP.18189	4	34
SNP.18190	8	200
SNP.18191	10	129
SNP.18192	13	25
SNP.18193	7	270
SNP.18194	2	156
SNP.18195	11	106
SNP.18196	19	127
SNP.18197	14	22
SNP.18198	8	160
SNP.18199	13	84
SNP.18200	10	89
SNP.18201	10	89
SNP.18202	10	41
SNP.18203	10	41
SNP.18204	18	76
SNP.18205	21	178
SNP.18206	14	121
SNP.18207	14	121
SNP.18208	11	148
SNP.18209	21	178
SNP.18210	8	175
SNP.18211	15	126
SNP.18212	16	151
SNP.18213	19	39
SNP.18214	1	171
SNP.18215	20	65
SNP.18216	14	97
SNP.18217	14	25
SNP.18218	14	25
SNP.18219	2	162
SNP.18220	5	116
SNP.18221	14	85
SNP.18222	11	159
SNP.18223	11	159
SNP.18224	8	204
SNP.18225	17	114
SNP.18226	4	168
SNP.18227	17	114
SNP.18228	19	182
SNP.18229	18	1
SNP.18230	16	237
SNP.18231	17	114
SNP.18232	2	223
SNP.18233	8	200
SNP.18234	16	234
SNP.18235	17	83
SNP.18236	4	172
SNP.18237	17	104
SNP.18238	17	104
SNP.18239	14	22
SNP.18240	8	249
SNP.18241	5	157
SNP.18242	5	197
SNP.18243	4	21
SNP.18244	20	182
SNP.18245	20	187
SNP.18246	3	111
SNP.18247	8	204
SNP.18248	9	263
SNP.18249	4	21
SNP.18250	16	175
SNP.18251	16	175
SNP.18252	8	169
SNP.18253	8	160
SNP.18254	9	266
SNP.18255	19	193
SNP.18256	8	169
SNP.18257	10	56
SNP.18258	14	220
SNP.18259	1	231
SNP.18260	6	173
SNP.18261	4	36
SNP.18262	8	282
SNP.18263	8	280
SNP.18264	10	79
SNP.18265	19	179
SNP.18266	4	172
SNP.18267	6	167
SNP.18268	5	132
SNP.18269	16	159
SNP.18270	1	63
SNP.18271	5	132
SNP.18272	5	132
SNP.18273	14	220
SNP.18274	20	188
SNP.18275	21	170
SNP.18276	20	173
SNP.18277	13	149
SNP.18278	13	217
SNP.18279	17	99
SNP.18280	13	230
SNP.18281	20	20
SNP.18282	20	20
SNP.18283	4	136
SNP.18284	16	51
SNP.18285	13	135
SNP.18286	10	234
SNP.18287	10	234
SNP.18288	17	147
SNP.18289	17	121
SNP.18290	16	153
SNP.18291	14	25
SNP.18292	14	25
SNP.18293	17	228
SNP.18294	1	71
SNP.18295	1	71
SNP.18296	5	104
SNP.18297	8	253
SNP.18298	2	147
SNP.18299	7	48
SNP.18300	14	267
SNP.18301	9	236
SNP.18302	9	236
SNP.18303	9	236
SNP.18304	5	131
SNP.18305	8	168
SNP.18306	16	206
SNP.18307	20	187
SNP.18308	8	173
SNP.18309	8	173
SNP.18310	1	139
SNP.18311	1	139
SNP.18312	8	169
SNP.18313	14	233
SNP.18314	14	233
SNP.18315	10	47
SNP.18316	16	0
SNP.18317	14	162
SNP.18318	20	184
SNP.18319	5	175
SNP.18320	5	123
SNP.18321	14	76
SNP.18322	17	34
SNP.18323	17	159
SNP.18324	16	146
SNP.18325	8	64
SNP.18326	16	146
SNP.18327	14	295
SNP.18328	13	230
SNP.18329	17	110
SNP.18330	17	104
SNP.18331	10	112
SNP.18332	8	222
SNP.18333	8	253
SNP.18334	21	246
SNP.18335	14	152
SNP.18336	19	169
SNP.18337	7	307
