# Supplementary material for: Ascertainment bias from imputation methods evaluation in wheat
Source: BMC Genomics. 2016 Oct 4;17:773. doi: 10.1186/s12864-016-3120-5 (PMC5050639; doi:10.1186/s12864-016-3120-5)
Supplement: Additional file 23: — Wheat GBS bin map for 25 % coverage. Markers, chromosome and position (bins) are presented as columns. (txt 287 kb) [file 12864_2016_3120_MOESM23_ESM.txt]

Additional file 23: Wheat GBS bin map for 25% coverage. Markers, chromosome and position (bins) are presented as columns.

marker	chromosome	position
1 SNP.1 14 22
2 SNP.2 19 240
3 SNP.3 17 220
4 SNP.4 13 51
5 SNP.5 16 40
6 SNP.6 20 131
7 SNP.7 1 198
8 SNP.8 2 141
9 SNP.9 8 70
10 SNP.10 8 70
11 SNP.11 17 83
12 SNP.12 10 204
13 SNP.13 8 141
14 SNP.14 16 143
15 SNP.15 14 310
16 SNP.16 13 229
17 SNP.17 13 230
18 SNP.18 13 230
19 SNP.19 13 84
20 SNP.20 17 154
21 SNP.21 20 37
22 SNP.22 2 147
23 SNP.23 16 17
24 SNP.24 21 0
25 SNP.25 19 195
26 SNP.26 20 177
27 SNP.27 10 89
28 SNP.28 13 229
29 SNP.29 2 292
30 SNP.30 13 232
31 SNP.31 13 232
32 SNP.32 13 232
33 SNP.33 7 253
34 SNP.34 13 223
35 SNP.35 1 255
36 SNP.36 1 255
37 SNP.37 4 128
38 SNP.38 8 70
39 SNP.39 19 195
40 SNP.40 20 0
41 SNP.41 1 71
42 SNP.42 8 217
43 SNP.43 6 170
44 SNP.44 15 318
45 SNP.45 10 98
46 SNP.46 17 34
47 SNP.47 17 34
48 SNP.48 20 37
49 SNP.49 8 186
50 SNP.50 11 112
51 SNP.51 11 112
52 SNP.52 11 112
53 SNP.53 10 95
54 SNP.54 5 146
55 SNP.55 14 81
56 SNP.56 7 143
57 SNP.57 2 169
58 SNP.58 6 57
59 SNP.59 1 171
60 SNP.60 8 217
61 SNP.61 20 65
62 SNP.62 8 211
63 SNP.63 1 139
64 SNP.64 1 141
65 SNP.65 17 116
66 SNP.66 19 271
67 SNP.67 13 230
68 SNP.68 20 123
69 SNP.69 4 85
70 SNP.70 5 51
71 SNP.71 21 0
72 SNP.72 1 110
73 SNP.73 4 178
74 SNP.74 20 42
75 SNP.75 8 175
76 SNP.76 9 169
77 SNP.77 9 169
78 SNP.78 1 71
79 SNP.79 19 84
80 SNP.80 5 126
81 SNP.81 8 175
82 SNP.82 9 213
83 SNP.83 19 322
84 SNP.84 20 247
85 SNP.85 20 247
86 SNP.86 6 77
87 SNP.87 2 165
88 SNP.88 20 33
89 SNP.89 10 79
90 SNP.90 10 79
91 SNP.91 14 254
92 SNP.92 8 186
93 SNP.93 8 186
94 SNP.94 13 228
95 SNP.95 5 227
96 SNP.96 13 175
97 SNP.97 4 233
98 SNP.98 13 230
99 SNP.99 17 158
100 SNP.100 17 158
101 SNP.101 17 158
102 SNP.102 2 209
103 SNP.103 8 203
104 SNP.104 1 257
105 SNP.105 9 284
106 SNP.106 5 224
107 SNP.107 19 225
108 SNP.108 18 30
109 SNP.109 12 53
110 SNP.110 5 141
111 SNP.111 5 141
112 SNP.112 14 295
113 SNP.113 14 275
114 SNP.114 5 104
115 SNP.115 4 34
116 SNP.116 20 145
117 SNP.117 5 144
118 SNP.118 5 146
119 SNP.119 10 216
120 SNP.120 16 139
121 SNP.121 13 72
122 SNP.122 13 72
123 SNP.123 13 72
124 SNP.124 10 80
125 SNP.125 10 80
126 SNP.126 13 230
127 SNP.127 5 195
128 SNP.128 20 135
129 SNP.129 20 135
130 SNP.130 20 34
131 SNP.131 20 34
132 SNP.132 20 34
133 SNP.133 4 234
134 SNP.134 11 143
135 SNP.135 14 228
136 SNP.136 17 116
137 SNP.137 17 112
138 SNP.138 17 112
139 SNP.139 16 139
140 SNP.140 16 139
141 SNP.141 18 76
142 SNP.142 14 22
143 SNP.143 14 25
144 SNP.144 14 25
145 SNP.145 13 187
146 SNP.146 14 152
147 SNP.147 19 169
148 SNP.148 17 116
149 SNP.149 17 139
150 SNP.150 5 104
151 SNP.151 14 57
152 SNP.152 21 178
153 SNP.153 13 180
154 SNP.154 13 180
155 SNP.155 13 180
156 SNP.156 17 224
157 SNP.157 14 140
158 SNP.158 17 224
159 SNP.159 4 97
160 SNP.160 16 184
161 SNP.161 10 74
162 SNP.162 10 74
163 SNP.163 14 173
164 SNP.164 13 223
165 SNP.165 13 223
166 SNP.166 4 205
167 SNP.167 4 126
168 SNP.168 4 126
169 SNP.169 18 186
170 SNP.170 5 53
171 SNP.171 15 317
172 SNP.172 8 192
173 SNP.173 19 39
174 SNP.174 10 95
175 SNP.175 19 117
176 SNP.176 11 143
177 SNP.177 14 25
178 SNP.178 5 116
179 SNP.179 16 147
180 SNP.180 14 117
181 SNP.181 14 117
182 SNP.182 14 117
183 SNP.183 1 23
184 SNP.184 8 174
185 SNP.185 5 88
186 SNP.186 1 139
187 SNP.187 19 53
188 SNP.188 6 1
189 SNP.189 6 1
190 SNP.190 14 198
191 SNP.191 14 198
192 SNP.192 19 297
193 SNP.193 13 228
194 SNP.194 11 127
195 SNP.195 17 204
196 SNP.196 17 204
197 SNP.197 18 1
198 SNP.198 12 75
199 SNP.199 10 222
200 SNP.200 20 113
201 SNP.201 20 113
202 SNP.202 14 138
203 SNP.203 1 94
204 SNP.204 1 94
205 SNP.205 8 129
206 SNP.206 2 286
207 SNP.207 1 71
208 SNP.208 20 24
209 SNP.209 1 150
210 SNP.210 8 180
211 SNP.211 8 180
212 SNP.212 2 292
213 SNP.213 2 292
214 SNP.214 18 202
215 SNP.215 18 202
216 SNP.216 9 210
217 SNP.217 8 153
218 SNP.218 13 232
219 SNP.219 8 233
220 SNP.220 8 20
221 SNP.221 5 190
222 SNP.222 8 212
223 SNP.223 5 266
224 SNP.224 17 220
225 SNP.225 9 29
226 SNP.226 9 29
227 SNP.227 9 29
228 SNP.228 20 131
229 SNP.229 20 131
230 SNP.230 19 310
231 SNP.231 13 128
232 SNP.232 20 58
233 SNP.233 7 254
234 SNP.234 20 173
235 SNP.235 5 53
236 SNP.236 5 53
237 SNP.237 19 267
238 SNP.238 6 109
239 SNP.239 8 204
240 SNP.240 17 47
241 SNP.241 5 0
242 SNP.242 7 86
243 SNP.243 11 177
244 SNP.244 11 177
245 SNP.245 7 86
246 SNP.246 11 112
247 SNP.247 17 110
248 SNP.248 19 56
249 SNP.249 19 15
250 SNP.250 17 202
251 SNP.251 10 52
252 SNP.252 5 104
253 SNP.253 17 123
254 SNP.254 8 281
255 SNP.255 8 175
256 SNP.256 13 222
257 SNP.257 13 222
258 SNP.258 3 164
259 SNP.259 20 187
260 SNP.260 20 147
261 SNP.261 4 136
262 SNP.262 19 297
263 SNP.263 19 191
264 SNP.264 14 254
265 SNP.265 14 254
266 SNP.266 14 254
267 SNP.267 1 145
268 SNP.268 1 63
269 SNP.269 20 32
270 SNP.270 20 32
271 SNP.271 11 135
272 SNP.272 20 132
273 SNP.273 5 104
274 SNP.274 3 205
275 SNP.275 4 97
276 SNP.276 2 213
277 SNP.277 4 24
278 SNP.278 8 227
279 SNP.279 8 227
280 SNP.280 19 177
281 SNP.281 13 230
282 SNP.282 17 83
283 SNP.283 19 156
284 SNP.284 19 156
285 SNP.285 20 65
286 SNP.286 5 48
287 SNP.287 19 15
288 SNP.288 7 134
289 SNP.289 19 84
290 SNP.290 20 37
291 SNP.291 20 37
292 SNP.292 3 33
293 SNP.293 18 33
294 SNP.294 8 168
295 SNP.295 13 229
296 SNP.296 10 79
297 SNP.297 10 79
298 SNP.298 11 104
299 SNP.299 14 138
300 SNP.300 5 228
301 SNP.301 18 174
302 SNP.302 5 120
303 SNP.303 5 120
304 SNP.304 2 144
305 SNP.305 10 146
306 SNP.306 8 54
307 SNP.307 20 126
308 SNP.308 20 126
309 SNP.309 7 279
310 SNP.310 17 83
311 SNP.311 17 83
312 SNP.312 17 159
313 SNP.313 5 144
314 SNP.314 5 144
315 SNP.315 3 234
316 SNP.316 6 172
317 SNP.317 4 234
318 SNP.318 20 123
319 SNP.319 20 123
320 SNP.320 5 127
321 SNP.321 4 126
322 SNP.322 19 195
323 SNP.323 10 56
324 SNP.324 10 56
325 SNP.325 13 228
326 SNP.326 13 51
327 SNP.327 20 132
328 SNP.328 2 133
329 SNP.329 20 132
330 SNP.330 13 229
331 SNP.331 14 247
332 SNP.332 14 247
333 SNP.333 13 218
334 SNP.334 1 134
335 SNP.335 19 242
336 SNP.336 13 217
337 SNP.337 14 114
338 SNP.338 7 275
339 SNP.339 17 139
340 SNP.340 19 177
341 SNP.341 4 116
342 SNP.342 13 230
343 SNP.343 5 132
344 SNP.344 5 162
345 SNP.345 3 227
346 SNP.346 7 41
347 SNP.347 7 41
348 SNP.348 7 41
349 SNP.349 7 48
350 SNP.350 19 193
351 SNP.351 19 193
352 SNP.352 1 130
353 SNP.353 15 93
354 SNP.354 16 159
355 SNP.355 16 159
356 SNP.356 16 190
357 SNP.357 8 203
358 SNP.358 5 150
359 SNP.359 13 230
360 SNP.360 13 215
361 SNP.361 17 92
362 SNP.362 5 225
363 SNP.363 20 145
364 SNP.364 17 92
365 SNP.365 19 199
366 SNP.366 20 126
367 SNP.367 20 126
368 SNP.368 21 215
369 SNP.369 11 159
370 SNP.370 11 177
371 SNP.371 2 176
372 SNP.372 2 176
373 SNP.373 2 176
374 SNP.374 13 185
375 SNP.375 13 185
376 SNP.376 13 185
377 SNP.377 20 187
378 SNP.378 20 187
379 SNP.379 16 234
380 SNP.380 17 83
381 SNP.381 11 177
382 SNP.382 1 63
383 SNP.383 3 142
384 SNP.384 20 24
385 SNP.385 4 24
386 SNP.386 7 237
387 SNP.387 15 288
388 SNP.388 5 159
389 SNP.389 14 46
390 SNP.390 14 0
391 SNP.391 1 242
392 SNP.392 1 242
393 SNP.393 8 168
394 SNP.394 5 60
395 SNP.395 21 150
396 SNP.396 17 230
397 SNP.397 17 230
398 SNP.398 17 230
399 SNP.399 1 100
400 SNP.400 1 0
401 SNP.401 1 0
402 SNP.402 8 233
403 SNP.403 20 159
404 SNP.404 2 198
405 SNP.405 2 198
406 SNP.406 10 129
407 SNP.407 20 165
408 SNP.408 14 266
409 SNP.409 14 25
410 SNP.410 14 25
411 SNP.411 3 130
412 SNP.412 2 255
413 SNP.413 14 220
414 SNP.414 8 50
415 SNP.415 8 50
416 SNP.416 19 53
417 SNP.417 19 181
418 SNP.418 17 154
419 SNP.419 11 106
420 SNP.420 11 106
421 SNP.421 4 116
422 SNP.422 4 116
423 SNP.423 3 220
424 SNP.424 13 230
425 SNP.425 19 225
426 SNP.426 20 116
427 SNP.427 21 260
428 SNP.428 14 173
429 SNP.429 16 223
430 SNP.430 17 220
431 SNP.431 15 320
432 SNP.432 19 156
433 SNP.433 16 55
434 SNP.434 16 55
435 SNP.435 14 199
436 SNP.436 5 160
437 SNP.437 5 160
438 SNP.438 14 117
439 SNP.439 17 232
440 SNP.440 17 99
441 SNP.441 10 74
442 SNP.442 5 123
443 SNP.443 15 146
444 SNP.444 17 114
445 SNP.445 2 223
446 SNP.446 14 212
447 SNP.447 14 212
448 SNP.448 14 212
449 SNP.449 20 42
450 SNP.450 13 128
451 SNP.451 13 128
452 SNP.452 6 84
453 SNP.453 14 106
454 SNP.454 14 106
455 SNP.455 14 106
456 SNP.456 2 111
457 SNP.457 10 228
458 SNP.458 10 228
459 SNP.459 8 222
460 SNP.460 8 129
461 SNP.461 15 320
462 SNP.462 4 97
463 SNP.463 17 123
464 SNP.464 14 93
465 SNP.465 8 129
466 SNP.466 10 112
467 SNP.467 20 187
468 SNP.468 10 47
469 SNP.469 20 165
470 SNP.470 20 165
471 SNP.471 4 34
472 SNP.472 4 34
473 SNP.473 4 34
474 SNP.474 19 105
475 SNP.475 19 105
476 SNP.476 12 14
477 SNP.477 2 168
478 SNP.478 11 135
479 SNP.479 17 189
480 SNP.480 1 171
481 SNP.481 14 22
482 SNP.482 14 22
483 SNP.483 4 133
484 SNP.484 11 112
485 SNP.485 11 112
486 SNP.486 4 36
487 SNP.487 14 248
488 SNP.488 19 271
489 SNP.489 10 80
490 SNP.490 10 80
491 SNP.491 20 37
492 SNP.492 8 129
493 SNP.493 7 267
494 SNP.494 19 178
495 SNP.495 1 128
496 SNP.496 1 128
497 SNP.497 16 237
498 SNP.498 15 310
499 SNP.499 15 310
500 SNP.500 15 310
501 SNP.501 4 60
502 SNP.502 5 171
503 SNP.503 7 56
504 SNP.504 8 54
505 SNP.505 19 271
506 SNP.506 11 159
507 SNP.507 2 247
508 SNP.508 1 94
509 SNP.509 3 234
510 SNP.510 19 15
511 SNP.511 14 76
512 SNP.512 19 174
513 SNP.513 13 232
514 SNP.514 13 229
515 SNP.515 20 184
516 SNP.516 5 120
517 SNP.517 2 171
518 SNP.518 2 171
519 SNP.519 7 275
520 SNP.520 7 275
521 SNP.521 5 104
522 SNP.522 19 15
523 SNP.523 19 15
524 SNP.524 14 22
525 SNP.525 8 201
526 SNP.526 5 62
527 SNP.527 20 126
528 SNP.528 20 126
529 SNP.529 1 243
530 SNP.530 1 243
531 SNP.531 1 243
532 SNP.532 20 31
533 SNP.533 8 192
534 SNP.534 7 249
535 SNP.535 17 215
536 SNP.536 17 187
537 SNP.537 3 220
538 SNP.538 11 148
539 SNP.539 19 84
540 SNP.540 16 0
541 SNP.541 13 175
542 SNP.542 13 175
543 SNP.543 16 223
544 SNP.544 4 233
545 SNP.545 8 200
546 SNP.546 4 205
547 SNP.547 2 214
548 SNP.548 16 234
549 SNP.549 6 21
550 SNP.550 10 56
551 SNP.551 1 150
552 SNP.552 14 266
553 SNP.553 14 266
554 SNP.554 7 41
555 SNP.555 7 41
556 SNP.556 11 97
557 SNP.557 5 157
558 SNP.558 20 179
559 SNP.559 16 0
560 SNP.560 4 237
561 SNP.561 16 52
562 SNP.562 5 190
563 SNP.563 2 254
564 SNP.564 1 145
565 SNP.565 1 145
566 SNP.566 11 106
567 SNP.567 8 168
568 SNP.568 8 129
569 SNP.569 8 168
570 SNP.570 19 172
571 SNP.571 19 172
572 SNP.572 19 172
573 SNP.573 19 172
574 SNP.574 16 196
575 SNP.575 4 26
576 SNP.576 4 26
577 SNP.577 8 140
578 SNP.578 8 140
579 SNP.579 13 72
580 SNP.580 2 102
581 SNP.581 19 45
582 SNP.582 17 213
583 SNP.583 1 150
584 SNP.584 20 37
585 SNP.585 10 94
586 SNP.586 13 169
587 SNP.587 20 115
588 SNP.588 7 267
589 SNP.589 21 150
590 SNP.590 16 235
591 SNP.591 12 38
592 SNP.592 13 222
593 SNP.593 8 151
594 SNP.594 16 184
595 SNP.595 14 173
596 SNP.596 8 129
597 SNP.597 5 53
598 SNP.598 17 100
599 SNP.599 1 100
600 SNP.600 1 100
601 SNP.601 16 0
602 SNP.602 16 17
603 SNP.603 18 30
604 SNP.604 8 282
605 SNP.605 16 139
606 SNP.606 10 101
607 SNP.607 20 163
608 SNP.608 7 322
609 SNP.609 4 46
610 SNP.610 19 117
611 SNP.611 4 97
612 SNP.612 10 129
613 SNP.613 2 187
614 SNP.614 16 175
615 SNP.615 16 175
616 SNP.616 5 48
617 SNP.617 5 60
618 SNP.618 18 272
619 SNP.619 20 131
620 SNP.620 17 139
621 SNP.621 17 202
622 SNP.622 17 213
623 SNP.623 21 120
624 SNP.624 19 201
625 SNP.625 16 223
626 SNP.626 19 47
627 SNP.627 1 171
628 SNP.628 7 48
629 SNP.629 7 48
630 SNP.630 13 166
631 SNP.631 21 136
632 SNP.632 21 136
633 SNP.633 4 126
634 SNP.634 1 63
635 SNP.635 3 164
636 SNP.636 16 184
637 SNP.637 20 0
638 SNP.638 5 156
639 SNP.639 20 135
640 SNP.640 20 135
641 SNP.641 1 173
642 SNP.642 20 187
643 SNP.643 20 187
644 SNP.644 4 46
645 SNP.645 8 50
646 SNP.646 13 229
647 SNP.647 4 222
648 SNP.648 8 162
649 SNP.649 20 139
650 SNP.650 20 139
651 SNP.651 14 254
652 SNP.652 2 248
653 SNP.653 7 312
654 SNP.654 7 312
655 SNP.655 14 198
656 SNP.656 5 161
657 SNP.657 13 166
658 SNP.658 16 55
659 SNP.659 16 55
660 SNP.660 16 55
661 SNP.661 8 273
662 SNP.662 14 25
663 SNP.663 16 0
664 SNP.664 16 139
665 SNP.665 7 86
666 SNP.666 15 310
667 SNP.667 15 310
668 SNP.668 7 139
669 SNP.669 2 214
670 SNP.670 2 214
671 SNP.671 2 214
672 SNP.672 2 214
673 SNP.673 9 113
674 SNP.674 19 225
675 SNP.675 8 160
676 SNP.676 17 116
677 SNP.677 17 116
678 SNP.678 8 164
679 SNP.679 13 230
680 SNP.680 7 86
681 SNP.681 5 159
682 SNP.682 19 191
683 SNP.683 2 162
684 SNP.684 7 56
685 SNP.685 11 177
686 SNP.686 11 177
687 SNP.687 1 198
688 SNP.688 19 182
689 SNP.689 19 182
690 SNP.690 19 182
691 SNP.691 5 138
692 SNP.692 5 175
693 SNP.693 8 54
694 SNP.694 14 46
695 SNP.695 1 63
696 SNP.696 10 79
697 SNP.697 10 79
698 SNP.698 21 28
699 SNP.699 5 126
700 SNP.700 5 126
701 SNP.701 13 215
702 SNP.702 2 214
703 SNP.703 7 250
704 SNP.704 14 96
705 SNP.705 1 198
706 SNP.706 7 308
707 SNP.707 5 159
708 SNP.708 14 200
709 SNP.709 20 29
710 SNP.710 20 29
711 SNP.711 5 131
712 SNP.712 17 83
713 SNP.713 17 83
714 SNP.714 20 18
715 SNP.715 1 242
716 SNP.716 10 101
717 SNP.717 19 272
718 SNP.718 19 51
719 SNP.719 5 159
720 SNP.720 2 214
721 SNP.721 13 217
722 SNP.722 13 217
723 SNP.723 20 145
724 SNP.724 4 229
725 SNP.725 10 234
726 SNP.726 19 199
727 SNP.727 20 158
728 SNP.728 20 132
729 SNP.729 20 132
730 SNP.730 20 132
731 SNP.731 5 162
732 SNP.732 17 151
733 SNP.733 14 85
734 SNP.734 7 139
735 SNP.735 4 217
736 SNP.736 7 139
737 SNP.737 19 316
738 SNP.738 10 18
739 SNP.739 10 18
740 SNP.740 10 18
741 SNP.741 13 223
742 SNP.742 13 229
743 SNP.743 8 50
744 SNP.744 8 160
745 SNP.745 8 160
746 SNP.746 5 48
747 SNP.747 13 230
748 SNP.748 16 175
749 SNP.749 10 104
750 SNP.750 20 187
751 SNP.751 2 200
752 SNP.752 17 72
753 SNP.753 20 263
754 SNP.754 19 84
755 SNP.755 10 73
756 SNP.756 19 127
757 SNP.757 11 32
758 SNP.758 11 32
759 SNP.759 20 98
760 SNP.760 11 114
761 SNP.761 20 147
762 SNP.762 7 1
763 SNP.763 7 1
764 SNP.764 20 112
765 SNP.765 17 47
766 SNP.766 17 47
767 SNP.767 17 123
768 SNP.768 14 181
769 SNP.769 2 102
770 SNP.770 4 137
771 SNP.771 14 247
772 SNP.772 4 116
773 SNP.773 14 235
774 SNP.774 21 327
775 SNP.775 13 230
776 SNP.776 1 264
777 SNP.777 5 97
778 SNP.778 5 118
779 SNP.779 8 217
780 SNP.780 8 161
781 SNP.781 20 147
782 SNP.782 2 92
783 SNP.783 4 192
784 SNP.784 2 213
785 SNP.785 8 54
786 SNP.786 8 54
787 SNP.787 2 171
788 SNP.788 4 0
789 SNP.789 13 166
790 SNP.790 13 166
791 SNP.791 1 130
792 SNP.792 16 143
793 SNP.793 17 116
794 SNP.794 7 134
795 SNP.795 5 190
796 SNP.796 19 225
797 SNP.797 2 169
798 SNP.798 8 161
799 SNP.799 2 144
800 SNP.800 5 195
801 SNP.801 5 195
802 SNP.802 5 195
803 SNP.803 4 34
804 SNP.804 13 222
805 SNP.805 14 22
806 SNP.806 16 40
807 SNP.807 20 147
808 SNP.808 14 25
809 SNP.809 14 22
810 SNP.810 13 175
811 SNP.811 13 178
812 SNP.812 16 139
813 SNP.813 20 37
814 SNP.814 3 15
815 SNP.815 8 192
816 SNP.816 19 242
817 SNP.817 19 242
818 SNP.818 3 15
819 SNP.819 2 176
820 SNP.820 5 114
821 SNP.821 5 118
822 SNP.822 2 232
823 SNP.823 12 123
824 SNP.824 13 1
825 SNP.825 2 133
826 SNP.826 2 133
827 SNP.827 2 140
828 SNP.828 5 51
829 SNP.829 4 127
830 SNP.830 4 116
831 SNP.831 9 138
832 SNP.832 1 171
833 SNP.833 8 284
834 SNP.834 20 31
835 SNP.835 20 37
836 SNP.836 15 288
837 SNP.837 13 230
838 SNP.838 13 228
839 SNP.839 13 230
840 SNP.840 5 161
841 SNP.841 20 131
842 SNP.842 20 131
843 SNP.843 2 107
844 SNP.844 8 189
845 SNP.845 8 189
846 SNP.846 14 316
847 SNP.847 14 316
848 SNP.848 17 157
849 SNP.849 20 187
850 SNP.850 17 157
851 SNP.851 17 147
852 SNP.852 21 335
853 SNP.853 5 122
854 SNP.854 5 122
855 SNP.855 8 248
856 SNP.856 8 248
857 SNP.857 4 237
858 SNP.858 4 237
859 SNP.859 4 237
860 SNP.860 5 159
861 SNP.861 14 152
862 SNP.862 10 179
863 SNP.863 3 227
864 SNP.864 5 116
865 SNP.865 7 93
866 SNP.866 11 138
867 SNP.867 8 173
868 SNP.868 10 228
869 SNP.869 21 120
870 SNP.870 8 204
871 SNP.871 11 113
872 SNP.872 20 247
873 SNP.873 6 172
874 SNP.874 17 34
875 SNP.875 13 232
876 SNP.876 13 222
877 SNP.877 14 152
878 SNP.878 1 145
879 SNP.879 8 169
880 SNP.880 8 169
881 SNP.881 19 105
882 SNP.882 19 105
883 SNP.883 14 57
884 SNP.884 11 99
885 SNP.885 21 333
886 SNP.886 17 83
887 SNP.887 7 57
888 SNP.888 19 194
889 SNP.889 1 266
890 SNP.890 1 266
891 SNP.891 8 203
892 SNP.892 7 164
893 SNP.893 20 155
894 SNP.894 17 31
895 SNP.895 17 31
896 SNP.896 11 112
897 SNP.897 14 81
898 SNP.898 17 116
899 SNP.899 19 177
900 SNP.900 1 159
901 SNP.901 1 159
902 SNP.902 2 182
903 SNP.903 20 132
904 SNP.904 10 104
905 SNP.905 10 104
906 SNP.906 4 190
907 SNP.907 14 200
908 SNP.908 13 25
909 SNP.909 13 228
910 SNP.910 13 228
911 SNP.911 16 61
912 SNP.912 16 71
913 SNP.913 19 53
914 SNP.914 19 53
915 SNP.915 5 88
916 SNP.916 8 174
917 SNP.917 10 216
918 SNP.918 8 200
919 SNP.919 8 200
920 SNP.920 10 226
921 SNP.921 14 266
922 SNP.922 5 144
923 SNP.923 14 93
924 SNP.924 7 134
925 SNP.925 10 179
926 SNP.926 2 201
927 SNP.927 14 93
928 SNP.928 13 25
929 SNP.929 17 114
930 SNP.930 19 282
931 SNP.931 4 162
932 SNP.932 10 58
933 SNP.933 20 32
934 SNP.934 4 125
935 SNP.935 8 71
936 SNP.936 20 111
937 SNP.937 19 267
938 SNP.938 13 185
939 SNP.939 20 20
940 SNP.940 13 230
941 SNP.941 5 48
942 SNP.942 5 48
943 SNP.943 15 310
944 SNP.944 14 266
945 SNP.945 8 186
946 SNP.946 10 140
947 SNP.947 8 186
948 SNP.948 1 63
949 SNP.949 8 129
950 SNP.950 19 318
951 SNP.951 18 24
952 SNP.952 18 24
953 SNP.953 7 86
954 SNP.954 19 183
955 SNP.955 8 20
956 SNP.956 4 240
957 SNP.957 5 64
958 SNP.958 14 310
959 SNP.959 17 154
960 SNP.960 5 150
961 SNP.961 7 48
962 SNP.962 6 167
963 SNP.963 17 160
964 SNP.964 16 175
965 SNP.965 7 41
966 SNP.966 6 86
967 SNP.967 5 159
968 SNP.968 8 140
969 SNP.969 17 147
970 SNP.970 19 320
971 SNP.971 19 320
972 SNP.972 16 40
973 SNP.973 7 51
974 SNP.974 20 155
975 SNP.975 21 160
976 SNP.976 17 99
977 SNP.977 7 52
978 SNP.978 8 233
979 SNP.979 2 255
980 SNP.980 2 255
981 SNP.981 13 128
982 SNP.982 2 147
983 SNP.983 5 150
984 SNP.984 5 53
985 SNP.985 5 150
986 SNP.986 1 264
987 SNP.987 16 51
988 SNP.988 16 51
989 SNP.989 2 203
990 SNP.990 2 133
991 SNP.991 2 133
992 SNP.992 1 231
993 SNP.993 19 67
994 SNP.994 4 136
995 SNP.995 20 131
996 SNP.996 4 116
997 SNP.997 13 166
998 SNP.998 8 282
999 SNP.999 16 153
1000 SNP.1000 8 174
1001 SNP.1001 19 242
1002 SNP.1002 10 179
1003 SNP.1003 18 190
1004 SNP.1004 18 190
1005 SNP.1005 18 190
1006 SNP.1006 17 89
1007 SNP.1007 13 223
1008 SNP.1008 1 171
1009 SNP.1009 7 133
1010 SNP.1010 20 123
1011 SNP.1011 5 54
1012 SNP.1012 8 129
1013 SNP.1013 14 173
1014 SNP.1014 14 173
1015 SNP.1015 14 173
1016 SNP.1016 19 177
1017 SNP.1017 19 177
1018 SNP.1018 21 76
1019 SNP.1019 19 156
1020 SNP.1020 14 135
1021 SNP.1021 19 174
1022 SNP.1022 14 99
1023 SNP.1023 1 139
1024 SNP.1024 17 139
1025 SNP.1025 7 169
1026 SNP.1026 7 169
1027 SNP.1027 5 126
1028 SNP.1028 16 52
1029 SNP.1029 5 116
1030 SNP.1030 8 153
1031 SNP.1031 19 321
1032 SNP.1032 5 123
1033 SNP.1033 2 184
1034 SNP.1034 5 143
1035 SNP.1035 13 87
1036 SNP.1036 10 104
1037 SNP.1037 10 104
1038 SNP.1038 19 242
1039 SNP.1039 2 292
1040 SNP.1040 5 195
1041 SNP.1041 8 192
1042 SNP.1042 10 136
1043 SNP.1043 10 136
1044 SNP.1044 17 83
1045 SNP.1045 14 28
1046 SNP.1046 19 156
1047 SNP.1047 16 40
1048 SNP.1048 18 32
1049 SNP.1049 16 126
1050 SNP.1050 7 254
1051 SNP.1051 2 268
1052 SNP.1052 2 268
1053 SNP.1053 19 177
1054 SNP.1054 4 233
1055 SNP.1055 10 56
1056 SNP.1056 1 173
1057 SNP.1057 5 126
1058 SNP.1058 4 162
1059 SNP.1059 20 182
1060 SNP.1060 16 40
1061 SNP.1061 14 247
1062 SNP.1062 14 247
1063 SNP.1063 3 111
1064 SNP.1064 7 169
1065 SNP.1065 8 64
1066 SNP.1066 8 64
1067 SNP.1067 13 229
1068 SNP.1068 8 233
1069 SNP.1069 4 167
1070 SNP.1070 16 159
1071 SNP.1071 1 182
1072 SNP.1072 5 266
1073 SNP.1073 8 153
1074 SNP.1074 19 319
1075 SNP.1075 8 168
1076 SNP.1076 19 230
1077 SNP.1077 16 56
1078 SNP.1078 16 56
1079 SNP.1079 5 138
1080 SNP.1080 19 230
1081 SNP.1081 13 166
1082 SNP.1082 16 233
1083 SNP.1083 5 159
1084 SNP.1084 16 51
1085 SNP.1085 19 176
1086 SNP.1086 19 105
1087 SNP.1087 20 37
1088 SNP.1088 1 141
1089 SNP.1089 1 141
1090 SNP.1090 3 111
1091 SNP.1091 3 111
1092 SNP.1092 4 229
1093 SNP.1093 20 58
1094 SNP.1094 20 110
1095 SNP.1095 13 228
1096 SNP.1096 20 123
1097 SNP.1097 5 62
1098 SNP.1098 8 189
1099 SNP.1099 13 72
1100 SNP.1100 13 72
1101 SNP.1101 2 113
1102 SNP.1102 2 113
1103 SNP.1103 2 113
1104 SNP.1104 13 128
1105 SNP.1105 8 161
1106 SNP.1106 8 200
1107 SNP.1107 5 132
1108 SNP.1108 10 47
1109 SNP.1109 8 20
1110 SNP.1110 16 146
1111 SNP.1111 8 253
1112 SNP.1112 14 138
1113 SNP.1113 19 195
1114 SNP.1114 4 229
1115 SNP.1115 1 139
1116 SNP.1116 3 69
1117 SNP.1117 20 65
1118 SNP.1118 20 65
1119 SNP.1119 13 166
1120 SNP.1120 19 193
1121 SNP.1121 11 159
1122 SNP.1122 17 137
1123 SNP.1123 11 159
1124 SNP.1124 16 223
1125 SNP.1125 16 223
1126 SNP.1126 7 143
1127 SNP.1127 8 186
1128 SNP.1128 14 247
1129 SNP.1129 14 247
1130 SNP.1130 2 147
1131 SNP.1131 14 114
1132 SNP.1132 10 112
1133 SNP.1133 10 112
1134 SNP.1134 13 128
1135 SNP.1135 20 155
1136 SNP.1136 6 0
1137 SNP.1137 10 104
1138 SNP.1138 14 138
1139 SNP.1139 13 84
1140 SNP.1140 16 52
1141 SNP.1141 19 267
1142 SNP.1142 19 267
1143 SNP.1143 9 277
1144 SNP.1144 20 88
1145 SNP.1145 20 88
1146 SNP.1146 5 146
1147 SNP.1147 10 41
1148 SNP.1148 8 64
1149 SNP.1149 18 267
1150 SNP.1150 18 267
1151 SNP.1151 14 166
1152 SNP.1152 4 240
1153 SNP.1153 4 131
1154 SNP.1154 7 133
1155 SNP.1155 20 135
1156 SNP.1156 20 135
1157 SNP.1157 17 158
1158 SNP.1158 13 180
1159 SNP.1159 9 0
1160 SNP.1160 2 113
1161 SNP.1161 20 133
1162 SNP.1162 20 145
1163 SNP.1163 20 151
1164 SNP.1164 8 177
1165 SNP.1165 14 0
1166 SNP.1166 4 0
1167 SNP.1167 2 107
1168 SNP.1168 2 107
1169 SNP.1169 10 58
1170 SNP.1170 14 240
1171 SNP.1171 14 240
1172 SNP.1172 7 164
1173 SNP.1173 13 223
1174 SNP.1174 18 161
1175 SNP.1175 4 214
1176 SNP.1176 8 161
1177 SNP.1177 13 128
1178 SNP.1178 2 228
1179 SNP.1179 5 36
1180 SNP.1180 5 36
1181 SNP.1181 19 172
1182 SNP.1182 14 248
1183 SNP.1183 18 174
1184 SNP.1184 20 188
1185 SNP.1185 2 198
1186 SNP.1186 4 126
1187 SNP.1187 14 308
1188 SNP.1188 14 308
1189 SNP.1189 5 156
1190 SNP.1190 2 144
1191 SNP.1191 7 141
1192 SNP.1192 7 141
1193 SNP.1193 13 155
1194 SNP.1194 8 253
1195 SNP.1195 17 78
1196 SNP.1196 4 233
1197 SNP.1197 4 233
1198 SNP.1198 21 334
1199 SNP.1199 1 128
1200 SNP.1200 4 97
1201 SNP.1201 4 97
1202 SNP.1202 13 155
1203 SNP.1203 13 155
1204 SNP.1204 15 155
1205 SNP.1205 2 286
1206 SNP.1206 3 241
1207 SNP.1207 5 60
1208 SNP.1208 20 179
1209 SNP.1209 2 182
1210 SNP.1210 2 133
1211 SNP.1211 2 133
1212 SNP.1212 13 230
1213 SNP.1213 15 126
1214 SNP.1214 20 37
1215 SNP.1215 10 204
1216 SNP.1216 10 204
1217 SNP.1217 8 214
1218 SNP.1218 9 137
1219 SNP.1219 5 177
1220 SNP.1220 5 266
1221 SNP.1221 2 286
1222 SNP.1222 16 223
1223 SNP.1223 11 32
1224 SNP.1224 21 327
1225 SNP.1225 4 128
1226 SNP.1226 5 36
1227 SNP.1227 20 18
1228 SNP.1228 3 227
1229 SNP.1229 14 22
1230 SNP.1230 10 123
1231 SNP.1231 7 279
1232 SNP.1232 10 216
1233 SNP.1233 4 72
1234 SNP.1234 8 281
1235 SNP.1235 14 114
1236 SNP.1236 8 186
1237 SNP.1237 3 205
1238 SNP.1238 13 230
1239 SNP.1239 17 154
1240 SNP.1240 19 84
1241 SNP.1241 1 171
1242 SNP.1242 5 136
1243 SNP.1243 13 232
1244 SNP.1244 8 119
1245 SNP.1245 13 217
1246 SNP.1246 16 234
1247 SNP.1247 19 174
1248 SNP.1248 1 32
1249 SNP.1249 19 195
1250 SNP.1250 8 162
1251 SNP.1251 5 224
1252 SNP.1252 5 224
1253 SNP.1253 1 171
1254 SNP.1254 14 174
1255 SNP.1255 14 174
1256 SNP.1256 11 134
1257 SNP.1257 20 65
1258 SNP.1258 20 65
1259 SNP.1259 7 114
1260 SNP.1260 7 139
1261 SNP.1261 14 200
1262 SNP.1262 5 156
1263 SNP.1263 8 161
1264 SNP.1264 7 133
1265 SNP.1265 7 133
1266 SNP.1266 7 133
1267 SNP.1267 20 37
1268 SNP.1268 20 37
1269 SNP.1269 19 199
1270 SNP.1270 9 277
1271 SNP.1271 8 160
1272 SNP.1272 8 160
1273 SNP.1273 2 252
1274 SNP.1274 4 97
1275 SNP.1275 4 0
1276 SNP.1276 4 0
1277 SNP.1277 18 30
1278 SNP.1278 19 303
1279 SNP.1279 4 97
1280 SNP.1280 16 175
1281 SNP.1281 16 175
1282 SNP.1282 7 139
1283 SNP.1283 17 129
1284 SNP.1284 16 159
1285 SNP.1285 16 166
1286 SNP.1286 14 240
1287 SNP.1287 14 240
1288 SNP.1288 14 238
1289 SNP.1289 7 210
1290 SNP.1290 5 53
1291 SNP.1291 19 179
1292 SNP.1292 17 114
1293 SNP.1293 19 193
1294 SNP.1294 9 200
1295 SNP.1295 16 166
1296 SNP.1296 16 107
1297 SNP.1297 10 80
1298 SNP.1298 10 225
1299 SNP.1299 8 149
1300 SNP.1300 8 149
1301 SNP.1301 8 149
1302 SNP.1302 16 235
1303 SNP.1303 8 64
1304 SNP.1304 8 64
1305 SNP.1305 14 22
1306 SNP.1306 13 224
1307 SNP.1307 19 53
1308 SNP.1308 19 53
1309 SNP.1309 20 37
1310 SNP.1310 18 33
1311 SNP.1311 1 171
1312 SNP.1312 5 107
1313 SNP.1313 19 194
1314 SNP.1314 19 47
1315 SNP.1315 17 220
1316 SNP.1316 17 220
1317 SNP.1317 2 165
1318 SNP.1318 5 120
1319 SNP.1319 5 120
1320 SNP.1320 5 120
1321 SNP.1321 5 224
1322 SNP.1322 7 92
1323 SNP.1323 5 224
1324 SNP.1324 7 92
1325 SNP.1325 8 20
1326 SNP.1326 8 20
1327 SNP.1327 10 123
1328 SNP.1328 19 282
1329 SNP.1329 2 141
1330 SNP.1330 1 145
1331 SNP.1331 1 145
1332 SNP.1332 19 282
1333 SNP.1333 8 289
1334 SNP.1334 8 289
1335 SNP.1335 2 182
1336 SNP.1336 7 139
1337 SNP.1337 10 75
1338 SNP.1338 10 75
1339 SNP.1339 10 75
1340 SNP.1340 6 1
1341 SNP.1341 6 1
1342 SNP.1342 8 161
1343 SNP.1343 19 193
1344 SNP.1344 17 0
1345 SNP.1345 17 0
1346 SNP.1346 13 230
1347 SNP.1347 2 158
1348 SNP.1348 15 232
1349 SNP.1349 20 180
1350 SNP.1350 5 190
1351 SNP.1351 2 182
1352 SNP.1352 8 248
1353 SNP.1353 4 122
1354 SNP.1354 9 182
1355 SNP.1355 14 85
1356 SNP.1356 14 85
1357 SNP.1357 2 268
1358 SNP.1358 2 268
1359 SNP.1359 14 237
1360 SNP.1360 13 116
1361 SNP.1361 13 116
1362 SNP.1362 10 178
1363 SNP.1363 1 114
1364 SNP.1364 7 57
1365 SNP.1365 7 57
1366 SNP.1366 20 247
1367 SNP.1367 6 169
1368 SNP.1368 19 201
1369 SNP.1369 11 159
1370 SNP.1370 17 189
1371 SNP.1371 20 33
1372 SNP.1372 13 230
1373 SNP.1373 10 225
1374 SNP.1374 20 159
1375 SNP.1375 13 230
1376 SNP.1376 5 135
1377 SNP.1377 5 228
1378 SNP.1378 19 177
1379 SNP.1379 19 156
1380 SNP.1380 19 257
1381 SNP.1381 13 166
1382 SNP.1382 4 122
1383 SNP.1383 4 122
1384 SNP.1384 8 262
1385 SNP.1385 8 262
1386 SNP.1386 5 107
1387 SNP.1387 20 184
1388 SNP.1388 4 122
1389 SNP.1389 4 122
1390 SNP.1390 19 201
1391 SNP.1391 19 201
1392 SNP.1392 2 187
1393 SNP.1393 2 187
1394 SNP.1394 19 172
1395 SNP.1395 19 117
1396 SNP.1396 17 72
1397 SNP.1397 20 179
1398 SNP.1398 20 163
1399 SNP.1399 20 180
1400 SNP.1400 3 234
1401 SNP.1401 4 128
1402 SNP.1402 3 130
1403 SNP.1403 3 130
1404 SNP.1404 3 130
1405 SNP.1405 2 254
1406 SNP.1406 10 94
1407 SNP.1407 6 78
1408 SNP.1408 16 59
1409 SNP.1409 4 34
1410 SNP.1410 19 199
1411 SNP.1411 19 199
1412 SNP.1412 1 139
1413 SNP.1413 2 201
1414 SNP.1414 9 284
1415 SNP.1415 16 52
1416 SNP.1416 16 52
1417 SNP.1417 8 206
1418 SNP.1418 15 322
1419 SNP.1419 8 205
1420 SNP.1420 5 177
1421 SNP.1421 11 159
1422 SNP.1422 17 72
1423 SNP.1423 17 72
1424 SNP.1424 8 149
1425 SNP.1425 8 189
1426 SNP.1426 8 189
1427 SNP.1427 8 189
1428 SNP.1428 1 24
1429 SNP.1429 17 104
1430 SNP.1430 8 200
1431 SNP.1431 1 148
1432 SNP.1432 8 50
1433 SNP.1433 8 280
1434 SNP.1434 8 189
1435 SNP.1435 9 213
1436 SNP.1436 2 44
1437 SNP.1437 8 200
1438 SNP.1438 13 84
1439 SNP.1439 8 233
1440 SNP.1440 8 233
1441 SNP.1441 8 233
1442 SNP.1442 14 236
1443 SNP.1443 14 236
1444 SNP.1444 13 230
1445 SNP.1445 13 230
1446 SNP.1446 16 143
1447 SNP.1447 4 229
1448 SNP.1448 16 184
1449 SNP.1449 4 97
1450 SNP.1450 20 145
1451 SNP.1451 14 198
1452 SNP.1452 14 198
1453 SNP.1453 14 198
1454 SNP.1454 19 39
1455 SNP.1455 17 104
1456 SNP.1456 7 250
1457 SNP.1457 13 100
1458 SNP.1458 17 123
1459 SNP.1459 20 185
1460 SNP.1460 20 185
1461 SNP.1461 7 269
1462 SNP.1462 5 126
1463 SNP.1463 11 159
1464 SNP.1464 11 159
1465 SNP.1465 11 159
1466 SNP.1466 19 316
1467 SNP.1467 11 159
1468 SNP.1468 19 117
1469 SNP.1469 3 241
1470 SNP.1470 14 254
1471 SNP.1471 20 187
1472 SNP.1472 5 114
1473 SNP.1473 16 61
1474 SNP.1474 8 20
1475 SNP.1475 19 105
1476 SNP.1476 19 105
1477 SNP.1477 19 215
1478 SNP.1478 18 33
1479 SNP.1479 3 130
1480 SNP.1480 20 173
1481 SNP.1481 5 136
1482 SNP.1482 5 146
1483 SNP.1483 4 46
1484 SNP.1484 20 187
1485 SNP.1485 13 166
1486 SNP.1486 16 139
1487 SNP.1487 5 146
1488 SNP.1488 10 231
1489 SNP.1489 19 51
1490 SNP.1490 5 48
1491 SNP.1491 9 182
1492 SNP.1492 9 182
1493 SNP.1493 16 152
1494 SNP.1494 2 170
1495 SNP.1495 21 221
1496 SNP.1496 5 136
1497 SNP.1497 4 229
1498 SNP.1498 14 316
1499 SNP.1499 4 229
1500 SNP.1500 13 229
1501 SNP.1501 16 233
1502 SNP.1502 16 233
1503 SNP.1503 8 206
1504 SNP.1504 18 118
1505 SNP.1505 7 267
1506 SNP.1506 19 84
1507 SNP.1507 13 166
1508 SNP.1508 13 166
1509 SNP.1509 4 0
1510 SNP.1510 6 1
1511 SNP.1511 6 1
1512 SNP.1512 6 1
1513 SNP.1513 16 146
1514 SNP.1514 19 184
1515 SNP.1515 19 184
1516 SNP.1516 5 88
1517 SNP.1517 16 233
1518 SNP.1518 16 233
1519 SNP.1519 2 133
1520 SNP.1520 10 104
1521 SNP.1521 4 192
1522 SNP.1522 4 192
1523 SNP.1523 20 65
1524 SNP.1524 21 327
1525 SNP.1525 16 234
1526 SNP.1526 6 86
1527 SNP.1527 2 165
1528 SNP.1528 2 165
1529 SNP.1529 17 123
1530 SNP.1530 8 194
1531 SNP.1531 16 233
1532 SNP.1532 8 200
1533 SNP.1533 8 273
1534 SNP.1534 4 24
1535 SNP.1535 5 129
1536 SNP.1536 5 129
1537 SNP.1537 13 97
1538 SNP.1538 1 130
1539 SNP.1539 19 242
1540 SNP.1540 10 74
1541 SNP.1541 2 187
1542 SNP.1542 2 187
1543 SNP.1543 5 266
1544 SNP.1544 8 253
1545 SNP.1545 10 226
1546 SNP.1546 17 72
1547 SNP.1547 17 72
1548 SNP.1548 5 266
1549 SNP.1549 5 266
1550 SNP.1550 5 266
1551 SNP.1551 6 177
1552 SNP.1552 13 229
1553 SNP.1553 20 123
1554 SNP.1554 20 123
1555 SNP.1555 10 73
1556 SNP.1556 16 146
1557 SNP.1557 4 162
1558 SNP.1558 8 168
1559 SNP.1559 3 205
1560 SNP.1560 1 37
1561 SNP.1561 14 125
1562 SNP.1562 10 112
1563 SNP.1563 17 149
1564 SNP.1564 17 112
1565 SNP.1565 19 240
1566 SNP.1566 19 246
1567 SNP.1567 11 99
1568 SNP.1568 20 159
1569 SNP.1569 20 159
1570 SNP.1570 8 200
1571 SNP.1571 8 233
1572 SNP.1572 20 159
1573 SNP.1573 20 159
1574 SNP.1574 19 53
1575 SNP.1575 19 53
1576 SNP.1576 8 141
1577 SNP.1577 21 73
1578 SNP.1578 10 101
1579 SNP.1579 10 101
1580 SNP.1580 19 172
1581 SNP.1581 14 198
1582 SNP.1582 7 322
1583 SNP.1583 14 28
1584 SNP.1584 14 28
1585 SNP.1585 7 229
1586 SNP.1586 19 184
1587 SNP.1587 6 77
1588 SNP.1588 11 114
1589 SNP.1589 1 0
1590 SNP.1590 19 127
1591 SNP.1591 5 36
1592 SNP.1592 4 222
1593 SNP.1593 11 135
1594 SNP.1594 7 51
1595 SNP.1595 7 51
1596 SNP.1596 7 51
1597 SNP.1597 10 129
1598 SNP.1598 7 88
1599 SNP.1599 20 37
1600 SNP.1600 15 310
1601 SNP.1601 10 76
1602 SNP.1602 2 144
1603 SNP.1603 10 140
1604 SNP.1604 10 89
1605 SNP.1605 19 297
1606 SNP.1606 19 297
1607 SNP.1607 5 137
1608 SNP.1608 1 139
1609 SNP.1609 5 48
1610 SNP.1610 13 230
1611 SNP.1611 13 222
1612 SNP.1612 14 173
1613 SNP.1613 20 18
1614 SNP.1614 10 234
1615 SNP.1615 17 110
1616 SNP.1616 5 53
1617 SNP.1617 8 192
1618 SNP.1618 21 333
1619 SNP.1619 21 28
1620 SNP.1620 1 171
1621 SNP.1621 20 184
1622 SNP.1622 17 123
1623 SNP.1623 17 123
1624 SNP.1624 17 123
1625 SNP.1625 4 116
1626 SNP.1626 17 78
1627 SNP.1627 11 177
1628 SNP.1628 16 0
1629 SNP.1629 14 240
1630 SNP.1630 19 97
1631 SNP.1631 19 191
1632 SNP.1632 7 308
1633 SNP.1633 19 169
1634 SNP.1634 7 48
1635 SNP.1635 7 48
1636 SNP.1636 19 169
1637 SNP.1637 10 18
1638 SNP.1638 16 152
1639 SNP.1639 2 177
1640 SNP.1640 16 71
1641 SNP.1641 19 48
1642 SNP.1642 9 277
1643 SNP.1643 10 150
1644 SNP.1644 15 310
1645 SNP.1645 15 310
1646 SNP.1646 14 198
1647 SNP.1647 4 214
1648 SNP.1648 4 214
1649 SNP.1649 14 248
1650 SNP.1650 8 202
1651 SNP.1651 8 192
1652 SNP.1652 8 192
1653 SNP.1653 11 32
1654 SNP.1654 14 162
1655 SNP.1655 5 70
1656 SNP.1656 2 181
1657 SNP.1657 16 175
1658 SNP.1658 20 64
1659 SNP.1659 20 64
1660 SNP.1660 17 112
1661 SNP.1661 2 133
1662 SNP.1662 14 106
1663 SNP.1663 6 78
1664 SNP.1664 4 240
1665 SNP.1665 4 240
1666 SNP.1666 5 157
1667 SNP.1667 5 157
1668 SNP.1668 5 157
1669 SNP.1669 5 134
1670 SNP.1670 13 166
1671 SNP.1671 11 106
1672 SNP.1672 4 126
1673 SNP.1673 8 186
1674 SNP.1674 19 297
1675 SNP.1675 17 121
1676 SNP.1676 19 191
1677 SNP.1677 19 183
1678 SNP.1678 4 178
1679 SNP.1679 5 155
1680 SNP.1680 8 262
1681 SNP.1681 2 171
1682 SNP.1682 8 192
1683 SNP.1683 4 127
1684 SNP.1684 4 127
1685 SNP.1685 18 135
1686 SNP.1686 10 73
1687 SNP.1687 13 230
1688 SNP.1688 8 173
1689 SNP.1689 11 112
1690 SNP.1690 14 76
1691 SNP.1691 5 53
1692 SNP.1692 20 179
1693 SNP.1693 1 243
1694 SNP.1694 2 268
1695 SNP.1695 2 268
1696 SNP.1696 2 268
1697 SNP.1697 13 230
1698 SNP.1698 7 114
1699 SNP.1699 7 114
1700 SNP.1700 13 228
1701 SNP.1701 2 44
1702 SNP.1702 14 227
1703 SNP.1703 1 264
1704 SNP.1704 10 112
1705 SNP.1705 10 112
1706 SNP.1706 10 112
1707 SNP.1707 8 20
1708 SNP.1708 18 142
1709 SNP.1709 18 142
1710 SNP.1710 10 225
1711 SNP.1711 1 261
1712 SNP.1712 1 261
1713 SNP.1713 19 53
1714 SNP.1714 15 231
1715 SNP.1715 5 195
1716 SNP.1716 8 180
1717 SNP.1717 1 134
1718 SNP.1718 8 251
1719 SNP.1719 2 248
1720 SNP.1720 1 266
1721 SNP.1721 20 145
1722 SNP.1722 20 145
1723 SNP.1723 10 75
1724 SNP.1724 20 188
1725 SNP.1725 20 188
1726 SNP.1726 13 230
1727 SNP.1727 8 140
1728 SNP.1728 8 273
1729 SNP.1729 18 270
1730 SNP.1730 20 177
1731 SNP.1731 18 24
1732 SNP.1732 4 26
1733 SNP.1733 4 26
1734 SNP.1734 11 121
1735 SNP.1735 8 129
1736 SNP.1736 1 231
1737 SNP.1737 1 231
1738 SNP.1738 1 243
1739 SNP.1739 1 243
1740 SNP.1740 1 243
1741 SNP.1741 20 145
1742 SNP.1742 13 230
1743 SNP.1743 1 104
1744 SNP.1744 14 173
1745 SNP.1745 2 133
1746 SNP.1746 21 169
1747 SNP.1747 5 120
1748 SNP.1748 8 169
1749 SNP.1749 8 169
1750 SNP.1750 20 59
1751 SNP.1751 16 107
1752 SNP.1752 15 169
1753 SNP.1753 2 182
1754 SNP.1754 11 112
1755 SNP.1755 4 97
1756 SNP.1756 7 52
1757 SNP.1757 7 52
1758 SNP.1758 2 44
1759 SNP.1759 17 154
1760 SNP.1760 17 154
1761 SNP.1761 10 101
1762 SNP.1762 1 104
1763 SNP.1763 5 192
1764 SNP.1764 5 192
1765 SNP.1765 18 78
1766 SNP.1766 2 133
1767 SNP.1767 2 133
1768 SNP.1768 7 267
1769 SNP.1769 8 161
1770 SNP.1770 8 161
1771 SNP.1771 14 238
1772 SNP.1772 5 153
1773 SNP.1773 7 114
1774 SNP.1774 20 155
1775 SNP.1775 4 71
1776 SNP.1776 4 71
1777 SNP.1777 13 84
1778 SNP.1778 20 147
1779 SNP.1779 19 178
1780 SNP.1780 5 127
1781 SNP.1781 7 279
1782 SNP.1782 7 279
1783 SNP.1783 16 190
1784 SNP.1784 14 236
1785 SNP.1785 1 255
1786 SNP.1786 18 33
1787 SNP.1787 18 30
1788 SNP.1788 14 254
1789 SNP.1789 11 101
1790 SNP.1790 11 122
1791 SNP.1791 11 32
1792 SNP.1792 3 206
1793 SNP.1793 17 213
1794 SNP.1794 17 213
1795 SNP.1795 17 202
1796 SNP.1796 17 104
1797 SNP.1797 10 223
1798 SNP.1798 7 107
1799 SNP.1799 8 206
1800 SNP.1800 19 176
1801 SNP.1801 5 266
1802 SNP.1802 5 266
1803 SNP.1803 19 169
1804 SNP.1804 19 169
1805 SNP.1805 2 228
1806 SNP.1806 20 159
1807 SNP.1807 10 216
1808 SNP.1808 17 112
1809 SNP.1809 17 112
1810 SNP.1810 5 266
1811 SNP.1811 5 266
1812 SNP.1812 8 203
1813 SNP.1813 17 121
1814 SNP.1814 8 253
1815 SNP.1815 2 144
1816 SNP.1816 2 144
1817 SNP.1817 15 106
1818 SNP.1818 4 97
1819 SNP.1819 20 133
1820 SNP.1820 20 134
1821 SNP.1821 7 130
1822 SNP.1822 7 130
1823 SNP.1823 9 128
1824 SNP.1824 9 87
1825 SNP.1825 3 130
1826 SNP.1826 1 182
1827 SNP.1827 1 182
1828 SNP.1828 1 182
1829 SNP.1829 10 129
1830 SNP.1830 19 15
1831 SNP.1831 5 132
1832 SNP.1832 20 18
1833 SNP.1833 15 322
1834 SNP.1834 15 322
1835 SNP.1835 14 76
1836 SNP.1836 20 139
1837 SNP.1837 20 139
1838 SNP.1838 20 179
1839 SNP.1839 20 179
1840 SNP.1840 4 97
1841 SNP.1841 16 234
1842 SNP.1842 8 112
1843 SNP.1843 8 112
1844 SNP.1844 20 64
1845 SNP.1845 20 64
1846 SNP.1846 13 232
1847 SNP.1847 1 110
1848 SNP.1848 14 228
1849 SNP.1849 16 175
1850 SNP.1850 16 175
1851 SNP.1851 16 175
1852 SNP.1852 5 166
1853 SNP.1853 10 89
1854 SNP.1854 11 63
1855 SNP.1855 11 63
1856 SNP.1856 11 63
1857 SNP.1857 19 242
1858 SNP.1858 17 31
1859 SNP.1859 17 31
1860 SNP.1860 10 112
1861 SNP.1861 11 99
1862 SNP.1862 8 175
1863 SNP.1863 13 232
1864 SNP.1864 13 232
1865 SNP.1865 17 112
1866 SNP.1866 20 184
1867 SNP.1867 8 173
1868 SNP.1868 4 71
1869 SNP.1869 2 133
1870 SNP.1870 7 114
1871 SNP.1871 8 203
1872 SNP.1872 10 226
1873 SNP.1873 7 271
1874 SNP.1874 20 147
1875 SNP.1875 8 203
1876 SNP.1876 5 51
1877 SNP.1877 5 51
1878 SNP.1878 8 211
1879 SNP.1879 5 156
1880 SNP.1880 20 116
1881 SNP.1881 20 231
1882 SNP.1882 20 231
1883 SNP.1883 17 32
1884 SNP.1884 5 51
1885 SNP.1885 3 142
1886 SNP.1886 8 141
1887 SNP.1887 13 226
1888 SNP.1888 13 226
1889 SNP.1889 1 243
1890 SNP.1890 15 231
1891 SNP.1891 17 110
1892 SNP.1892 15 320
1893 SNP.1893 1 69
1894 SNP.1894 1 69
1895 SNP.1895 5 166
1896 SNP.1896 8 204
1897 SNP.1897 2 200
1898 SNP.1898 2 140
1899 SNP.1899 9 45
1900 SNP.1900 14 81
1901 SNP.1901 5 156
1902 SNP.1902 5 156
1903 SNP.1903 5 215
1904 SNP.1904 4 72
1905 SNP.1905 20 185
1906 SNP.1906 18 30
1907 SNP.1907 18 30
1908 SNP.1908 4 122
1909 SNP.1909 13 226
1910 SNP.1910 8 71
1911 SNP.1911 7 86
1912 SNP.1912 4 196
1913 SNP.1913 1 242
1914 SNP.1914 4 237
1915 SNP.1915 13 222
1916 SNP.1916 19 105
1917 SNP.1917 10 112
1918 SNP.1918 20 33
1919 SNP.1919 17 224
1920 SNP.1920 17 224
1921 SNP.1921 4 97
1922 SNP.1922 13 191
1923 SNP.1923 19 172
1924 SNP.1924 19 143
1925 SNP.1925 8 233
1926 SNP.1926 19 183
1927 SNP.1927 8 194
1928 SNP.1928 19 53
1929 SNP.1929 5 153
1930 SNP.1930 5 153
1931 SNP.1931 17 32
1932 SNP.1932 7 86
1933 SNP.1933 13 228
1934 SNP.1934 17 147
1935 SNP.1935 4 167
1936 SNP.1936 15 310
1937 SNP.1937 20 37
1938 SNP.1938 16 0
1939 SNP.1939 17 121
1940 SNP.1940 4 97
1941 SNP.1941 19 193
1942 SNP.1942 16 143
1943 SNP.1943 7 114
1944 SNP.1944 19 182
1945 SNP.1945 20 187
1946 SNP.1946 5 266
1947 SNP.1947 1 171
1948 SNP.1948 10 74
1949 SNP.1949 8 82
1950 SNP.1950 8 82
1951 SNP.1951 19 105
1952 SNP.1952 10 198
1953 SNP.1953 10 198
1954 SNP.1954 1 173
1955 SNP.1955 6 145
1956 SNP.1956 6 145
1957 SNP.1957 20 147
1958 SNP.1958 20 23
1959 SNP.1959 20 24
1960 SNP.1960 7 229
1961 SNP.1961 7 229
1962 SNP.1962 17 182
1963 SNP.1963 21 150
1964 SNP.1964 19 271
1965 SNP.1965 2 247
1966 SNP.1966 8 82
1967 SNP.1967 14 162
1968 SNP.1968 5 171
1969 SNP.1969 5 171
1970 SNP.1970 2 207
1971 SNP.1971 1 139
1972 SNP.1972 17 163
1973 SNP.1973 17 104
1974 SNP.1974 4 234
1975 SNP.1975 1 94
1976 SNP.1976 4 26
1977 SNP.1977 1 63
1978 SNP.1978 10 89
1979 SNP.1979 21 178
1980 SNP.1980 20 263
1981 SNP.1981 17 27
1982 SNP.1982 19 97
1983 SNP.1983 5 191
1984 SNP.1984 16 184
1985 SNP.1985 16 184
1986 SNP.1986 20 126
1987 SNP.1987 8 95
1988 SNP.1988 17 160
1989 SNP.1989 16 153
1990 SNP.1990 1 130
1991 SNP.1991 20 37
1992 SNP.1992 4 128
1993 SNP.1993 18 61
1994 SNP.1994 18 30
1995 SNP.1995 13 223
1996 SNP.1996 14 212
1997 SNP.1997 11 32
1998 SNP.1998 14 174
1999 SNP.1999 19 181
2000 SNP.2000 19 272
2001 SNP.2001 8 249
2002 SNP.2002 19 225
2003 SNP.2003 14 291
2004 SNP.2004 19 225
2005 SNP.2005 19 242
2006 SNP.2006 7 246
2007 SNP.2007 10 41
2008 SNP.2008 10 41
2009 SNP.2009 19 39
2010 SNP.2010 19 39
2011 SNP.2011 8 173
2012 SNP.2012 14 316
2013 SNP.2013 3 205
2014 SNP.2014 16 0
2015 SNP.2015 16 0
2016 SNP.2016 5 138
2017 SNP.2017 8 173
2018 SNP.2018 5 133
2019 SNP.2019 19 191
2020 SNP.2020 13 230
2021 SNP.2021 6 170
2022 SNP.2022 13 187
2023 SNP.2023 10 18
2024 SNP.2024 10 18
2025 SNP.2025 8 173
2026 SNP.2026 19 15
2027 SNP.2027 19 225
2028 SNP.2028 17 121
2029 SNP.2029 7 279
2030 SNP.2030 19 179
2031 SNP.2031 19 179
2032 SNP.2032 14 114
2033 SNP.2033 21 165
2034 SNP.2034 17 159
2035 SNP.2035 17 159
2036 SNP.2036 17 159
2037 SNP.2037 16 143
2038 SNP.2038 2 232
2039 SNP.2039 2 0
2040 SNP.2040 14 25
2041 SNP.2041 1 244
2042 SNP.2042 2 286
2043 SNP.2043 21 0
2044 SNP.2044 5 48
2045 SNP.2045 5 48
2046 SNP.2046 9 128
2047 SNP.2047 8 20
2048 SNP.2048 8 20
2049 SNP.2049 7 182
2050 SNP.2050 5 225
2051 SNP.2051 17 116
2052 SNP.2052 17 116
2053 SNP.2053 2 105
2054 SNP.2054 2 92
2055 SNP.2055 14 316
2056 SNP.2056 14 104
2057 SNP.2057 14 316
2058 SNP.2058 17 220
2059 SNP.2059 14 165
2060 SNP.2060 14 165
2061 SNP.2061 14 165
2062 SNP.2062 5 155
2063 SNP.2063 5 155
2064 SNP.2064 19 39
2065 SNP.2065 21 337
2066 SNP.2066 19 179
2067 SNP.2067 19 179
2068 SNP.2068 21 333
2069 SNP.2069 10 80
2070 SNP.2070 18 272
2071 SNP.2071 16 159
2072 SNP.2072 8 233
2073 SNP.2073 10 222
2074 SNP.2074 20 139
2075 SNP.2075 20 139
2076 SNP.2076 19 117
2077 SNP.2077 19 257
2078 SNP.2078 10 129
2079 SNP.2079 12 130
2080 SNP.2080 8 168
2081 SNP.2081 20 132
2082 SNP.2082 8 20
2083 SNP.2083 8 20
2084 SNP.2084 8 20
2085 SNP.2085 8 72
2086 SNP.2086 2 147
2087 SNP.2087 6 174
2088 SNP.2088 4 0
2089 SNP.2089 8 169
2090 SNP.2090 19 48
2091 SNP.2091 19 48
2092 SNP.2092 1 173
2093 SNP.2093 4 97
2094 SNP.2094 3 69
2095 SNP.2095 9 140
2096 SNP.2096 6 167
2097 SNP.2097 14 135
2098 SNP.2098 14 199
2099 SNP.2099 4 0
2100 SNP.2100 20 18
2101 SNP.2101 1 100
2102 SNP.2102 5 117
2103 SNP.2103 5 117
2104 SNP.2104 17 147
2105 SNP.2105 11 148
2106 SNP.2106 5 36
2107 SNP.2107 4 126
2108 SNP.2108 5 120
2109 SNP.2109 5 120
2110 SNP.2110 4 126
2111 SNP.2111 9 229
2112 SNP.2112 9 229
2113 SNP.2113 9 229
2114 SNP.2114 4 126
2115 SNP.2115 1 261
2116 SNP.2116 1 255
2117 SNP.2117 8 175
2118 SNP.2118 14 247
2119 SNP.2119 7 329
2120 SNP.2120 8 175
2121 SNP.2121 17 182
2122 SNP.2122 19 15
2123 SNP.2123 2 140
2124 SNP.2124 8 192
2125 SNP.2125 14 267
2126 SNP.2126 1 94
2127 SNP.2127 14 236
2128 SNP.2128 10 114
2129 SNP.2129 2 139
2130 SNP.2130 2 151
2131 SNP.2131 2 151
2132 SNP.2132 3 69
2133 SNP.2133 2 169
2134 SNP.2134 2 169
2135 SNP.2135 6 38
2136 SNP.2136 17 157
2137 SNP.2137 16 17
2138 SNP.2138 19 297
2139 SNP.2139 19 297
2140 SNP.2140 20 145
2141 SNP.2141 19 297
2142 SNP.2142 3 227
2143 SNP.2143 20 151
2144 SNP.2144 2 292
2145 SNP.2145 2 268
2146 SNP.2146 2 139
2147 SNP.2147 19 282
2148 SNP.2148 19 177
2149 SNP.2149 4 229
2150 SNP.2150 4 229
2151 SNP.2151 4 229
2152 SNP.2152 8 119
2153 SNP.2153 19 257
2154 SNP.2154 11 126
2155 SNP.2155 5 70
2156 SNP.2156 8 129
2157 SNP.2157 10 57
2158 SNP.2158 14 114
2159 SNP.2159 14 114
2160 SNP.2160 8 50
2161 SNP.2161 8 50
2162 SNP.2162 14 199
2163 SNP.2163 9 140
2164 SNP.2164 5 143
2165 SNP.2165 16 184
2166 SNP.2166 14 121
2167 SNP.2167 8 253
2168 SNP.2168 17 121
2169 SNP.2169 2 255
2170 SNP.2170 2 255
2171 SNP.2171 5 224
2172 SNP.2172 10 101
2173 SNP.2173 8 200
2174 SNP.2174 8 212
2175 SNP.2175 13 229
2176 SNP.2176 2 255
2177 SNP.2177 20 33
2178 SNP.2178 17 114
2179 SNP.2179 8 95
2180 SNP.2180 8 175
2181 SNP.2181 14 166
2182 SNP.2182 14 166
2183 SNP.2183 20 165
2184 SNP.2184 4 172
2185 SNP.2185 20 128
2186 SNP.2186 19 242
2187 SNP.2187 8 112
2188 SNP.2188 19 172
2189 SNP.2189 17 121
2190 SNP.2190 17 121
2191 SNP.2191 8 206
2192 SNP.2192 17 184
2193 SNP.2193 20 29
2194 SNP.2194 17 77
2195 SNP.2195 14 114
2196 SNP.2196 8 245
2197 SNP.2197 7 256
2198 SNP.2198 1 104
2199 SNP.2199 13 135
2200 SNP.2200 5 190
2201 SNP.2201 5 190
2202 SNP.2202 7 107
2203 SNP.2203 16 196
2204 SNP.2204 16 196
2205 SNP.2205 20 139
2206 SNP.2206 5 141
2207 SNP.2207 14 254
2208 SNP.2208 14 254
2209 SNP.2209 17 136
2210 SNP.2210 8 180
2211 SNP.2211 13 25
2212 SNP.2212 20 139
2213 SNP.2213 5 226
2214 SNP.2214 5 226
2215 SNP.2215 14 22
2216 SNP.2216 14 22
2217 SNP.2217 16 159
2218 SNP.2218 16 159
2219 SNP.2219 5 146
2220 SNP.2220 19 194
2221 SNP.2221 14 93
2222 SNP.2222 17 154
2223 SNP.2223 5 48
2224 SNP.2224 20 180
2225 SNP.2225 5 175
2226 SNP.2226 5 153
2227 SNP.2227 4 234
2228 SNP.2228 16 190
2229 SNP.2229 13 230
2230 SNP.2230 8 222
2231 SNP.2231 8 222
2232 SNP.2232 8 251
2233 SNP.2233 19 215
2234 SNP.2234 19 225
2235 SNP.2235 10 225
2236 SNP.2236 19 257
2237 SNP.2237 8 217
2238 SNP.2238 20 179
2239 SNP.2239 17 224
2240 SNP.2240 17 224
2241 SNP.2241 8 248
2242 SNP.2242 2 133
2243 SNP.2243 8 248
2244 SNP.2244 17 34
2245 SNP.2245 17 34
2246 SNP.2246 20 187
2247 SNP.2247 2 198
2248 SNP.2248 14 238
2249 SNP.2249 14 238
2250 SNP.2250 4 136
2251 SNP.2251 15 310
2252 SNP.2252 8 54
2253 SNP.2253 14 240
2254 SNP.2254 19 58
2255 SNP.2255 8 153
2256 SNP.2256 8 153
2257 SNP.2257 11 101
2258 SNP.2258 20 182
2259 SNP.2259 4 136
2260 SNP.2260 10 129
2261 SNP.2261 8 227
2262 SNP.2262 20 114
2263 SNP.2263 5 114
2264 SNP.2264 3 234
2265 SNP.2265 17 147
2266 SNP.2266 8 161
2267 SNP.2267 8 161
2268 SNP.2268 8 161
2269 SNP.2269 10 198
2270 SNP.2270 6 21
2271 SNP.2271 6 21
2272 SNP.2272 6 21
2273 SNP.2273 4 239
2274 SNP.2274 4 239
2275 SNP.2275 18 135
2276 SNP.2276 18 161
2277 SNP.2277 8 214
2278 SNP.2278 1 145
2279 SNP.2279 5 51
2280 SNP.2280 5 51
2281 SNP.2281 11 122
2282 SNP.2282 14 91
2283 SNP.2283 10 179
2284 SNP.2284 10 179
2285 SNP.2285 8 186
2286 SNP.2286 2 181
2287 SNP.2287 7 169
2288 SNP.2288 16 166
2289 SNP.2289 16 166
2290 SNP.2290 6 179
2291 SNP.2291 13 222
2292 SNP.2292 5 141
2293 SNP.2293 5 120
2294 SNP.2294 10 57
2295 SNP.2295 10 57
2296 SNP.2296 10 57
2297 SNP.2297 15 85
2298 SNP.2298 2 292
2299 SNP.2299 4 34
2300 SNP.2300 4 34
2301 SNP.2301 2 133
2302 SNP.2302 21 333
2303 SNP.2303 4 116
2304 SNP.2304 4 116
2305 SNP.2305 8 222
2306 SNP.2306 5 150
2307 SNP.2307 4 21
2308 SNP.2308 7 0
2309 SNP.2309 1 257
2310 SNP.2310 4 214
2311 SNP.2311 13 230
2312 SNP.2312 1 231
2313 SNP.2313 5 114
2314 SNP.2314 10 231
2315 SNP.2315 4 85
2316 SNP.2316 11 129
2317 SNP.2317 16 190
2318 SNP.2318 4 122
2319 SNP.2319 17 121
2320 SNP.2320 17 121
2321 SNP.2321 20 29
2322 SNP.2322 18 150
2323 SNP.2323 18 142
2324 SNP.2324 2 214
2325 SNP.2325 8 200
2326 SNP.2326 1 144
2327 SNP.2327 8 192
2328 SNP.2328 19 143
2329 SNP.2329 13 226
2330 SNP.2330 7 141
2331 SNP.2331 10 203
2332 SNP.2332 10 178
2333 SNP.2333 14 114
2334 SNP.2334 20 32
2335 SNP.2335 19 182
2336 SNP.2336 19 193
2337 SNP.2337 19 193
2338 SNP.2338 8 227
2339 SNP.2339 8 160
2340 SNP.2340 8 160
2341 SNP.2341 5 49
2342 SNP.2342 5 49
2343 SNP.2343 5 49
2344 SNP.2344 3 205
2345 SNP.2345 7 114
2346 SNP.2346 11 0
2347 SNP.2347 10 150
2348 SNP.2348 10 150
2349 SNP.2349 5 107
2350 SNP.2350 6 21
2351 SNP.2351 6 21
2352 SNP.2352 5 55
2353 SNP.2353 14 117
2354 SNP.2354 10 75
2355 SNP.2355 10 75
2356 SNP.2356 10 75
2357 SNP.2357 17 213
2358 SNP.2358 9 29
2359 SNP.2359 9 29
2360 SNP.2360 8 149
2361 SNP.2361 8 149
2362 SNP.2362 4 239
2363 SNP.2363 4 239
2364 SNP.2364 3 111
2365 SNP.2365 2 255
2366 SNP.2366 16 233
2367 SNP.2367 2 181
2368 SNP.2368 2 60
2369 SNP.2369 10 95
2370 SNP.2370 6 173
2371 SNP.2371 14 22
2372 SNP.2372 16 235
2373 SNP.2373 4 85
2374 SNP.2374 4 85
2375 SNP.2375 20 177
2376 SNP.2376 20 184
2377 SNP.2377 1 231
2378 SNP.2378 7 271
2379 SNP.2379 7 271
2380 SNP.2380 2 262
2381 SNP.2381 4 240
2382 SNP.2382 11 114
2383 SNP.2383 8 211
2384 SNP.2384 17 163
2385 SNP.2385 2 294
2386 SNP.2386 13 229
2387 SNP.2387 5 117
2388 SNP.2388 4 167
2389 SNP.2389 4 116
2390 SNP.2390 4 116
2391 SNP.2391 20 147
2392 SNP.2392 8 71
2393 SNP.2393 18 190
2394 SNP.2394 13 230
2395 SNP.2395 20 64
2396 SNP.2396 5 150
2397 SNP.2397 1 128
2398 SNP.2398 5 97
2399 SNP.2399 5 107
2400 SNP.2400 2 268
2401 SNP.2401 4 222
2402 SNP.2402 4 222
2403 SNP.2403 4 222
2404 SNP.2404 19 15
2405 SNP.2405 1 173
2406 SNP.2406 14 212
2407 SNP.2407 19 322
2408 SNP.2408 19 322
2409 SNP.2409 6 167
2410 SNP.2410 17 104
2411 SNP.2411 19 323
2412 SNP.2412 4 178
2413 SNP.2413 8 141
2414 SNP.2414 10 225
2415 SNP.2415 9 187
2416 SNP.2416 9 187
2417 SNP.2417 12 14
2418 SNP.2418 8 161
2419 SNP.2419 10 79
2420 SNP.2420 8 71
2421 SNP.2421 14 254
2422 SNP.2422 8 201
2423 SNP.2423 3 241
2424 SNP.2424 8 248
2425 SNP.2425 10 41
2426 SNP.2426 5 116
2427 SNP.2427 5 266
2428 SNP.2428 17 121
2429 SNP.2429 17 31
2430 SNP.2430 2 207
2431 SNP.2431 6 109
2432 SNP.2432 4 126
2433 SNP.2433 12 130
2434 SNP.2434 12 130
2435 SNP.2435 13 25
2436 SNP.2436 8 50
2437 SNP.2437 10 73
2438 SNP.2438 1 139
2439 SNP.2439 10 73
2440 SNP.2440 20 119
2441 SNP.2441 2 242
2442 SNP.2442 13 178
2443 SNP.2443 13 178
2444 SNP.2444 14 130
2445 SNP.2445 17 114
2446 SNP.2446 17 114
2447 SNP.2447 7 69
2448 SNP.2448 8 194
2449 SNP.2449 2 156
2450 SNP.2450 5 162
2451 SNP.2451 5 107
2452 SNP.2452 11 134
2453 SNP.2453 19 172
2454 SNP.2454 1 94
2455 SNP.2455 13 215
2456 SNP.2456 13 230
2457 SNP.2457 2 133
2458 SNP.2458 19 127
2459 SNP.2459 13 166
2460 SNP.2460 5 162
2461 SNP.2461 19 193
2462 SNP.2462 2 252
2463 SNP.2463 17 99
2464 SNP.2464 2 142
2465 SNP.2465 14 104
2466 SNP.2466 14 104
2467 SNP.2467 16 59
2468 SNP.2468 16 59
2469 SNP.2469 13 230
2470 SNP.2470 13 230
2471 SNP.2471 20 113
2472 SNP.2472 9 266
2473 SNP.2473 6 21
2474 SNP.2474 6 21
2475 SNP.2475 6 21
2476 SNP.2476 9 266
2477 SNP.2477 9 266
2478 SNP.2478 18 274
2479 SNP.2479 14 121
2480 SNP.2480 18 185
2481 SNP.2481 14 220
2482 SNP.2482 16 166
2483 SNP.2483 4 222
2484 SNP.2484 1 171
2485 SNP.2485 8 73
2486 SNP.2486 11 159
2487 SNP.2487 5 162
2488 SNP.2488 17 159
2489 SNP.2489 8 289
2490 SNP.2490 4 126
2491 SNP.2491 4 126
2492 SNP.2492 13 135
2493 SNP.2493 14 76
2494 SNP.2494 1 173
2495 SNP.2495 13 226
2496 SNP.2496 7 270
2497 SNP.2497 7 270
2498 SNP.2498 19 267
2499 SNP.2499 14 200
2500 SNP.2500 20 145
2501 SNP.2501 20 145
2502 SNP.2502 8 203
2503 SNP.2503 14 76
2504 SNP.2504 14 76
2505 SNP.2505 8 217
2506 SNP.2506 19 303
2507 SNP.2507 17 139
2508 SNP.2508 14 106
2509 SNP.2509 17 86
2510 SNP.2510 16 58
2511 SNP.2511 5 156
2512 SNP.2512 7 28
2513 SNP.2513 7 28
2514 SNP.2514 8 20
2515 SNP.2515 13 232
2516 SNP.2516 3 15
2517 SNP.2517 3 15
2518 SNP.2518 3 15
2519 SNP.2519 14 140
2520 SNP.2520 11 112
2521 SNP.2521 16 234
2522 SNP.2522 13 228
2523 SNP.2523 14 247
2524 SNP.2524 17 228
2525 SNP.2525 8 248
2526 SNP.2526 2 223
2527 SNP.2527 1 100
2528 SNP.2528 13 230
2529 SNP.2529 1 182
2530 SNP.2530 2 230
2531 SNP.2531 4 116
2532 SNP.2532 19 172
2533 SNP.2533 14 162
2534 SNP.2534 2 169
2535 SNP.2535 11 112
2536 SNP.2536 19 84
2537 SNP.2537 15 210
2538 SNP.2538 5 195
2539 SNP.2539 5 190
2540 SNP.2540 14 275
2541 SNP.2541 14 275
2542 SNP.2542 5 190
2543 SNP.2543 10 129
2544 SNP.2544 19 183
2545 SNP.2545 14 212
2546 SNP.2546 12 63
2547 SNP.2547 12 63
2548 SNP.2548 5 177
2549 SNP.2549 8 141
2550 SNP.2550 8 141
2551 SNP.2551 8 141
2552 SNP.2552 3 139
2553 SNP.2553 20 20
2554 SNP.2554 20 20
2555 SNP.2555 17 77
2556 SNP.2556 17 77
2557 SNP.2557 7 210
2558 SNP.2558 7 210
2559 SNP.2559 3 111
2560 SNP.2560 3 111
2561 SNP.2561 7 329
2562 SNP.2562 2 247
2563 SNP.2563 7 329
2564 SNP.2564 17 89
2565 SNP.2565 17 157
2566 SNP.2566 5 224
2567 SNP.2567 5 224
2568 SNP.2568 13 166
2569 SNP.2569 5 51
2570 SNP.2570 14 212
2571 SNP.2571 14 227
2572 SNP.2572 13 222
2573 SNP.2573 19 322
2574 SNP.2574 19 322
2575 SNP.2575 20 98
2576 SNP.2576 17 154
2577 SNP.2577 17 154
2578 SNP.2578 10 79
2579 SNP.2579 13 230
2580 SNP.2580 13 230
2581 SNP.2581 7 56
2582 SNP.2582 7 56
2583 SNP.2583 2 209
2584 SNP.2584 2 209
2585 SNP.2585 9 229
2586 SNP.2586 6 145
2587 SNP.2587 14 240
2588 SNP.2588 20 65
2589 SNP.2589 20 88
2590 SNP.2590 20 88
2591 SNP.2591 14 0
2592 SNP.2592 14 28
2593 SNP.2593 13 230
2594 SNP.2594 2 44
2595 SNP.2595 1 140
2596 SNP.2596 8 140
2597 SNP.2597 2 44
2598 SNP.2598 8 140
2599 SNP.2599 7 114
2600 SNP.2600 2 225
2601 SNP.2601 2 225
2602 SNP.2602 11 112
2603 SNP.2603 17 34
2604 SNP.2604 2 225
2605 SNP.2605 5 96
2606 SNP.2606 16 147
2607 SNP.2607 8 189
2608 SNP.2608 13 232
2609 SNP.2609 8 174
2610 SNP.2610 16 159
2611 SNP.2611 19 117
2612 SNP.2612 5 88
2613 SNP.2613 7 107
2614 SNP.2614 7 107
2615 SNP.2615 19 15
2616 SNP.2616 19 15
2617 SNP.2617 20 139
2618 SNP.2618 2 133
2619 SNP.2619 5 177
2620 SNP.2620 5 266
2621 SNP.2621 5 266
2622 SNP.2622 5 266
2623 SNP.2623 9 260
2624 SNP.2624 16 237
2625 SNP.2625 20 119
2626 SNP.2626 10 129
2627 SNP.2627 11 114
2628 SNP.2628 8 173
2629 SNP.2629 19 67
2630 SNP.2630 19 67
2631 SNP.2631 19 84
2632 SNP.2632 20 151
2633 SNP.2633 3 130
2634 SNP.2634 3 130
2635 SNP.2635 17 202
2636 SNP.2636 8 262
2637 SNP.2637 17 123
2638 SNP.2638 8 168
2639 SNP.2639 8 168
2640 SNP.2640 16 190
2641 SNP.2641 20 151
2642 SNP.2642 5 54
2643 SNP.2643 17 112
2644 SNP.2644 7 166
2645 SNP.2645 21 172
2646 SNP.2646 21 172
2647 SNP.2647 13 229
2648 SNP.2648 14 291
2649 SNP.2649 1 100
2650 SNP.2650 11 148
2651 SNP.2651 11 148
2652 SNP.2652 16 237
2653 SNP.2653 16 237
2654 SNP.2654 21 314
2655 SNP.2655 7 27
2656 SNP.2656 11 135
2657 SNP.2657 3 130
2658 SNP.2658 2 142
2659 SNP.2659 1 171
2660 SNP.2660 8 203
2661 SNP.2661 8 141
2662 SNP.2662 13 217
2663 SNP.2663 10 123
2664 SNP.2664 9 277
2665 SNP.2665 20 33
2666 SNP.2666 20 64
2667 SNP.2667 4 237
2668 SNP.2668 4 229
2669 SNP.2669 14 117
2670 SNP.2670 5 48
2671 SNP.2671 5 48
2672 SNP.2672 13 226
2673 SNP.2673 14 22
2674 SNP.2674 20 37
2675 SNP.2675 11 95
2676 SNP.2676 19 193
2677 SNP.2677 8 160
2678 SNP.2678 8 160
2679 SNP.2679 10 89
2680 SNP.2680 15 310
2681 SNP.2681 15 310
2682 SNP.2682 15 310
2683 SNP.2683 19 100
2684 SNP.2684 20 31
2685 SNP.2685 2 144
2686 SNP.2686 7 56
2687 SNP.2687 15 178
2688 SNP.2688 13 185
2689 SNP.2689 15 176
2690 SNP.2690 13 230
2691 SNP.2691 13 230
2692 SNP.2692 17 116
2693 SNP.2693 10 101
2694 SNP.2694 20 158
2695 SNP.2695 1 255
2696 SNP.2696 5 104
2697 SNP.2697 2 223
2698 SNP.2698 20 123
2699 SNP.2699 17 86
2700 SNP.2700 13 215
2701 SNP.2701 10 225
2702 SNP.2702 8 233
2703 SNP.2703 16 184
2704 SNP.2704 17 159
2705 SNP.2705 16 0
2706 SNP.2706 16 0
2707 SNP.2707 17 202
2708 SNP.2708 13 215
2709 SNP.2709 10 18
2710 SNP.2710 4 167
2711 SNP.2711 5 159
2712 SNP.2712 20 33
2713 SNP.2713 10 223
2714 SNP.2714 2 44
2715 SNP.2715 20 163
2716 SNP.2716 8 203
2717 SNP.2717 11 113
2718 SNP.2718 11 122
2719 SNP.2719 14 254
2720 SNP.2720 11 135
2721 SNP.2721 11 135
2722 SNP.2722 20 27
2723 SNP.2723 13 116
2724 SNP.2724 1 182
2725 SNP.2725 5 266
2726 SNP.2726 2 154
2727 SNP.2727 2 156
2728 SNP.2728 2 156
2729 SNP.2729 17 151
2730 SNP.2730 8 189
2731 SNP.2731 8 189
2732 SNP.2732 13 84
2733 SNP.2733 4 21
2734 SNP.2734 14 240
2735 SNP.2735 6 0
2736 SNP.2736 1 63
2737 SNP.2737 17 224
2738 SNP.2738 2 292
2739 SNP.2739 2 292
2740 SNP.2740 8 168
2741 SNP.2741 8 168
2742 SNP.2742 14 266
2743 SNP.2743 17 147
2744 SNP.2744 1 23
2745 SNP.2745 17 121
2746 SNP.2746 15 318
2747 SNP.2747 15 317
2748 SNP.2748 8 262
2749 SNP.2749 5 134
2750 SNP.2750 16 159
2751 SNP.2751 14 267
2752 SNP.2752 20 165
2753 SNP.2753 20 165
2754 SNP.2754 5 143
2755 SNP.2755 5 143
2756 SNP.2756 9 29
2757 SNP.2757 8 227
2758 SNP.2758 5 192
2759 SNP.2759 19 184
2760 SNP.2760 13 128
2761 SNP.2761 21 172
2762 SNP.2762 16 149
2763 SNP.2763 13 215
2764 SNP.2764 7 56
2765 SNP.2765 7 56
2766 SNP.2766 19 297
2767 SNP.2767 5 114
2768 SNP.2768 20 163
2769 SNP.2769 8 211
2770 SNP.2770 14 220
2771 SNP.2771 13 0
2772 SNP.2772 16 143
2773 SNP.2773 16 143
2774 SNP.2774 7 48
2775 SNP.2775 14 22
2776 SNP.2776 14 173
2777 SNP.2777 14 173
2778 SNP.2778 7 107
2779 SNP.2779 7 107
2780 SNP.2780 8 201
2781 SNP.2781 8 201
2782 SNP.2782 21 248
2783 SNP.2783 14 25
2784 SNP.2784 14 25
2785 SNP.2785 19 257
2786 SNP.2786 20 166
2787 SNP.2787 5 104
2788 SNP.2788 6 21
2789 SNP.2789 6 21
2790 SNP.2790 13 215
2791 SNP.2791 17 154
2792 SNP.2792 17 154
2793 SNP.2793 8 54
2794 SNP.2794 20 159
2795 SNP.2795 19 225
2796 SNP.2796 11 159
2797 SNP.2797 11 135
2798 SNP.2798 16 0
2799 SNP.2799 21 160
2800 SNP.2800 7 48
2801 SNP.2801 19 199
2802 SNP.2802 10 204
2803 SNP.2803 14 267
2804 SNP.2804 10 74
2805 SNP.2805 10 73
2806 SNP.2806 14 235
2807 SNP.2807 14 235
2808 SNP.2808 19 183
2809 SNP.2809 4 192
2810 SNP.2810 8 169
2811 SNP.2811 20 147
2812 SNP.2812 3 205
2813 SNP.2813 5 175
2814 SNP.2814 15 318
2815 SNP.2815 15 318
2816 SNP.2816 11 112
2817 SNP.2817 6 145
2818 SNP.2818 8 203
2819 SNP.2819 19 193
2820 SNP.2820 19 193
2821 SNP.2821 16 126
2822 SNP.2822 14 220
2823 SNP.2823 14 220
2824 SNP.2824 9 128
2825 SNP.2825 7 41
2826 SNP.2826 7 41
2827 SNP.2827 17 154
2828 SNP.2828 17 154
2829 SNP.2829 17 154
2830 SNP.2830 19 127
2831 SNP.2831 2 141
2832 SNP.2832 2 141
2833 SNP.2833 17 220
2834 SNP.2834 5 144
2835 SNP.2835 5 146
2836 SNP.2836 20 159
2837 SNP.2837 20 159
2838 SNP.2838 2 142
2839 SNP.2839 17 224
2840 SNP.2840 18 203
2841 SNP.2841 20 24
2842 SNP.2842 20 145
2843 SNP.2843 19 272
2844 SNP.2844 17 154
2845 SNP.2845 20 123
2846 SNP.2846 12 46
2847 SNP.2847 3 227
2848 SNP.2848 18 185
2849 SNP.2849 14 200
2850 SNP.2850 14 200
2851 SNP.2851 8 73
2852 SNP.2852 8 73
2853 SNP.2853 8 73
2854 SNP.2854 17 77
2855 SNP.2855 17 229
2856 SNP.2856 9 267
2857 SNP.2857 11 112
2858 SNP.2858 2 177
2859 SNP.2859 7 56
2860 SNP.2860 19 320
2861 SNP.2861 14 25
2862 SNP.2862 7 130
2863 SNP.2863 8 73
2864 SNP.2864 19 194
2865 SNP.2865 14 99
2866 SNP.2866 19 15
2867 SNP.2867 19 215
2868 SNP.2868 9 263
2869 SNP.2869 16 61
2870 SNP.2870 8 206
2871 SNP.2871 8 200
2872 SNP.2872 8 200
2873 SNP.2873 10 47
2874 SNP.2874 15 310
2875 SNP.2875 5 146
2876 SNP.2876 5 146
2877 SNP.2877 16 139
2878 SNP.2878 18 30
2879 SNP.2879 20 166
2880 SNP.2880 9 137
2881 SNP.2881 2 60
2882 SNP.2882 5 127
2883 SNP.2883 5 127
2884 SNP.2884 16 71
2885 SNP.2885 10 74
2886 SNP.2886 10 74
2887 SNP.2887 10 74
2888 SNP.2888 17 158
2889 SNP.2889 10 222
2890 SNP.2890 13 87
2891 SNP.2891 10 222
2892 SNP.2892 1 255
2893 SNP.2893 16 56
2894 SNP.2894 16 56
2895 SNP.2895 13 226
2896 SNP.2896 13 72
2897 SNP.2897 3 242
2898 SNP.2898 5 195
2899 SNP.2899 5 195
2900 SNP.2900 16 72
2901 SNP.2901 16 72
2902 SNP.2902 17 100
2903 SNP.2903 8 129
2904 SNP.2904 20 145
2905 SNP.2905 20 145
2906 SNP.2906 5 228
2907 SNP.2907 14 291
2908 SNP.2908 14 29
2909 SNP.2909 7 107
2910 SNP.2910 4 126
2911 SNP.2911 13 230
2912 SNP.2912 14 247
2913 SNP.2913 3 130
2914 SNP.2914 2 262
2915 SNP.2915 8 202
2916 SNP.2916 7 136
2917 SNP.2917 17 100
2918 SNP.2918 17 100
2919 SNP.2919 13 217
2920 SNP.2920 13 217
2921 SNP.2921 5 120
2922 SNP.2922 8 161
2923 SNP.2923 8 161
2924 SNP.2924 17 154
2925 SNP.2925 17 154
2926 SNP.2926 7 57
2927 SNP.2927 7 57
2928 SNP.2928 4 234
2929 SNP.2929 21 89
2930 SNP.2930 8 227
2931 SNP.2931 2 165
2932 SNP.2932 4 116
2933 SNP.2933 4 116
2934 SNP.2934 9 182
2935 SNP.2935 11 99
2936 SNP.2936 4 237
2937 SNP.2937 4 237
2938 SNP.2938 13 230
2939 SNP.2939 17 92
2940 SNP.2940 10 112
2941 SNP.2941 14 114
2942 SNP.2942 16 190
2943 SNP.2943 11 121
2944 SNP.2944 11 121
2945 SNP.2945 18 274
2946 SNP.2946 18 274
2947 SNP.2947 8 194
2948 SNP.2948 8 192
2949 SNP.2949 11 121
2950 SNP.2950 16 51
2951 SNP.2951 13 229
2952 SNP.2952 13 229
2953 SNP.2953 9 284
2954 SNP.2954 19 84
2955 SNP.2955 5 266
2956 SNP.2956 20 145
2957 SNP.2957 10 129
2958 SNP.2958 10 129
2959 SNP.2959 10 129
2960 SNP.2960 5 159
2961 SNP.2961 21 178
2962 SNP.2962 19 55
2963 SNP.2963 11 134
2964 SNP.2964 20 188
2965 SNP.2965 2 230
2966 SNP.2966 17 213
2967 SNP.2967 16 233
2968 SNP.2968 5 175
2969 SNP.2969 5 175
2970 SNP.2970 6 38
2971 SNP.2971 6 38
2972 SNP.2972 2 144
2973 SNP.2973 21 246
2974 SNP.2974 8 140
2975 SNP.2975 8 140
2976 SNP.2976 8 149
2977 SNP.2977 21 246
2978 SNP.2978 8 129
2979 SNP.2979 8 119
2980 SNP.2980 15 172
2981 SNP.2981 5 146
2982 SNP.2982 5 146
2983 SNP.2983 13 172
2984 SNP.2984 17 121
2985 SNP.2985 11 106
2986 SNP.2986 2 141
2987 SNP.2987 20 110
2988 SNP.2988 10 222
2989 SNP.2989 14 114
2990 SNP.2990 14 125
2991 SNP.2991 14 199
2992 SNP.2992 14 199
2993 SNP.2993 16 166
2994 SNP.2994 4 125
2995 SNP.2995 13 230
2996 SNP.2996 17 121
2997 SNP.2997 17 121
2998 SNP.2998 19 181
2999 SNP.2999 19 181
3000 SNP.3000 19 184
3001 SNP.3001 16 106
3002 SNP.3002 10 179
3003 SNP.3003 10 101
3004 SNP.3004 10 98
3005 SNP.3005 10 130
3006 SNP.3006 20 177
3007 SNP.3007 8 129
3008 SNP.3008 2 165
3009 SNP.3009 19 272
3010 SNP.3010 19 272
3011 SNP.3011 19 272
3012 SNP.3012 13 169
3013 SNP.3013 13 169
3014 SNP.3014 20 159
3015 SNP.3015 9 284
3016 SNP.3016 19 100
3017 SNP.3017 14 230
3018 SNP.3018 7 107
3019 SNP.3019 8 245
3020 SNP.3020 16 190
3021 SNP.3021 13 185
3022 SNP.3022 13 84
3023 SNP.3023 20 230
3024 SNP.3024 20 230
3025 SNP.3025 5 143
3026 SNP.3026 4 237
3027 SNP.3027 4 237
3028 SNP.3028 14 125
3029 SNP.3029 14 275
3030 SNP.3030 5 226
3031 SNP.3031 16 72
3032 SNP.3032 20 159
3033 SNP.3033 1 134
3034 SNP.3034 4 85
3035 SNP.3035 18 24
3036 SNP.3036 18 24
3037 SNP.3037 11 159
3038 SNP.3038 13 232
3039 SNP.3039 3 216
3040 SNP.3040 3 216
3041 SNP.3041 11 135
3042 SNP.3042 2 147
3043 SNP.3043 2 147
3044 SNP.3044 4 46
3045 SNP.3045 4 46
3046 SNP.3046 14 254
3047 SNP.3047 14 254
3048 SNP.3048 17 121
3049 SNP.3049 17 121
3050 SNP.3050 17 123
3051 SNP.3051 17 123
3052 SNP.3052 7 107
3053 SNP.3053 7 107
3054 SNP.3054 19 100
3055 SNP.3055 20 32
3056 SNP.3056 20 32
3057 SNP.3057 13 84
3058 SNP.3058 13 84
3059 SNP.3059 13 84
3060 SNP.3060 11 148
3061 SNP.3061 11 148
3062 SNP.3062 19 53
3063 SNP.3063 19 127
3064 SNP.3064 19 127
3065 SNP.3065 7 249
3066 SNP.3066 17 137
3067 SNP.3067 8 64
3068 SNP.3068 8 64
3069 SNP.3069 8 64
3070 SNP.3070 14 198
3071 SNP.3071 7 139
3072 SNP.3072 8 194
3073 SNP.3073 18 32
3074 SNP.3074 20 98
3075 SNP.3075 10 101
3076 SNP.3076 10 101
3077 SNP.3077 4 26
3078 SNP.3078 5 48
3079 SNP.3079 5 48
3080 SNP.3080 5 48
3081 SNP.3081 12 53
3082 SNP.3082 4 126
3083 SNP.3083 6 169
3084 SNP.3084 7 322
3085 SNP.3085 7 322
3086 SNP.3086 19 193
3087 SNP.3087 19 193
3088 SNP.3088 16 190
3089 SNP.3089 16 175
3090 SNP.3090 13 229
3091 SNP.3091 4 122
3092 SNP.3092 2 22
3093 SNP.3093 14 165
3094 SNP.3094 14 165
3095 SNP.3095 5 195
3096 SNP.3096 19 53
3097 SNP.3097 8 50
3098 SNP.3098 8 50
3099 SNP.3099 4 58
3100 SNP.3100 14 240
3101 SNP.3101 14 240
3102 SNP.3102 17 123
3103 SNP.3103 17 123
3104 SNP.3104 14 56
3105 SNP.3105 14 56
3106 SNP.3106 14 56
3107 SNP.3107 17 163
3108 SNP.3108 17 163
3109 SNP.3109 8 160
3110 SNP.3110 8 175
3111 SNP.3111 5 156
3112 SNP.3112 5 156
3113 SNP.3113 14 98
3114 SNP.3114 5 104
3115 SNP.3115 14 228
3116 SNP.3116 8 280
3117 SNP.3117 16 190
3118 SNP.3118 19 117
3119 SNP.3119 19 117
3120 SNP.3120 17 157
3121 SNP.3121 8 73
3122 SNP.3122 5 153
3123 SNP.3123 9 29
3124 SNP.3124 7 322
3125 SNP.3125 2 292
3126 SNP.3126 10 74
3127 SNP.3127 13 185
3128 SNP.3128 16 153
3129 SNP.3129 13 175
3130 SNP.3130 19 267
3131 SNP.3131 5 120
3132 SNP.3132 20 163
3133 SNP.3133 20 163
3134 SNP.3134 17 100
3135 SNP.3135 5 53
3136 SNP.3136 11 159
3137 SNP.3137 1 128
3138 SNP.3138 17 230
3139 SNP.3139 19 184
3140 SNP.3140 20 155
3141 SNP.3141 8 189
3142 SNP.3142 2 187
3143 SNP.3143 8 20
3144 SNP.3144 7 279
3145 SNP.3145 5 156
3146 SNP.3146 11 113
3147 SNP.3147 5 157
3148 SNP.3148 8 72
3149 SNP.3149 8 72
3150 SNP.3150 8 168
3151 SNP.3151 21 170
3152 SNP.3152 2 232
3153 SNP.3153 18 249
3154 SNP.3154 19 53
3155 SNP.3155 19 53
3156 SNP.3156 20 20
3157 SNP.3157 20 20
3158 SNP.3158 20 20
3159 SNP.3159 19 199
3160 SNP.3160 19 199
3161 SNP.3161 19 179
3162 SNP.3162 20 31
3163 SNP.3163 20 180
3164 SNP.3164 20 180
3165 SNP.3165 14 295
3166 SNP.3166 2 166
3167 SNP.3167 14 254
3168 SNP.3168 14 254
3169 SNP.3169 14 254
3170 SNP.3170 6 21
3171 SNP.3171 2 213
3172 SNP.3172 19 15
3173 SNP.3173 8 173
3174 SNP.3174 8 173
3175 SNP.3175 13 230
3176 SNP.3176 13 230
3177 SNP.3177 20 145
3178 SNP.3178 20 145
3179 SNP.3179 4 34
3180 SNP.3180 20 123
3181 SNP.3181 7 312
3182 SNP.3182 7 312
3183 SNP.3183 8 129
3184 SNP.3184 17 157
3185 SNP.3185 8 149
3186 SNP.3186 13 51
3187 SNP.3187 6 38
3188 SNP.3188 9 112
3189 SNP.3189 5 195
3190 SNP.3190 16 166
3191 SNP.3191 20 132
3192 SNP.3192 8 214
3193 SNP.3193 4 126
3194 SNP.3194 6 21
3195 SNP.3195 11 63
3196 SNP.3196 11 63
3197 SNP.3197 5 72
3198 SNP.3198 17 121
3199 SNP.3199 20 168
3200 SNP.3200 16 190
3201 SNP.3201 16 146
3202 SNP.3202 20 126
3203 SNP.3203 6 77
3204 SNP.3204 6 77
3205 SNP.3205 4 46
3206 SNP.3206 7 57
3207 SNP.3207 17 220
3208 SNP.3208 5 60
3209 SNP.3209 17 47
3210 SNP.3210 8 203
3211 SNP.3211 11 121
3212 SNP.3212 11 134
3213 SNP.3213 7 130
3214 SNP.3214 8 192
3215 SNP.3215 8 192
3216 SNP.3216 5 156
3217 SNP.3217 8 20
3218 SNP.3218 14 25
3219 SNP.3219 19 127
3220 SNP.3220 5 51
3221 SNP.3221 2 201
3222 SNP.3222 18 32
3223 SNP.3223 7 229
3224 SNP.3224 7 229
3225 SNP.3225 9 29
3226 SNP.3226 14 254
3227 SNP.3227 8 160
3228 SNP.3228 5 122
3229 SNP.3229 6 77
3230 SNP.3230 13 155
3231 SNP.3231 4 136
3232 SNP.3232 4 136
3233 SNP.3233 19 297
3234 SNP.3234 9 284
3235 SNP.3235 9 284
3236 SNP.3236 19 267
3237 SNP.3237 11 75
3238 SNP.3238 5 117
3239 SNP.3239 18 267
3240 SNP.3240 16 159
3241 SNP.3241 16 159
3242 SNP.3242 5 97
3243 SNP.3243 5 97
3244 SNP.3244 5 104
3245 SNP.3245 7 237
3246 SNP.3246 7 237
3247 SNP.3247 7 237
3248 SNP.3248 21 169
3249 SNP.3249 2 252
3250 SNP.3250 2 252
3251 SNP.3251 5 195
3252 SNP.3252 8 161
3253 SNP.3253 2 252
3254 SNP.3254 19 172
3255 SNP.3255 11 97
3256 SNP.3256 4 59
3257 SNP.3257 21 134
3258 SNP.3258 15 288
3259 SNP.3259 19 193
3260 SNP.3260 11 99
3261 SNP.3261 16 51
3262 SNP.3262 8 192
3263 SNP.3263 10 222
3264 SNP.3264 19 323
3265 SNP.3265 19 323
3266 SNP.3266 8 168
3267 SNP.3267 8 168
3268 SNP.3268 8 141
3269 SNP.3269 8 141
3270 SNP.3270 16 56
3271 SNP.3271 20 119
3272 SNP.3272 19 53
3273 SNP.3273 18 30
3274 SNP.3274 18 30
3275 SNP.3275 20 145
3276 SNP.3276 20 145
3277 SNP.3277 5 134
3278 SNP.3278 5 134
3279 SNP.3279 4 229
3280 SNP.3280 5 134
3281 SNP.3281 5 134
3282 SNP.3282 8 192
3283 SNP.3283 10 227
3284 SNP.3284 10 227
3285 SNP.3285 20 163
3286 SNP.3286 14 247
3287 SNP.3287 4 233
3288 SNP.3288 2 111
3289 SNP.3289 8 169
3290 SNP.3290 5 51
3291 SNP.3291 20 147
3292 SNP.3292 10 216
3293 SNP.3293 20 155
3294 SNP.3294 10 73
3295 SNP.3295 11 177
3296 SNP.3296 8 233
3297 SNP.3297 11 177
3298 SNP.3298 7 1
3299 SNP.3299 7 1
3300 SNP.3300 19 0
3301 SNP.3301 9 138
3302 SNP.3302 14 254
3303 SNP.3303 13 231
3304 SNP.3304 7 307
3305 SNP.3305 8 168
3306 SNP.3306 8 168
3307 SNP.3307 2 203
3308 SNP.3308 17 114
3309 SNP.3309 2 233
3310 SNP.3310 4 126
3311 SNP.3311 5 72
3312 SNP.3312 4 222
3313 SNP.3313 4 222
3314 SNP.3314 1 255
3315 SNP.3315 10 234
3316 SNP.3316 2 147
3317 SNP.3317 11 101
3318 SNP.3318 16 235
3319 SNP.3319 19 297
3320 SNP.3320 5 135
3321 SNP.3321 10 234
3322 SNP.3322 10 234
3323 SNP.3323 8 222
3324 SNP.3324 8 248
3325 SNP.3325 19 225
3326 SNP.3326 10 89
3327 SNP.3327 19 225
3328 SNP.3328 13 222
3329 SNP.3329 3 167
3330 SNP.3330 14 200
3331 SNP.3331 13 230
3332 SNP.3332 2 147
3333 SNP.3333 17 89
3334 SNP.3334 17 114
3335 SNP.3335 7 237
3336 SNP.3336 7 237
3337 SNP.3337 21 327
3338 SNP.3338 8 160
3339 SNP.3339 19 127
3340 SNP.3340 19 177
3341 SNP.3341 19 177
3342 SNP.3342 11 159
3343 SNP.3343 8 168
3344 SNP.3344 17 78
3345 SNP.3345 8 200
3346 SNP.3346 9 142
3347 SNP.3347 6 179
3348 SNP.3348 5 55
3349 SNP.3349 5 55
3350 SNP.3350 20 126
3351 SNP.3351 5 131
3352 SNP.3352 4 214
3353 SNP.3353 21 246
3354 SNP.3354 20 132
3355 SNP.3355 14 275
3356 SNP.3356 17 123
3357 SNP.3357 20 187
3358 SNP.3358 3 188
3359 SNP.3359 3 188
3360 SNP.3360 10 41
3361 SNP.3361 19 47
3362 SNP.3362 19 105
3363 SNP.3363 17 158
3364 SNP.3364 19 195
3365 SNP.3365 20 37
3366 SNP.3366 20 37
3367 SNP.3367 2 141
3368 SNP.3368 2 141
3369 SNP.3369 2 141
3370 SNP.3370 18 272
3371 SNP.3371 19 177
3372 SNP.3372 2 247
3373 SNP.3373 3 33
3374 SNP.3374 20 184
3375 SNP.3375 2 223
3376 SNP.3376 4 34
3377 SNP.3377 2 223
3378 SNP.3378 15 318
3379 SNP.3379 10 79
3380 SNP.3380 6 144
3381 SNP.3381 7 34
3382 SNP.3382 7 34
3383 SNP.3383 7 34
3384 SNP.3384 5 104
3385 SNP.3385 17 33
3386 SNP.3386 17 33
3387 SNP.3387 17 33
3388 SNP.3388 17 33
3389 SNP.3389 7 322
3390 SNP.3390 7 139
3391 SNP.3391 7 322
3392 SNP.3392 13 230
3393 SNP.3393 20 179
3394 SNP.3394 10 143
3395 SNP.3395 8 282
3396 SNP.3396 13 222
3397 SNP.3397 10 112
3398 SNP.3398 11 134
3399 SNP.3399 11 134
3400 SNP.3400 2 294
3401 SNP.3401 13 229
3402 SNP.3402 5 114
3403 SNP.3403 7 313
3404 SNP.3404 7 313
3405 SNP.3405 9 266
3406 SNP.3406 9 266
3407 SNP.3407 20 147
3408 SNP.3408 20 147
3409 SNP.3409 19 45
3410 SNP.3410 16 196
3411 SNP.3411 20 177
3412 SNP.3412 14 22
3413 SNP.3413 14 22
3414 SNP.3414 6 164
3415 SNP.3415 6 164
3416 SNP.3416 17 154
3417 SNP.3417 17 154
3418 SNP.3418 8 217
3419 SNP.3419 10 123
3420 SNP.3420 17 72
3421 SNP.3421 14 290
3422 SNP.3422 19 15
3423 SNP.3423 19 15
3424 SNP.3424 18 24
3425 SNP.3425 18 24
3426 SNP.3426 8 211
3427 SNP.3427 16 233
3428 SNP.3428 16 233
3429 SNP.3429 14 316
3430 SNP.3430 1 261
3431 SNP.3431 16 51
3432 SNP.3432 16 51
3433 SNP.3433 20 65
3434 SNP.3434 19 191
3435 SNP.3435 19 191
3436 SNP.3436 16 175
3437 SNP.3437 13 226
3438 SNP.3438 4 97
3439 SNP.3439 5 107
3440 SNP.3440 3 215
3441 SNP.3441 2 198
3442 SNP.3442 1 71
3443 SNP.3443 14 254
3444 SNP.3444 5 162
3445 SNP.3445 2 223
3446 SNP.3446 2 223
3447 SNP.3447 5 266
3448 SNP.3448 14 130
3449 SNP.3449 19 178
3450 SNP.3450 19 178
3451 SNP.3451 10 179
3452 SNP.3452 8 71
3453 SNP.3453 8 71
3454 SNP.3454 20 145
3455 SNP.3455 16 152
3456 SNP.3456 2 147
3457 SNP.3457 2 144
3458 SNP.3458 7 253
3459 SNP.3459 20 155
3460 SNP.3460 13 72
3461 SNP.3461 16 237
3462 SNP.3462 16 237
3463 SNP.3463 21 241
3464 SNP.3464 13 75
3465 SNP.3465 19 177
3466 SNP.3466 12 63
3467 SNP.3467 2 187
3468 SNP.3468 8 71
3469 SNP.3469 5 116
3470 SNP.3470 8 140
3471 SNP.3471 8 173
3472 SNP.3472 13 230
3473 SNP.3473 10 0
3474 SNP.3474 10 0
3475 SNP.3475 5 150
3476 SNP.3476 2 152
3477 SNP.3477 14 81
3478 SNP.3478 4 97
3479 SNP.3479 8 280
3480 SNP.3480 11 106
3481 SNP.3481 7 139
3482 SNP.3482 13 230
3483 SNP.3483 19 55
3484 SNP.3484 9 284
3485 SNP.3485 9 284
3486 SNP.3486 15 71
3487 SNP.3487 4 59
3488 SNP.3488 13 228
3489 SNP.3489 5 215
3490 SNP.3490 13 229
3491 SNP.3491 7 169
3492 SNP.3492 7 192
3493 SNP.3493 17 154
3494 SNP.3494 2 225
3495 SNP.3495 17 154
3496 SNP.3496 2 147
3497 SNP.3497 16 40
3498 SNP.3498 2 200
3499 SNP.3499 2 200
3500 SNP.3500 7 245
3501 SNP.3501 7 56
3502 SNP.3502 7 56
3503 SNP.3503 16 146
3504 SNP.3504 20 188
3505 SNP.3505 16 40
3506 SNP.3506 4 60
3507 SNP.3507 4 60
3508 SNP.3508 14 27
3509 SNP.3509 13 224
3510 SNP.3510 13 224
3511 SNP.3511 14 117
3512 SNP.3512 4 58
3513 SNP.3513 5 166
3514 SNP.3514 5 166
3515 SNP.3515 20 182
3516 SNP.3516 19 100
3517 SNP.3517 14 135
3518 SNP.3518 9 260
3519 SNP.3519 2 228
3520 SNP.3520 2 228
3521 SNP.3521 20 177
3522 SNP.3522 20 177
3523 SNP.3523 20 247
3524 SNP.3524 15 317
3525 SNP.3525 15 317
3526 SNP.3526 19 100
3527 SNP.3527 7 275
3528 SNP.3528 9 210
3529 SNP.3529 8 182
3530 SNP.3530 7 193
3531 SNP.3531 16 147
3532 SNP.3532 9 138
3533 SNP.3533 9 138
3534 SNP.3534 21 170
3535 SNP.3535 17 121
3536 SNP.3536 17 114
3537 SNP.3537 19 177
3538 SNP.3538 8 201
3539 SNP.3539 19 177
3540 SNP.3540 5 160
3541 SNP.3541 5 160
3542 SNP.3542 5 160
3543 SNP.3543 19 310
3544 SNP.3544 20 37
3545 SNP.3545 2 158
3546 SNP.3546 2 158
3547 SNP.3547 8 50
3548 SNP.3548 20 184
3549 SNP.3549 2 147
3550 SNP.3550 2 144
3551 SNP.3551 5 143
3552 SNP.3552 20 27
3553 SNP.3553 17 116
3554 SNP.3554 10 227
3555 SNP.3555 19 143
3556 SNP.3556 5 141
3557 SNP.3557 19 193
3558 SNP.3558 19 193
3559 SNP.3559 7 271
3560 SNP.3560 7 271
3561 SNP.3561 5 146
3562 SNP.3562 5 150
3563 SNP.3563 14 267
3564 SNP.3564 20 132
3565 SNP.3565 11 136
3566 SNP.3566 13 51
3567 SNP.3567 13 51
3568 SNP.3568 13 51
3569 SNP.3569 8 160
3570 SNP.3570 7 271
3571 SNP.3571 8 71
3572 SNP.3572 8 71
3573 SNP.3573 13 148
3574 SNP.3574 19 267
3575 SNP.3575 5 48
3576 SNP.3576 20 132
3577 SNP.3577 1 100
3578 SNP.3578 1 100
3579 SNP.3579 5 114
3580 SNP.3580 5 116
3581 SNP.3581 6 84
3582 SNP.3582 19 54
3583 SNP.3583 17 114
3584 SNP.3584 8 289
3585 SNP.3585 3 206
3586 SNP.3586 16 151
3587 SNP.3587 16 159
3588 SNP.3588 10 140
3589 SNP.3589 20 132
3590 SNP.3590 2 242
3591 SNP.3591 2 214
3592 SNP.3592 2 214
3593 SNP.3593 3 206
3594 SNP.3594 13 51
3595 SNP.3595 13 223
3596 SNP.3596 13 223
3597 SNP.3597 10 112
3598 SNP.3598 10 112
3599 SNP.3599 4 125
3600 SNP.3600 19 169
3601 SNP.3601 20 165
3602 SNP.3602 8 214
3603 SNP.3603 21 178
3604 SNP.3604 19 242
3605 SNP.3605 11 135
3606 SNP.3606 21 335
3607 SNP.3607 4 34
3608 SNP.3608 18 276
3609 SNP.3609 4 237
3610 SNP.3610 4 237
3611 SNP.3611 9 229
3612 SNP.3612 9 229
3613 SNP.3613 8 54
3614 SNP.3614 8 202
3615 SNP.3615 8 202
3616 SNP.3616 7 51
3617 SNP.3617 7 51
3618 SNP.3618 13 51
3619 SNP.3619 5 48
3620 SNP.3620 19 271
3621 SNP.3621 19 271
3622 SNP.3622 8 200
3623 SNP.3623 8 200
3624 SNP.3624 8 169
3625 SNP.3625 20 131
3626 SNP.3626 14 25
3627 SNP.3627 14 25
3628 SNP.3628 5 70
3629 SNP.3629 2 141
3630 SNP.3630 7 48
3631 SNP.3631 7 41
3632 SNP.3632 8 262
3633 SNP.3633 5 64
3634 SNP.3634 5 64
3635 SNP.3635 19 97
3636 SNP.3636 19 271
3637 SNP.3637 17 121
3638 SNP.3638 17 121
3639 SNP.3639 9 73
3640 SNP.3640 18 270
3641 SNP.3641 14 174
3642 SNP.3642 14 174
3643 SNP.3643 14 162
3644 SNP.3644 8 140
3645 SNP.3645 19 271
3646 SNP.3646 4 241
3647 SNP.3647 4 241
3648 SNP.3648 7 279
3649 SNP.3649 1 231
3650 SNP.3650 13 229
3651 SNP.3651 2 44
3652 SNP.3652 14 93
3653 SNP.3653 19 100
3654 SNP.3654 19 84
3655 SNP.3655 6 167
3656 SNP.3656 6 75
3657 SNP.3657 7 129
3658 SNP.3658 19 55
3659 SNP.3659 10 234
3660 SNP.3660 14 39
3661 SNP.3661 2 169
3662 SNP.3662 19 267
3663 SNP.3663 17 31
3664 SNP.3664 5 195
3665 SNP.3665 14 39
3666 SNP.3666 13 226
3667 SNP.3667 13 226
3668 SNP.3668 14 248
3669 SNP.3669 19 257
3670 SNP.3670 1 144
3671 SNP.3671 14 39
3672 SNP.3672 8 140
3673 SNP.3673 8 140
3674 SNP.3674 20 159
3675 SNP.3675 10 130
3676 SNP.3676 8 192
3677 SNP.3677 7 136
3678 SNP.3678 8 169
3679 SNP.3679 20 64
3680 SNP.3680 17 137
3681 SNP.3681 17 137
3682 SNP.3682 4 237
3683 SNP.3683 20 64
3684 SNP.3684 8 73
3685 SNP.3685 8 175
3686 SNP.3686 17 95
3687 SNP.3687 16 51
3688 SNP.3688 16 51
3689 SNP.3689 7 88
3690 SNP.3690 14 267
3691 SNP.3691 4 126
3692 SNP.3692 7 191
3693 SNP.3693 14 104
3694 SNP.3694 20 173
3695 SNP.3695 20 173
3696 SNP.3696 21 248
3697 SNP.3697 21 248
3698 SNP.3698 20 23
3699 SNP.3699 13 228
3700 SNP.3700 14 165
3701 SNP.3701 20 145
3702 SNP.3702 8 211
3703 SNP.3703 8 211
3704 SNP.3704 8 211
3705 SNP.3705 14 277
3706 SNP.3706 5 116
3707 SNP.3707 9 29
3708 SNP.3708 10 41
3709 SNP.3709 13 84
3710 SNP.3710 8 68
3711 SNP.3711 4 127
3712 SNP.3712 4 136
3713 SNP.3713 7 312
3714 SNP.3714 3 241
3715 SNP.3715 2 242
3716 SNP.3716 7 247
3717 SNP.3717 21 28
3718 SNP.3718 9 266
3719 SNP.3719 7 191
3720 SNP.3720 2 133
3721 SNP.3721 2 133
3722 SNP.3722 15 317
3723 SNP.3723 2 133
3724 SNP.3724 10 47
3725 SNP.3725 14 308
3726 SNP.3726 18 24
3727 SNP.3727 15 317
3728 SNP.3728 18 24
3729 SNP.3729 18 24
3730 SNP.3730 14 135
3731 SNP.3731 4 116
3732 SNP.3732 4 133
3733 SNP.3733 9 29
3734 SNP.3734 9 29
3735 SNP.3735 2 147
3736 SNP.3736 8 203
3737 SNP.3737 8 203
3738 SNP.3738 7 164
3739 SNP.3739 14 114
3740 SNP.3740 10 227
3741 SNP.3741 16 17
3742 SNP.3742 19 174
3743 SNP.3743 21 334
3744 SNP.3744 2 232
3745 SNP.3745 2 232
3746 SNP.3746 2 187
3747 SNP.3747 2 187
3748 SNP.3748 15 71
3749 SNP.3749 4 234
3750 SNP.3750 8 141
3751 SNP.3751 17 157
3752 SNP.3752 16 61
3753 SNP.3753 16 61
3754 SNP.3754 16 61
3755 SNP.3755 16 190
3756 SNP.3756 19 195
3757 SNP.3757 19 195
3758 SNP.3758 11 99
3759 SNP.3759 13 229
3760 SNP.3760 13 229
3761 SNP.3761 17 129
3762 SNP.3762 1 231
3763 SNP.3763 10 57
3764 SNP.3764 5 224
3765 SNP.3765 19 230
3766 SNP.3766 19 230
3767 SNP.3767 13 223
3768 SNP.3768 13 223
3769 SNP.3769 18 152
3770 SNP.3770 14 39
3771 SNP.3771 9 182
3772 SNP.3772 9 182
3773 SNP.3773 9 182
3774 SNP.3774 10 140
3775 SNP.3775 11 135
3776 SNP.3776 13 230
3777 SNP.3777 20 173
3778 SNP.3778 19 179
3779 SNP.3779 7 27
3780 SNP.3780 7 27
3781 SNP.3781 11 95
3782 SNP.3782 11 95
3783 SNP.3783 5 126
3784 SNP.3784 20 128
3785 SNP.3785 6 145
3786 SNP.3786 14 212
3787 SNP.3787 14 212
3788 SNP.3788 17 114
3789 SNP.3789 17 114
3790 SNP.3790 13 229
3791 SNP.3791 5 62
3792 SNP.3792 1 242
3793 SNP.3793 10 80
3794 SNP.3794 10 80
3795 SNP.3795 8 232
3796 SNP.3796 14 295
3797 SNP.3797 20 131
3798 SNP.3798 14 295
3799 SNP.3799 20 131
3800 SNP.3800 19 51
3801 SNP.3801 14 295
3802 SNP.3802 1 264
3803 SNP.3803 1 264
3804 SNP.3804 1 264
3805 SNP.3805 2 286
3806 SNP.3806 14 291
3807 SNP.3807 5 141
3808 SNP.3808 11 177
3809 SNP.3809 19 39
3810 SNP.3810 17 112
3811 SNP.3811 17 112
3812 SNP.3812 19 193
3813 SNP.3813 17 112
3814 SNP.3814 17 112
3815 SNP.3815 2 248
3816 SNP.3816 1 114
3817 SNP.3817 1 114
3818 SNP.3818 1 114
3819 SNP.3819 20 168
3820 SNP.3820 13 223
3821 SNP.3821 13 223
3822 SNP.3822 10 73
3823 SNP.3823 10 73
3824 SNP.3824 10 18
3825 SNP.3825 4 168
3826 SNP.3826 9 266
3827 SNP.3827 17 154
3828 SNP.3828 1 69
3829 SNP.3829 8 190
3830 SNP.3830 8 190
3831 SNP.3831 4 196
3832 SNP.3832 14 138
3833 SNP.3833 8 248
3834 SNP.3834 5 141
3835 SNP.3835 5 141
3836 SNP.3836 3 205
3837 SNP.3837 8 206
3838 SNP.3838 2 292
3839 SNP.3839 20 159
3840 SNP.3840 4 233
3841 SNP.3841 5 122
3842 SNP.3842 20 182
3843 SNP.3843 1 173
3844 SNP.3844 14 266
3845 SNP.3845 14 266
3846 SNP.3846 8 169
3847 SNP.3847 3 142
3848 SNP.3848 2 176
3849 SNP.3849 2 176
3850 SNP.3850 13 223
3851 SNP.3851 18 0
3852 SNP.3852 19 271
3853 SNP.3853 19 271
3854 SNP.3854 10 95
3855 SNP.3855 4 126
3856 SNP.3856 5 127
3857 SNP.3857 5 190
3858 SNP.3858 5 190
3859 SNP.3859 5 190
3860 SNP.3860 14 81
3861 SNP.3861 5 138
3862 SNP.3862 8 192
3863 SNP.3863 2 133
3864 SNP.3864 8 54
3865 SNP.3865 16 152
3866 SNP.3866 21 336
3867 SNP.3867 17 154
3868 SNP.3868 15 146
3869 SNP.3869 13 0
3870 SNP.3870 16 126
3871 SNP.3871 10 223
3872 SNP.3872 10 223
3873 SNP.3873 5 88
3874 SNP.3874 10 123
3875 SNP.3875 14 152
3876 SNP.3876 14 152
3877 SNP.3877 11 112
3878 SNP.3878 11 112
3879 SNP.3879 21 248
3880 SNP.3880 4 34
3881 SNP.3881 4 36
3882 SNP.3882 2 133
3883 SNP.3883 2 133
3884 SNP.3884 14 290
3885 SNP.3885 7 237
3886 SNP.3886 19 179
3887 SNP.3887 4 222
3888 SNP.3888 18 270
3889 SNP.3889 18 270
3890 SNP.3890 18 270
3891 SNP.3891 18 30
3892 SNP.3892 18 252
3893 SNP.3893 7 253
3894 SNP.3894 2 144
3895 SNP.3895 2 169
3896 SNP.3896 10 150
3897 SNP.3897 19 199
3898 SNP.3898 19 199
3899 SNP.3899 8 168
3900 SNP.3900 8 281
3901 SNP.3901 20 177
3902 SNP.3902 20 177
3903 SNP.3903 19 193
3904 SNP.3904 5 116
3905 SNP.3905 8 248
3906 SNP.3906 8 175
3907 SNP.3907 8 248
3908 SNP.3908 14 85
3909 SNP.3909 18 33
3910 SNP.3910 14 85
3911 SNP.3911 2 207
3912 SNP.3912 8 182
3913 SNP.3913 5 157
3914 SNP.3914 20 145
3915 SNP.3915 5 150
3916 SNP.3916 17 112
3917 SNP.3917 19 199
3918 SNP.3918 14 220
3919 SNP.3919 8 164
3920 SNP.3920 8 164
3921 SNP.3921 8 164
3922 SNP.3922 20 163
3923 SNP.3923 20 163
3924 SNP.3924 5 155
3925 SNP.3925 20 173
3926 SNP.3926 5 53
3927 SNP.3927 17 154
3928 SNP.3928 20 145
3929 SNP.3929 17 220
3930 SNP.3930 17 147
3931 SNP.3931 1 110
3932 SNP.3932 4 126
3933 SNP.3933 11 159
3934 SNP.3934 5 104
3935 SNP.3935 17 104
3936 SNP.3936 16 184
3937 SNP.3937 19 195
3938 SNP.3938 20 139
3939 SNP.3939 19 15
3940 SNP.3940 19 15
3941 SNP.3941 19 191
3942 SNP.3942 19 191
3943 SNP.3943 19 191
3944 SNP.3944 14 275
3945 SNP.3945 1 150
3946 SNP.3946 2 292
3947 SNP.3947 2 292
3948 SNP.3948 5 141
3949 SNP.3949 10 234
3950 SNP.3950 8 222
3951 SNP.3951 7 279
3952 SNP.3952 6 169
3953 SNP.3953 14 181
3954 SNP.3954 19 100
3955 SNP.3955 7 180
3956 SNP.3956 20 132
3957 SNP.3957 15 93
3958 SNP.3958 2 141
3959 SNP.3959 10 227
3960 SNP.3960 4 214
3961 SNP.3961 4 214
3962 SNP.3962 19 297
3963 SNP.3963 16 143
3964 SNP.3964 8 141
3965 SNP.3965 4 46
3966 SNP.3966 13 154
3967 SNP.3967 13 154
3968 SNP.3968 16 152
3969 SNP.3969 2 70
3970 SNP.3970 8 149
3971 SNP.3971 17 114
3972 SNP.3972 20 145
3973 SNP.3973 20 182
3974 SNP.3974 12 121
3975 SNP.3975 5 136
3976 SNP.3976 19 182
3977 SNP.3977 8 140
3978 SNP.3978 17 114
3979 SNP.3979 1 261
3980 SNP.3980 8 194
3981 SNP.3981 15 95
3982 SNP.3982 14 297
3983 SNP.3983 5 132
3984 SNP.3984 7 180
3985 SNP.3985 18 270
3986 SNP.3986 20 179
3987 SNP.3987 17 123
3988 SNP.3988 3 206
3989 SNP.3989 13 180
3990 SNP.3990 11 159
3991 SNP.3991 10 113
3992 SNP.3992 5 141
3993 SNP.3993 8 160
3994 SNP.3994 8 153
3995 SNP.3995 3 130
3996 SNP.3996 17 147
3997 SNP.3997 17 147
3998 SNP.3998 17 147
3999 SNP.3999 20 155
4000 SNP.4000 5 177
4001 SNP.4001 4 233
4002 SNP.4002 20 166
4003 SNP.4003 4 134
4004 SNP.4004 10 225
4005 SNP.4005 8 201
4006 SNP.4006 8 201
4007 SNP.4007 20 139
4008 SNP.4008 20 179
4009 SNP.4009 19 316
4010 SNP.4010 17 34
4011 SNP.4011 16 159
4012 SNP.4012 4 237
4013 SNP.4013 13 230
4014 SNP.4014 17 31
4015 SNP.4015 7 69
4016 SNP.4016 5 226
4017 SNP.4017 1 173
4018 SNP.4018 8 186
4019 SNP.4019 8 186
4020 SNP.4020 4 136
4021 SNP.4021 17 137
4022 SNP.4022 9 112
4023 SNP.4023 8 169
4024 SNP.4024 8 169
4025 SNP.4025 8 169
4026 SNP.4026 11 177
4027 SNP.4027 10 94
4028 SNP.4028 20 187
4029 SNP.4029 5 120
4030 SNP.4030 5 120
4031 SNP.4031 6 75
4032 SNP.4032 13 178
4033 SNP.4033 5 132
4034 SNP.4034 16 143
4035 SNP.4035 13 128
4036 SNP.4036 20 132
4037 SNP.4037 5 146
4038 SNP.4038 5 146
4039 SNP.4039 5 150
4040 SNP.4040 19 283
4041 SNP.4041 19 283
4042 SNP.4042 4 234
4043 SNP.4043 1 71
4044 SNP.4044 2 242
4045 SNP.4045 2 242
4046 SNP.4046 8 164
4047 SNP.4047 8 164
4048 SNP.4048 20 110
4049 SNP.4049 4 161
4050 SNP.4050 14 227
4051 SNP.4051 14 227
4052 SNP.4052 17 121
4053 SNP.4053 5 266
4054 SNP.4054 2 213
4055 SNP.4055 5 177
4056 SNP.4056 5 177
4057 SNP.4057 5 190
4058 SNP.4058 17 99
4059 SNP.4059 17 99
4060 SNP.4060 16 126
4061 SNP.4061 20 113
4062 SNP.4062 20 98
4063 SNP.4063 18 270
4064 SNP.4064 18 270
4065 SNP.4065 2 268
4066 SNP.4066 2 268
4067 SNP.4067 8 194
4068 SNP.4068 8 194
4069 SNP.4069 8 194
4070 SNP.4070 10 73
4071 SNP.4071 10 73
4072 SNP.4072 10 73
4073 SNP.4073 19 271
4074 SNP.4074 19 271
4075 SNP.4075 21 172
4076 SNP.4076 8 149
4077 SNP.4077 8 192
4078 SNP.4078 8 192
4079 SNP.4079 21 246
4080 SNP.4080 17 149
4081 SNP.4081 5 150
4082 SNP.4082 21 170
4083 SNP.4083 14 162
4084 SNP.4084 20 163
4085 SNP.4085 10 80
4086 SNP.4086 16 206
4087 SNP.4087 20 179
4088 SNP.4088 20 179
4089 SNP.4089 17 100
4090 SNP.4090 13 229
4091 SNP.4091 10 203
4092 SNP.4092 3 205
4093 SNP.4093 5 138
4094 SNP.4094 16 237
4095 SNP.4095 17 99
4096 SNP.4096 17 99
4097 SNP.4097 14 174
4098 SNP.4098 10 234
4099 SNP.4099 8 253
4100 SNP.4100 8 253
4101 SNP.4101 2 223
4102 SNP.4102 2 223
4103 SNP.4103 2 223
4104 SNP.4104 11 75
4105 SNP.4105 7 86
4106 SNP.4106 7 86
4107 SNP.4107 20 166
4108 SNP.4108 5 150
4109 SNP.4109 20 179
4110 SNP.4110 13 215
4111 SNP.4111 20 188
4112 SNP.4112 5 116
4113 SNP.4113 15 87
4114 SNP.4114 4 214
4115 SNP.4115 4 214
4116 SNP.4116 4 214
4117 SNP.4117 1 128
4118 SNP.4118 13 223
4119 SNP.4119 8 71
4120 SNP.4120 8 71
4121 SNP.4121 8 71
4122 SNP.4122 2 168
4123 SNP.4123 2 168
4124 SNP.4124 2 168
4125 SNP.4125 16 143
4126 SNP.4126 8 20
4127 SNP.4127 8 20
4128 SNP.4128 4 178
4129 SNP.4129 20 163
4130 SNP.4130 10 140
4131 SNP.4131 10 140
4132 SNP.4132 8 161
4133 SNP.4133 8 161
4134 SNP.4134 6 54
4135 SNP.4135 20 187
4136 SNP.4136 19 179
4137 SNP.4137 1 173
4138 SNP.4138 13 230
4139 SNP.4139 13 230
4140 SNP.4140 4 116
4141 SNP.4141 21 178
4142 SNP.4142 8 201
4143 SNP.4143 13 51
4144 SNP.4144 15 93
4145 SNP.4145 8 149
4146 SNP.4146 4 24
4147 SNP.4147 4 24
4148 SNP.4148 7 229
4149 SNP.4149 5 62
4150 SNP.4150 7 92
4151 SNP.4151 13 215
4152 SNP.4152 20 139
4153 SNP.4153 18 30
4154 SNP.4154 7 107
4155 SNP.4155 7 107
4156 SNP.4156 5 192
4157 SNP.4157 5 192
4158 SNP.4158 5 192
4159 SNP.4159 2 162
4160 SNP.4160 11 126
4161 SNP.4161 11 126
4162 SNP.4162 4 178
4163 SNP.4163 4 178
4164 SNP.4164 13 180
4165 SNP.4165 1 100
4166 SNP.4166 14 198
4167 SNP.4167 19 297
4168 SNP.4168 20 33
4169 SNP.4169 5 134
4170 SNP.4170 14 198
4171 SNP.4171 8 161
4172 SNP.4172 8 161
4173 SNP.4173 4 26
4174 SNP.4174 9 29
4175 SNP.4175 17 92
4176 SNP.4176 5 157
4177 SNP.4177 5 155
4178 SNP.4178 4 192
4179 SNP.4179 1 128
4180 SNP.4180 7 267
4181 SNP.4181 8 211
4182 SNP.4182 8 201
4183 SNP.4183 4 34
4184 SNP.4184 16 233
4185 SNP.4185 17 123
4186 SNP.4186 20 145
4187 SNP.4187 8 201
4188 SNP.4188 8 201
4189 SNP.4189 1 171
4190 SNP.4190 20 155
4191 SNP.4191 1 128
4192 SNP.4192 2 147
4193 SNP.4193 20 64
4194 SNP.4194 13 230
4195 SNP.4195 7 134
4196 SNP.4196 16 51
4197 SNP.4197 11 121
4198 SNP.4198 11 121
4199 SNP.4199 11 121
4200 SNP.4200 17 187
4201 SNP.4201 5 107
4202 SNP.4202 1 261
4203 SNP.4203 5 70
4204 SNP.4204 10 225
4205 SNP.4205 1 266
4206 SNP.4206 20 37
4207 SNP.4207 2 176
4208 SNP.4208 8 190
4209 SNP.4209 11 112
4210 SNP.4210 7 141
4211 SNP.4211 3 139
4212 SNP.4212 13 178
4213 SNP.4213 13 178
4214 SNP.4214 19 39
4215 SNP.4215 2 286
4216 SNP.4216 4 36
4217 SNP.4217 4 36
4218 SNP.4218 4 36
4219 SNP.4219 17 157
4220 SNP.4220 17 157
4221 SNP.4221 2 133
4222 SNP.4222 2 133
4223 SNP.4223 17 147
4224 SNP.4224 18 212
4225 SNP.4225 2 182
4226 SNP.4226 2 181
4227 SNP.4227 1 117
4228 SNP.4228 17 112
4229 SNP.4229 13 223
4230 SNP.4230 19 143
4231 SNP.4231 13 228
4232 SNP.4232 11 76
4233 SNP.4233 18 32
4234 SNP.4234 8 73
4235 SNP.4235 8 73
4236 SNP.4236 19 177
4237 SNP.4237 19 177
4238 SNP.4238 13 191
4239 SNP.4239 2 162
4240 SNP.4240 13 191
4241 SNP.4241 17 224
4242 SNP.4242 5 136
4243 SNP.4243 9 137
4244 SNP.4244 5 135
4245 SNP.4245 8 129
4246 SNP.4246 17 83
4247 SNP.4247 19 124
4248 SNP.4248 13 128
4249 SNP.4249 7 245
4250 SNP.4250 20 58
4251 SNP.4251 20 58
4252 SNP.4252 3 1
4253 SNP.4253 1 243
4254 SNP.4254 7 133
4255 SNP.4255 5 70
4256 SNP.4256 5 70
4257 SNP.4257 14 200
4258 SNP.4258 7 136
4259 SNP.4259 7 136
4260 SNP.4260 5 266
4261 SNP.4261 5 266
4262 SNP.4262 6 75
4263 SNP.4263 10 47
4264 SNP.4264 10 47
4265 SNP.4265 14 100
4266 SNP.4266 16 218
4267 SNP.4267 8 161
4268 SNP.4268 19 39
4269 SNP.4269 16 143
4270 SNP.4270 15 178
4271 SNP.4271 8 273
4272 SNP.4272 8 273
4273 SNP.4273 8 273
4274 SNP.4274 8 273
4275 SNP.4275 8 273
4276 SNP.4276 11 159
4277 SNP.4277 11 159
4278 SNP.4278 11 159
4279 SNP.4279 19 97
4280 SNP.4280 5 160
4281 SNP.4281 16 151
4282 SNP.4282 10 104
4283 SNP.4283 11 106
4284 SNP.4284 20 25
4285 SNP.4285 19 195
4286 SNP.4286 20 25
4287 SNP.4287 19 195
4288 SNP.4288 19 195
4289 SNP.4289 8 129
4290 SNP.4290 20 58
4291 SNP.4291 16 61
4292 SNP.4292 16 61
4293 SNP.4293 13 232
4294 SNP.4294 11 177
4295 SNP.4295 11 177
4296 SNP.4296 11 177
4297 SNP.4297 7 27
4298 SNP.4298 14 39
4299 SNP.4299 10 80
4300 SNP.4300 19 15
4301 SNP.4301 8 232
4302 SNP.4302 20 177
4303 SNP.4303 17 27
4304 SNP.4304 17 27
4305 SNP.4305 2 141
4306 SNP.4306 17 121
4307 SNP.4307 17 121
4308 SNP.4308 10 80
4309 SNP.4309 20 64
4310 SNP.4310 19 84
4311 SNP.4311 16 139
4312 SNP.4312 16 143
4313 SNP.4313 5 159
4314 SNP.4314 5 114
4315 SNP.4315 8 200
4316 SNP.4316 10 134
4317 SNP.4317 10 134
4318 SNP.4318 2 113
4319 SNP.4319 2 113
4320 SNP.4320 2 113
4321 SNP.4321 15 310
4322 SNP.4322 15 310
4323 SNP.4323 15 310
4324 SNP.4324 1 198
4325 SNP.4325 13 228
4326 SNP.4326 10 227
4327 SNP.4327 20 20
4328 SNP.4328 20 20
4329 SNP.4329 3 241
4330 SNP.4330 10 223
4331 SNP.4331 13 229
4332 SNP.4332 13 230
4333 SNP.4333 19 56
4334 SNP.4334 19 56
4335 SNP.4335 2 111
4336 SNP.4336 5 114
4337 SNP.4337 20 182
4338 SNP.4338 16 143
4339 SNP.4339 20 158
4340 SNP.4340 6 182
4341 SNP.4341 11 135
4342 SNP.4342 1 145
4343 SNP.4343 1 145
4344 SNP.4344 1 71
4345 SNP.4345 10 150
4346 SNP.4346 7 57
4347 SNP.4347 8 249
4348 SNP.4348 8 232
4349 SNP.4349 13 230
4350 SNP.4350 11 121
4351 SNP.4351 8 73
4352 SNP.4352 8 284
4353 SNP.4353 8 284
4354 SNP.4354 2 147
4355 SNP.4355 2 147
4356 SNP.4356 5 104
4357 SNP.4357 5 104
4358 SNP.4358 1 24
4359 SNP.4359 17 69
4360 SNP.4360 17 69
4361 SNP.4361 16 196
4362 SNP.4362 19 201
4363 SNP.4363 8 0
4364 SNP.4364 13 217
4365 SNP.4365 13 217
4366 SNP.4366 8 168
4367 SNP.4367 17 104
4368 SNP.4368 8 140
4369 SNP.4369 7 246
4370 SNP.4370 1 173
4371 SNP.4371 1 173
4372 SNP.4372 17 215
4373 SNP.4373 19 174
4374 SNP.4374 16 71
4375 SNP.4375 5 190
4376 SNP.4376 5 190
4377 SNP.4377 20 263
4378 SNP.4378 1 71
4379 SNP.4379 1 71
4380 SNP.4380 1 71
4381 SNP.4381 2 147
4382 SNP.4382 17 123
4383 SNP.4383 17 123
4384 SNP.4384 10 129
4385 SNP.4385 5 126
4386 SNP.4386 20 110
4387 SNP.4387 1 171
4388 SNP.4388 1 171
4389 SNP.4389 16 106
4390 SNP.4390 14 246
4391 SNP.4391 8 180
4392 SNP.4392 5 60
4393 SNP.4393 5 60
4394 SNP.4394 5 60
4395 SNP.4395 14 220
4396 SNP.4396 11 112
4397 SNP.4397 13 84
4398 SNP.4398 4 237
4399 SNP.4399 17 147
4400 SNP.4400 19 246
4401 SNP.4401 1 117
4402 SNP.4402 8 161
4403 SNP.4403 11 129
4404 SNP.4404 8 140
4405 SNP.4405 8 140
4406 SNP.4406 20 179
4407 SNP.4407 18 270
4408 SNP.4408 18 270
4409 SNP.4409 18 270
4410 SNP.4410 13 72
4411 SNP.4411 6 169
4412 SNP.4412 13 230
4413 SNP.4413 16 0
4414 SNP.4414 19 297
4415 SNP.4415 8 82
4416 SNP.4416 17 147
4417 SNP.4417 8 194
4418 SNP.4418 8 194
4419 SNP.4419 19 182
4420 SNP.4420 19 182
4421 SNP.4421 13 128
4422 SNP.4422 2 158
4423 SNP.4423 20 31
4424 SNP.4424 8 153
4425 SNP.4425 11 177
4426 SNP.4426 2 184
4427 SNP.4427 1 173
4428 SNP.4428 1 173
4429 SNP.4429 10 178
4430 SNP.4430 10 178
4431 SNP.4431 5 134
4432 SNP.4432 5 114
4433 SNP.4433 20 37
4434 SNP.4434 10 76
4435 SNP.4435 10 76
4436 SNP.4436 13 231
4437 SNP.4437 13 231
4438 SNP.4438 20 58
4439 SNP.4439 19 267
4440 SNP.4440 19 97
4441 SNP.4441 19 97
4442 SNP.4442 7 136
4443 SNP.4443 7 136
4444 SNP.4444 19 97
4445 SNP.4445 19 97
4446 SNP.4446 13 230
4447 SNP.4447 8 129
4448 SNP.4448 8 129
4449 SNP.4449 17 149
4450 SNP.4450 2 292
4451 SNP.4451 5 116
4452 SNP.4452 1 148
4453 SNP.4453 16 184
4454 SNP.4454 16 184
4455 SNP.4455 19 179
4456 SNP.4456 5 157
4457 SNP.4457 7 275
4458 SNP.4458 11 121
4459 SNP.4459 7 57
4460 SNP.4460 10 216
4461 SNP.4461 10 143
4462 SNP.4462 16 206
4463 SNP.4463 19 191
4464 SNP.4464 8 233
4465 SNP.4465 4 125
4466 SNP.4466 17 89
4467 SNP.4467 17 89
4468 SNP.4468 19 156
4469 SNP.4469 19 156
4470 SNP.4470 2 165
4471 SNP.4471 16 71
4472 SNP.4472 16 71
4473 SNP.4473 16 71
4474 SNP.4474 7 313
4475 SNP.4475 13 154
4476 SNP.4476 13 154
4477 SNP.4477 14 114
4478 SNP.4478 8 206
4479 SNP.4479 16 0
4480 SNP.4480 14 121
4481 SNP.4481 10 123
4482 SNP.4482 8 200
4483 SNP.4483 5 141
4484 SNP.4484 5 141
4485 SNP.4485 2 198
4486 SNP.4486 2 198
4487 SNP.4487 2 198
4488 SNP.4488 16 71
4489 SNP.4489 6 77
4490 SNP.4490 11 126
4491 SNP.4491 6 164
4492 SNP.4492 10 98
4493 SNP.4493 9 232
4494 SNP.4494 1 114
4495 SNP.4495 4 59
4496 SNP.4496 7 114
4497 SNP.4497 4 24
4498 SNP.4498 16 51
4499 SNP.4499 14 212
4500 SNP.4500 16 151
4501 SNP.4501 4 126
4502 SNP.4502 1 231
4503 SNP.4503 8 175
4504 SNP.4504 8 175
4505 SNP.4505 19 177
4506 SNP.4506 14 22
4507 SNP.4507 14 22
4508 SNP.4508 13 188
4509 SNP.4509 1 128
4510 SNP.4510 9 87
4511 SNP.4511 19 56
4512 SNP.4512 13 228
4513 SNP.4513 7 153
4514 SNP.4514 7 51
4515 SNP.4515 4 178
4516 SNP.4516 7 51
4517 SNP.4517 19 184
4518 SNP.4518 19 184
4519 SNP.4519 2 256
4520 SNP.4520 16 56
4521 SNP.4521 8 200
4522 SNP.4522 17 158
4523 SNP.4523 16 59
4524 SNP.4524 5 175
4525 SNP.4525 2 293
4526 SNP.4526 14 96
4527 SNP.4527 16 223
4528 SNP.4528 17 157
4529 SNP.4529 17 157
4530 SNP.4530 11 177
4531 SNP.4531 1 231
4532 SNP.4532 1 231
4533 SNP.4533 1 231
4534 SNP.4534 7 245
4535 SNP.4535 1 128
4536 SNP.4536 2 286
4537 SNP.4537 2 286
4538 SNP.4538 1 128
4539 SNP.4539 7 255
4540 SNP.4540 7 255
4541 SNP.4541 8 233
4542 SNP.4542 14 247
4543 SNP.4543 5 161
4544 SNP.4544 4 116
4545 SNP.4545 5 144
4546 SNP.4546 5 175
4547 SNP.4547 10 123
4548 SNP.4548 19 193
4549 SNP.4549 21 170
4550 SNP.4550 1 139
4551 SNP.4551 1 139
4552 SNP.4552 5 116
4553 SNP.4553 4 24
4554 SNP.4554 4 237
4555 SNP.4555 8 140
4556 SNP.4556 17 72
4557 SNP.4557 5 171
4558 SNP.4558 4 222
4559 SNP.4559 14 138
4560 SNP.4560 19 322
4561 SNP.4561 19 169
4562 SNP.4562 7 69
4563 SNP.4563 7 69
4564 SNP.4564 8 245
4565 SNP.4565 1 130
4566 SNP.4566 1 130
4567 SNP.4567 5 157
4568 SNP.4568 3 215
4569 SNP.4569 1 242
4570 SNP.4570 1 231
4571 SNP.4571 6 38
4572 SNP.4572 19 225
4573 SNP.4573 4 190
4574 SNP.4574 10 89
4575 SNP.4575 10 89
4576 SNP.4576 10 89
4577 SNP.4577 21 220
4578 SNP.4578 21 220
4579 SNP.4579 1 182
4580 SNP.4580 10 227
4581 SNP.4581 19 246
4582 SNP.4582 14 25
4583 SNP.4583 1 173
4584 SNP.4584 16 235
4585 SNP.4585 10 112
4586 SNP.4586 17 147
4587 SNP.4587 8 50
4588 SNP.4588 2 213
4589 SNP.4589 2 213
4590 SNP.4590 15 178
4591 SNP.4591 15 178
4592 SNP.4592 14 199
4593 SNP.4593 10 203
4594 SNP.4594 14 138
4595 SNP.4595 1 159
4596 SNP.4596 19 201
4597 SNP.4597 14 200
4598 SNP.4598 9 266
4599 SNP.4599 4 97
4600 SNP.4600 8 173
4601 SNP.4601 5 134
4602 SNP.4602 9 156
4603 SNP.4603 2 147
4604 SNP.4604 11 104
4605 SNP.4605 5 51
4606 SNP.4606 17 231
4607 SNP.4607 7 210
4608 SNP.4608 11 112
4609 SNP.4609 11 112
4610 SNP.4610 11 112
4611 SNP.4611 11 112
4612 SNP.4612 6 77
4613 SNP.4613 5 120
4614 SNP.4614 19 51
4615 SNP.4615 19 51
4616 SNP.4616 19 51
4617 SNP.4617 20 180
4618 SNP.4618 11 126
4619 SNP.4619 11 126
4620 SNP.4620 19 191
4621 SNP.4621 18 33
4622 SNP.4622 5 151
4623 SNP.4623 14 22
4624 SNP.4624 8 211
4625 SNP.4625 8 211
4626 SNP.4626 8 211
4627 SNP.4627 17 34
4628 SNP.4628 6 164
4629 SNP.4629 14 27
4630 SNP.4630 10 58
4631 SNP.4631 1 171
4632 SNP.4632 11 104
4633 SNP.4633 4 128
4634 SNP.4634 15 317
4635 SNP.4635 15 317
4636 SNP.4636 2 252
4637 SNP.4637 9 140
4638 SNP.4638 10 222
4639 SNP.4639 2 198
4640 SNP.4640 7 255
4641 SNP.4641 14 76
4642 SNP.4642 19 53
4643 SNP.4643 19 53
4644 SNP.4644 19 53
4645 SNP.4645 20 187
4646 SNP.4646 10 227
4647 SNP.4647 20 116
4648 SNP.4648 20 116
4649 SNP.4649 17 187
4650 SNP.4650 11 75
4651 SNP.4651 8 203
4652 SNP.4652 19 117
4653 SNP.4653 5 144
4654 SNP.4654 4 136
4655 SNP.4655 17 147
4656 SNP.4656 17 147
4657 SNP.4657 3 139
4658 SNP.4658 19 272
4659 SNP.4659 5 104
4660 SNP.4660 17 112
4661 SNP.4661 13 128
4662 SNP.4662 20 247
4663 SNP.4663 1 63
4664 SNP.4664 5 160
4665 SNP.4665 2 141
4666 SNP.4666 8 214
4667 SNP.4667 14 212
4668 SNP.4668 7 114
4669 SNP.4669 5 64
4670 SNP.4670 5 64
4671 SNP.4671 5 64
4672 SNP.4672 8 169
4673 SNP.4673 5 138
4674 SNP.4674 1 173
4675 SNP.4675 14 142
4676 SNP.4676 20 147
4677 SNP.4677 13 231
4678 SNP.4678 5 126
4679 SNP.4679 5 133
4680 SNP.4680 13 217
4681 SNP.4681 5 177
4682 SNP.4682 8 149
4683 SNP.4683 8 149
4684 SNP.4684 7 254
4685 SNP.4685 19 193
4686 SNP.4686 19 193
4687 SNP.4687 16 71
4688 SNP.4688 19 176
4689 SNP.4689 8 203
4690 SNP.4690 8 203
4691 SNP.4691 8 202
4692 SNP.4692 17 157
4693 SNP.4693 6 1
4694 SNP.4694 20 188
4695 SNP.4695 19 156
4696 SNP.4696 17 72
4697 SNP.4697 5 156
4698 SNP.4698 5 156
4699 SNP.4699 1 23
4700 SNP.4700 2 169
4701 SNP.4701 17 157
4702 SNP.4702 9 140
4703 SNP.4703 21 337
4704 SNP.4704 16 139
4705 SNP.4705 13 222
4706 SNP.4706 19 169
4707 SNP.4707 5 266
4708 SNP.4708 21 120
4709 SNP.4709 10 130
4710 SNP.4710 7 57
4711 SNP.4711 7 57
4712 SNP.4712 14 297
4713 SNP.4713 19 56
4714 SNP.4714 19 39
4715 SNP.4715 19 39
4716 SNP.4716 4 132
4717 SNP.4717 20 31
4718 SNP.4718 20 155
4719 SNP.4719 8 232
4720 SNP.4720 10 140
4721 SNP.4721 4 128
4722 SNP.4722 4 128
4723 SNP.4723 4 126
4724 SNP.4724 7 153
4725 SNP.4725 14 297
4726 SNP.4726 7 322
4727 SNP.4727 21 0
4728 SNP.4728 4 122
4729 SNP.4729 4 127
4730 SNP.4730 4 127
4731 SNP.4731 4 127
4732 SNP.4732 13 217
4733 SNP.4733 13 217
4734 SNP.4734 16 40
4735 SNP.4735 19 181
4736 SNP.4736 11 143
4737 SNP.4737 13 228
4738 SNP.4738 5 161
4739 SNP.4739 13 185
4740 SNP.4740 1 128
4741 SNP.4741 5 64
4742 SNP.4742 8 227
4743 SNP.4743 8 253
4744 SNP.4744 14 198
4745 SNP.4745 2 248
4746 SNP.4746 2 248
4747 SNP.4747 2 198
4748 SNP.4748 2 198
4749 SNP.4749 20 157
4750 SNP.4750 17 147
4751 SNP.4751 7 139
4752 SNP.4752 19 53
4753 SNP.4753 19 53
4754 SNP.4754 5 104
4755 SNP.4755 5 104
4756 SNP.4756 18 275
4757 SNP.4757 7 130
4758 SNP.4758 17 215
4759 SNP.4759 5 55
4760 SNP.4760 14 121
4761 SNP.4761 14 247
4762 SNP.4762 20 182
4763 SNP.4763 20 182
4764 SNP.4764 20 182
4765 SNP.4765 17 83
4766 SNP.4766 5 55
4767 SNP.4767 17 27
4768 SNP.4768 4 237
4769 SNP.4769 7 135
4770 SNP.4770 14 247
4771 SNP.4771 10 129
4772 SNP.4772 10 129
4773 SNP.4773 14 247
4774 SNP.4774 14 247
4775 SNP.4775 4 116
4776 SNP.4776 5 156
4777 SNP.4777 5 151
4778 SNP.4778 7 254
4779 SNP.4779 7 254
4780 SNP.4780 7 254
4781 SNP.4781 13 229
4782 SNP.4782 13 229
4783 SNP.4783 5 150
4784 SNP.4784 10 112
4785 SNP.4785 3 205
4786 SNP.4786 2 156
4787 SNP.4787 17 228
4788 SNP.4788 13 59
4789 SNP.4789 2 214
4790 SNP.4790 15 230
4791 SNP.4791 16 126
4792 SNP.4792 20 155
4793 SNP.4793 2 200
4794 SNP.4794 20 163
4795 SNP.4795 1 110
4796 SNP.4796 20 29
4797 SNP.4797 20 29
4798 SNP.4798 15 317
4799 SNP.4799 4 85
4800 SNP.4800 20 59
4801 SNP.4801 14 89
4802 SNP.4802 14 89
4803 SNP.4803 8 20
4804 SNP.4804 4 26
4805 SNP.4805 8 129
4806 SNP.4806 19 193
4807 SNP.4807 19 193
4808 SNP.4808 20 37
4809 SNP.4809 4 190
4810 SNP.4810 1 128
4811 SNP.4811 2 252
4812 SNP.4812 2 60
4813 SNP.4813 20 166
4814 SNP.4814 20 166
4815 SNP.4815 20 132
4816 SNP.4816 14 267
4817 SNP.4817 20 187
4818 SNP.4818 2 133
4819 SNP.4819 11 97
4820 SNP.4820 13 229
4821 SNP.4821 8 0
4822 SNP.4822 8 0
4823 SNP.4823 17 83
4824 SNP.4824 13 148
4825 SNP.4825 13 148
4826 SNP.4826 10 123
4827 SNP.4827 10 74
4828 SNP.4828 10 74
4829 SNP.4829 10 74
4830 SNP.4830 10 74
4831 SNP.4831 16 71
4832 SNP.4832 8 153
4833 SNP.4833 8 153
4834 SNP.4834 8 169
4835 SNP.4835 7 130
4836 SNP.4836 7 130
4837 SNP.4837 20 65
4838 SNP.4838 19 267
4839 SNP.4839 17 110
4840 SNP.4840 17 110
4841 SNP.4841 5 117
4842 SNP.4842 19 191
4843 SNP.4843 19 191
4844 SNP.4844 16 146
4845 SNP.4845 11 63
4846 SNP.4846 10 130
4847 SNP.4847 10 130
4848 SNP.4848 19 246
4849 SNP.4849 21 169
4850 SNP.4850 14 27
4851 SNP.4851 20 98
4852 SNP.4852 13 87
4853 SNP.4853 19 193
4854 SNP.4854 20 177
4855 SNP.4855 8 82
4856 SNP.4856 8 82
4857 SNP.4857 2 184
4858 SNP.4858 2 188
4859 SNP.4859 8 204
4860 SNP.4860 5 141
4861 SNP.4861 14 220
4862 SNP.4862 9 138
4863 SNP.4863 5 162
4864 SNP.4864 5 177
4865 SNP.4865 5 70
4866 SNP.4866 19 179
4867 SNP.4867 16 223
4868 SNP.4868 19 297
4869 SNP.4869 7 270
4870 SNP.4870 8 201
4871 SNP.4871 3 164
4872 SNP.4872 3 164
4873 SNP.4873 14 254
4874 SNP.4874 14 254
4875 SNP.4875 10 222
4876 SNP.4876 10 222
4877 SNP.4877 17 112
4878 SNP.4878 21 333
4879 SNP.4879 7 107
4880 SNP.4880 7 279
4881 SNP.4881 19 321
4882 SNP.4882 14 198
4883 SNP.4883 17 86
4884 SNP.4884 2 286
4885 SNP.4885 2 292
4886 SNP.4886 20 188
4887 SNP.4887 20 111
4888 SNP.4888 20 155
4889 SNP.4889 7 267
4890 SNP.4890 2 181
4891 SNP.4891 8 289
4892 SNP.4892 8 289
4893 SNP.4893 12 50
4894 SNP.4894 19 257
4895 SNP.4895 1 117
4896 SNP.4896 6 170
4897 SNP.4897 6 170
4898 SNP.4898 20 31
4899 SNP.4899 8 168
4900 SNP.4900 16 40
4901 SNP.4901 3 164
4902 SNP.4902 3 164
4903 SNP.4903 4 229
4904 SNP.4904 8 161
4905 SNP.4905 8 161
4906 SNP.4906 8 82
4907 SNP.4907 20 173
4908 SNP.4908 11 129
4909 SNP.4909 17 129
4910 SNP.4910 18 33
4911 SNP.4911 21 327
4912 SNP.4912 19 105
4913 SNP.4913 20 123
4914 SNP.4914 14 121
4915 SNP.4915 2 207
4916 SNP.4916 17 116
4917 SNP.4917 8 175
4918 SNP.4918 13 222
4919 SNP.4919 21 178
4920 SNP.4920 8 169
4921 SNP.4921 8 169
4922 SNP.4922 3 205
4923 SNP.4923 3 205
4924 SNP.4924 3 167
4925 SNP.4925 2 142
4926 SNP.4926 2 156
4927 SNP.4927 20 133
4928 SNP.4928 13 230
4929 SNP.4929 11 148
4930 SNP.4930 19 193
4931 SNP.4931 16 0
4932 SNP.4932 14 117
4933 SNP.4933 17 147
4934 SNP.4934 17 147
4935 SNP.4935 8 64
4936 SNP.4936 8 64
4937 SNP.4937 8 164
4938 SNP.4938 8 141
4939 SNP.4939 14 227
4940 SNP.4940 5 122
4941 SNP.4941 20 159
4942 SNP.4942 20 159
4943 SNP.4943 20 159
4944 SNP.4944 14 91
4945 SNP.4945 14 39
4946 SNP.4946 16 190
4947 SNP.4947 10 41
4948 SNP.4948 17 139
4949 SNP.4949 17 139
4950 SNP.4950 17 139
4951 SNP.4951 10 80
4952 SNP.4952 20 165
4953 SNP.4953 20 187
4954 SNP.4954 10 223
4955 SNP.4955 5 144
4956 SNP.4956 20 119
4957 SNP.4957 20 116
4958 SNP.4958 4 241
4959 SNP.4959 20 123
4960 SNP.4960 4 126
4961 SNP.4961 16 152
4962 SNP.4962 7 210
4963 SNP.4963 19 257
4964 SNP.4964 19 267
4965 SNP.4965 17 86
4966 SNP.4966 1 171
4967 SNP.4967 1 171
4968 SNP.4968 1 171
4969 SNP.4969 8 201
4970 SNP.4970 10 104
4971 SNP.4971 5 195
4972 SNP.4972 3 164
4973 SNP.4973 8 201
4974 SNP.4974 4 234
4975 SNP.4975 13 166
4976 SNP.4976 10 79
4977 SNP.4977 5 132
4978 SNP.4978 13 223
4979 SNP.4979 13 135
4980 SNP.4980 7 57
4981 SNP.4981 17 139
4982 SNP.4982 19 177
4983 SNP.4983 17 77
4984 SNP.4984 2 176
4985 SNP.4985 8 211
4986 SNP.4986 16 184
4987 SNP.4987 16 184
4988 SNP.4988 2 144
4989 SNP.4989 17 110
4990 SNP.4990 17 110
4991 SNP.4991 17 110
4992 SNP.4992 8 168
4993 SNP.4993 13 226
4994 SNP.4994 4 97
4995 SNP.4995 7 139
4996 SNP.4996 17 114
4997 SNP.4997 17 114
4998 SNP.4998 20 123
4999 SNP.4999 19 191
5000 SNP.5000 13 116
5001 SNP.5001 16 151
5002 SNP.5002 8 182
5003 SNP.5003 20 163
5004 SNP.5004 5 131
5005 SNP.5005 17 121
5006 SNP.5006 16 166
5007 SNP.5007 5 190
5008 SNP.5008 10 113
5009 SNP.5009 14 97
5010 SNP.5010 14 97
5011 SNP.5011 4 178
5012 SNP.5012 10 150
5013 SNP.5013 16 237
5014 SNP.5014 16 237
5015 SNP.5015 14 114
5016 SNP.5016 20 166
5017 SNP.5017 21 150
5018 SNP.5018 10 98
5019 SNP.5019 1 257
5020 SNP.5020 4 178
5021 SNP.5021 4 36
5022 SNP.5022 5 97
5023 SNP.5023 5 97
5024 SNP.5024 2 141
5025 SNP.5025 8 206
5026 SNP.5026 5 141
5027 SNP.5027 5 141
5028 SNP.5028 5 141
5029 SNP.5029 16 159
5030 SNP.5030 5 266
5031 SNP.5031 14 230
5032 SNP.5032 14 230
5033 SNP.5033 14 230
5034 SNP.5034 7 69
5035 SNP.5035 10 146
5036 SNP.5036 2 141
5037 SNP.5037 2 141
5038 SNP.5038 1 171
5039 SNP.5039 19 195
5040 SNP.5040 5 136
5041 SNP.5041 7 322
5042 SNP.5042 8 71
5043 SNP.5043 11 104
5044 SNP.5044 1 145
5045 SNP.5045 14 254
5046 SNP.5046 1 71
5047 SNP.5047 1 71
5048 SNP.5048 8 200
5049 SNP.5049 20 166
5050 SNP.5050 13 128
5051 SNP.5051 14 171
5052 SNP.5052 13 217
5053 SNP.5053 14 171
5054 SNP.5054 14 171
5055 SNP.5055 19 100
5056 SNP.5056 5 266
5057 SNP.5057 20 182
5058 SNP.5058 2 147
5059 SNP.5059 2 147
5060 SNP.5060 20 42
5061 SNP.5061 20 42
5062 SNP.5062 13 228
5063 SNP.5063 13 228
5064 SNP.5064 8 222
5065 SNP.5065 8 174
5066 SNP.5066 4 34
5067 SNP.5067 13 180
5068 SNP.5068 8 282
5069 SNP.5069 8 282
5070 SNP.5070 2 113
5071 SNP.5071 14 78
5072 SNP.5072 4 0
5073 SNP.5073 5 266
5074 SNP.5074 8 168
5075 SNP.5075 10 134
5076 SNP.5076 20 59
5077 SNP.5077 21 333
5078 SNP.5078 13 135
5079 SNP.5079 8 217
5080 SNP.5080 8 217
5081 SNP.5081 16 146
5082 SNP.5082 8 153
5083 SNP.5083 8 129
5084 SNP.5084 17 158
5085 SNP.5085 3 86
5086 SNP.5086 5 48
5087 SNP.5087 5 48
5088 SNP.5088 14 121
5089 SNP.5089 16 159
5090 SNP.5090 16 149
5091 SNP.5091 14 114
5092 SNP.5092 16 207
5093 SNP.5093 16 71
5094 SNP.5094 7 51
5095 SNP.5095 17 112
5096 SNP.5096 5 190
5097 SNP.5097 20 37
5098 SNP.5098 8 149
5099 SNP.5099 5 166
5100 SNP.5100 7 139
5101 SNP.5101 19 100
5102 SNP.5102 3 156
5103 SNP.5103 5 104
5104 SNP.5104 2 228
5105 SNP.5105 17 215
5106 SNP.5106 11 106
5107 SNP.5107 16 207
5108 SNP.5108 17 116
5109 SNP.5109 16 206
5110 SNP.5110 17 157
5111 SNP.5111 7 139
5112 SNP.5112 11 126
5113 SNP.5113 11 126
5114 SNP.5114 5 160
5115 SNP.5115 5 160
5116 SNP.5116 2 158
5117 SNP.5117 5 138
5118 SNP.5118 17 157
5119 SNP.5119 17 157
5120 SNP.5120 20 20
5121 SNP.5121 8 182
5122 SNP.5122 7 27
5123 SNP.5123 7 27
5124 SNP.5124 10 216
5125 SNP.5125 14 103
5126 SNP.5126 19 199
5127 SNP.5127 7 180
5128 SNP.5128 7 180
5129 SNP.5129 19 297
5130 SNP.5130 16 159
5131 SNP.5131 13 25
5132 SNP.5132 2 168
5133 SNP.5133 4 239
5134 SNP.5134 6 38
5135 SNP.5135 4 36
5136 SNP.5136 16 223
5137 SNP.5137 17 114
5138 SNP.5138 17 114
5139 SNP.5139 17 123
5140 SNP.5140 17 123
5141 SNP.5141 13 230
5142 SNP.5142 20 169
5143 SNP.5143 20 182
5144 SNP.5144 13 185
5145 SNP.5145 4 133
5146 SNP.5146 4 133
5147 SNP.5147 4 136
5148 SNP.5148 10 225
5149 SNP.5149 14 240
5150 SNP.5150 7 182
5151 SNP.5151 16 190
5152 SNP.5152 16 190
5153 SNP.5153 5 127
5154 SNP.5154 4 205
5155 SNP.5155 5 122
5156 SNP.5156 8 151
5157 SNP.5157 4 85
5158 SNP.5158 1 104
5159 SNP.5159 1 110
5160 SNP.5160 2 168
5161 SNP.5161 14 227
5162 SNP.5162 13 223
5163 SNP.5163 7 180
5164 SNP.5164 10 79
5165 SNP.5165 10 79
5166 SNP.5166 1 243
5167 SNP.5167 21 136
5168 SNP.5168 10 0
5169 SNP.5169 8 168
5170 SNP.5170 14 81
5171 SNP.5171 13 172
5172 SNP.5172 1 71
5173 SNP.5173 5 114
5174 SNP.5174 16 126
5175 SNP.5175 5 156
5176 SNP.5176 2 144
5177 SNP.5177 4 97
5178 SNP.5178 6 77
5179 SNP.5179 7 56
5180 SNP.5180 10 223
5181 SNP.5181 10 223
5182 SNP.5182 20 147
5183 SNP.5183 2 162
5184 SNP.5184 4 85
5185 SNP.5185 17 204
5186 SNP.5186 16 233
5187 SNP.5187 3 0
5188 SNP.5188 3 0
5189 SNP.5189 20 187
5190 SNP.5190 2 147
5191 SNP.5191 2 147
5192 SNP.5192 4 46
5193 SNP.5193 4 38
5194 SNP.5194 5 120
5195 SNP.5195 1 63
5196 SNP.5196 1 63
5197 SNP.5197 5 144
5198 SNP.5198 16 184
5199 SNP.5199 2 111
5200 SNP.5200 16 234
5201 SNP.5201 17 114
5202 SNP.5202 13 232
5203 SNP.5203 14 93
5204 SNP.5204 7 114
5205 SNP.5205 7 107
5206 SNP.5206 2 232
5207 SNP.5207 19 194
5208 SNP.5208 17 163
5209 SNP.5209 9 169
5210 SNP.5210 20 111
5211 SNP.5211 17 69
5212 SNP.5212 17 69
5213 SNP.5213 6 75
5214 SNP.5214 21 296
5215 SNP.5215 3 241
5216 SNP.5216 7 250
5217 SNP.5217 7 250
5218 SNP.5218 19 193
5219 SNP.5219 10 140
5220 SNP.5220 13 230
5221 SNP.5221 8 177
5222 SNP.5222 17 121
5223 SNP.5223 14 125
5224 SNP.5224 14 125
5225 SNP.5225 7 180
5226 SNP.5226 7 180
5227 SNP.5227 2 78
5228 SNP.5228 17 137
5229 SNP.5229 5 150
5230 SNP.5230 18 92
5231 SNP.5231 19 316
5232 SNP.5232 19 310
5233 SNP.5233 2 189
5234 SNP.5234 9 156
5235 SNP.5235 19 172
5236 SNP.5236 19 172
5237 SNP.5237 19 172
5238 SNP.5238 7 141
5239 SNP.5239 1 94
5240 SNP.5240 20 145
5241 SNP.5241 11 121
5242 SNP.5242 10 143
5243 SNP.5243 2 144
5244 SNP.5244 13 69
5245 SNP.5245 18 32
5246 SNP.5246 18 32
5247 SNP.5247 18 30
5248 SNP.5248 18 30
5249 SNP.5249 6 84
5250 SNP.5250 5 104
5251 SNP.5251 4 116
5252 SNP.5252 13 155
5253 SNP.5253 7 237
5254 SNP.5254 13 191
5255 SNP.5255 2 141
5256 SNP.5256 2 141
5257 SNP.5257 13 191
5258 SNP.5258 14 247
5259 SNP.5259 5 123
5260 SNP.5260 19 267
5261 SNP.5261 16 237
5262 SNP.5262 20 119
5263 SNP.5263 17 137
5264 SNP.5264 10 140
5265 SNP.5265 10 140
5266 SNP.5266 8 54
5267 SNP.5267 5 156
5268 SNP.5268 16 52
5269 SNP.5269 5 155
5270 SNP.5270 5 155
5271 SNP.5271 5 155
5272 SNP.5272 7 27
5273 SNP.5273 7 27
5274 SNP.5274 7 27
5275 SNP.5275 1 198
5276 SNP.5276 16 159
5277 SNP.5277 18 118
5278 SNP.5278 18 118
5279 SNP.5279 5 62
5280 SNP.5280 5 62
5281 SNP.5281 13 128
5282 SNP.5282 10 222
5283 SNP.5283 2 182
5284 SNP.5284 4 242
5285 SNP.5285 4 242
5286 SNP.5286 13 188
5287 SNP.5287 1 32
5288 SNP.5288 6 167
5289 SNP.5289 2 147
5290 SNP.5290 1 130
5291 SNP.5291 2 116
5292 SNP.5292 5 138
5293 SNP.5293 6 167
5294 SNP.5294 20 187
5295 SNP.5295 1 110
5296 SNP.5296 16 190
5297 SNP.5297 10 89
5298 SNP.5298 2 286
5299 SNP.5299 11 112
5300 SNP.5300 11 112
5301 SNP.5301 11 135
5302 SNP.5302 11 135
5303 SNP.5303 1 231
5304 SNP.5304 1 231
5305 SNP.5305 1 130
5306 SNP.5306 1 130
5307 SNP.5307 8 73
5308 SNP.5308 8 168
5309 SNP.5309 8 168
5310 SNP.5310 20 42
5311 SNP.5311 16 61
5312 SNP.5312 16 59
5313 SNP.5313 14 275
5314 SNP.5314 14 275
5315 SNP.5315 10 123
5316 SNP.5316 2 156
5317 SNP.5317 19 177
5318 SNP.5318 2 141
5319 SNP.5319 11 121
5320 SNP.5320 5 225
5321 SNP.5321 14 78
5322 SNP.5322 20 132
5323 SNP.5323 19 282
5324 SNP.5324 13 84
5325 SNP.5325 8 214
5326 SNP.5326 20 33
5327 SNP.5327 20 128
5328 SNP.5328 5 134
5329 SNP.5329 11 129
5330 SNP.5330 11 129
5331 SNP.5331 8 64
5332 SNP.5332 5 127
5333 SNP.5333 8 200
5334 SNP.5334 2 111
5335 SNP.5335 2 162
5336 SNP.5336 2 292
5337 SNP.5337 20 139
5338 SNP.5338 16 166
5339 SNP.5339 16 166
5340 SNP.5340 16 166
5341 SNP.5341 5 55
5342 SNP.5342 5 64
5343 SNP.5343 2 111
5344 SNP.5344 5 126
5345 SNP.5345 5 55
5346 SNP.5346 5 116
5347 SNP.5347 11 99
5348 SNP.5348 11 97
5349 SNP.5349 7 27
5350 SNP.5350 2 262
5351 SNP.5351 2 247
5352 SNP.5352 10 129
5353 SNP.5353 10 129
5354 SNP.5354 17 83
5355 SNP.5355 17 83
5356 SNP.5356 17 83
5357 SNP.5357 19 58
5358 SNP.5358 16 234
5359 SNP.5359 8 203
5360 SNP.5360 5 195
5361 SNP.5361 2 200
5362 SNP.5362 13 228
5363 SNP.5363 13 84
5364 SNP.5364 19 84
5365 SNP.5365 1 242
5366 SNP.5366 1 128
5367 SNP.5367 14 308
5368 SNP.5368 7 154
5369 SNP.5369 17 230
5370 SNP.5370 11 126
5371 SNP.5371 4 132
5372 SNP.5372 16 190
5373 SNP.5373 8 214
5374 SNP.5374 11 148
5375 SNP.5375 18 202
5376 SNP.5376 11 104
5377 SNP.5377 5 161
5378 SNP.5378 13 230
5379 SNP.5379 7 27
5380 SNP.5380 7 27
5381 SNP.5381 2 147
5382 SNP.5382 2 147
5383 SNP.5383 17 215
5384 SNP.5384 20 131
5385 SNP.5385 14 254
5386 SNP.5386 14 248
5387 SNP.5387 17 213
5388 SNP.5388 14 248
5389 SNP.5389 17 213
5390 SNP.5390 4 160
5391 SNP.5391 17 182
5392 SNP.5392 4 133
5393 SNP.5393 21 314
5394 SNP.5394 16 166
5395 SNP.5395 17 224
5396 SNP.5396 7 107
5397 SNP.5397 10 89
5398 SNP.5398 21 298
5399 SNP.5399 16 152
5400 SNP.5400 1 128
5401 SNP.5401 4 178
5402 SNP.5402 19 183
5403 SNP.5403 19 177
5404 SNP.5404 3 188
5405 SNP.5405 14 25
5406 SNP.5406 14 25
5407 SNP.5407 10 226
5408 SNP.5408 2 181
5409 SNP.5409 19 174
5410 SNP.5410 19 174
5411 SNP.5411 13 87
5412 SNP.5412 13 87
5413 SNP.5413 8 161
5414 SNP.5414 17 47
5415 SNP.5415 20 155
5416 SNP.5416 19 84
5417 SNP.5417 13 215
5418 SNP.5418 13 215
5419 SNP.5419 13 215
5420 SNP.5420 5 224
5421 SNP.5421 11 126
5422 SNP.5422 14 173
5423 SNP.5423 10 223
5424 SNP.5424 14 39
5425 SNP.5425 17 154
5426 SNP.5426 19 53
5427 SNP.5427 19 53
5428 SNP.5428 1 69
5429 SNP.5429 17 72
5430 SNP.5430 2 147
5431 SNP.5431 2 147
5432 SNP.5432 2 147
5433 SNP.5433 20 182
5434 SNP.5434 20 182
5435 SNP.5435 20 182
5436 SNP.5436 6 57
5437 SNP.5437 5 49
5438 SNP.5438 5 51
5439 SNP.5439 19 191
5440 SNP.5440 20 179
5441 SNP.5441 17 202
5442 SNP.5442 5 122
5443 SNP.5443 5 122
5444 SNP.5444 2 133
5445 SNP.5445 13 231
5446 SNP.5446 13 230
5447 SNP.5447 14 247
5448 SNP.5448 8 211
5449 SNP.5449 8 73
5450 SNP.5450 8 161
5451 SNP.5451 10 101
5452 SNP.5452 10 123
5453 SNP.5453 10 41
5454 SNP.5454 5 161
5455 SNP.5455 5 122
5456 SNP.5456 5 122
5457 SNP.5457 8 54
5458 SNP.5458 11 148
5459 SNP.5459 13 229
5460 SNP.5460 19 179
5461 SNP.5461 16 159
5462 SNP.5462 20 123
5463 SNP.5463 19 183
5464 SNP.5464 17 182
5465 SNP.5465 17 187
5466 SNP.5466 17 86
5467 SNP.5467 18 252
5468 SNP.5468 12 120
5469 SNP.5469 20 151
5470 SNP.5470 20 155
5471 SNP.5471 19 193
5472 SNP.5472 14 152
5473 SNP.5473 13 180
5474 SNP.5474 19 194
5475 SNP.5475 21 0
5476 SNP.5476 5 127
5477 SNP.5477 10 222
5478 SNP.5478 10 222
5479 SNP.5479 16 55
5480 SNP.5480 17 158
5481 SNP.5481 17 158
5482 SNP.5482 19 117
5483 SNP.5483 19 117
5484 SNP.5484 12 53
5485 SNP.5485 4 205
5486 SNP.5486 21 134
5487 SNP.5487 6 179
5488 SNP.5488 6 169
5489 SNP.5489 6 169
5490 SNP.5490 16 143
5491 SNP.5491 16 139
5492 SNP.5492 14 230
5493 SNP.5493 14 230
5494 SNP.5494 8 169
5495 SNP.5495 20 145
5496 SNP.5496 6 86
5497 SNP.5497 2 188
5498 SNP.5498 20 145
5499 SNP.5499 17 121
5500 SNP.5500 7 88
5501 SNP.5501 7 88
5502 SNP.5502 1 255
5503 SNP.5503 1 255
5504 SNP.5504 13 218
5505 SNP.5505 13 222
5506 SNP.5506 7 307
5507 SNP.5507 8 186
5508 SNP.5508 1 261
5509 SNP.5509 16 51
5510 SNP.5510 14 114
5511 SNP.5511 4 237
5512 SNP.5512 8 289
5513 SNP.5513 8 289
5514 SNP.5514 2 113
5515 SNP.5515 2 113
5516 SNP.5516 8 164
5517 SNP.5517 9 187
5518 SNP.5518 5 162
5519 SNP.5519 13 0
5520 SNP.5520 6 54
5521 SNP.5521 21 226
5522 SNP.5522 8 206
5523 SNP.5523 6 54
5524 SNP.5524 13 188
5525 SNP.5525 2 187
5526 SNP.5526 20 182
5527 SNP.5527 16 147
5528 SNP.5528 4 134
5529 SNP.5529 10 112
5530 SNP.5530 4 128
5531 SNP.5531 7 93
5532 SNP.5532 1 94
5533 SNP.5533 9 284
5534 SNP.5534 14 228
5535 SNP.5535 8 222
5536 SNP.5536 8 222
5537 SNP.5537 8 183
5538 SNP.5538 13 97
5539 SNP.5539 13 84
5540 SNP.5540 17 137
5541 SNP.5541 2 147
5542 SNP.5542 19 242
5543 SNP.5543 21 178
5544 SNP.5544 21 178
5545 SNP.5545 19 127
5546 SNP.5546 19 127
5547 SNP.5547 20 98
5548 SNP.5548 7 329
5549 SNP.5549 7 48
5550 SNP.5550 2 286
5551 SNP.5551 19 184
5552 SNP.5552 2 286
5553 SNP.5553 16 51
5554 SNP.5554 16 52
5555 SNP.5555 20 31
5556 SNP.5556 1 243
5557 SNP.5557 10 123
5558 SNP.5558 17 110
5559 SNP.5559 16 56
5560 SNP.5560 8 212
5561 SNP.5561 12 53
5562 SNP.5562 19 172
5563 SNP.5563 19 53
5564 SNP.5564 16 184
5565 SNP.5565 19 246
5566 SNP.5566 8 160
5567 SNP.5567 3 167
5568 SNP.5568 3 167
5569 SNP.5569 8 160
5570 SNP.5570 2 169
5571 SNP.5571 20 168
5572 SNP.5572 20 173
5573 SNP.5573 8 140
5574 SNP.5574 13 228
5575 SNP.5575 13 230
5576 SNP.5576 13 230
5577 SNP.5577 5 134
5578 SNP.5578 5 134
5579 SNP.5579 20 159
5580 SNP.5580 19 179
5581 SNP.5581 17 100
5582 SNP.5582 8 68
5583 SNP.5583 5 134
5584 SNP.5584 19 169
5585 SNP.5585 6 169
5586 SNP.5586 6 169
5587 SNP.5587 6 169
5588 SNP.5588 5 175
5589 SNP.5589 17 116
5590 SNP.5590 1 171
5591 SNP.5591 10 101
5592 SNP.5592 16 59
5593 SNP.5593 17 215
5594 SNP.5594 17 215
5595 SNP.5595 8 71
5596 SNP.5596 2 141
5597 SNP.5597 12 123
5598 SNP.5598 14 117
5599 SNP.5599 6 169
5600 SNP.5600 4 240
5601 SNP.5601 8 160
5602 SNP.5602 2 147
5603 SNP.5603 21 333
5604 SNP.5604 2 187
5605 SNP.5605 16 71
5606 SNP.5606 10 101
5607 SNP.5607 4 126
5608 SNP.5608 14 290
5609 SNP.5609 14 290
5610 SNP.5610 13 51
5611 SNP.5611 8 161
5612 SNP.5612 7 308
5613 SNP.5613 7 308
5614 SNP.5614 1 171
5615 SNP.5615 5 161
5616 SNP.5616 5 161
5617 SNP.5617 1 145
5618 SNP.5618 7 56
5619 SNP.5619 11 147
5620 SNP.5620 11 147
5621 SNP.5621 7 56
5622 SNP.5622 17 154
5623 SNP.5623 17 154
5624 SNP.5624 5 104
5625 SNP.5625 20 188
5626 SNP.5626 14 91
5627 SNP.5627 8 214
5628 SNP.5628 5 36
5629 SNP.5629 14 25
5630 SNP.5630 2 184
5631 SNP.5631 2 147
5632 SNP.5632 19 257
5633 SNP.5633 19 257
5634 SNP.5634 13 191
5635 SNP.5635 13 217
5636 SNP.5636 19 177
5637 SNP.5637 19 179
5638 SNP.5638 4 229
5639 SNP.5639 1 23
5640 SNP.5640 14 173
5641 SNP.5641 19 267
5642 SNP.5642 19 267
5643 SNP.5643 8 253
5644 SNP.5644 7 275
5645 SNP.5645 20 132
5646 SNP.5646 20 132
5647 SNP.5647 8 253
5648 SNP.5648 4 85
5649 SNP.5649 1 144
5650 SNP.5650 1 144
5651 SNP.5651 1 144
5652 SNP.5652 1 144
5653 SNP.5653 10 123
5654 SNP.5654 16 52
5655 SNP.5655 8 71
5656 SNP.5656 20 182
5657 SNP.5657 6 172
5658 SNP.5658 6 172
5659 SNP.5659 20 247
5660 SNP.5660 19 179
5661 SNP.5661 3 206
5662 SNP.5662 17 154
5663 SNP.5663 8 20
5664 SNP.5664 8 54
5665 SNP.5665 13 230
5666 SNP.5666 16 196
5667 SNP.5667 5 114
5668 SNP.5668 14 267
5669 SNP.5669 19 0
5670 SNP.5670 2 147
5671 SNP.5671 13 215
5672 SNP.5672 2 113
5673 SNP.5673 20 230
5674 SNP.5674 5 141
5675 SNP.5675 5 141
5676 SNP.5676 8 149
5677 SNP.5677 19 271
5678 SNP.5678 8 164
5679 SNP.5679 1 159
5680 SNP.5680 19 0
5681 SNP.5681 14 212
5682 SNP.5682 19 297
5683 SNP.5683 2 147
5684 SNP.5684 5 122
5685 SNP.5685 13 25
5686 SNP.5686 13 25
5687 SNP.5687 17 154
5688 SNP.5688 4 24
5689 SNP.5689 2 133
5690 SNP.5690 17 121
5691 SNP.5691 10 114
5692 SNP.5692 10 114
5693 SNP.5693 14 173
5694 SNP.5694 9 142
5695 SNP.5695 14 173
5696 SNP.5696 18 85
5697 SNP.5697 5 116
5698 SNP.5698 5 227
5699 SNP.5699 18 150
5700 SNP.5700 10 198
5701 SNP.5701 8 201
5702 SNP.5702 8 168
5703 SNP.5703 13 84
5704 SNP.5704 13 172
5705 SNP.5705 13 172
5706 SNP.5706 2 209
5707 SNP.5707 15 317
5708 SNP.5708 15 317
5709 SNP.5709 5 160
5710 SNP.5710 16 59
5711 SNP.5711 13 116
5712 SNP.5712 8 200
5713 SNP.5713 11 106
5714 SNP.5714 14 57
5715 SNP.5715 14 57
5716 SNP.5716 14 57
5717 SNP.5717 5 162
5718 SNP.5718 8 200
5719 SNP.5719 2 113
5720 SNP.5720 2 147
5721 SNP.5721 14 39
5722 SNP.5722 2 293
5723 SNP.5723 13 222
5724 SNP.5724 20 37
5725 SNP.5725 20 37
5726 SNP.5726 19 191
5727 SNP.5727 19 193
5728 SNP.5728 13 228
5729 SNP.5729 14 277
5730 SNP.5730 2 223
5731 SNP.5731 1 110
5732 SNP.5732 1 110
5733 SNP.5733 8 192
5734 SNP.5734 5 190
5735 SNP.5735 13 215
5736 SNP.5736 14 171
5737 SNP.5737 5 166
5738 SNP.5738 18 142
5739 SNP.5739 19 183
5740 SNP.5740 2 147
5741 SNP.5741 13 230
5742 SNP.5742 11 143
5743 SNP.5743 11 143
5744 SNP.5744 2 209
5745 SNP.5745 20 187
5746 SNP.5746 13 135
5747 SNP.5747 20 247
5748 SNP.5748 20 247
5749 SNP.5749 8 203
5750 SNP.5750 7 135
5751 SNP.5751 19 272
5752 SNP.5752 19 272
5753 SNP.5753 2 188
5754 SNP.5754 4 133
5755 SNP.5755 5 161
5756 SNP.5756 14 152
5757 SNP.5757 2 147
5758 SNP.5758 4 240
5759 SNP.5759 19 242
5760 SNP.5760 20 126
5761 SNP.5761 4 233
5762 SNP.5762 4 233
5763 SNP.5763 20 18
5764 SNP.5764 7 69
5765 SNP.5765 6 75
5766 SNP.5766 8 200
5767 SNP.5767 13 84
5768 SNP.5768 11 159
5769 SNP.5769 7 182
5770 SNP.5770 4 59
5771 SNP.5771 13 229
5772 SNP.5772 6 182
5773 SNP.5773 2 241
5774 SNP.5774 8 168
5775 SNP.5775 8 168
5776 SNP.5776 5 160
5777 SNP.5777 2 187
5778 SNP.5778 20 131
5779 SNP.5779 13 215
5780 SNP.5780 7 139
5781 SNP.5781 4 122
5782 SNP.5782 19 183
5783 SNP.5783 17 154
5784 SNP.5784 2 181
5785 SNP.5785 2 181
5786 SNP.5786 4 128
5787 SNP.5787 4 214
5788 SNP.5788 5 134
5789 SNP.5789 8 273
5790 SNP.5790 8 192
5791 SNP.5791 13 169
5792 SNP.5792 21 89
5793 SNP.5793 8 149
5794 SNP.5794 14 22
5795 SNP.5795 6 57
5796 SNP.5796 1 134
5797 SNP.5797 1 134
5798 SNP.5798 19 174
5799 SNP.5799 13 128
5800 SNP.5800 13 128
5801 SNP.5801 1 110
5802 SNP.5802 10 73
5803 SNP.5803 3 234
5804 SNP.5804 6 164
5805 SNP.5805 3 234
5806 SNP.5806 5 114
5807 SNP.5807 3 234
5808 SNP.5808 20 151
5809 SNP.5809 19 169
5810 SNP.5810 5 156
5811 SNP.5811 4 116
5812 SNP.5812 17 47
5813 SNP.5813 17 100
5814 SNP.5814 8 160
5815 SNP.5815 7 56
5816 SNP.5816 8 200
5817 SNP.5817 5 161
5818 SNP.5818 5 161
5819 SNP.5819 8 245
5820 SNP.5820 5 132
5821 SNP.5821 8 169
5822 SNP.5822 13 229
5823 SNP.5823 21 314
5824 SNP.5824 21 314
5825 SNP.5825 15 178
5826 SNP.5826 13 166
5827 SNP.5827 2 168
5828 SNP.5828 17 116
5829 SNP.5829 11 104
5830 SNP.5830 13 51
5831 SNP.5831 13 180
5832 SNP.5832 13 180
5833 SNP.5833 13 180
5834 SNP.5834 14 135
5835 SNP.5835 8 169
5836 SNP.5836 8 169
5837 SNP.5837 19 169
5838 SNP.5838 1 110
5839 SNP.5839 8 82
5840 SNP.5840 8 282
5841 SNP.5841 8 82
5842 SNP.5842 8 262
5843 SNP.5843 8 206
5844 SNP.5844 20 98
5845 SNP.5845 17 213
5846 SNP.5846 20 187
5847 SNP.5847 20 187
5848 SNP.5848 4 85
5849 SNP.5849 15 317
5850 SNP.5850 2 107
5851 SNP.5851 2 203
5852 SNP.5852 14 114
5853 SNP.5853 15 126
5854 SNP.5854 14 100
5855 SNP.5855 12 63
5856 SNP.5856 3 205
5857 SNP.5857 20 131
5858 SNP.5858 2 142
5859 SNP.5859 4 34
5860 SNP.5860 4 34
5861 SNP.5861 16 147
5862 SNP.5862 2 262
5863 SNP.5863 14 230
5864 SNP.5864 2 181
5865 SNP.5865 14 165
5866 SNP.5866 13 155
5867 SNP.5867 20 173
5868 SNP.5868 5 104
5869 SNP.5869 7 52
5870 SNP.5870 7 52
5871 SNP.5871 16 0
5872 SNP.5872 16 51
5873 SNP.5873 10 73
5874 SNP.5874 8 95
5875 SNP.5875 8 95
5876 SNP.5876 20 247
5877 SNP.5877 19 177
5878 SNP.5878 19 177
5879 SNP.5879 5 64
5880 SNP.5880 13 229
5881 SNP.5881 17 220
5882 SNP.5882 4 240
5883 SNP.5883 21 76
5884 SNP.5884 4 240
5885 SNP.5885 13 175
5886 SNP.5886 13 175
5887 SNP.5887 15 146
5888 SNP.5888 21 150
5889 SNP.5889 8 173
5890 SNP.5890 5 146
5891 SNP.5891 8 161
5892 SNP.5892 5 195
5893 SNP.5893 5 195
5894 SNP.5894 20 165
5895 SNP.5895 20 165
5896 SNP.5896 20 182
5897 SNP.5897 20 182
5898 SNP.5898 8 54
5899 SNP.5899 2 232
5900 SNP.5900 13 229
5901 SNP.5901 20 65
5902 SNP.5902 20 65
5903 SNP.5903 10 112
5904 SNP.5904 10 112
5905 SNP.5905 20 110
5906 SNP.5906 19 193
5907 SNP.5907 19 193
5908 SNP.5908 2 162
5909 SNP.5909 11 148
5910 SNP.5910 7 275
5911 SNP.5911 14 254
5912 SNP.5912 14 254
5913 SNP.5913 5 25
5914 SNP.5914 5 25
5915 SNP.5915 13 135
5916 SNP.5916 13 135
5917 SNP.5917 3 139
5918 SNP.5918 8 164
5919 SNP.5919 7 52
5920 SNP.5920 7 56
5921 SNP.5921 5 197
5922 SNP.5922 5 197
5923 SNP.5923 8 280
5924 SNP.5924 8 280
5925 SNP.5925 8 280
5926 SNP.5926 8 203
5927 SNP.5927 5 114
5928 SNP.5928 5 192
5929 SNP.5929 8 203
5930 SNP.5930 5 192
5931 SNP.5931 8 290
5932 SNP.5932 13 223
5933 SNP.5933 8 54
5934 SNP.5934 11 112
5935 SNP.5935 15 318
5936 SNP.5936 1 242
5937 SNP.5937 13 226
5938 SNP.5938 13 226
5939 SNP.5939 10 146
5940 SNP.5940 1 144
5941 SNP.5941 20 173
5942 SNP.5942 4 85
5943 SNP.5943 4 134
5944 SNP.5944 11 177
5945 SNP.5945 11 177
5946 SNP.5946 16 151
5947 SNP.5947 11 127
5948 SNP.5948 7 135
5949 SNP.5949 7 133
5950 SNP.5950 14 254
5951 SNP.5951 16 159
5952 SNP.5952 20 31
5953 SNP.5953 5 195
5954 SNP.5954 10 112
5955 SNP.5955 17 114
5956 SNP.5956 17 114
5957 SNP.5957 11 134
5958 SNP.5958 4 196
5959 SNP.5959 7 312
5960 SNP.5960 7 312
5961 SNP.5961 8 0
5962 SNP.5962 8 0
5963 SNP.5963 5 175
5964 SNP.5964 1 71
5965 SNP.5965 5 190
5966 SNP.5966 6 180
5967 SNP.5967 13 178
5968 SNP.5968 13 178
5969 SNP.5969 4 126
5970 SNP.5970 14 81
5971 SNP.5971 6 38
5972 SNP.5972 8 175
5973 SNP.5973 12 50
5974 SNP.5974 20 166
5975 SNP.5975 20 163
5976 SNP.5976 20 163
5977 SNP.5977 17 154
5978 SNP.5978 17 157
5979 SNP.5979 4 237
5980 SNP.5980 17 215
5981 SNP.5981 14 173
5982 SNP.5982 8 232
5983 SNP.5983 8 232
5984 SNP.5984 2 162
5985 SNP.5985 5 104
5986 SNP.5986 11 135
5987 SNP.5987 14 22
5988 SNP.5988 14 22
5989 SNP.5989 8 161
5990 SNP.5990 11 177
5991 SNP.5991 7 245
5992 SNP.5992 11 177
5993 SNP.5993 11 177
5994 SNP.5994 21 327
5995 SNP.5995 21 327
5996 SNP.5996 8 141
5997 SNP.5997 1 23
5998 SNP.5998 10 216
5999 SNP.5999 3 227
6000 SNP.6000 5 138
6001 SNP.6001 21 333
6002 SNP.6002 11 75
6003 SNP.6003 2 223
6004 SNP.6004 4 136
6005 SNP.6005 1 100
6006 SNP.6006 15 93
6007 SNP.6007 12 50
6008 SNP.6008 4 132
6009 SNP.6009 13 223
6010 SNP.6010 13 223
6011 SNP.6011 17 114
6012 SNP.6012 17 114
6013 SNP.6013 5 60
6014 SNP.6014 3 142
6015 SNP.6015 17 149
6016 SNP.6016 3 142
6017 SNP.6017 7 88
6018 SNP.6018 7 308
6019 SNP.6019 11 121
6020 SNP.6020 11 121
6021 SNP.6021 16 17
6022 SNP.6022 14 212
6023 SNP.6023 13 230
6024 SNP.6024 19 257
6025 SNP.6025 1 148
6026 SNP.6026 5 127
6027 SNP.6027 20 65
6028 SNP.6028 20 29
6029 SNP.6029 21 327
6030 SNP.6030 5 116
6031 SNP.6031 8 68
6032 SNP.6032 8 68
6033 SNP.6033 5 51
6034 SNP.6034 15 317
6035 SNP.6035 19 117
6036 SNP.6036 19 117
6037 SNP.6037 19 0
6038 SNP.6038 5 51
6039 SNP.6039 19 201
6040 SNP.6040 5 51
6041 SNP.6041 3 130
6042 SNP.6042 3 130
6043 SNP.6043 17 159
6044 SNP.6044 17 159
6045 SNP.6045 13 229
6046 SNP.6046 2 141
6047 SNP.6047 13 230
6048 SNP.6048 11 127
6049 SNP.6049 2 141
6050 SNP.6050 21 327
6051 SNP.6051 17 77
6052 SNP.6052 13 230
6053 SNP.6053 13 230
6054 SNP.6054 4 172
6055 SNP.6055 7 122
6056 SNP.6056 4 116
6057 SNP.6057 13 230
6058 SNP.6058 12 53
6059 SNP.6059 4 234
6060 SNP.6060 2 209
6061 SNP.6061 1 128
6062 SNP.6062 14 135
6063 SNP.6063 5 215
6064 SNP.6064 19 169
6065 SNP.6065 2 182
6066 SNP.6066 18 24
6067 SNP.6067 20 145
6068 SNP.6068 21 246
6069 SNP.6069 5 266
6070 SNP.6070 2 198
6071 SNP.6071 2 188
6072 SNP.6072 16 159
6073 SNP.6073 1 114
6074 SNP.6074 7 275
6075 SNP.6075 7 114
6076 SNP.6076 7 114
6077 SNP.6077 2 209
6078 SNP.6078 7 139
6079 SNP.6079 8 206
6080 SNP.6080 8 206
6081 SNP.6081 10 129
6082 SNP.6082 10 123
6083 SNP.6083 8 206
6084 SNP.6084 8 200
6085 SNP.6085 14 100
6086 SNP.6086 2 169
6087 SNP.6087 13 166
6088 SNP.6088 11 73
6089 SNP.6089 11 73
6090 SNP.6090 7 57
6091 SNP.6091 10 129
6092 SNP.6092 6 144
6093 SNP.6093 11 63
6094 SNP.6094 11 63
6095 SNP.6095 14 200
6096 SNP.6096 19 143
6097 SNP.6097 19 143
6098 SNP.6098 4 234
6099 SNP.6099 16 152
6100 SNP.6100 15 310
6101 SNP.6101 15 310
6102 SNP.6102 20 31
6103 SNP.6103 10 41
6104 SNP.6104 10 41
6105 SNP.6105 10 41
6106 SNP.6106 2 44
6107 SNP.6107 2 44
6108 SNP.6108 17 32
6109 SNP.6109 8 227
6110 SNP.6110 18 30
6111 SNP.6111 1 265
6112 SNP.6112 5 149
6113 SNP.6113 5 149
6114 SNP.6114 14 254
6115 SNP.6115 13 191
6116 SNP.6116 5 138
6117 SNP.6117 5 175
6118 SNP.6118 14 247
6119 SNP.6119 14 247
6120 SNP.6120 20 123
6121 SNP.6121 20 123
6122 SNP.6122 2 133
6123 SNP.6123 14 166
6124 SNP.6124 10 101
6125 SNP.6125 19 240
6126 SNP.6126 19 177
6127 SNP.6127 5 195
6128 SNP.6128 5 191
6129 SNP.6129 11 122
6130 SNP.6130 16 139
6131 SNP.6131 14 235
6132 SNP.6132 20 185
6133 SNP.6133 13 223
6134 SNP.6134 13 223
6135 SNP.6135 2 162
6136 SNP.6136 2 162
6137 SNP.6137 2 162
6138 SNP.6138 20 147
6139 SNP.6139 20 131
6140 SNP.6140 2 268
6141 SNP.6141 10 231
6142 SNP.6142 5 224
6143 SNP.6143 17 92
6144 SNP.6144 4 0
6145 SNP.6145 13 229
6146 SNP.6146 13 75
6147 SNP.6147 20 119
6148 SNP.6148 18 272
6149 SNP.6149 17 47
6150 SNP.6150 5 160
6151 SNP.6151 2 188
6152 SNP.6152 2 225
6153 SNP.6153 10 226
6154 SNP.6154 10 226
6155 SNP.6155 14 181
6156 SNP.6156 14 181
6157 SNP.6157 17 136
6158 SNP.6158 20 247
6159 SNP.6159 13 166
6160 SNP.6160 5 144
6161 SNP.6161 5 177
6162 SNP.6162 5 177
6163 SNP.6163 16 190
6164 SNP.6164 17 104
6165 SNP.6165 14 138
6166 SNP.6166 1 37
6167 SNP.6167 1 37
6168 SNP.6168 1 69
6169 SNP.6169 19 179
6170 SNP.6170 10 216
6171 SNP.6171 5 160
6172 SNP.6172 14 198
6173 SNP.6173 10 104
6174 SNP.6174 21 327
6175 SNP.6175 8 280
6176 SNP.6176 8 160
6177 SNP.6177 8 160
6178 SNP.6178 5 228
6179 SNP.6179 5 62
6180 SNP.6180 20 126
6181 SNP.6181 1 63
6182 SNP.6182 1 63
6183 SNP.6183 1 63
6184 SNP.6184 2 133
6185 SNP.6185 1 171
6186 SNP.6186 5 51
6187 SNP.6187 13 188
6188 SNP.6188 13 229
6189 SNP.6189 13 229
6190 SNP.6190 10 18
6191 SNP.6191 11 99
6192 SNP.6192 8 200
6193 SNP.6193 2 147
6194 SNP.6194 7 56
6195 SNP.6195 1 94
6196 SNP.6196 17 154
6197 SNP.6197 15 318
6198 SNP.6198 13 215
6199 SNP.6199 13 215
6200 SNP.6200 13 230
6201 SNP.6201 2 133
6202 SNP.6202 2 133
6203 SNP.6203 14 194
6204 SNP.6204 18 30
6205 SNP.6205 7 48
6206 SNP.6206 7 48
6207 SNP.6207 7 48
6208 SNP.6208 14 194
6209 SNP.6209 20 166
6210 SNP.6210 19 242
6211 SNP.6211 7 57
6212 SNP.6212 1 110
6213 SNP.6213 1 114
6214 SNP.6214 20 263
6215 SNP.6215 11 104
6216 SNP.6216 19 320
6217 SNP.6217 8 248
6218 SNP.6218 19 181
6219 SNP.6219 5 104
6220 SNP.6220 8 206
6221 SNP.6221 8 206
6222 SNP.6222 2 162
6223 SNP.6223 1 144
6224 SNP.6224 8 169
6225 SNP.6225 17 114
6226 SNP.6226 16 151
6227 SNP.6227 1 130
6228 SNP.6228 11 138
6229 SNP.6229 11 138
6230 SNP.6230 8 175
6231 SNP.6231 11 112
6232 SNP.6232 8 251
6233 SNP.6233 19 201
6234 SNP.6234 19 201
6235 SNP.6235 10 123
6236 SNP.6236 17 157
6237 SNP.6237 5 134
6238 SNP.6238 5 129
6239 SNP.6239 17 149
6240 SNP.6240 8 200
6241 SNP.6241 2 176
6242 SNP.6242 20 182
6243 SNP.6243 20 182
6244 SNP.6244 7 69
6245 SNP.6245 16 159
6246 SNP.6246 19 257
6247 SNP.6247 19 267
6248 SNP.6248 7 41
6249 SNP.6249 7 41
6250 SNP.6250 7 41
6251 SNP.6251 8 201
6252 SNP.6252 8 253
6253 SNP.6253 8 253
6254 SNP.6254 10 104
6255 SNP.6255 10 104
6256 SNP.6256 19 174
6257 SNP.6257 4 234
6258 SNP.6258 5 159
6259 SNP.6259 17 123
6260 SNP.6260 10 203
6261 SNP.6261 14 194
6262 SNP.6262 8 160
6263 SNP.6263 17 139
6264 SNP.6264 16 196
6265 SNP.6265 16 196
6266 SNP.6266 4 196
6267 SNP.6267 5 135
6268 SNP.6268 7 57
6269 SNP.6269 9 284
6270 SNP.6270 14 220
6271 SNP.6271 16 159
6272 SNP.6272 2 166
6273 SNP.6273 14 98
6274 SNP.6274 8 50
6275 SNP.6275 5 114
6276 SNP.6276 19 117
6277 SNP.6277 8 168
6278 SNP.6278 11 73
6279 SNP.6279 8 214
6280 SNP.6280 3 234
6281 SNP.6281 5 144
6282 SNP.6282 17 220
6283 SNP.6283 17 220
6284 SNP.6284 7 254
6285 SNP.6285 20 163
6286 SNP.6286 21 241
6287 SNP.6287 21 241
6288 SNP.6288 2 292
6289 SNP.6289 1 24
6290 SNP.6290 7 229
6291 SNP.6291 14 247
6292 SNP.6292 8 119
6293 SNP.6293 17 114
6294 SNP.6294 5 53
6295 SNP.6295 2 255
6296 SNP.6296 9 128
6297 SNP.6297 20 168
6298 SNP.6298 6 107
6299 SNP.6299 17 129
6300 SNP.6300 5 60
6301 SNP.6301 5 60
6302 SNP.6302 4 136
6303 SNP.6303 7 141
6304 SNP.6304 2 162
6305 SNP.6305 6 169
6306 SNP.6306 4 36
6307 SNP.6307 4 36
6308 SNP.6308 4 36
6309 SNP.6309 2 141
6310 SNP.6310 21 335
6311 SNP.6311 21 335
6312 SNP.6312 13 228
6313 SNP.6313 5 129
6314 SNP.6314 8 173
6315 SNP.6315 18 30
6316 SNP.6316 18 30
6317 SNP.6317 14 165
6318 SNP.6318 5 146
6319 SNP.6319 19 195
6320 SNP.6320 19 177
6321 SNP.6321 14 130
6322 SNP.6322 20 145
6323 SNP.6323 11 106
6324 SNP.6324 15 265
6325 SNP.6325 11 106
6326 SNP.6326 8 186
6327 SNP.6327 8 186
6328 SNP.6328 10 98
6329 SNP.6329 1 23
6330 SNP.6330 1 23
6331 SNP.6331 1 94
6332 SNP.6332 13 230
6333 SNP.6333 6 145
6334 SNP.6334 6 145
6335 SNP.6335 8 248
6336 SNP.6336 8 20
6337 SNP.6337 16 56
6338 SNP.6338 16 56
6339 SNP.6339 8 20
6340 SNP.6340 1 94
6341 SNP.6341 8 175
6342 SNP.6342 8 175
6343 SNP.6343 15 288
6344 SNP.6344 15 288
6345 SNP.6345 19 193
6346 SNP.6346 14 76
6347 SNP.6347 14 76
6348 SNP.6348 11 135
6349 SNP.6349 5 177
6350 SNP.6350 5 177
6351 SNP.6351 20 29
6352 SNP.6352 9 236
6353 SNP.6353 10 41
6354 SNP.6354 4 229
6355 SNP.6355 10 41
6356 SNP.6356 1 242
6357 SNP.6357 10 41
6358 SNP.6358 18 275
6359 SNP.6359 18 275
6360 SNP.6360 20 173
6361 SNP.6361 20 159
6362 SNP.6362 8 20
6363 SNP.6363 10 80
6364 SNP.6364 5 150
6365 SNP.6365 14 267
6366 SNP.6366 10 75
6367 SNP.6367 8 20
6368 SNP.6368 8 175
6369 SNP.6369 13 226
6370 SNP.6370 13 226
6371 SNP.6371 2 223
6372 SNP.6372 21 241
6373 SNP.6373 20 187
6374 SNP.6374 1 128
6375 SNP.6375 10 216
6376 SNP.6376 16 152
6377 SNP.6377 13 230
6378 SNP.6378 13 230
6379 SNP.6379 20 166
6380 SNP.6380 1 198
6381 SNP.6381 1 198
6382 SNP.6382 5 159
6383 SNP.6383 5 123
6384 SNP.6384 5 123
6385 SNP.6385 7 107
6386 SNP.6386 7 107
6387 SNP.6387 7 107
6388 SNP.6388 13 148
6389 SNP.6389 20 188
6390 SNP.6390 8 200
6391 SNP.6391 17 89
6392 SNP.6392 12 123
6393 SNP.6393 13 191
6394 SNP.6394 5 114
6395 SNP.6395 5 116
6396 SNP.6396 5 114
6397 SNP.6397 7 322
6398 SNP.6398 5 51
6399 SNP.6399 7 51
6400 SNP.6400 7 51
6401 SNP.6401 13 215
6402 SNP.6402 11 135
6403 SNP.6403 16 152
6404 SNP.6404 8 189
6405 SNP.6405 4 116
6406 SNP.6406 4 116
6407 SNP.6407 4 116
6408 SNP.6408 14 46
6409 SNP.6409 14 125
6410 SNP.6410 7 48
6411 SNP.6411 7 48
6412 SNP.6412 14 181
6413 SNP.6413 4 160
6414 SNP.6414 17 123
6415 SNP.6415 16 0
6416 SNP.6416 8 153
6417 SNP.6417 1 148
6418 SNP.6418 11 106
6419 SNP.6419 1 173
6420 SNP.6420 6 75
6421 SNP.6421 6 54
6422 SNP.6422 8 194
6423 SNP.6423 10 18
6424 SNP.6424 19 172
6425 SNP.6425 19 172
6426 SNP.6426 2 169
6427 SNP.6427 14 135
6428 SNP.6428 16 148
6429 SNP.6429 16 40
6430 SNP.6430 16 40
6431 SNP.6431 13 228
6432 SNP.6432 2 198
6433 SNP.6433 13 87
6434 SNP.6434 2 198
6435 SNP.6435 5 177
6436 SNP.6436 2 242
6437 SNP.6437 1 264
6438 SNP.6438 2 203
6439 SNP.6439 19 177
6440 SNP.6440 19 177
6441 SNP.6441 8 249
6442 SNP.6442 8 233
6443 SNP.6443 20 133
6444 SNP.6444 2 133
6445 SNP.6445 20 133
6446 SNP.6446 20 133
6447 SNP.6447 13 232
6448 SNP.6448 19 105
6449 SNP.6449 19 105
6450 SNP.6450 8 173
6451 SNP.6451 8 273
6452 SNP.6452 20 184
6453 SNP.6453 17 77
6454 SNP.6454 13 178
6455 SNP.6455 13 178
6456 SNP.6456 5 192
6457 SNP.6457 16 40
6458 SNP.6458 9 29
6459 SNP.6459 9 29
6460 SNP.6460 7 250
6461 SNP.6461 21 335
6462 SNP.6462 7 229
6463 SNP.6463 8 174
6464 SNP.6464 11 148
6465 SNP.6465 2 182
6466 SNP.6466 2 182
6467 SNP.6467 3 142
6468 SNP.6468 18 33
6469 SNP.6469 2 142
6470 SNP.6470 7 255
6471 SNP.6471 7 255
6472 SNP.6472 1 242
6473 SNP.6473 1 242
6474 SNP.6474 19 84
6475 SNP.6475 7 86
6476 SNP.6476 7 86
6477 SNP.6477 15 126
6478 SNP.6478 5 133
6479 SNP.6479 8 248
6480 SNP.6480 4 97
6481 SNP.6481 19 257
6482 SNP.6482 19 257
6483 SNP.6483 19 257
6484 SNP.6484 16 166
6485 SNP.6485 14 25
6486 SNP.6486 13 116
6487 SNP.6487 20 163
6488 SNP.6488 4 237
6489 SNP.6489 4 237
6490 SNP.6490 19 177
6491 SNP.6491 19 177
6492 SNP.6492 20 159
6493 SNP.6493 2 133
6494 SNP.6494 5 114
6495 SNP.6495 5 161
6496 SNP.6496 8 201
6497 SNP.6497 2 182
6498 SNP.6498 2 141
6499 SNP.6499 20 187
6500 SNP.6500 20 187
6501 SNP.6501 13 230
6502 SNP.6502 2 162
6503 SNP.6503 19 172
6504 SNP.6504 19 172
6505 SNP.6505 13 223
6506 SNP.6506 2 292
6507 SNP.6507 2 292
6508 SNP.6508 2 247
6509 SNP.6509 2 247
6510 SNP.6510 5 161
6511 SNP.6511 5 161
6512 SNP.6512 17 77
6513 SNP.6513 17 77
6514 SNP.6514 3 234
6515 SNP.6515 3 234
6516 SNP.6516 3 234
6517 SNP.6517 10 79
6518 SNP.6518 9 128
6519 SNP.6519 10 80
6520 SNP.6520 17 112
6521 SNP.6521 17 112
6522 SNP.6522 1 150
6523 SNP.6523 1 182
6524 SNP.6524 5 146
6525 SNP.6525 2 156
6526 SNP.6526 2 156
6527 SNP.6527 18 32
6528 SNP.6528 18 32
6529 SNP.6529 18 32
6530 SNP.6530 20 116
6531 SNP.6531 20 116
6532 SNP.6532 14 173
6533 SNP.6533 14 173
6534 SNP.6534 14 165
6535 SNP.6535 14 165
6536 SNP.6536 17 112
6537 SNP.6537 5 104
6538 SNP.6538 5 228
6539 SNP.6539 14 240
6540 SNP.6540 16 40
6541 SNP.6541 10 179
6542 SNP.6542 10 179
6543 SNP.6543 10 130
6544 SNP.6544 9 232
6545 SNP.6545 5 266
6546 SNP.6546 7 246
6547 SNP.6547 19 297
6548 SNP.6548 2 188
6549 SNP.6549 1 171
6550 SNP.6550 1 171
6551 SNP.6551 14 85
6552 SNP.6552 4 126
6553 SNP.6553 13 217
6554 SNP.6554 7 107
6555 SNP.6555 4 58
6556 SNP.6556 19 169
6557 SNP.6557 7 193
6558 SNP.6558 7 193
6559 SNP.6559 1 130
6560 SNP.6560 17 213
6561 SNP.6561 14 266
6562 SNP.6562 19 15
6563 SNP.6563 8 82
6564 SNP.6564 8 64
6565 SNP.6565 11 104
6566 SNP.6566 17 213
6567 SNP.6567 21 289
6568 SNP.6568 8 262
6569 SNP.6569 16 143
6570 SNP.6570 17 89
6571 SNP.6571 5 49
6572 SNP.6572 5 49
6573 SNP.6573 9 210
6574 SNP.6574 3 242
6575 SNP.6575 19 199
6576 SNP.6576 5 116
6577 SNP.6577 20 110
6578 SNP.6578 20 110
6579 SNP.6579 4 128
6580 SNP.6580 10 74
6581 SNP.6581 10 222
6582 SNP.6582 13 128
6583 SNP.6583 20 133
6584 SNP.6584 20 133
6585 SNP.6585 14 247
6586 SNP.6586 20 24
6587 SNP.6587 20 24
6588 SNP.6588 20 24
6589 SNP.6589 9 29
6590 SNP.6590 9 29
6591 SNP.6591 7 57
6592 SNP.6592 5 97
6593 SNP.6593 8 149
6594 SNP.6594 6 86
6595 SNP.6595 10 123
6596 SNP.6596 5 224
6597 SNP.6597 21 246
6598 SNP.6598 7 253
6599 SNP.6599 4 126
6600 SNP.6600 7 51
6601 SNP.6601 8 245
6602 SNP.6602 8 245
6603 SNP.6603 5 123
6604 SNP.6604 7 249
6605 SNP.6605 17 47
6606 SNP.6606 5 104
6607 SNP.6607 15 310
6608 SNP.6608 15 310
6609 SNP.6609 2 144
6610 SNP.6610 2 144
6611 SNP.6611 2 144
6612 SNP.6612 4 126
6613 SNP.6613 7 249
6614 SNP.6614 17 123
6615 SNP.6615 5 72
6616 SNP.6616 11 121
6617 SNP.6617 7 139
6618 SNP.6618 8 222
6619 SNP.6619 20 166
6620 SNP.6620 8 211
6621 SNP.6621 14 247
6622 SNP.6622 7 249
6623 SNP.6623 4 222
6624 SNP.6624 6 84
6625 SNP.6625 20 145
6626 SNP.6626 6 54
6627 SNP.6627 8 211
6628 SNP.6628 20 112
6629 SNP.6629 18 30
6630 SNP.6630 4 116
6631 SNP.6631 20 165
6632 SNP.6632 20 133
6633 SNP.6633 10 179
6634 SNP.6634 17 100
6635 SNP.6635 21 248
6636 SNP.6636 20 187
6637 SNP.6637 5 177
6638 SNP.6638 17 121
6639 SNP.6639 14 228
6640 SNP.6640 8 200
6641 SNP.6641 4 136
6642 SNP.6642 11 80
6643 SNP.6643 11 135
6644 SNP.6644 4 222
6645 SNP.6645 17 154
6646 SNP.6646 10 101
6647 SNP.6647 8 200
6648 SNP.6648 16 126
6649 SNP.6649 8 200
6650 SNP.6650 16 233
6651 SNP.6651 14 194
6652 SNP.6652 14 194
6653 SNP.6653 16 235
6654 SNP.6654 16 235
6655 SNP.6655 16 235
6656 SNP.6656 20 263
6657 SNP.6657 11 129
6658 SNP.6658 11 129
6659 SNP.6659 19 45
6660 SNP.6660 6 38
6661 SNP.6661 20 158
6662 SNP.6662 14 237
6663 SNP.6663 21 334
6664 SNP.6664 4 34
6665 SNP.6665 4 34
6666 SNP.6666 6 167
6667 SNP.6667 6 167
6668 SNP.6668 4 46
6669 SNP.6669 5 144
6670 SNP.6670 5 131
6671 SNP.6671 10 47
6672 SNP.6672 8 222
6673 SNP.6673 5 146
6674 SNP.6674 14 0
6675 SNP.6675 1 159
6676 SNP.6676 5 136
6677 SNP.6677 2 198
6678 SNP.6678 13 229
6679 SNP.6679 13 229
6680 SNP.6680 19 51
6681 SNP.6681 19 51
6682 SNP.6682 14 254
6683 SNP.6683 14 254
6684 SNP.6684 17 116
6685 SNP.6685 2 147
6686 SNP.6686 11 177
6687 SNP.6687 19 184
6688 SNP.6688 7 267
6689 SNP.6689 5 157
6690 SNP.6690 14 22
6691 SNP.6691 14 22
6692 SNP.6692 19 143
6693 SNP.6693 19 197
6694 SNP.6694 10 136
6695 SNP.6695 10 101
6696 SNP.6696 14 99
6697 SNP.6697 19 225
6698 SNP.6698 10 104
6699 SNP.6699 5 104
6700 SNP.6700 16 107
6701 SNP.6701 5 175
6702 SNP.6702 20 179
6703 SNP.6703 20 168
6704 SNP.6704 18 252
6705 SNP.6705 8 205
6706 SNP.6706 20 31
6707 SNP.6707 15 318
6708 SNP.6708 14 85
6709 SNP.6709 8 168
6710 SNP.6710 18 272
6711 SNP.6711 14 238
6712 SNP.6712 19 181
6713 SNP.6713 7 210
6714 SNP.6714 7 210
6715 SNP.6715 17 147
6716 SNP.6716 17 147
6717 SNP.6717 17 147
6718 SNP.6718 20 123
6719 SNP.6719 19 191
6720 SNP.6720 20 42
6721 SNP.6721 20 42
6722 SNP.6722 20 42
6723 SNP.6723 14 121
6724 SNP.6724 14 117
6725 SNP.6725 9 45
6726 SNP.6726 19 172
6727 SNP.6727 17 154
6728 SNP.6728 5 60
6729 SNP.6729 5 60
6730 SNP.6730 17 139
6731 SNP.6731 4 239
6732 SNP.6732 4 239
6733 SNP.6733 17 86
6734 SNP.6734 4 222
6735 SNP.6735 4 222
6736 SNP.6736 4 222
6737 SNP.6737 5 141
6738 SNP.6738 20 134
6739 SNP.6739 20 114
6740 SNP.6740 9 260
6741 SNP.6741 13 87
6742 SNP.6742 5 55
6743 SNP.6743 11 104
6744 SNP.6744 12 123
6745 SNP.6745 13 226
6746 SNP.6746 2 262
6747 SNP.6747 5 55
6748 SNP.6748 14 81
6749 SNP.6749 14 81
6750 SNP.6750 11 148
6751 SNP.6751 11 148
6752 SNP.6752 13 230
6753 SNP.6753 13 230
6754 SNP.6754 4 122
6755 SNP.6755 5 136
6756 SNP.6756 19 195
6757 SNP.6757 19 195
6758 SNP.6758 20 147
6759 SNP.6759 15 154
6760 SNP.6760 19 172
6761 SNP.6761 20 185
6762 SNP.6762 20 185
6763 SNP.6763 19 172
6764 SNP.6764 1 63
6765 SNP.6765 19 179
6766 SNP.6766 15 178
6767 SNP.6767 15 178
6768 SNP.6768 1 71
6769 SNP.6769 4 26
6770 SNP.6770 4 26
6771 SNP.6771 5 137
6772 SNP.6772 5 117
6773 SNP.6773 8 212
6774 SNP.6774 8 212
6775 SNP.6775 8 212
6776 SNP.6776 17 78
6777 SNP.6777 11 75
6778 SNP.6778 11 75
6779 SNP.6779 7 27
6780 SNP.6780 8 129
6781 SNP.6781 17 139
6782 SNP.6782 13 231
6783 SNP.6783 17 123
6784 SNP.6784 17 123
6785 SNP.6785 1 128
6786 SNP.6786 20 133
6787 SNP.6787 17 149
6788 SNP.6788 17 149
6789 SNP.6789 13 230
6790 SNP.6790 13 230
6791 SNP.6791 19 267
6792 SNP.6792 3 205
6793 SNP.6793 8 119
6794 SNP.6794 7 249
6795 SNP.6795 17 99
6796 SNP.6796 19 318
6797 SNP.6797 20 159
6798 SNP.6798 19 105
6799 SNP.6799 5 64
6800 SNP.6800 20 37
6801 SNP.6801 20 37
6802 SNP.6802 3 164
6803 SNP.6803 11 80
6804 SNP.6804 8 50
6805 SNP.6805 8 54
6806 SNP.6806 20 0
6807 SNP.6807 20 0
6808 SNP.6808 16 218
6809 SNP.6809 16 218
6810 SNP.6810 16 218
6811 SNP.6811 5 192
6812 SNP.6812 5 192
6813 SNP.6813 13 231
6814 SNP.6814 5 116
6815 SNP.6815 19 100
6816 SNP.6816 19 100
6817 SNP.6817 8 149
6818 SNP.6818 11 135
6819 SNP.6819 13 231
6820 SNP.6820 13 231
6821 SNP.6821 19 117
6822 SNP.6822 19 271
6823 SNP.6823 14 254
6824 SNP.6824 14 254
6825 SNP.6825 8 129
6826 SNP.6826 6 167
6827 SNP.6827 7 279
6828 SNP.6828 7 279
6829 SNP.6829 19 48
6830 SNP.6830 13 224
6831 SNP.6831 7 139
6832 SNP.6832 17 121
6833 SNP.6833 20 168
6834 SNP.6834 16 184
6835 SNP.6835 7 129
6836 SNP.6836 8 249
6837 SNP.6837 2 78
6838 SNP.6838 8 206
6839 SNP.6839 16 0
6840 SNP.6840 16 0
6841 SNP.6841 13 230
6842 SNP.6842 4 58
6843 SNP.6843 4 58
6844 SNP.6844 16 151
6845 SNP.6845 7 191
6846 SNP.6846 7 191
6847 SNP.6847 7 191
6848 SNP.6848 20 187
6849 SNP.6849 7 107
6850 SNP.6850 21 170
6851 SNP.6851 9 140
6852 SNP.6852 5 155
6853 SNP.6853 8 233
6854 SNP.6854 1 145
6855 SNP.6855 5 127
6856 SNP.6856 4 234
6857 SNP.6857 4 234
6858 SNP.6858 8 232
6859 SNP.6859 21 119
6860 SNP.6860 17 159
6861 SNP.6861 3 164
6862 SNP.6862 14 22
6863 SNP.6863 17 92
6864 SNP.6864 17 92
6865 SNP.6865 20 119
6866 SNP.6866 17 121
6867 SNP.6867 1 231
6868 SNP.6868 20 179
6869 SNP.6869 5 123
6870 SNP.6870 7 255
6871 SNP.6871 21 28
6872 SNP.6872 10 123
6873 SNP.6873 7 27
6874 SNP.6874 9 228
6875 SNP.6875 14 295
6876 SNP.6876 7 27
6877 SNP.6877 7 27
6878 SNP.6878 20 119
6879 SNP.6879 5 138
6880 SNP.6880 5 153
6881 SNP.6881 20 165
6882 SNP.6882 13 230
6883 SNP.6883 20 18
6884 SNP.6884 13 230
6885 SNP.6885 21 28
6886 SNP.6886 10 227
6887 SNP.6887 20 0
6888 SNP.6888 20 0
6889 SNP.6889 8 214
6890 SNP.6890 8 214
6891 SNP.6891 5 225
6892 SNP.6892 8 175
6893 SNP.6893 20 0
6894 SNP.6894 18 212
6895 SNP.6895 14 130
6896 SNP.6896 5 135
6897 SNP.6897 4 116
6898 SNP.6898 9 115
6899 SNP.6899 4 97
6900 SNP.6900 18 82
6901 SNP.6901 16 53
6902 SNP.6902 20 29
6903 SNP.6903 19 257
6904 SNP.6904 21 246
6905 SNP.6905 13 231
6906 SNP.6906 2 105
6907 SNP.6907 4 192
6908 SNP.6908 19 39
6909 SNP.6909 19 191
6910 SNP.6910 5 195
6911 SNP.6911 11 99
6912 SNP.6912 13 230
6913 SNP.6913 2 198
6914 SNP.6914 5 138
6915 SNP.6915 17 154
6916 SNP.6916 8 200
6917 SNP.6917 17 47
6918 SNP.6918 4 233
6919 SNP.6919 11 147
6920 SNP.6920 11 148
6921 SNP.6921 4 26
6922 SNP.6922 17 34
6923 SNP.6923 10 113
6924 SNP.6924 20 165
6925 SNP.6925 20 37
6926 SNP.6926 8 206
6927 SNP.6927 4 85
6928 SNP.6928 20 147
6929 SNP.6929 8 175
6930 SNP.6930 14 266
6931 SNP.6931 17 149
6932 SNP.6932 13 232
6933 SNP.6933 1 63
6934 SNP.6934 1 63
6935 SNP.6935 13 72
6936 SNP.6936 10 57
6937 SNP.6937 4 161
6938 SNP.6938 20 142
6939 SNP.6939 20 147
6940 SNP.6940 1 63
6941 SNP.6941 5 192
6942 SNP.6942 19 246
6943 SNP.6943 5 124
6944 SNP.6944 14 130
6945 SNP.6945 14 266
6946 SNP.6946 11 135
6947 SNP.6947 11 135
6948 SNP.6948 5 135
6949 SNP.6949 17 147
6950 SNP.6950 7 247
6951 SNP.6951 5 190
6952 SNP.6952 17 204
6953 SNP.6953 21 219
6954 SNP.6954 4 26
6955 SNP.6955 21 178
6956 SNP.6956 11 148
6957 SNP.6957 17 123
6958 SNP.6958 2 292
6959 SNP.6959 2 292
6960 SNP.6960 20 184
6961 SNP.6961 2 140
6962 SNP.6962 7 48
6963 SNP.6963 13 230
6964 SNP.6964 17 86
6965 SNP.6965 17 86
6966 SNP.6966 20 155
6967 SNP.6967 1 171
6968 SNP.6968 14 198
6969 SNP.6969 13 230
6970 SNP.6970 13 230
6971 SNP.6971 13 230
6972 SNP.6972 19 199
6973 SNP.6973 5 161
6974 SNP.6974 5 161
6975 SNP.6975 5 161
6976 SNP.6976 1 257
6977 SNP.6977 4 122
6978 SNP.6978 19 172
6979 SNP.6979 8 160
6980 SNP.6980 13 229
6981 SNP.6981 18 135
6982 SNP.6982 8 206
6983 SNP.6983 8 201
6984 SNP.6984 17 157
6985 SNP.6985 19 39
6986 SNP.6986 5 149
6987 SNP.6987 11 135
6988 SNP.6988 16 159
6989 SNP.6989 19 321
6990 SNP.6990 11 113
6991 SNP.6991 13 217
6992 SNP.6992 20 42
6993 SNP.6993 14 238
6994 SNP.6994 14 238
6995 SNP.6995 20 42
6996 SNP.6996 13 178
6997 SNP.6997 5 104
6998 SNP.6998 7 139
6999 SNP.6999 6 177
7000 SNP.7000 16 72
7001 SNP.7001 17 31
7002 SNP.7002 7 275
7003 SNP.7003 10 225
7004 SNP.7004 10 225
7005 SNP.7005 19 84
7006 SNP.7006 19 174
7007 SNP.7007 10 198
7008 SNP.7008 3 142
7009 SNP.7009 3 142
7010 SNP.7010 3 142
7011 SNP.7011 1 144
7012 SNP.7012 21 247
7013 SNP.7013 21 334
7014 SNP.7014 16 52
7015 SNP.7015 13 229
7016 SNP.7016 21 282
7017 SNP.7017 14 240
7018 SNP.7018 14 240
7019 SNP.7019 20 187
7020 SNP.7020 20 58
7021 SNP.7021 20 58
7022 SNP.7022 20 58
7023 SNP.7023 10 203
7024 SNP.7024 7 269
7025 SNP.7025 7 269
7026 SNP.7026 13 215
7027 SNP.7027 10 52
7028 SNP.7028 18 161
7029 SNP.7029 17 104
7030 SNP.7030 10 198
7031 SNP.7031 18 272
7032 SNP.7032 2 168
7033 SNP.7033 14 198
7034 SNP.7034 14 198
7035 SNP.7035 14 220
7036 SNP.7036 14 220
7037 SNP.7037 13 128
7038 SNP.7038 14 103
7039 SNP.7039 17 116
7040 SNP.7040 8 140
7041 SNP.7041 8 280
7042 SNP.7042 8 273
7043 SNP.7043 20 112
7044 SNP.7044 20 112
7045 SNP.7045 20 112
7046 SNP.7046 13 218
7047 SNP.7047 13 215
7048 SNP.7048 2 147
7049 SNP.7049 5 157
7050 SNP.7050 6 86
7051 SNP.7051 5 133
7052 SNP.7052 18 161
7053 SNP.7053 6 177
7054 SNP.7054 2 111
7055 SNP.7055 20 182
7056 SNP.7056 20 188
7057 SNP.7057 16 153
7058 SNP.7058 16 147
7059 SNP.7059 13 230
7060 SNP.7060 1 94
7061 SNP.7061 20 65
7062 SNP.7062 2 141
7063 SNP.7063 1 182
7064 SNP.7064 5 51
7065 SNP.7065 13 226
7066 SNP.7066 13 226
7067 SNP.7067 2 294
7068 SNP.7068 2 294
7069 SNP.7069 17 202
7070 SNP.7070 14 277
7071 SNP.7071 7 245
7072 SNP.7072 19 48
7073 SNP.7073 14 248
7074 SNP.7074 17 116
7075 SNP.7075 13 230
7076 SNP.7076 19 172
7077 SNP.7077 1 173
7078 SNP.7078 17 99
7079 SNP.7079 17 99
7080 SNP.7080 7 48
7081 SNP.7081 16 147
7082 SNP.7082 20 132
7083 SNP.7083 19 169
7084 SNP.7084 19 169
7085 SNP.7085 19 179
7086 SNP.7086 19 179
7087 SNP.7087 21 28
7088 SNP.7088 5 226
7089 SNP.7089 5 104
7090 SNP.7090 5 104
7091 SNP.7091 20 126
7092 SNP.7092 18 276
7093 SNP.7093 8 168
7094 SNP.7094 9 29
7095 SNP.7095 9 29
7096 SNP.7096 9 29
7097 SNP.7097 13 229
7098 SNP.7098 20 37
7099 SNP.7099 20 37
7100 SNP.7100 20 37
7101 SNP.7101 10 216
7102 SNP.7102 9 287
7103 SNP.7103 5 36
7104 SNP.7104 19 195
7105 SNP.7105 16 139
7106 SNP.7106 1 130
7107 SNP.7107 8 180
7108 SNP.7108 8 180
7109 SNP.7109 4 46
7110 SNP.7110 10 204
7111 SNP.7111 2 174
7112 SNP.7112 20 185
7113 SNP.7113 20 185
7114 SNP.7114 18 30
7115 SNP.7115 19 321
7116 SNP.7116 14 200
7117 SNP.7117 13 230
7118 SNP.7118 20 145
7119 SNP.7119 8 245
7120 SNP.7120 11 106
7121 SNP.7121 14 266
7122 SNP.7122 6 182
7123 SNP.7123 4 24
7124 SNP.7124 8 212
7125 SNP.7125 4 97
7126 SNP.7126 4 97
7127 SNP.7127 11 147
7128 SNP.7128 5 192
7129 SNP.7129 5 192
7130 SNP.7130 5 192
7131 SNP.7131 2 198
7132 SNP.7132 10 129
7133 SNP.7133 10 129
7134 SNP.7134 20 155
7135 SNP.7135 8 64
7136 SNP.7136 8 64
7137 SNP.7137 17 136
7138 SNP.7138 4 136
7139 SNP.7139 4 136
7140 SNP.7140 16 159
7141 SNP.7141 17 104
7142 SNP.7142 4 0
7143 SNP.7143 2 139
7144 SNP.7144 2 144
7145 SNP.7145 19 15
7146 SNP.7146 11 177
7147 SNP.7147 1 148
7148 SNP.7148 1 148
7149 SNP.7149 4 222
7150 SNP.7150 16 56
7151 SNP.7151 4 126
7152 SNP.7152 19 177
7153 SNP.7153 19 177
7154 SNP.7154 8 169
7155 SNP.7155 8 54
7156 SNP.7156 14 236
7157 SNP.7157 14 100
7158 SNP.7158 8 253
7159 SNP.7159 2 213
7160 SNP.7160 5 36
7161 SNP.7161 5 36
7162 SNP.7162 17 191
7163 SNP.7163 17 191
7164 SNP.7164 5 25
7165 SNP.7165 5 25
7166 SNP.7166 7 329
7167 SNP.7167 15 126
7168 SNP.7168 13 166
7169 SNP.7169 19 225
7170 SNP.7170 14 96
7171 SNP.7171 14 96
7172 SNP.7172 10 56
7173 SNP.7173 10 56
7174 SNP.7174 8 182
7175 SNP.7175 14 162
7176 SNP.7176 17 129
7177 SNP.7177 11 126
7178 SNP.7178 11 126
7179 SNP.7179 5 197
7180 SNP.7180 7 27
7181 SNP.7181 7 27
7182 SNP.7182 7 34
7183 SNP.7183 19 267
7184 SNP.7184 5 156
7185 SNP.7185 2 133
7186 SNP.7186 17 112
7187 SNP.7187 17 112
7188 SNP.7188 17 112
7189 SNP.7189 16 175
7190 SNP.7190 16 175
7191 SNP.7191 8 206
7192 SNP.7192 17 86
7193 SNP.7193 5 104
7194 SNP.7194 11 147
7195 SNP.7195 11 147
7196 SNP.7196 10 222
7197 SNP.7197 14 228
7198 SNP.7198 2 187
7199 SNP.7199 19 297
7200 SNP.7200 20 145
7201 SNP.7201 8 273
7202 SNP.7202 14 198
7203 SNP.7203 18 275
7204 SNP.7204 5 131
7205 SNP.7205 20 155
7206 SNP.7206 1 128
7207 SNP.7207 9 64
7208 SNP.7208 5 177
7209 SNP.7209 19 176
7210 SNP.7210 13 229
7211 SNP.7211 18 270
7212 SNP.7212 5 155
7213 SNP.7213 5 155
7214 SNP.7214 17 139
7215 SNP.7215 18 270
7216 SNP.7216 5 53
7217 SNP.7217 16 218
7218 SNP.7218 5 160
7219 SNP.7219 20 29
7220 SNP.7220 17 99
7221 SNP.7221 17 231
7222 SNP.7222 16 106
7223 SNP.7223 16 190
7224 SNP.7224 13 84
7225 SNP.7225 13 84
7226 SNP.7226 20 37
7227 SNP.7227 17 220
7228 SNP.7228 17 230
7229 SNP.7229 5 224
7230 SNP.7230 5 160
7231 SNP.7231 1 139
7232 SNP.7232 16 190
7233 SNP.7233 16 190
7234 SNP.7234 16 175
7235 SNP.7235 16 175
7236 SNP.7236 8 194
7237 SNP.7237 11 177
7238 SNP.7238 10 89
7239 SNP.7239 8 175
7240 SNP.7240 10 101
7241 SNP.7241 8 273
7242 SNP.7242 14 236
7243 SNP.7243 14 97
7244 SNP.7244 17 204
7245 SNP.7245 10 79
7246 SNP.7246 5 48
7247 SNP.7247 5 53
7248 SNP.7248 5 159
7249 SNP.7249 5 159
7250 SNP.7250 19 246
7251 SNP.7251 14 275
7252 SNP.7252 14 275
7253 SNP.7253 19 179
7254 SNP.7254 19 53
7255 SNP.7255 14 212
7256 SNP.7256 16 206
7257 SNP.7257 20 24
7258 SNP.7258 20 24
7259 SNP.7259 4 161
7260 SNP.7260 19 172
7261 SNP.7261 1 242
7262 SNP.7262 14 233
7263 SNP.7263 4 161
7264 SNP.7264 4 161
7265 SNP.7265 14 230
7266 SNP.7266 19 184
7267 SNP.7267 19 191
7268 SNP.7268 2 147
7269 SNP.7269 19 246
7270 SNP.7270 6 167
7271 SNP.7271 19 257
7272 SNP.7272 14 39
7273 SNP.7273 19 257
7274 SNP.7274 2 188
7275 SNP.7275 20 132
7276 SNP.7276 19 179
7277 SNP.7277 1 104
7278 SNP.7278 11 1
7279 SNP.7279 19 174
7280 SNP.7280 19 174
7281 SNP.7281 3 139
7282 SNP.7282 6 57
7283 SNP.7283 16 184
7284 SNP.7284 17 154
7285 SNP.7285 8 160
7286 SNP.7286 2 144
7287 SNP.7287 5 70
7288 SNP.7288 13 230
7289 SNP.7289 4 214
7290 SNP.7290 4 126
7291 SNP.7291 4 116
7292 SNP.7292 7 237
7293 SNP.7293 8 201
7294 SNP.7294 8 201
7295 SNP.7295 8 248
7296 SNP.7296 7 267
7297 SNP.7297 7 267
7298 SNP.7298 7 249
7299 SNP.7299 8 280
7300 SNP.7300 19 56
7301 SNP.7301 19 257
7302 SNP.7302 8 200
7303 SNP.7303 7 210
7304 SNP.7304 5 123
7305 SNP.7305 1 100
7306 SNP.7306 17 112
7307 SNP.7307 17 112
7308 SNP.7308 5 134
7309 SNP.7309 5 51
7310 SNP.7310 17 89
7311 SNP.7311 6 177
7312 SNP.7312 19 181
7313 SNP.7313 18 33
7314 SNP.7314 5 60
7315 SNP.7315 1 140
7316 SNP.7316 1 145
7317 SNP.7317 5 107
7318 SNP.7318 5 107
7319 SNP.7319 11 63
7320 SNP.7320 11 63
7321 SNP.7321 13 232
7322 SNP.7322 17 114
7323 SNP.7323 17 116
7324 SNP.7324 13 232
7325 SNP.7325 5 114
7326 SNP.7326 4 185
7327 SNP.7327 20 110
7328 SNP.7328 20 182
7329 SNP.7329 1 145
7330 SNP.7330 1 145
7331 SNP.7331 1 171
7332 SNP.7332 1 171
7333 SNP.7333 8 222
7334 SNP.7334 8 222
7335 SNP.7335 13 215
7336 SNP.7336 4 122
7337 SNP.7337 10 80
7338 SNP.7338 10 80
7339 SNP.7339 10 80
7340 SNP.7340 4 122
7341 SNP.7341 19 302
7342 SNP.7342 2 147
7343 SNP.7343 2 92
7344 SNP.7344 2 292
7345 SNP.7345 2 292
7346 SNP.7346 4 71
7347 SNP.7347 4 71
7348 SNP.7348 4 97
7349 SNP.7349 15 288
7350 SNP.7350 14 200
7351 SNP.7351 10 47
7352 SNP.7352 10 47
7353 SNP.7353 14 200
7354 SNP.7354 17 123
7355 SNP.7355 10 104
7356 SNP.7356 14 200
7357 SNP.7357 20 166
7358 SNP.7358 15 310
7359 SNP.7359 20 173
7360 SNP.7360 20 163
7361 SNP.7361 13 226
7362 SNP.7362 5 159
7363 SNP.7363 9 87
7364 SNP.7364 5 195
7365 SNP.7365 5 195
7366 SNP.7366 5 195
7367 SNP.7367 2 102
7368 SNP.7368 2 102
7369 SNP.7369 4 71
7370 SNP.7370 3 164
7371 SNP.7371 3 164
7372 SNP.7372 19 127
7373 SNP.7373 19 127
7374 SNP.7374 17 123
7375 SNP.7375 7 27
7376 SNP.7376 2 255
7377 SNP.7377 4 72
7378 SNP.7378 4 72
7379 SNP.7379 4 116
7380 SNP.7380 18 24
7381 SNP.7381 5 224
7382 SNP.7382 4 214
7383 SNP.7383 16 40
7384 SNP.7384 9 73
7385 SNP.7385 9 73
7386 SNP.7386 4 233
7387 SNP.7387 6 177
7388 SNP.7388 6 177
7389 SNP.7389 5 150
7390 SNP.7390 13 230
7391 SNP.7391 4 116
7392 SNP.7392 19 177
7393 SNP.7393 17 159
7394 SNP.7394 1 145
7395 SNP.7395 1 145
7396 SNP.7396 2 223
7397 SNP.7397 2 223
7398 SNP.7398 13 59
7399 SNP.7399 13 59
7400 SNP.7400 19 100
7401 SNP.7401 8 253
7402 SNP.7402 3 164
7403 SNP.7403 14 266
7404 SNP.7404 14 266
7405 SNP.7405 19 272
7406 SNP.7406 19 272
7407 SNP.7407 17 32
7408 SNP.7408 17 191
7409 SNP.7409 17 191
7410 SNP.7410 5 266
7411 SNP.7411 7 139
7412 SNP.7412 4 46
7413 SNP.7413 1 255
7414 SNP.7414 20 0
7415 SNP.7415 8 73
7416 SNP.7416 1 255
7417 SNP.7417 14 220
7418 SNP.7418 2 286
7419 SNP.7419 13 51
7420 SNP.7420 13 188
7421 SNP.7421 10 80
7422 SNP.7422 10 80
7423 SNP.7423 10 80
7424 SNP.7424 8 200
7425 SNP.7425 13 149
7426 SNP.7426 20 163
7427 SNP.7427 20 163
7428 SNP.7428 19 84
7429 SNP.7429 5 216
7430 SNP.7430 1 261
7431 SNP.7431 1 261
7432 SNP.7432 20 157
7433 SNP.7433 8 112
7434 SNP.7434 5 166
7435 SNP.7435 8 169
7436 SNP.7436 16 175
7437 SNP.7437 20 58
7438 SNP.7438 20 58
7439 SNP.7439 1 255
7440 SNP.7440 17 157
7441 SNP.7441 20 32
7442 SNP.7442 2 133
7443 SNP.7443 13 230
7444 SNP.7444 13 230
7445 SNP.7445 11 126
7446 SNP.7446 14 254
7447 SNP.7447 14 277
7448 SNP.7448 14 277
7449 SNP.7449 16 0
7450 SNP.7450 8 177
7451 SNP.7451 20 123
7452 SNP.7452 19 182
7453 SNP.7453 19 174
7454 SNP.7454 4 222
7455 SNP.7455 4 222
7456 SNP.7456 1 63
7457 SNP.7457 17 77
7458 SNP.7458 17 77
7459 SNP.7459 7 169
7460 SNP.7460 14 212
7461 SNP.7461 4 21
7462 SNP.7462 8 73
7463 SNP.7463 5 266
7464 SNP.7464 14 135
7465 SNP.7465 1 63
7466 SNP.7466 2 181
7467 SNP.7467 2 177
7468 SNP.7468 17 83
7469 SNP.7469 20 181
7470 SNP.7470 20 98
7471 SNP.7471 20 98
7472 SNP.7472 20 98
7473 SNP.7473 4 136
7474 SNP.7474 19 174
7475 SNP.7475 7 229
7476 SNP.7476 7 135
7477 SNP.7477 8 141
7478 SNP.7478 8 141
7479 SNP.7479 8 141
7480 SNP.7480 1 139
7481 SNP.7481 1 139
7482 SNP.7482 19 51
7483 SNP.7483 7 58
7484 SNP.7484 7 58
7485 SNP.7485 7 58
7486 SNP.7486 8 73
7487 SNP.7487 16 71
7488 SNP.7488 3 142
7489 SNP.7489 11 126
7490 SNP.7490 5 134
7491 SNP.7491 20 187
7492 SNP.7492 4 34
7493 SNP.7493 15 155
7494 SNP.7494 19 240
7495 SNP.7495 11 101
7496 SNP.7496 9 115
7497 SNP.7497 1 114
7498 SNP.7498 17 89
7499 SNP.7499 1 173
7500 SNP.7500 1 173
7501 SNP.7501 5 224
7502 SNP.7502 5 224
7503 SNP.7503 7 48
7504 SNP.7504 14 199
7505 SNP.7505 5 157
7506 SNP.7506 5 117
7507 SNP.7507 5 117
7508 SNP.7508 19 84
7509 SNP.7509 17 123
7510 SNP.7510 20 114
7511 SNP.7511 11 129
7512 SNP.7512 5 141
7513 SNP.7513 11 97
7514 SNP.7514 16 218
7515 SNP.7515 20 155
7516 SNP.7516 14 25
7517 SNP.7517 8 73
7518 SNP.7518 4 34
7519 SNP.7519 17 92
7520 SNP.7520 7 129
7521 SNP.7521 7 129
7522 SNP.7522 7 129
7523 SNP.7523 8 161
7524 SNP.7524 17 32
7525 SNP.7525 15 310
7526 SNP.7526 15 310
7527 SNP.7527 19 230
7528 SNP.7528 19 230
7529 SNP.7529 8 168
7530 SNP.7530 5 177
7531 SNP.7531 20 135
7532 SNP.7532 17 202
7533 SNP.7533 17 202
7534 SNP.7534 17 202
7535 SNP.7535 1 134
7536 SNP.7536 10 101
7537 SNP.7537 2 182
7538 SNP.7538 2 182
7539 SNP.7539 2 182
7540 SNP.7540 8 168
7541 SNP.7541 7 91
7542 SNP.7542 18 270
7543 SNP.7543 18 270
7544 SNP.7544 16 152
7545 SNP.7545 20 33
7546 SNP.7546 20 33
7547 SNP.7547 20 32
7548 SNP.7548 20 32
7549 SNP.7549 4 136
7550 SNP.7550 14 275
7551 SNP.7551 14 275
7552 SNP.7552 4 126
7553 SNP.7553 4 126
7554 SNP.7554 15 151
7555 SNP.7555 5 159
7556 SNP.7556 8 64
7557 SNP.7557 8 201
7558 SNP.7558 10 89
7559 SNP.7559 10 89
7560 SNP.7560 17 137
7561 SNP.7561 20 177
7562 SNP.7562 14 240
7563 SNP.7563 14 240
7564 SNP.7564 14 240
7565 SNP.7565 5 134
7566 SNP.7566 5 134
7567 SNP.7567 14 103
7568 SNP.7568 1 71
7569 SNP.7569 17 121
7570 SNP.7570 16 206
7571 SNP.7571 7 136
7572 SNP.7572 5 126
7573 SNP.7573 14 254
7574 SNP.7574 9 277
7575 SNP.7575 20 132
7576 SNP.7576 4 214
7577 SNP.7577 4 214
7578 SNP.7578 5 132
7579 SNP.7579 9 269
7580 SNP.7580 9 269
7581 SNP.7581 1 63
7582 SNP.7582 1 63
7583 SNP.7583 16 159
7584 SNP.7584 4 128
7585 SNP.7585 17 114
7586 SNP.7586 8 233
7587 SNP.7587 20 168
7588 SNP.7588 14 114
7589 SNP.7589 7 237
7590 SNP.7590 10 79
7591 SNP.7591 6 21
7592 SNP.7592 6 21
7593 SNP.7593 5 161
7594 SNP.7594 14 220
7595 SNP.7595 8 190
7596 SNP.7596 8 200
7597 SNP.7597 19 117
7598 SNP.7598 20 67
7599 SNP.7599 14 114
7600 SNP.7600 16 184
7601 SNP.7601 16 184
7602 SNP.7602 8 232
7603 SNP.7603 8 232
7604 SNP.7604 17 114
7605 SNP.7605 19 105
7606 SNP.7606 19 225
7607 SNP.7607 20 173
7608 SNP.7608 8 149
7609 SNP.7609 11 1
7610 SNP.7610 11 1
7611 SNP.7611 21 73
7612 SNP.7612 8 248
7613 SNP.7613 8 227
7614 SNP.7614 9 87
7615 SNP.7615 7 130
7616 SNP.7616 7 130
7617 SNP.7617 19 117
7618 SNP.7618 5 161
7619 SNP.7619 1 173
7620 SNP.7620 19 124
7621 SNP.7621 21 333
7622 SNP.7622 21 333
7623 SNP.7623 16 218
7624 SNP.7624 17 110
7625 SNP.7625 17 110
7626 SNP.7626 20 147
7627 SNP.7627 15 310
7628 SNP.7628 4 185
7629 SNP.7629 4 185
7630 SNP.7630 16 235
7631 SNP.7631 16 235
7632 SNP.7632 19 257
7633 SNP.7633 19 257
7634 SNP.7634 5 62
7635 SNP.7635 2 102
7636 SNP.7636 10 18
7637 SNP.7637 10 18
7638 SNP.7638 14 173
7639 SNP.7639 20 65
7640 SNP.7640 8 82
7641 SNP.7641 8 245
7642 SNP.7642 19 84
7643 SNP.7643 16 147
7644 SNP.7644 9 45
7645 SNP.7645 17 123
7646 SNP.7646 17 123
7647 SNP.7647 21 215
7648 SNP.7648 18 275
7649 SNP.7649 16 218
7650 SNP.7650 5 266
7651 SNP.7651 5 266
7652 SNP.7652 11 135
7653 SNP.7653 5 136
7654 SNP.7654 19 183
7655 SNP.7655 5 104
7656 SNP.7656 19 183
7657 SNP.7657 20 123
7658 SNP.7658 19 183
7659 SNP.7659 20 126
7660 SNP.7660 20 126
7661 SNP.7661 14 104
7662 SNP.7662 20 180
7663 SNP.7663 5 134
7664 SNP.7664 10 226
7665 SNP.7665 6 167
7666 SNP.7666 8 245
7667 SNP.7667 5 159
7668 SNP.7668 19 177
7669 SNP.7669 19 45
7670 SNP.7670 19 240
7671 SNP.7671 19 240
7672 SNP.7672 7 253
7673 SNP.7673 19 100
7674 SNP.7674 14 25
7675 SNP.7675 2 158
7676 SNP.7676 5 114
7677 SNP.7677 17 32
7678 SNP.7678 17 32
7679 SNP.7679 19 156
7680 SNP.7680 20 190
7681 SNP.7681 20 25
7682 SNP.7682 17 89
7683 SNP.7683 17 89
7684 SNP.7684 17 89
7685 SNP.7685 4 126
7686 SNP.7686 1 32
7687 SNP.7687 19 105
7688 SNP.7688 16 40
7689 SNP.7689 16 40
7690 SNP.7690 8 253
7691 SNP.7691 5 228
7692 SNP.7692 20 163
7693 SNP.7693 8 50
7694 SNP.7694 9 284
7695 SNP.7695 8 249
7696 SNP.7696 4 0
7697 SNP.7697 15 155
7698 SNP.7698 4 240
7699 SNP.7699 15 169
7700 SNP.7700 19 169
7701 SNP.7701 8 129
7702 SNP.7702 8 129
7703 SNP.7703 8 129
7704 SNP.7704 13 229
7705 SNP.7705 17 112
7706 SNP.7706 13 229
7707 SNP.7707 13 215
7708 SNP.7708 8 149
7709 SNP.7709 10 129
7710 SNP.7710 2 209
7711 SNP.7711 2 177
7712 SNP.7712 19 100
7713 SNP.7713 16 151
7714 SNP.7714 2 188
7715 SNP.7715 2 188
7716 SNP.7716 5 137
7717 SNP.7717 5 166
7718 SNP.7718 2 214
7719 SNP.7719 14 104
7720 SNP.7720 14 81
7721 SNP.7721 10 223
7722 SNP.7722 5 197
7723 SNP.7723 20 190
7724 SNP.7724 2 156
7725 SNP.7725 2 156
7726 SNP.7726 10 112
7727 SNP.7727 15 317
7728 SNP.7728 2 147
7729 SNP.7729 2 177
7730 SNP.7730 2 177
7731 SNP.7731 2 177
7732 SNP.7732 4 126
7733 SNP.7733 16 143
7734 SNP.7734 11 143
7735 SNP.7735 19 177
7736 SNP.7736 4 234
7737 SNP.7737 4 234
7738 SNP.7738 3 234
7739 SNP.7739 3 234
7740 SNP.7740 3 234
7741 SNP.7741 17 83
7742 SNP.7742 8 168
7743 SNP.7743 14 57
7744 SNP.7744 16 17
7745 SNP.7745 8 214
7746 SNP.7746 8 214
7747 SNP.7747 19 193
7748 SNP.7748 20 182
7749 SNP.7749 20 182
7750 SNP.7750 8 54
7751 SNP.7751 20 65
7752 SNP.7752 20 27
7753 SNP.7753 14 81
7754 SNP.7754 17 147
7755 SNP.7755 10 89
7756 SNP.7756 10 89
7757 SNP.7757 10 89
7758 SNP.7758 19 195
7759 SNP.7759 8 50
7760 SNP.7760 7 56
7761 SNP.7761 17 33
7762 SNP.7762 5 131
7763 SNP.7763 19 100
7764 SNP.7764 21 250
7765 SNP.7765 5 190
7766 SNP.7766 20 110
7767 SNP.7767 13 215
7768 SNP.7768 16 72
7769 SNP.7769 19 195
7770 SNP.7770 17 123
7771 SNP.7771 2 133
7772 SNP.7772 5 117
7773 SNP.7773 13 232
7774 SNP.7774 17 154
7775 SNP.7775 13 232
7776 SNP.7776 17 112
7777 SNP.7777 13 191
7778 SNP.7778 1 144
7779 SNP.7779 10 222
7780 SNP.7780 6 179
7781 SNP.7781 1 144
7782 SNP.7782 20 151
7783 SNP.7783 20 151
7784 SNP.7784 17 114
7785 SNP.7785 17 114
7786 SNP.7786 8 206
7787 SNP.7787 14 173
7788 SNP.7788 11 97
7789 SNP.7789 5 129
7790 SNP.7790 5 129
7791 SNP.7791 5 129
7792 SNP.7792 13 222
7793 SNP.7793 20 132
7794 SNP.7794 13 178
7795 SNP.7795 13 178
7796 SNP.7796 7 270
7797 SNP.7797 7 270
7798 SNP.7798 7 271
7799 SNP.7799 6 107
7800 SNP.7800 6 107
7801 SNP.7801 6 107
7802 SNP.7802 5 266
7803 SNP.7803 17 86
7804 SNP.7804 8 20
7805 SNP.7805 8 20
7806 SNP.7806 2 116
7807 SNP.7807 13 223
7808 SNP.7808 19 282
7809 SNP.7809 17 230
7810 SNP.7810 8 160
7811 SNP.7811 8 169
7812 SNP.7812 16 107
7813 SNP.7813 5 96
7814 SNP.7814 5 96
7815 SNP.7815 20 116
7816 SNP.7816 19 117
7817 SNP.7817 13 25
7818 SNP.7818 4 116
7819 SNP.7819 4 116
7820 SNP.7820 4 116
7821 SNP.7821 8 160
7822 SNP.7822 8 160
7823 SNP.7823 8 162
7824 SNP.7824 8 162
7825 SNP.7825 20 188
7826 SNP.7826 5 156
7827 SNP.7827 19 193
7828 SNP.7828 14 291
7829 SNP.7829 15 172
7830 SNP.7830 20 168
7831 SNP.7831 20 168
7832 SNP.7832 20 119
7833 SNP.7833 14 220
7834 SNP.7834 20 23
7835 SNP.7835 20 23
7836 SNP.7836 19 201
7837 SNP.7837 13 230
7838 SNP.7838 13 230
7839 SNP.7839 20 98
7840 SNP.7840 8 168
7841 SNP.7841 7 129
7842 SNP.7842 14 57
7843 SNP.7843 10 74
7844 SNP.7844 10 18
7845 SNP.7845 10 18
7846 SNP.7846 17 72
7847 SNP.7847 16 56
7848 SNP.7848 13 171
7849 SNP.7849 13 230
7850 SNP.7850 13 230
7851 SNP.7851 17 121
7852 SNP.7852 5 51
7853 SNP.7853 17 77
7854 SNP.7854 2 286
7855 SNP.7855 13 229
7856 SNP.7856 18 190
7857 SNP.7857 18 202
7858 SNP.7858 7 130
7859 SNP.7859 7 130
7860 SNP.7860 10 76
7861 SNP.7861 20 64
7862 SNP.7862 19 199
7863 SNP.7863 13 224
7864 SNP.7864 21 248
7865 SNP.7865 8 149
7866 SNP.7866 8 149
7867 SNP.7867 20 98
7868 SNP.7868 20 98
7869 SNP.7869 19 194
7870 SNP.7870 14 57
7871 SNP.7871 16 40
7872 SNP.7872 20 163
7873 SNP.7873 15 318
7874 SNP.7874 4 21
7875 SNP.7875 4 21
7876 SNP.7876 8 50
7877 SNP.7877 14 152
7878 SNP.7878 8 202
7879 SNP.7879 8 203
7880 SNP.7880 5 192
7881 SNP.7881 7 88
7882 SNP.7882 14 247
7883 SNP.7883 6 57
7884 SNP.7884 17 34
7885 SNP.7885 17 34
7886 SNP.7886 4 239
7887 SNP.7887 5 64
7888 SNP.7888 20 31
7889 SNP.7889 16 223
7890 SNP.7890 20 188
7891 SNP.7891 8 160
7892 SNP.7892 8 160
7893 SNP.7893 20 27
7894 SNP.7894 20 27
7895 SNP.7895 17 158
7896 SNP.7896 1 104
7897 SNP.7897 8 192
7898 SNP.7898 4 58
7899 SNP.7899 2 156
7900 SNP.7900 5 161
7901 SNP.7901 5 156
7902 SNP.7902 19 67
7903 SNP.7903 20 31
7904 SNP.7904 2 203
7905 SNP.7905 16 152
7906 SNP.7906 13 187
7907 SNP.7907 14 121
7908 SNP.7908 18 135
7909 SNP.7909 7 1
7910 SNP.7910 17 147
7911 SNP.7911 17 147
7912 SNP.7912 17 147
7913 SNP.7913 19 39
7914 SNP.7914 2 184
7915 SNP.7915 11 159
7916 SNP.7916 2 184
7917 SNP.7917 8 200
7918 SNP.7918 2 292
7919 SNP.7919 4 126
7920 SNP.7920 14 85
7921 SNP.7921 17 72
7922 SNP.7922 5 132
7923 SNP.7923 5 114
7924 SNP.7924 7 41
7925 SNP.7925 8 70
7926 SNP.7926 16 146
7927 SNP.7927 19 48
7928 SNP.7928 19 48
7929 SNP.7929 6 75
7930 SNP.7930 19 174
7931 SNP.7931 13 172
7932 SNP.7932 4 26
7933 SNP.7933 4 26
7934 SNP.7934 4 26
7935 SNP.7935 2 165
7936 SNP.7936 2 165
7937 SNP.7937 20 31
7938 SNP.7938 8 149
7939 SNP.7939 13 100
7940 SNP.7940 4 46
7941 SNP.7941 1 130
7942 SNP.7942 7 107
7943 SNP.7943 14 76
7944 SNP.7944 14 76
7945 SNP.7945 15 16
7946 SNP.7946 19 176
7947 SNP.7947 19 181
7948 SNP.7948 20 110
7949 SNP.7949 8 129
7950 SNP.7950 8 129
7951 SNP.7951 20 123
7952 SNP.7952 13 178
7953 SNP.7953 13 178
7954 SNP.7954 16 0
7955 SNP.7955 1 182
7956 SNP.7956 1 182
7957 SNP.7957 16 184
7958 SNP.7958 7 93
7959 SNP.7959 7 93
7960 SNP.7960 4 116
7961 SNP.7961 11 95
7962 SNP.7962 8 129
7963 SNP.7963 8 129
7964 SNP.7964 7 275
7965 SNP.7965 7 275
7966 SNP.7966 16 71
7967 SNP.7967 19 193
7968 SNP.7968 7 93
7969 SNP.7969 1 110
7970 SNP.7970 14 227
7971 SNP.7971 5 48
7972 SNP.7972 1 160
7973 SNP.7973 13 226
7974 SNP.7974 8 201
7975 SNP.7975 20 168
7976 SNP.7976 8 175
7977 SNP.7977 13 148
7978 SNP.7978 5 122
7979 SNP.7979 14 277
7980 SNP.7980 5 161
7981 SNP.7981 19 316
7982 SNP.7982 19 316
7983 SNP.7983 17 83
7984 SNP.7984 13 215
7985 SNP.7985 13 215
7986 SNP.7986 14 200
7987 SNP.7987 10 73
7988 SNP.7988 10 73
7989 SNP.7989 17 215
7990 SNP.7990 5 157
7991 SNP.7991 16 139
7992 SNP.7992 10 101
7993 SNP.7993 10 101
7994 SNP.7994 10 101
7995 SNP.7995 4 133
7996 SNP.7996 19 257
7997 SNP.7997 1 182
7998 SNP.7998 1 182
7999 SNP.7999 15 322
8000 SNP.8000 9 29
8001 SNP.8001 9 29
8002 SNP.8002 8 212
8003 SNP.8003 4 34
8004 SNP.8004 4 205
8005 SNP.8005 4 196
8006 SNP.8006 4 116
8007 SNP.8007 7 57
8008 SNP.8008 8 180
8009 SNP.8009 19 156
8010 SNP.8010 11 135
8011 SNP.8011 14 212
8012 SNP.8012 13 226
8013 SNP.8013 19 179
8014 SNP.8014 14 200
8015 SNP.8015 1 117
8016 SNP.8016 1 266
8017 SNP.8017 11 135
8018 SNP.8018 19 143
8019 SNP.8019 10 198
8020 SNP.8020 4 137
8021 SNP.8021 4 137
8022 SNP.8022 20 134
8023 SNP.8023 5 266
8024 SNP.8024 4 24
8025 SNP.8025 4 24
8026 SNP.8026 17 123
8027 SNP.8027 19 100
8028 SNP.8028 2 184
8029 SNP.8029 2 184
8030 SNP.8030 7 51
8031 SNP.8031 18 270
8032 SNP.8032 15 317
8033 SNP.8033 16 184
8034 SNP.8034 1 243
8035 SNP.8035 8 214
8036 SNP.8036 7 129
8037 SNP.8037 8 149
8038 SNP.8038 5 131
8039 SNP.8039 17 224
8040 SNP.8040 8 141
8041 SNP.8041 8 194
8042 SNP.8042 19 225
8043 SNP.8043 5 266
8044 SNP.8044 16 190
8045 SNP.8045 5 104
8046 SNP.8046 4 58
8047 SNP.8047 1 173
8048 SNP.8048 21 91
8049 SNP.8049 11 121
8050 SNP.8050 5 133
8051 SNP.8051 10 136
8052 SNP.8052 5 60
8053 SNP.8053 5 60
8054 SNP.8054 20 151
8055 SNP.8055 19 318
8056 SNP.8056 16 190
8057 SNP.8057 16 190
8058 SNP.8058 3 130
8059 SNP.8059 15 236
8060 SNP.8060 15 236
8061 SNP.8061 7 48
8062 SNP.8062 8 217
8063 SNP.8063 10 104
8064 SNP.8064 1 23
8065 SNP.8065 17 139
8066 SNP.8066 10 112
8067 SNP.8067 11 135
8068 SNP.8068 2 255
8069 SNP.8069 2 255
8070 SNP.8070 8 205
8071 SNP.8071 16 59
8072 SNP.8072 19 179
8073 SNP.8073 19 172
8074 SNP.8074 5 161
8075 SNP.8075 14 25
8076 SNP.8076 14 46
8077 SNP.8077 8 211
8078 SNP.8078 4 222
8079 SNP.8079 17 213
8080 SNP.8080 5 159
8081 SNP.8081 14 0
8082 SNP.8082 14 22
8083 SNP.8083 11 39
8084 SNP.8084 11 39
8085 SNP.8085 7 134
8086 SNP.8086 19 201
8087 SNP.8087 5 266
8088 SNP.8088 10 80
8089 SNP.8089 19 193
8090 SNP.8090 13 231
8091 SNP.8091 20 184
8092 SNP.8092 2 147
8093 SNP.8093 13 229
8094 SNP.8094 19 193
8095 SNP.8095 8 253
8096 SNP.8096 10 74
8097 SNP.8097 4 122
8098 SNP.8098 16 233
8099 SNP.8099 4 237
8100 SNP.8100 10 129
8101 SNP.8101 10 129
8102 SNP.8102 17 147
8103 SNP.8103 15 318
8104 SNP.8104 16 146
8105 SNP.8105 17 69
8106 SNP.8106 17 69
8107 SNP.8107 11 159
8108 SNP.8108 2 262
8109 SNP.8109 8 190
8110 SNP.8110 5 266
8111 SNP.8111 5 266
8112 SNP.8112 19 179
8113 SNP.8113 5 72
8114 SNP.8114 14 93
8115 SNP.8115 20 159
8116 SNP.8116 3 206
8117 SNP.8117 16 71
8118 SNP.8118 8 186
8119 SNP.8119 19 297
8120 SNP.8120 17 228
8121 SNP.8121 17 230
8122 SNP.8122 16 60
8123 SNP.8123 18 30
8124 SNP.8124 18 30
8125 SNP.8125 3 205
8126 SNP.8126 8 20
8127 SNP.8127 20 142
8128 SNP.8128 19 15
8129 SNP.8129 8 129
8130 SNP.8130 20 173
8131 SNP.8131 8 151
8132 SNP.8132 10 198
8133 SNP.8133 10 198
8134 SNP.8134 12 55
8135 SNP.8135 8 82
8136 SNP.8136 16 126
8137 SNP.8137 14 28
8138 SNP.8138 14 220
8139 SNP.8139 17 77
8140 SNP.8140 17 77
8141 SNP.8141 10 101
8142 SNP.8142 8 177
8143 SNP.8143 5 107
8144 SNP.8144 16 149
8145 SNP.8145 5 107
8146 SNP.8146 1 171
8147 SNP.8147 5 132
8148 SNP.8148 19 84
8149 SNP.8149 19 84
8150 SNP.8150 4 34
8151 SNP.8151 4 34
8152 SNP.8152 13 25
8153 SNP.8153 7 270
8154 SNP.8154 2 156
8155 SNP.8155 19 127
8156 SNP.8156 21 178
8157 SNP.8157 11 148
8158 SNP.8158 21 178
8159 SNP.8159 8 175
8160 SNP.8160 15 126
8161 SNP.8161 1 171
8162 SNP.8162 14 97
8163 SNP.8163 5 116
8164 SNP.8164 4 168
8165 SNP.8165 19 182
8166 SNP.8166 18 1
8167 SNP.8167 2 223
8168 SNP.8168 16 234
8169 SNP.8169 17 83
8170 SNP.8170 4 172
8171 SNP.8171 17 104
8172 SNP.8172 17 104
8173 SNP.8173 5 157
8174 SNP.8174 5 197
8175 SNP.8175 4 21
8176 SNP.8176 20 182
8177 SNP.8177 20 187
8178 SNP.8178 3 111
8179 SNP.8179 9 263
8180 SNP.8180 16 175
8181 SNP.8181 16 175
8182 SNP.8182 8 169
8183 SNP.8183 8 160
8184 SNP.8184 9 266
8185 SNP.8185 14 220
8186 SNP.8186 6 173
8187 SNP.8187 4 172
8188 SNP.8188 6 167
8189 SNP.8189 16 159
8190 SNP.8190 14 220
8191 SNP.8191 20 188
8192 SNP.8192 21 170
8193 SNP.8193 20 173
8194 SNP.8194 13 149
8195 SNP.8195 17 99
8196 SNP.8196 13 230
8197 SNP.8197 4 136
8198 SNP.8198 10 234
8199 SNP.8199 10 234
8200 SNP.8200 14 25
8201 SNP.8201 14 25
8202 SNP.8202 5 104
8203 SNP.8203 8 253
8204 SNP.8204 2 147
8205 SNP.8205 7 48
8206 SNP.8206 9 236
8207 SNP.8207 9 236
8208 SNP.8208 9 236
8209 SNP.8209 5 131
8210 SNP.8210 8 168
8211 SNP.8211 16 206
8212 SNP.8212 20 187
8213 SNP.8213 8 173
8214 SNP.8214 8 173
8215 SNP.8215 20 184
8216 SNP.8216 5 123
8217 SNP.8217 17 159
8218 SNP.8218 16 146
8219 SNP.8219 16 146
8220 SNP.8220 13 230
8221 SNP.8221 10 112
8222 SNP.8222 8 222
8223 SNP.8223 8 253
8224 SNP.8224 21 246
8225 SNP.8225 14 152
8226 SNP.8226 19 169
8227 SNP.8227 7 307
