# Supplementary material for: Ascertainment bias from imputation methods evaluation in wheat
Source: BMC Genomics. 2016 Oct 4;17:773. doi: 10.1186/s12864-016-3120-5 (PMC5050639; doi:10.1186/s12864-016-3120-5)
Supplement: Additional file 24: — Wheat GBS dataset with 35 % missing information. Genotypes are presented as rows and SNPs as columns. (txt 16.3 Mb) [file 12864_2016_3120_MOESM24_ESM.txt]

Additional file 24: Wheat GBS dataset with 35% missing information. Genotypes are presented as rows and SNPs as columns.

SNP.1 SNP.2 SNP.3 SNP.4 SNP.5 SNP.6 SNP.7 SNP.8 SNP.9 SNP.10 SNP.11 SNP.12 SNP.13 SNP.14 SNP.15 SNP.16 SNP.17 SNP.18 SNP.19 SNP.20 SNP.21 SNP.22 SNP.23 SNP.24 SNP.25 SNP.26 SNP.27 SNP.28 SNP.29 SNP.30 SNP.31 SNP.32 SNP.33 SNP.34 SNP.35 SNP.36 SNP.37 SNP.38 SNP.39 SNP.40 SNP.41 SNP.42 SNP.43 SNP.44 SNP.45 SNP.46 SNP.47 SNP.48 SNP.49 SNP.50 SNP.51 SNP.52 SNP.53 SNP.54 SNP.55 SNP.56 SNP.57 SNP.58 SNP.59 SNP.60 SNP.61 SNP.62 SNP.63 SNP.64 SNP.65 SNP.66 SNP.67 SNP.68 SNP.69 SNP.70 SNP.71 SNP.72 SNP.73 SNP.74 SNP.75 SNP.76 SNP.77 SNP.78 SNP.79 SNP.80 SNP.81 SNP.82 SNP.83 SNP.84 SNP.85 SNP.86 SNP.87 SNP.88 SNP.89 SNP.90 SNP.91 SNP.92 SNP.93 SNP.94 SNP.95 SNP.96 SNP.97 SNP.98 SNP.99 SNP.100 SNP.101 SNP.102 SNP.103 SNP.104 SNP.105 SNP.106 SNP.107 SNP.108 SNP.109 SNP.110 SNP.111 SNP.112 SNP.113 SNP.114 SNP.115 SNP.116 SNP.117 SNP.118 SNP.119 SNP.120 SNP.121 SNP.122 SNP.123 SNP.124 SNP.125 SNP.126 SNP.127 SNP.128 SNP.129 SNP.130 SNP.131 SNP.132 SNP.133 SNP.134 SNP.135 SNP.136 SNP.137 SNP.138 SNP.139 SNP.140 SNP.141 SNP.142 SNP.143 SNP.144 SNP.145 SNP.146 SNP.147 SNP.148 SNP.149 SNP.150 SNP.151 SNP.152 SNP.153 SNP.154 SNP.155 SNP.156 SNP.157 SNP.158 SNP.159 SNP.160 SNP.161 SNP.162 SNP.163 SNP.164 SNP.165 SNP.166 SNP.167 SNP.168 SNP.169 SNP.170 SNP.171 SNP.172 SNP.173 SNP.174 SNP.175 SNP.176 SNP.177 SNP.178 SNP.179 SNP.180 SNP.181 SNP.182 SNP.183 SNP.184 SNP.185 SNP.186 SNP.187 SNP.188 SNP.189 SNP.190 SNP.191 SNP.192 SNP.193 SNP.194 SNP.195 SNP.196 SNP.197 SNP.198 SNP.199 SNP.200 SNP.201 SNP.202 SNP.203 SNP.204 SNP.205 SNP.206 SNP.207 SNP.208 SNP.209 SNP.210 SNP.211 SNP.212 SNP.213 SNP.214 SNP.215 SNP.216 SNP.217 SNP.218 SNP.219 SNP.220 SNP.221 SNP.222 SNP.223 SNP.224 SNP.225 SNP.226 SNP.227 SNP.228 SNP.229 SNP.230 SNP.231 SNP.232 SNP.233 SNP.234 SNP.235 SNP.236 SNP.237 SNP.238 SNP.239 SNP.240 SNP.241 SNP.242 SNP.243 SNP.244 SNP.245 SNP.246 SNP.247 SNP.248 SNP.249 SNP.250 SNP.251 SNP.252 SNP.253 SNP.254 SNP.255 SNP.256 SNP.257 SNP.258 SNP.259 SNP.260 SNP.261 SNP.262 SNP.263 SNP.264 SNP.265 SNP.266 SNP.267 SNP.268 SNP.269 SNP.270 SNP.271 SNP.272 SNP.273 SNP.274 SNP.275 SNP.276 SNP.277 SNP.278 SNP.279 SNP.280 SNP.281 SNP.282 SNP.283 SNP.284 SNP.285 SNP.286 SNP.287 SNP.288 SNP.289 SNP.290 SNP.291 SNP.292 SNP.293 SNP.294 SNP.295 SNP.296 SNP.297 SNP.298 SNP.299 SNP.300 SNP.301 SNP.302 SNP.303 SNP.304 SNP.305 SNP.306 SNP.307 SNP.308 SNP.309 SNP.310 SNP.311 SNP.312 SNP.313 SNP.314 SNP.315 SNP.316 SNP.317 SNP.318 SNP.319 SNP.320 SNP.321 SNP.322 SNP.323 SNP.324 SNP.325 SNP.326 SNP.327 SNP.328 SNP.329 SNP.330 SNP.331 SNP.332 SNP.333 SNP.334 SNP.335 SNP.336 SNP.337 SNP.338 SNP.339 SNP.340 SNP.341 SNP.342 SNP.343 SNP.344 SNP.345 SNP.346 SNP.347 SNP.348 SNP.349 SNP.350 SNP.351 SNP.352 SNP.353 SNP.354 SNP.355 SNP.356 SNP.357 SNP.358 SNP.359 SNP.360 SNP.361 SNP.362 SNP.363 SNP.364 SNP.365 SNP.366 SNP.367 SNP.368 SNP.369 SNP.370 SNP.371 SNP.372 SNP.373 SNP.374 SNP.375 SNP.376 SNP.377 SNP.378 SNP.379 SNP.380 SNP.381 SNP.382 SNP.383 SNP.384 SNP.385 SNP.386 SNP.387 SNP.388 SNP.389 SNP.390 SNP.391 SNP.392 SNP.393 SNP.394 SNP.395 SNP.396 SNP.397 SNP.398 SNP.399 SNP.400 SNP.401 SNP.402 SNP.403 SNP.404 SNP.405 SNP.406 SNP.407 SNP.408 SNP.409 SNP.410 SNP.411 SNP.412 SNP.413 SNP.414 SNP.415 SNP.416 SNP.417 SNP.418 SNP.419 SNP.420 SNP.421 SNP.422 SNP.423 SNP.424 SNP.425 SNP.426 SNP.427 SNP.428 SNP.429 SNP.430 SNP.431 SNP.432 SNP.433 SNP.434 SNP.435 SNP.436 SNP.437 SNP.438 SNP.439 SNP.440 SNP.441 SNP.442 SNP.443 SNP.444 SNP.445 SNP.446 SNP.447 SNP.448 SNP.449 SNP.450 SNP.451 SNP.452 SNP.453 SNP.454 SNP.455 SNP.456 SNP.457 SNP.458 SNP.459 SNP.460 SNP.461 SNP.462 SNP.463 SNP.464 SNP.465 SNP.466 SNP.467 SNP.468 SNP.469 SNP.470 SNP.471 SNP.472 SNP.473 SNP.474 SNP.475 SNP.476 SNP.477 SNP.478 SNP.479 SNP.480 SNP.481 SNP.482 SNP.483 SNP.484 SNP.485 SNP.486 SNP.487 SNP.488 SNP.489 SNP.490 SNP.491 SNP.492 SNP.493 SNP.494 SNP.495 SNP.496 SNP.497 SNP.498 SNP.499 SNP.500 SNP.501 SNP.502 SNP.503 SNP.504 SNP.505 SNP.506 SNP.507 SNP.508 SNP.509 SNP.510 SNP.511 SNP.512 SNP.513 SNP.514 SNP.515 SNP.516 SNP.517 SNP.518 SNP.519 SNP.520 SNP.521 SNP.522 SNP.523 SNP.524 SNP.525 SNP.526 SNP.527 SNP.528 SNP.529 SNP.530 SNP.531 SNP.532 SNP.533 SNP.534 SNP.535 SNP.536 SNP.537 SNP.538 SNP.539 SNP.540 SNP.541 SNP.542 SNP.543 SNP.544 SNP.545 SNP.546 SNP.547 SNP.548 SNP.549 SNP.550 SNP.551 SNP.552 SNP.553 SNP.554 SNP.555 SNP.556 SNP.557 SNP.558 SNP.559 SNP.560 SNP.561 SNP.562 SNP.563 SNP.564 SNP.565 SNP.566 SNP.567 SNP.568 SNP.569 SNP.570 SNP.571 SNP.572 SNP.573 SNP.574 SNP.575 SNP.576 SNP.577 SNP.578 SNP.579 SNP.580 SNP.581 SNP.582 SNP.583 SNP.584 SNP.585 SNP.586 SNP.587 SNP.588 SNP.589 SNP.590 SNP.591 SNP.592 SNP.593 SNP.594 SNP.595 SNP.596 SNP.597 SNP.598 SNP.599 SNP.600 SNP.601 SNP.602 SNP.603 SNP.604 SNP.605 SNP.606 SNP.607 SNP.608 SNP.609 SNP.610 SNP.611 SNP.612 SNP.613 SNP.614 SNP.615 SNP.616 SNP.617 SNP.618 SNP.619 SNP.620 SNP.621 SNP.622 SNP.623 SNP.624 SNP.625 SNP.626 SNP.627 SNP.628 SNP.629 SNP.630 SNP.631 SNP.632 SNP.633 SNP.634 SNP.635 SNP.636 SNP.637 SNP.638 SNP.639 SNP.640 SNP.641 SNP.642 SNP.643 SNP.644 SNP.645 SNP.646 SNP.647 SNP.648 SNP.649 SNP.650 SNP.651 SNP.652 SNP.653 SNP.654 SNP.655 SNP.656 SNP.657 SNP.658 SNP.659 SNP.660 SNP.661 SNP.662 SNP.663 SNP.664 SNP.665 SNP.666 SNP.667 SNP.668 SNP.669 SNP.670 SNP.671 SNP.672 SNP.673 SNP.674 SNP.675 SNP.676 SNP.677 SNP.678 SNP.679 SNP.680 SNP.681 SNP.682 SNP.683 SNP.684 SNP.685 SNP.686 SNP.687 SNP.688 SNP.689 SNP.690 SNP.691 SNP.692 SNP.693 SNP.694 SNP.695 SNP.696 SNP.697 SNP.698 SNP.699 SNP.700 SNP.701 SNP.702 SNP.703 SNP.704 SNP.705 SNP.706 SNP.707 SNP.708 SNP.709 SNP.710 SNP.711 SNP.712 SNP.713 SNP.714 SNP.715 SNP.716 SNP.717 SNP.718 SNP.719 SNP.720 SNP.721 SNP.722 SNP.723 SNP.724 SNP.725 SNP.726 SNP.727 SNP.728 SNP.729 SNP.730 SNP.731 SNP.732 SNP.733 SNP.734 SNP.735 SNP.736 SNP.737 SNP.738 SNP.739 SNP.740 SNP.741 SNP.742 SNP.743 SNP.744 SNP.745 SNP.746 SNP.747 SNP.748 SNP.749 SNP.750 SNP.751 SNP.752 SNP.753 SNP.754 SNP.755 SNP.756 SNP.757 SNP.758 SNP.759 SNP.760 SNP.761 SNP.762 SNP.763 SNP.764 SNP.765 SNP.766 SNP.767 SNP.768 SNP.769 SNP.770 SNP.771 SNP.772 SNP.773 SNP.774 SNP.775 SNP.776 SNP.777 SNP.778 SNP.779 SNP.780 SNP.781 SNP.782 SNP.783 SNP.784 SNP.785 SNP.786 SNP.787 SNP.788 SNP.789 SNP.790 SNP.791 SNP.792 SNP.793 SNP.794 SNP.795 SNP.796 SNP.797 SNP.798 SNP.799 SNP.800 SNP.801 SNP.802 SNP.803 SNP.804 SNP.805 SNP.806 SNP.807 SNP.808 SNP.809 SNP.810 SNP.811 SNP.812 SNP.813 SNP.814 SNP.815 SNP.816 SNP.817 SNP.818 SNP.819 SNP.820 SNP.821 SNP.822 SNP.823 SNP.824 SNP.825 SNP.826 SNP.827 SNP.828 SNP.829 SNP.830 SNP.831 SNP.832 SNP.833 SNP.834 SNP.835 SNP.836 SNP.837 SNP.838 SNP.839 SNP.840 SNP.841 SNP.842 SNP.843 SNP.844 SNP.845 SNP.846 SNP.847 SNP.848 SNP.849 SNP.850 SNP.851 SNP.852 SNP.853 SNP.854 SNP.855 SNP.856 SNP.857 SNP.858 SNP.859 SNP.860 SNP.861 SNP.862 SNP.863 SNP.864 SNP.865 SNP.866 SNP.867 SNP.868 SNP.869 SNP.870 SNP.871 SNP.872 SNP.873 SNP.874 SNP.875 SNP.876 SNP.877 SNP.878 SNP.879 SNP.880 SNP.881 SNP.882 SNP.883 SNP.884 SNP.885 SNP.886 SNP.887 SNP.888 SNP.889 SNP.890 SNP.891 SNP.892 SNP.893 SNP.894 SNP.895 SNP.896 SNP.897 SNP.898 SNP.899 SNP.900 SNP.901 SNP.902 SNP.903 SNP.904 SNP.905 SNP.906 SNP.907 SNP.908 SNP.909 SNP.910 SNP.911 SNP.912 SNP.913 SNP.914 SNP.915 SNP.916 SNP.917 SNP.918 SNP.919 SNP.920 SNP.921 SNP.922 SNP.923 SNP.924 SNP.925 SNP.926 SNP.927 SNP.928 SNP.929 SNP.930 SNP.931 SNP.932 SNP.933 SNP.934 SNP.935 SNP.936 SNP.937 SNP.938 SNP.939 SNP.940 SNP.941 SNP.942 SNP.943 SNP.944 SNP.945 SNP.946 SNP.947 SNP.948 SNP.949 SNP.950 SNP.951 SNP.952 SNP.953 SNP.954 SNP.955 SNP.956 SNP.957 SNP.958 SNP.959 SNP.960 SNP.961 SNP.962 SNP.963 SNP.964 SNP.965 SNP.966 SNP.967 SNP.968 SNP.969 SNP.970 SNP.971 SNP.972 SNP.973 SNP.974 SNP.975 SNP.976 SNP.977 SNP.978 SNP.979 SNP.980 SNP.981 SNP.982 SNP.983 SNP.984 SNP.985 SNP.986 SNP.987 SNP.988 SNP.989 SNP.990 SNP.991 SNP.992 SNP.993 SNP.994 SNP.995 SNP.996 SNP.997 SNP.998 SNP.999 SNP.1000 SNP.1001 SNP.1002 SNP.1003 SNP.1004 SNP.1005 SNP.1006 SNP.1007 SNP.1008 SNP.1009 SNP.1010 SNP.1011 SNP.1012 SNP.1013 SNP.1014 SNP.1015 SNP.1016 SNP.1017 SNP.1018 SNP.1019 SNP.1020 SNP.1021 SNP.1022 SNP.1023 SNP.1024 SNP.1025 SNP.1026 SNP.1027 SNP.1028 SNP.1029 SNP.1030 SNP.1031 SNP.1032 SNP.1033 SNP.1034 SNP.1035 SNP.1036 SNP.1037 SNP.1038 SNP.1039 SNP.1040 SNP.1041 SNP.1042 SNP.1043 SNP.1044 SNP.1045 SNP.1046 SNP.1047 SNP.1048 SNP.1049 SNP.1050 SNP.1051 SNP.1052 SNP.1053 SNP.1054 SNP.1055 SNP.1056 SNP.1057 SNP.1058 SNP.1059 SNP.1060 SNP.1061 SNP.1062 SNP.1063 SNP.1064 SNP.1065 SNP.1066 SNP.1067 SNP.1068 SNP.1069 SNP.1070 SNP.1071 SNP.1072 SNP.1073 SNP.1074 SNP.1075 SNP.1076 SNP.1077 SNP.1078 SNP.1079 SNP.1080 SNP.1081 SNP.1082 SNP.1083 SNP.1084 SNP.1085 SNP.1086 SNP.1087 SNP.1088 SNP.1089 SNP.1090 SNP.1091 SNP.1092 SNP.1093 SNP.1094 SNP.1095 SNP.1096 SNP.1097 SNP.1098 SNP.1099 SNP.1100 SNP.1101 SNP.1102 SNP.1103 SNP.1104 SNP.1105 SNP.1106 SNP.1107 SNP.1108 SNP.1109 SNP.1110 SNP.1111 SNP.1112 SNP.1113 SNP.1114 SNP.1115 SNP.1116 SNP.1117 SNP.1118 SNP.1119 SNP.1120 SNP.1121 SNP.1122 SNP.1123 SNP.1124 SNP.1125 SNP.1126 SNP.1127 SNP.1128 SNP.1129 SNP.1130 SNP.1131 SNP.1132 SNP.1133 SNP.1134 SNP.1135 SNP.1136 SNP.1137 SNP.1138 SNP.1139 SNP.1140 SNP.1141 SNP.1142 SNP.1143 SNP.1144 SNP.1145 SNP.1146 SNP.1147 SNP.1148 SNP.1149 SNP.1150 SNP.1151 SNP.1152 SNP.1153 SNP.1154 SNP.1155 SNP.1156 SNP.1157 SNP.1158 SNP.1159 SNP.1160 SNP.1161 SNP.1162 SNP.1163 SNP.1164 SNP.1165 SNP.1166 SNP.1167 SNP.1168 SNP.1169 SNP.1170 SNP.1171 SNP.1172 SNP.1173 SNP.1174 SNP.1175 SNP.1176 SNP.1177 SNP.1178 SNP.1179 SNP.1180 SNP.1181 SNP.1182 SNP.1183 SNP.1184 SNP.1185 SNP.1186 SNP.1187 SNP.1188 SNP.1189 SNP.1190 SNP.1191 SNP.1192 SNP.1193 SNP.1194 SNP.1195 SNP.1196 SNP.1197 SNP.1198 SNP.1199 SNP.1200 SNP.1201 SNP.1202 SNP.1203 SNP.1204 SNP.1205 SNP.1206 SNP.1207 SNP.1208 SNP.1209 SNP.1210 SNP.1211 SNP.1212 SNP.1213 SNP.1214 SNP.1215 SNP.1216 SNP.1217 SNP.1218 SNP.1219 SNP.1220 SNP.1221 SNP.1222 SNP.1223 SNP.1224 SNP.1225 SNP.1226 SNP.1227 SNP.1228 SNP.1229 SNP.1230 SNP.1231 SNP.1232 SNP.1233 SNP.1234 SNP.1235 SNP.1236 SNP.1237 SNP.1238 SNP.1239 SNP.1240 SNP.1241 SNP.1242 SNP.1243 SNP.1244 SNP.1245 SNP.1246 SNP.1247 SNP.1248 SNP.1249 SNP.1250 SNP.1251 SNP.1252 SNP.1253 SNP.1254 SNP.1255 SNP.1256 SNP.1257 SNP.1258 SNP.1259 SNP.1260 SNP.1261 SNP.1262 SNP.1263 SNP.1264 SNP.1265 SNP.1266 SNP.1267 SNP.1268 SNP.1269 SNP.1270 SNP.1271 SNP.1272 SNP.1273 SNP.1274 SNP.1275 SNP.1276 SNP.1277 SNP.1278 SNP.1279 SNP.1280 SNP.1281 SNP.1282 SNP.1283 SNP.1284 SNP.1285 SNP.1286 SNP.1287 SNP.1288 SNP.1289 SNP.1290 SNP.1291 SNP.1292 SNP.1293 SNP.1294 SNP.1295 SNP.1296 SNP.1297 SNP.1298 SNP.1299 SNP.1300 SNP.1301 SNP.1302 SNP.1303 SNP.1304 SNP.1305 SNP.1306 SNP.1307 SNP.1308 SNP.1309 SNP.1310 SNP.1311 SNP.1312 SNP.1313 SNP.1314 SNP.1315 SNP.1316 SNP.1317 SNP.1318 SNP.1319 SNP.1320 SNP.1321 SNP.1322 SNP.1323 SNP.1324 SNP.1325 SNP.1326 SNP.1327 SNP.1328 SNP.1329 SNP.1330 SNP.1331 SNP.1332 SNP.1333 SNP.1334 SNP.1335 SNP.1336 SNP.1337 SNP.1338 SNP.1339 SNP.1340 SNP.1341 SNP.1342 SNP.1343 SNP.1344 SNP.1345 SNP.1346 SNP.1347 SNP.1348 SNP.1349 SNP.1350 SNP.1351 SNP.1352 SNP.1353 SNP.1354 SNP.1355 SNP.1356 SNP.1357 SNP.1358 SNP.1359 SNP.1360 SNP.1361 SNP.1362 SNP.1363 SNP.1364 SNP.1365 SNP.1366 SNP.1367 SNP.1368 SNP.1369 SNP.1370 SNP.1371 SNP.1372 SNP.1373 SNP.1374 SNP.1375 SNP.1376 SNP.1377 SNP.1378 SNP.1379 SNP.1380 SNP.1381 SNP.1382 SNP.1383 SNP.1384 SNP.1385 SNP.1386 SNP.1387 SNP.1388 SNP.1389 SNP.1390 SNP.1391 SNP.1392 SNP.1393 SNP.1394 SNP.1395 SNP.1396 SNP.1397 SNP.1398 SNP.1399 SNP.1400 SNP.1401 SNP.1402 SNP.1403 SNP.1404 SNP.1405 SNP.1406 SNP.1407 SNP.1408 SNP.1409 SNP.1410 SNP.1411 SNP.1412 SNP.1413 SNP.1414 SNP.1415 SNP.1416 SNP.1417 SNP.1418 SNP.1419 SNP.1420 SNP.1421 SNP.1422 SNP.1423 SNP.1424 SNP.1425 SNP.1426 SNP.1427 SNP.1428 SNP.1429 SNP.1430 SNP.1431 SNP.1432 SNP.1433 SNP.1434 SNP.1435 SNP.1436 SNP.1437 SNP.1438 SNP.1439 SNP.1440 SNP.1441 SNP.1442 SNP.1443 SNP.1444 SNP.1445 SNP.1446 SNP.1447 SNP.1448 SNP.1449 SNP.1450 SNP.1451 SNP.1452 SNP.1453 SNP.1454 SNP.1455 SNP.1456 SNP.1457 SNP.1458 SNP.1459 SNP.1460 SNP.1461 SNP.1462 SNP.1463 SNP.1464 SNP.1465 SNP.1466 SNP.1467 SNP.1468 SNP.1469 SNP.1470 SNP.1471 SNP.1472 SNP.1473 SNP.1474 SNP.1475 SNP.1476 SNP.1477 SNP.1478 SNP.1479 SNP.1480 SNP.1481 SNP.1482 SNP.1483 SNP.1484 SNP.1485 SNP.1486 SNP.1487 SNP.1488 SNP.1489 SNP.1490 SNP.1491 SNP.1492 SNP.1493 SNP.1494 SNP.1495 SNP.1496 SNP.1497 SNP.1498 SNP.1499 SNP.1500 SNP.1501 SNP.1502 SNP.1503 SNP.1504 SNP.1505 SNP.1506 SNP.1507 SNP.1508 SNP.1509 SNP.1510 SNP.1511 SNP.1512 SNP.1513 SNP.1514 SNP.1515 SNP.1516 SNP.1517 SNP.1518 SNP.1519 SNP.1520 SNP.1521 SNP.1522 SNP.1523 SNP.1524 SNP.1525 SNP.1526 SNP.1527 SNP.1528 SNP.1529 SNP.1530 SNP.1531 SNP.1532 SNP.1533 SNP.1534 SNP.1535 SNP.1536 SNP.1537 SNP.1538 SNP.1539 SNP.1540 SNP.1541 SNP.1542 SNP.1543 SNP.1544 SNP.1545 SNP.1546 SNP.1547 SNP.1548 SNP.1549 SNP.1550 SNP.1551 SNP.1552 SNP.1553 SNP.1554 SNP.1555 SNP.1556 SNP.1557 SNP.1558 SNP.1559 SNP.1560 SNP.1561 SNP.1562 SNP.1563 SNP.1564 SNP.1565 SNP.1566 SNP.1567 SNP.1568 SNP.1569 SNP.1570 SNP.1571 SNP.1572 SNP.1573 SNP.1574 SNP.1575 SNP.1576 SNP.1577 SNP.1578 SNP.1579 SNP.1580 SNP.1581 SNP.1582 SNP.1583 SNP.1584 SNP.1585 SNP.1586 SNP.1587 SNP.1588 SNP.1589 SNP.1590 SNP.1591 SNP.1592 SNP.1593 SNP.1594 SNP.1595 SNP.1596 SNP.1597 SNP.1598 SNP.1599 SNP.1600 SNP.1601 SNP.1602 SNP.1603 SNP.1604 SNP.1605 SNP.1606 SNP.1607 SNP.1608 SNP.1609 SNP.1610 SNP.1611 SNP.1612 SNP.1613 SNP.1614 SNP.1615 SNP.1616 SNP.1617 SNP.1618 SNP.1619 SNP.1620 SNP.1621 SNP.1622 SNP.1623 SNP.1624 SNP.1625 SNP.1626 SNP.1627 SNP.1628 SNP.1629 SNP.1630 SNP.1631 SNP.1632 SNP.1633 SNP.1634 SNP.1635 SNP.1636 SNP.1637 SNP.1638 SNP.1639 SNP.1640 SNP.1641 SNP.1642 SNP.1643 SNP.1644 SNP.1645 SNP.1646 SNP.1647 SNP.1648 SNP.1649 SNP.1650 SNP.1651 SNP.1652 SNP.1653 SNP.1654 SNP.1655 SNP.1656 SNP.1657 SNP.1658 SNP.1659 SNP.1660 SNP.1661 SNP.1662 SNP.1663 SNP.1664 SNP.1665 SNP.1666 SNP.1667 SNP.1668 SNP.1669 SNP.1670 SNP.1671 SNP.1672 SNP.1673 SNP.1674 SNP.1675 SNP.1676 SNP.1677 SNP.1678 SNP.1679 SNP.1680 SNP.1681 SNP.1682 SNP.1683 SNP.1684 SNP.1685 SNP.1686 SNP.1687 SNP.1688 SNP.1689 SNP.1690 SNP.1691 SNP.1692 SNP.1693 SNP.1694 SNP.1695 SNP.1696 SNP.1697 SNP.1698 SNP.1699 SNP.1700 SNP.1701 SNP.1702 SNP.1703 SNP.1704 SNP.1705 SNP.1706 SNP.1707 SNP.1708 SNP.1709 SNP.1710 SNP.1711 SNP.1712 SNP.1713 SNP.1714 SNP.1715 SNP.1716 SNP.1717 SNP.1718 SNP.1719 SNP.1720 SNP.1721 SNP.1722 SNP.1723 SNP.1724 SNP.1725 SNP.1726 SNP.1727 SNP.1728 SNP.1729 SNP.1730 SNP.1731 SNP.1732 SNP.1733 SNP.1734 SNP.1735 SNP.1736 SNP.1737 SNP.1738 SNP.1739 SNP.1740 SNP.1741 SNP.1742 SNP.1743 SNP.1744 SNP.1745 SNP.1746 SNP.1747 SNP.1748 SNP.1749 SNP.1750 SNP.1751 SNP.1752 SNP.1753 SNP.1754 SNP.1755 SNP.1756 SNP.1757 SNP.1758 SNP.1759 SNP.1760 SNP.1761 SNP.1762 SNP.1763 SNP.1764 SNP.1765 SNP.1766 SNP.1767 SNP.1768 SNP.1769 SNP.1770 SNP.1771 SNP.1772 SNP.1773 SNP.1774 SNP.1775 SNP.1776 SNP.1777 SNP.1778 SNP.1779 SNP.1780 SNP.1781 SNP.1782 SNP.1783 SNP.1784 SNP.1785 SNP.1786 SNP.1787 SNP.1788 SNP.1789 SNP.1790 SNP.1791 SNP.1792 SNP.1793 SNP.1794 SNP.1795 SNP.1796 SNP.1797 SNP.1798 SNP.1799 SNP.1800 SNP.1801 SNP.1802 SNP.1803 SNP.1804 SNP.1805 SNP.1806 SNP.1807 SNP.1808 SNP.1809 SNP.1810 SNP.1811 SNP.1812 SNP.1813 SNP.1814 SNP.1815 SNP.1816 SNP.1817 SNP.1818 SNP.1819 SNP.1820 SNP.1821 SNP.1822 SNP.1823 SNP.1824 SNP.1825 SNP.1826 SNP.1827 SNP.1828 SNP.1829 SNP.1830 SNP.1831 SNP.1832 SNP.1833 SNP.1834 SNP.1835 SNP.1836 SNP.1837 SNP.1838 SNP.1839 SNP.1840 SNP.1841 SNP.1842 SNP.1843 SNP.1844 SNP.1845 SNP.1846 SNP.1847 SNP.1848 SNP.1849 SNP.1850 SNP.1851 SNP.1852 SNP.1853 SNP.1854 SNP.1855 SNP.1856 SNP.1857 SNP.1858 SNP.1859 SNP.1860 SNP.1861 SNP.1862 SNP.1863 SNP.1864 SNP.1865 SNP.1866 SNP.1867 SNP.1868 SNP.1869 SNP.1870 SNP.1871 SNP.1872 SNP.1873 SNP.1874 SNP.1875 SNP.1876 SNP.1877 SNP.1878 SNP.1879 SNP.1880 SNP.1881 SNP.1882 SNP.1883 SNP.1884 SNP.1885 SNP.1886 SNP.1887 SNP.1888 SNP.1889 SNP.1890 SNP.1891 SNP.1892 SNP.1893 SNP.1894 SNP.1895 SNP.1896 SNP.1897 SNP.1898 SNP.1899 SNP.1900 SNP.1901 SNP.1902 SNP.1903 SNP.1904 SNP.1905 SNP.1906 SNP.1907 SNP.1908 SNP.1909 SNP.1910 SNP.1911 SNP.1912 SNP.1913 SNP.1914 SNP.1915 SNP.1916 SNP.1917 SNP.1918 SNP.1919 SNP.1920 SNP.1921 SNP.1922 SNP.1923 SNP.1924 SNP.1925 SNP.1926 SNP.1927 SNP.1928 SNP.1929 SNP.1930 SNP.1931 SNP.1932 SNP.1933 SNP.1934 SNP.1935 SNP.1936 SNP.1937 SNP.1938 SNP.1939 SNP.1940 SNP.1941 SNP.1942 SNP.1943 SNP.1944 SNP.1945 SNP.1946 SNP.1947 SNP.1948 SNP.1949 SNP.1950 SNP.1951 SNP.1952 SNP.1953 SNP.1954 SNP.1955 SNP.1956 SNP.1957 SNP.1958 SNP.1959 SNP.1960 SNP.1961 SNP.1962 SNP.1963 SNP.1964 SNP.1965 SNP.1966 SNP.1967 SNP.1968 SNP.1969 SNP.1970 SNP.1971 SNP.1972 SNP.1973 SNP.1974 SNP.1975 SNP.1976 SNP.1977 SNP.1978 SNP.1979 SNP.1980 SNP.1981 SNP.1982 SNP.1983 SNP.1984 SNP.1985 SNP.1986 SNP.1987 SNP.1988 SNP.1989 SNP.1990 SNP.1991 SNP.1992 SNP.1993 SNP.1994 SNP.1995 SNP.1996 SNP.1997 SNP.1998 SNP.1999 SNP.2000 SNP.2001 SNP.2002 SNP.2003 SNP.2004 SNP.2005 SNP.2006 SNP.2007 SNP.2008 SNP.2009 SNP.2010 SNP.2011 SNP.2012 SNP.2013 SNP.2014 SNP.2015 SNP.2016 SNP.2017 SNP.2018 SNP.2019 SNP.2020 SNP.2021 SNP.2022 SNP.2023 SNP.2024 SNP.2025 SNP.2026 SNP.2027 SNP.2028 SNP.2029 SNP.2030 SNP.2031 SNP.2032 SNP.2033 SNP.2034 SNP.2035 SNP.2036 SNP.2037 SNP.2038 SNP.2039 SNP.2040 SNP.2041 SNP.2042 SNP.2043 SNP.2044 SNP.2045 SNP.2046 SNP.2047 SNP.2048 SNP.2049 SNP.2050 SNP.2051 SNP.2052 SNP.2053 SNP.2054 SNP.2055 SNP.2056 SNP.2057 SNP.2058 SNP.2059 SNP.2060 SNP.2061 SNP.2062 SNP.2063 SNP.2064 SNP.2065 SNP.2066 SNP.2067 SNP.2068 SNP.2069 SNP.2070 SNP.2071 SNP.2072 SNP.2073 SNP.2074 SNP.2075 SNP.2076 SNP.2077 SNP.2078 SNP.2079 SNP.2080 SNP.2081 SNP.2082 SNP.2083 SNP.2084 SNP.2085 SNP.2086 SNP.2087 SNP.2088 SNP.2089 SNP.2090 SNP.2091 SNP.2092 SNP.2093 SNP.2094 SNP.2095 SNP.2096 SNP.2097 SNP.2098 SNP.2099 SNP.2100 SNP.2101 SNP.2102 SNP.2103 SNP.2104 SNP.2105 SNP.2106 SNP.2107 SNP.2108 SNP.2109 SNP.2110 SNP.2111 SNP.2112 SNP.2113 SNP.2114 SNP.2115 SNP.2116 SNP.2117 SNP.2118 SNP.2119 SNP.2120 SNP.2121 SNP.2122 SNP.2123 SNP.2124 SNP.2125 SNP.2126 SNP.2127 SNP.2128 SNP.2129 SNP.2130 SNP.2131 SNP.2132 SNP.2133 SNP.2134 SNP.2135 SNP.2136 SNP.2137 SNP.2138 SNP.2139 SNP.2140 SNP.2141 SNP.2142 SNP.2143 SNP.2144 SNP.2145 SNP.2146 SNP.2147 SNP.2148 SNP.2149 SNP.2150 SNP.2151 SNP.2152 SNP.2153 SNP.2154 SNP.2155 SNP.2156 SNP.2157 SNP.2158 SNP.2159 SNP.2160 SNP.2161 SNP.2162 SNP.2163 SNP.2164 SNP.2165 SNP.2166 SNP.2167 SNP.2168 SNP.2169 SNP.2170 SNP.2171 SNP.2172 SNP.2173 SNP.2174 SNP.2175 SNP.2176 SNP.2177 SNP.2178 SNP.2179 SNP.2180 SNP.2181 SNP.2182 SNP.2183 SNP.2184 SNP.2185 SNP.2186 SNP.2187 SNP.2188 SNP.2189 SNP.2190 SNP.2191 SNP.2192 SNP.2193 SNP.2194 SNP.2195 SNP.2196 SNP.2197 SNP.2198 SNP.2199 SNP.2200 SNP.2201 SNP.2202 SNP.2203 SNP.2204 SNP.2205 SNP.2206 SNP.2207 SNP.2208 SNP.2209 SNP.2210 SNP.2211 SNP.2212 SNP.2213 SNP.2214 SNP.2215 SNP.2216 SNP.2217 SNP.2218 SNP.2219 SNP.2220 SNP.2221 SNP.2222 SNP.2223 SNP.2224 SNP.2225 SNP.2226 SNP.2227 SNP.2228 SNP.2229 SNP.2230 SNP.2231 SNP.2232 SNP.2233 SNP.2234 SNP.2235 SNP.2236 SNP.2237 SNP.2238 SNP.2239 SNP.2240 SNP.2241 SNP.2242 SNP.2243 SNP.2244 SNP.2245 SNP.2246 SNP.2247 SNP.2248 SNP.2249 SNP.2250 SNP.2251 SNP.2252 SNP.2253 SNP.2254 SNP.2255 SNP.2256 SNP.2257 SNP.2258 SNP.2259 SNP.2260 SNP.2261 SNP.2262 SNP.2263 SNP.2264 SNP.2265 SNP.2266 SNP.2267 SNP.2268 SNP.2269 SNP.2270 SNP.2271 SNP.2272 SNP.2273 SNP.2274 SNP.2275 SNP.2276 SNP.2277 SNP.2278 SNP.2279 SNP.2280 SNP.2281 SNP.2282 SNP.2283 SNP.2284 SNP.2285 SNP.2286 SNP.2287 SNP.2288 SNP.2289 SNP.2290 SNP.2291 SNP.2292 SNP.2293 SNP.2294 SNP.2295 SNP.2296 SNP.2297 SNP.2298 SNP.2299 SNP.2300 SNP.2301 SNP.2302 SNP.2303 SNP.2304 SNP.2305 SNP.2306 SNP.2307 SNP.2308 SNP.2309 SNP.2310 SNP.2311 SNP.2312 SNP.2313 SNP.2314 SNP.2315 SNP.2316 SNP.2317 SNP.2318 SNP.2319 SNP.2320 SNP.2321 SNP.2322 SNP.2323 SNP.2324 SNP.2325 SNP.2326 SNP.2327 SNP.2328 SNP.2329 SNP.2330 SNP.2331 SNP.2332 SNP.2333 SNP.2334 SNP.2335 SNP.2336 SNP.2337 SNP.2338 SNP.2339 SNP.2340 SNP.2341 SNP.2342 SNP.2343 SNP.2344 SNP.2345 SNP.2346 SNP.2347 SNP.2348 SNP.2349 SNP.2350 SNP.2351 SNP.2352 SNP.2353 SNP.2354 SNP.2355 SNP.2356 SNP.2357 SNP.2358 SNP.2359 SNP.2360 SNP.2361 SNP.2362 SNP.2363 SNP.2364 SNP.2365 SNP.2366 SNP.2367 SNP.2368 SNP.2369 SNP.2370 SNP.2371 SNP.2372 SNP.2373 SNP.2374 SNP.2375 SNP.2376 SNP.2377 SNP.2378 SNP.2379 SNP.2380 SNP.2381 SNP.2382 SNP.2383 SNP.2384 SNP.2385 SNP.2386 SNP.2387 SNP.2388 SNP.2389 SNP.2390 SNP.2391 SNP.2392 SNP.2393 SNP.2394 SNP.2395 SNP.2396 SNP.2397 SNP.2398 SNP.2399 SNP.2400 SNP.2401 SNP.2402 SNP.2403 SNP.2404 SNP.2405 SNP.2406 SNP.2407 SNP.2408 SNP.2409 SNP.2410 SNP.2411 SNP.2412 SNP.2413 SNP.2414 SNP.2415 SNP.2416 SNP.2417 SNP.2418 SNP.2419 SNP.2420 SNP.2421 SNP.2422 SNP.2423 SNP.2424 SNP.2425 SNP.2426 SNP.2427 SNP.2428 SNP.2429 SNP.2430 SNP.2431 SNP.2432 SNP.2433 SNP.2434 SNP.2435 SNP.2436 SNP.2437 SNP.2438 SNP.2439 SNP.2440 SNP.2441 SNP.2442 SNP.2443 SNP.2444 SNP.2445 SNP.2446 SNP.2447 SNP.2448 SNP.2449 SNP.2450 SNP.2451 SNP.2452 SNP.2453 SNP.2454 SNP.2455 SNP.2456 SNP.2457 SNP.2458 SNP.2459 SNP.2460 SNP.2461 SNP.2462 SNP.2463 SNP.2464 SNP.2465 SNP.2466 SNP.2467 SNP.2468 SNP.2469 SNP.2470 SNP.2471 SNP.2472 SNP.2473 SNP.2474 SNP.2475 SNP.2476 SNP.2477 SNP.2478 SNP.2479 SNP.2480 SNP.2481 SNP.2482 SNP.2483 SNP.2484 SNP.2485 SNP.2486 SNP.2487 SNP.2488 SNP.2489 SNP.2490 SNP.2491 SNP.2492 SNP.2493 SNP.2494 SNP.2495 SNP.2496 SNP.2497 SNP.2498 SNP.2499 SNP.2500 SNP.2501 SNP.2502 SNP.2503 SNP.2504 SNP.2505 SNP.2506 SNP.2507 SNP.2508 SNP.2509 SNP.2510 SNP.2511 SNP.2512 SNP.2513 SNP.2514 SNP.2515 SNP.2516 SNP.2517 SNP.2518 SNP.2519 SNP.2520 SNP.2521 SNP.2522 SNP.2523 SNP.2524 SNP.2525 SNP.2526 SNP.2527 SNP.2528 SNP.2529 SNP.2530 SNP.2531 SNP.2532 SNP.2533 SNP.2534 SNP.2535 SNP.2536 SNP.2537 SNP.2538 SNP.2539 SNP.2540 SNP.2541 SNP.2542 SNP.2543 SNP.2544 SNP.2545 SNP.2546 SNP.2547 SNP.2548 SNP.2549 SNP.2550 SNP.2551 SNP.2552 SNP.2553 SNP.2554 SNP.2555 SNP.2556 SNP.2557 SNP.2558 SNP.2559 SNP.2560 SNP.2561 SNP.2562 SNP.2563 SNP.2564 SNP.2565 SNP.2566 SNP.2567 SNP.2568 SNP.2569 SNP.2570 SNP.2571 SNP.2572 SNP.2573 SNP.2574 SNP.2575 SNP.2576 SNP.2577 SNP.2578 SNP.2579 SNP.2580 SNP.2581 SNP.2582 SNP.2583 SNP.2584 SNP.2585 SNP.2586 SNP.2587 SNP.2588 SNP.2589 SNP.2590 SNP.2591 SNP.2592 SNP.2593 SNP.2594 SNP.2595 SNP.2596 SNP.2597 SNP.2598 SNP.2599 SNP.2600 SNP.2601 SNP.2602 SNP.2603 SNP.2604 SNP.2605 SNP.2606 SNP.2607 SNP.2608 SNP.2609 SNP.2610 SNP.2611 SNP.2612 SNP.2613 SNP.2614 SNP.2615 SNP.2616 SNP.2617 SNP.2618 SNP.2619 SNP.2620 SNP.2621 SNP.2622 SNP.2623 SNP.2624 SNP.2625 SNP.2626 SNP.2627 SNP.2628 SNP.2629 SNP.2630 SNP.2631 SNP.2632 SNP.2633 SNP.2634 SNP.2635 SNP.2636 SNP.2637 SNP.2638 SNP.2639 SNP.2640 SNP.2641 SNP.2642 SNP.2643 SNP.2644 SNP.2645 SNP.2646 SNP.2647 SNP.2648 SNP.2649 SNP.2650 SNP.2651 SNP.2652 SNP.2653 SNP.2654 SNP.2655 SNP.2656 SNP.2657 SNP.2658 SNP.2659 SNP.2660 SNP.2661 SNP.2662 SNP.2663 SNP.2664 SNP.2665 SNP.2666 SNP.2667 SNP.2668 SNP.2669 SNP.2670 SNP.2671 SNP.2672 SNP.2673 SNP.2674 SNP.2675 SNP.2676 SNP.2677 SNP.2678 SNP.2679 SNP.2680 SNP.2681 SNP.2682 SNP.2683 SNP.2684 SNP.2685 SNP.2686 SNP.2687 SNP.2688 SNP.2689 SNP.2690 SNP.2691 SNP.2692 SNP.2693 SNP.2694 SNP.2695 SNP.2696 SNP.2697 SNP.2698 SNP.2699 SNP.2700 SNP.2701 SNP.2702 SNP.2703 SNP.2704 SNP.2705 SNP.2706 SNP.2707 SNP.2708 SNP.2709 SNP.2710 SNP.2711 SNP.2712 SNP.2713 SNP.2714 SNP.2715 SNP.2716 SNP.2717 SNP.2718 SNP.2719 SNP.2720 SNP.2721 SNP.2722 SNP.2723 SNP.2724 SNP.2725 SNP.2726 SNP.2727 SNP.2728 SNP.2729 SNP.2730 SNP.2731 SNP.2732 SNP.2733 SNP.2734 SNP.2735 SNP.2736 SNP.2737 SNP.2738 SNP.2739 SNP.2740 SNP.2741 SNP.2742 SNP.2743 SNP.2744 SNP.2745 SNP.2746 SNP.2747 SNP.2748 SNP.2749 SNP.2750 SNP.2751 SNP.2752 SNP.2753 SNP.2754 SNP.2755 SNP.2756 SNP.2757 SNP.2758 SNP.2759 SNP.2760 SNP.2761 SNP.2762 SNP.2763 SNP.2764 SNP.2765 SNP.2766 SNP.2767 SNP.2768 SNP.2769 SNP.2770 SNP.2771 SNP.2772 SNP.2773 SNP.2774 SNP.2775 SNP.2776 SNP.2777 SNP.2778 SNP.2779 SNP.2780 SNP.2781 SNP.2782 SNP.2783 SNP.2784 SNP.2785 SNP.2786 SNP.2787 SNP.2788 SNP.2789 SNP.2790 SNP.2791 SNP.2792 SNP.2793 SNP.2794 SNP.2795 SNP.2796 SNP.2797 SNP.2798 SNP.2799 SNP.2800 SNP.2801 SNP.2802 SNP.2803 SNP.2804 SNP.2805 SNP.2806 SNP.2807 SNP.2808 SNP.2809 SNP.2810 SNP.2811 SNP.2812 SNP.2813 SNP.2814 SNP.2815 SNP.2816 SNP.2817 SNP.2818 SNP.2819 SNP.2820 SNP.2821 SNP.2822 SNP.2823 SNP.2824 SNP.2825 SNP.2826 SNP.2827 SNP.2828 SNP.2829 SNP.2830 SNP.2831 SNP.2832 SNP.2833 SNP.2834 SNP.2835 SNP.2836 SNP.2837 SNP.2838 SNP.2839 SNP.2840 SNP.2841 SNP.2842 SNP.2843 SNP.2844 SNP.2845 SNP.2846 SNP.2847 SNP.2848 SNP.2849 SNP.2850 SNP.2851 SNP.2852 SNP.2853 SNP.2854 SNP.2855 SNP.2856 SNP.2857 SNP.2858 SNP.2859 SNP.2860 SNP.2861 SNP.2862 SNP.2863 SNP.2864 SNP.2865 SNP.2866 SNP.2867 SNP.2868 SNP.2869 SNP.2870 SNP.2871 SNP.2872 SNP.2873 SNP.2874 SNP.2875 SNP.2876 SNP.2877 SNP.2878 SNP.2879 SNP.2880 SNP.2881 SNP.2882 SNP.2883 SNP.2884 SNP.2885 SNP.2886 SNP.2887 SNP.2888 SNP.2889 SNP.2890 SNP.2891 SNP.2892 SNP.2893 SNP.2894 SNP.2895 SNP.2896 SNP.2897 SNP.2898 SNP.2899 SNP.2900 SNP.2901 SNP.2902 SNP.2903 SNP.2904 SNP.2905 SNP.2906 SNP.2907 SNP.2908 SNP.2909 SNP.2910 SNP.2911 SNP.2912 SNP.2913 SNP.2914 SNP.2915 SNP.2916 SNP.2917 SNP.2918 SNP.2919 SNP.2920 SNP.2921 SNP.2922 SNP.2923 SNP.2924 SNP.2925 SNP.2926 SNP.2927 SNP.2928 SNP.2929 SNP.2930 SNP.2931 SNP.2932 SNP.2933 SNP.2934 SNP.2935 SNP.2936 SNP.2937 SNP.2938 SNP.2939 SNP.2940 SNP.2941 SNP.2942 SNP.2943 SNP.2944 SNP.2945 SNP.2946 SNP.2947 SNP.2948 SNP.2949 SNP.2950 SNP.2951 SNP.2952 SNP.2953 SNP.2954 SNP.2955 SNP.2956 SNP.2957 SNP.2958 SNP.2959 SNP.2960 SNP.2961 SNP.2962 SNP.2963 SNP.2964 SNP.2965 SNP.2966 SNP.2967 SNP.2968 SNP.2969 SNP.2970 SNP.2971 SNP.2972 SNP.2973 SNP.2974 SNP.2975 SNP.2976 SNP.2977 SNP.2978 SNP.2979 SNP.2980 SNP.2981 SNP.2982 SNP.2983 SNP.2984 SNP.2985 SNP.2986 SNP.2987 SNP.2988 SNP.2989 SNP.2990 SNP.2991 SNP.2992 SNP.2993 SNP.2994 SNP.2995 SNP.2996 SNP.2997 SNP.2998 SNP.2999 SNP.3000 SNP.3001 SNP.3002 SNP.3003 SNP.3004 SNP.3005 SNP.3006 SNP.3007 SNP.3008 SNP.3009 SNP.3010 SNP.3011 SNP.3012 SNP.3013 SNP.3014 SNP.3015 SNP.3016 SNP.3017 SNP.3018 SNP.3019 SNP.3020 SNP.3021 SNP.3022 SNP.3023 SNP.3024 SNP.3025 SNP.3026 SNP.3027 SNP.3028 SNP.3029 SNP.3030 SNP.3031 SNP.3032 SNP.3033 SNP.3034 SNP.3035 SNP.3036 SNP.3037 SNP.3038 SNP.3039 SNP.3040 SNP.3041 SNP.3042 SNP.3043 SNP.3044 SNP.3045 SNP.3046 SNP.3047 SNP.3048 SNP.3049 SNP.3050 SNP.3051 SNP.3052 SNP.3053 SNP.3054 SNP.3055 SNP.3056 SNP.3057 SNP.3058 SNP.3059 SNP.3060 SNP.3061 SNP.3062 SNP.3063 SNP.3064 SNP.3065 SNP.3066 SNP.3067 SNP.3068 SNP.3069 SNP.3070 SNP.3071 SNP.3072 SNP.3073 SNP.3074 SNP.3075 SNP.3076 SNP.3077 SNP.3078 SNP.3079 SNP.3080 SNP.3081 SNP.3082 SNP.3083 SNP.3084 SNP.3085 SNP.3086 SNP.3087 SNP.3088 SNP.3089 SNP.3090 SNP.3091 SNP.3092 SNP.3093 SNP.3094 SNP.3095 SNP.3096 SNP.3097 SNP.3098 SNP.3099 SNP.3100 SNP.3101 SNP.3102 SNP.3103 SNP.3104 SNP.3105 SNP.3106 SNP.3107 SNP.3108 SNP.3109 SNP.3110 SNP.3111 SNP.3112 SNP.3113 SNP.3114 SNP.3115 SNP.3116 SNP.3117 SNP.3118 SNP.3119 SNP.3120 SNP.3121 SNP.3122 SNP.3123 SNP.3124 SNP.3125 SNP.3126 SNP.3127 SNP.3128 SNP.3129 SNP.3130 SNP.3131 SNP.3132 SNP.3133 SNP.3134 SNP.3135 SNP.3136 SNP.3137 SNP.3138 SNP.3139 SNP.3140 SNP.3141 SNP.3142 SNP.3143 SNP.3144 SNP.3145 SNP.3146 SNP.3147 SNP.3148 SNP.3149 SNP.3150 SNP.3151 SNP.3152 SNP.3153 SNP.3154 SNP.3155 SNP.3156 SNP.3157 SNP.3158 SNP.3159 SNP.3160 SNP.3161 SNP.3162 SNP.3163 SNP.3164 SNP.3165 SNP.3166 SNP.3167 SNP.3168 SNP.3169 SNP.3170 SNP.3171 SNP.3172 SNP.3173 SNP.3174 SNP.3175 SNP.3176 SNP.3177 SNP.3178 SNP.3179 SNP.3180 SNP.3181 SNP.3182 SNP.3183 SNP.3184 SNP.3185 SNP.3186 SNP.3187 SNP.3188 SNP.3189 SNP.3190 SNP.3191 SNP.3192 SNP.3193 SNP.3194 SNP.3195 SNP.3196 SNP.3197 SNP.3198 SNP.3199 SNP.3200 SNP.3201 SNP.3202 SNP.3203 SNP.3204 SNP.3205 SNP.3206 SNP.3207 SNP.3208 SNP.3209 SNP.3210 SNP.3211 SNP.3212 SNP.3213 SNP.3214 SNP.3215 SNP.3216 SNP.3217 SNP.3218 SNP.3219 SNP.3220 SNP.3221 SNP.3222 SNP.3223 SNP.3224 SNP.3225 SNP.3226 SNP.3227 SNP.3228 SNP.3229 SNP.3230 SNP.3231 SNP.3232 SNP.3233 SNP.3234 SNP.3235 SNP.3236 SNP.3237 SNP.3238 SNP.3239 SNP.3240 SNP.3241 SNP.3242 SNP.3243 SNP.3244 SNP.3245 SNP.3246 SNP.3247 SNP.3248 SNP.3249 SNP.3250 SNP.3251 SNP.3252 SNP.3253 SNP.3254 SNP.3255 SNP.3256 SNP.3257 SNP.3258 SNP.3259 SNP.3260 SNP.3261 SNP.3262 SNP.3263 SNP.3264 SNP.3265 SNP.3266 SNP.3267 SNP.3268 SNP.3269 SNP.3270 SNP.3271 SNP.3272 SNP.3273 SNP.3274 SNP.3275 SNP.3276 SNP.3277 SNP.3278 SNP.3279 SNP.3280 SNP.3281 SNP.3282 SNP.3283 SNP.3284 SNP.3285 SNP.3286 SNP.3287 SNP.3288 SNP.3289 SNP.3290 SNP.3291 SNP.3292 SNP.3293 SNP.3294 SNP.3295 SNP.3296 SNP.3297 SNP.3298 SNP.3299 SNP.3300 SNP.3301 SNP.3302 SNP.3303 SNP.3304 SNP.3305 SNP.3306 SNP.3307 SNP.3308 SNP.3309 SNP.3310 SNP.3311 SNP.3312 SNP.3313 SNP.3314 SNP.3315 SNP.3316 SNP.3317 SNP.3318 SNP.3319 SNP.3320 SNP.3321 SNP.3322 SNP.3323 SNP.3324 SNP.3325 SNP.3326 SNP.3327 SNP.3328 SNP.3329 SNP.3330 SNP.3331 SNP.3332 SNP.3333 SNP.3334 SNP.3335 SNP.3336 SNP.3337 SNP.3338 SNP.3339 SNP.3340 SNP.3341 SNP.3342 SNP.3343 SNP.3344 SNP.3345 SNP.3346 SNP.3347 SNP.3348 SNP.3349 SNP.3350 SNP.3351 SNP.3352 SNP.3353 SNP.3354 SNP.3355 SNP.3356 SNP.3357 SNP.3358 SNP.3359 SNP.3360 SNP.3361 SNP.3362 SNP.3363 SNP.3364 SNP.3365 SNP.3366 SNP.3367 SNP.3368 SNP.3369 SNP.3370 SNP.3371 SNP.3372 SNP.3373 SNP.3374 SNP.3375 SNP.3376 SNP.3377 SNP.3378 SNP.3379 SNP.3380 SNP.3381 SNP.3382 SNP.3383 SNP.3384 SNP.3385 SNP.3386 SNP.3387 SNP.3388 SNP.3389 SNP.3390 SNP.3391 SNP.3392 SNP.3393 SNP.3394 SNP.3395 SNP.3396 SNP.3397 SNP.3398 SNP.3399 SNP.3400 SNP.3401 SNP.3402 SNP.3403 SNP.3404 SNP.3405 SNP.3406 SNP.3407 SNP.3408 SNP.3409 SNP.3410 SNP.3411 SNP.3412 SNP.3413 SNP.3414 SNP.3415 SNP.3416 SNP.3417 SNP.3418 SNP.3419 SNP.3420 SNP.3421 SNP.3422 SNP.3423 SNP.3424 SNP.3425 SNP.3426 SNP.3427 SNP.3428 SNP.3429 SNP.3430 SNP.3431 SNP.3432 SNP.3433 SNP.3434 SNP.3435 SNP.3436 SNP.3437 SNP.3438 SNP.3439 SNP.3440 SNP.3441 SNP.3442 SNP.3443 SNP.3444 SNP.3445 SNP.3446 SNP.3447 SNP.3448 SNP.3449 SNP.3450 SNP.3451 SNP.3452 SNP.3453 SNP.3454 SNP.3455 SNP.3456 SNP.3457 SNP.3458 SNP.3459 SNP.3460 SNP.3461 SNP.3462 SNP.3463 SNP.3464 SNP.3465 SNP.3466 SNP.3467 SNP.3468 SNP.3469 SNP.3470 SNP.3471 SNP.3472 SNP.3473 SNP.3474 SNP.3475 SNP.3476 SNP.3477 SNP.3478 SNP.3479 SNP.3480 SNP.3481 SNP.3482 SNP.3483 SNP.3484 SNP.3485 SNP.3486 SNP.3487 SNP.3488 SNP.3489 SNP.3490 SNP.3491 SNP.3492 SNP.3493 SNP.3494 SNP.3495 SNP.3496 SNP.3497 SNP.3498 SNP.3499 SNP.3500 SNP.3501 SNP.3502 SNP.3503 SNP.3504 SNP.3505 SNP.3506 SNP.3507 SNP.3508 SNP.3509 SNP.3510 SNP.3511 SNP.3512 SNP.3513 SNP.3514 SNP.3515 SNP.3516 SNP.3517 SNP.3518 SNP.3519 SNP.3520 SNP.3521 SNP.3522 SNP.3523 SNP.3524 SNP.3525 SNP.3526 SNP.3527 SNP.3528 SNP.3529 SNP.3530 SNP.3531 SNP.3532 SNP.3533 SNP.3534 SNP.3535 SNP.3536 SNP.3537 SNP.3538 SNP.3539 SNP.3540 SNP.3541 SNP.3542 SNP.3543 SNP.3544 SNP.3545 SNP.3546 SNP.3547 SNP.3548 SNP.3549 SNP.3550 SNP.3551 SNP.3552 SNP.3553 SNP.3554 SNP.3555 SNP.3556 SNP.3557 SNP.3558 SNP.3559 SNP.3560 SNP.3561 SNP.3562 SNP.3563 SNP.3564 SNP.3565 SNP.3566 SNP.3567 SNP.3568 SNP.3569 SNP.3570 SNP.3571 SNP.3572 SNP.3573 SNP.3574 SNP.3575 SNP.3576 SNP.3577 SNP.3578 SNP.3579 SNP.3580 SNP.3581 SNP.3582 SNP.3583 SNP.3584 SNP.3585 SNP.3586 SNP.3587 SNP.3588 SNP.3589 SNP.3590 SNP.3591 SNP.3592 SNP.3593 SNP.3594 SNP.3595 SNP.3596 SNP.3597 SNP.3598 SNP.3599 SNP.3600 SNP.3601 SNP.3602 SNP.3603 SNP.3604 SNP.3605 SNP.3606 SNP.3607 SNP.3608 SNP.3609 SNP.3610 SNP.3611 SNP.3612 SNP.3613 SNP.3614 SNP.3615 SNP.3616 SNP.3617 SNP.3618 SNP.3619 SNP.3620 SNP.3621 SNP.3622 SNP.3623 SNP.3624 SNP.3625 SNP.3626 SNP.3627 SNP.3628 SNP.3629 SNP.3630 SNP.3631 SNP.3632 SNP.3633 SNP.3634 SNP.3635 SNP.3636 SNP.3637 SNP.3638 SNP.3639 SNP.3640 SNP.3641 SNP.3642 SNP.3643 SNP.3644 SNP.3645 SNP.3646 SNP.3647 SNP.3648 SNP.3649 SNP.3650 SNP.3651 SNP.3652 SNP.3653 SNP.3654 SNP.3655 SNP.3656 SNP.3657 SNP.3658 SNP.3659 SNP.3660 SNP.3661 SNP.3662 SNP.3663 SNP.3664 SNP.3665 SNP.3666 SNP.3667 SNP.3668 SNP.3669 SNP.3670 SNP.3671 SNP.3672 SNP.3673 SNP.3674 SNP.3675 SNP.3676 SNP.3677 SNP.3678 SNP.3679 SNP.3680 SNP.3681 SNP.3682 SNP.3683 SNP.3684 SNP.3685 SNP.3686 SNP.3687 SNP.3688 SNP.3689 SNP.3690 SNP.3691 SNP.3692 SNP.3693 SNP.3694 SNP.3695 SNP.3696 SNP.3697 SNP.3698 SNP.3699 SNP.3700 SNP.3701 SNP.3702 SNP.3703 SNP.3704 SNP.3705 SNP.3706 SNP.3707 SNP.3708 SNP.3709 SNP.3710 SNP.3711 SNP.3712 SNP.3713 SNP.3714 SNP.3715 SNP.3716 SNP.3717 SNP.3718 SNP.3719 SNP.3720 SNP.3721 SNP.3722 SNP.3723 SNP.3724 SNP.3725 SNP.3726 SNP.3727 SNP.3728 SNP.3729 SNP.3730 SNP.3731 SNP.3732 SNP.3733 SNP.3734 SNP.3735 SNP.3736 SNP.3737 SNP.3738 SNP.3739 SNP.3740 SNP.3741 SNP.3742 SNP.3743 SNP.3744 SNP.3745 SNP.3746 SNP.3747 SNP.3748 SNP.3749 SNP.3750 SNP.3751 SNP.3752 SNP.3753 SNP.3754 SNP.3755 SNP.3756 SNP.3757 SNP.3758 SNP.3759 SNP.3760 SNP.3761 SNP.3762 SNP.3763 SNP.3764 SNP.3765 SNP.3766 SNP.3767 SNP.3768 SNP.3769 SNP.3770 SNP.3771 SNP.3772 SNP.3773 SNP.3774 SNP.3775 SNP.3776 SNP.3777 SNP.3778 SNP.3779 SNP.3780 SNP.3781 SNP.3782 SNP.3783 SNP.3784 SNP.3785 SNP.3786 SNP.3787 SNP.3788 SNP.3789 SNP.3790 SNP.3791 SNP.3792 SNP.3793 SNP.3794 SNP.3795 SNP.3796 SNP.3797 SNP.3798 SNP.3799 SNP.3800 SNP.3801 SNP.3802 SNP.3803 SNP.3804 SNP.3805 SNP.3806 SNP.3807 SNP.3808 SNP.3809 SNP.3810 SNP.3811 SNP.3812 SNP.3813 SNP.3814 SNP.3815 SNP.3816 SNP.3817 SNP.3818 SNP.3819 SNP.3820 SNP.3821 SNP.3822 SNP.3823 SNP.3824 SNP.3825 SNP.3826 SNP.3827 SNP.3828 SNP.3829 SNP.3830 SNP.3831 SNP.3832 SNP.3833 SNP.3834 SNP.3835 SNP.3836 SNP.3837 SNP.3838 SNP.3839 SNP.3840 SNP.3841 SNP.3842 SNP.3843 SNP.3844 SNP.3845 SNP.3846 SNP.3847 SNP.3848 SNP.3849 SNP.3850 SNP.3851 SNP.3852 SNP.3853 SNP.3854 SNP.3855 SNP.3856 SNP.3857 SNP.3858 SNP.3859 SNP.3860 SNP.3861 SNP.3862 SNP.3863 SNP.3864 SNP.3865 SNP.3866 SNP.3867 SNP.3868 SNP.3869 SNP.3870 SNP.3871 SNP.3872 SNP.3873 SNP.3874 SNP.3875 SNP.3876 SNP.3877 SNP.3878 SNP.3879 SNP.3880 SNP.3881 SNP.3882 SNP.3883 SNP.3884 SNP.3885 SNP.3886 SNP.3887 SNP.3888 SNP.3889 SNP.3890 SNP.3891 SNP.3892 SNP.3893 SNP.3894 SNP.3895 SNP.3896 SNP.3897 SNP.3898 SNP.3899 SNP.3900 SNP.3901 SNP.3902 SNP.3903 SNP.3904 SNP.3905 SNP.3906 SNP.3907 SNP.3908 SNP.3909 SNP.3910 SNP.3911 SNP.3912 SNP.3913 SNP.3914 SNP.3915 SNP.3916 SNP.3917 SNP.3918 SNP.3919 SNP.3920 SNP.3921 SNP.3922 SNP.3923 SNP.3924 SNP.3925 SNP.3926 SNP.3927 SNP.3928 SNP.3929 SNP.3930 SNP.3931 SNP.3932 SNP.3933 SNP.3934 SNP.3935 SNP.3936 SNP.3937 SNP.3938 SNP.3939 SNP.3940 SNP.3941 SNP.3942 SNP.3943 SNP.3944 SNP.3945 SNP.3946 SNP.3947 SNP.3948 SNP.3949 SNP.3950 SNP.3951 SNP.3952 SNP.3953 SNP.3954 SNP.3955 SNP.3956 SNP.3957 SNP.3958 SNP.3959 SNP.3960 SNP.3961 SNP.3962 SNP.3963 SNP.3964 SNP.3965 SNP.3966 SNP.3967 SNP.3968 SNP.3969 SNP.3970 SNP.3971 SNP.3972 SNP.3973 SNP.3974 SNP.3975 SNP.3976 SNP.3977 SNP.3978 SNP.3979 SNP.3980 SNP.3981 SNP.3982 SNP.3983 SNP.3984 SNP.3985 SNP.3986 SNP.3987 SNP.3988 SNP.3989 SNP.3990 SNP.3991 SNP.3992 SNP.3993 SNP.3994 SNP.3995 SNP.3996 SNP.3997 SNP.3998 SNP.3999 SNP.4000 SNP.4001 SNP.4002 SNP.4003 SNP.4004 SNP.4005 SNP.4006 SNP.4007 SNP.4008 SNP.4009 SNP.4010 SNP.4011 SNP.4012 SNP.4013 SNP.4014 SNP.4015 SNP.4016 SNP.4017 SNP.4018 SNP.4019 SNP.4020 SNP.4021 SNP.4022 SNP.4023 SNP.4024 SNP.4025 SNP.4026 SNP.4027 SNP.4028 SNP.4029 SNP.4030 SNP.4031 SNP.4032 SNP.4033 SNP.4034 SNP.4035 SNP.4036 SNP.4037 SNP.4038 SNP.4039 SNP.4040 SNP.4041 SNP.4042 SNP.4043 SNP.4044 SNP.4045 SNP.4046 SNP.4047 SNP.4048 SNP.4049 SNP.4050 SNP.4051 SNP.4052 SNP.4053 SNP.4054 SNP.4055 SNP.4056 SNP.4057 SNP.4058 SNP.4059 SNP.4060 SNP.4061 SNP.4062 SNP.4063 SNP.4064 SNP.4065 SNP.4066 SNP.4067 SNP.4068 SNP.4069 SNP.4070 SNP.4071 SNP.4072 SNP.4073 SNP.4074 SNP.4075 SNP.4076 SNP.4077 SNP.4078 SNP.4079 SNP.4080 SNP.4081 SNP.4082 SNP.4083 SNP.4084 SNP.4085 SNP.4086 SNP.4087 SNP.4088 SNP.4089 SNP.4090 SNP.4091 SNP.4092 SNP.4093 SNP.4094 SNP.4095 SNP.4096 SNP.4097 SNP.4098 SNP.4099 SNP.4100 SNP.4101 SNP.4102 SNP.4103 SNP.4104 SNP.4105 SNP.4106 SNP.4107 SNP.4108 SNP.4109 SNP.4110 SNP.4111 SNP.4112 SNP.4113 SNP.4114 SNP.4115 SNP.4116 SNP.4117 SNP.4118 SNP.4119 SNP.4120 SNP.4121 SNP.4122 SNP.4123 SNP.4124 SNP.4125 SNP.4126 SNP.4127 SNP.4128 SNP.4129 SNP.4130 SNP.4131 SNP.4132 SNP.4133 SNP.4134 SNP.4135 SNP.4136 SNP.4137 SNP.4138 SNP.4139 SNP.4140 SNP.4141 SNP.4142 SNP.4143 SNP.4144 SNP.4145 SNP.4146 SNP.4147 SNP.4148 SNP.4149 SNP.4150 SNP.4151 SNP.4152 SNP.4153 SNP.4154 SNP.4155 SNP.4156 SNP.4157 SNP.4158 SNP.4159 SNP.4160 SNP.4161 SNP.4162 SNP.4163 SNP.4164 SNP.4165 SNP.4166 SNP.4167 SNP.4168 SNP.4169 SNP.4170 SNP.4171 SNP.4172 SNP.4173 SNP.4174 SNP.4175 SNP.4176 SNP.4177 SNP.4178 SNP.4179 SNP.4180 SNP.4181 SNP.4182 SNP.4183 SNP.4184 SNP.4185 SNP.4186 SNP.4187 SNP.4188 SNP.4189 SNP.4190 SNP.4191 SNP.4192 SNP.4193 SNP.4194 SNP.4195 SNP.4196 SNP.4197 SNP.4198 SNP.4199 SNP.4200 SNP.4201 SNP.4202 SNP.4203 SNP.4204 SNP.4205 SNP.4206 SNP.4207 SNP.4208 SNP.4209 SNP.4210 SNP.4211 SNP.4212 SNP.4213 SNP.4214 SNP.4215 SNP.4216 SNP.4217 SNP.4218 SNP.4219 SNP.4220 SNP.4221 SNP.4222 SNP.4223 SNP.4224 SNP.4225 SNP.4226 SNP.4227 SNP.4228 SNP.4229 SNP.4230 SNP.4231 SNP.4232 SNP.4233 SNP.4234 SNP.4235 SNP.4236 SNP.4237 SNP.4238 SNP.4239 SNP.4240 SNP.4241 SNP.4242 SNP.4243 SNP.4244 SNP.4245 SNP.4246 SNP.4247 SNP.4248 SNP.4249 SNP.4250 SNP.4251 SNP.4252 SNP.4253 SNP.4254 SNP.4255 SNP.4256 SNP.4257 SNP.4258 SNP.4259 SNP.4260 SNP.4261 SNP.4262 SNP.4263 SNP.4264 SNP.4265 SNP.4266 SNP.4267 SNP.4268 SNP.4269 SNP.4270 SNP.4271 SNP.4272 SNP.4273 SNP.4274 SNP.4275 SNP.4276 SNP.4277 SNP.4278 SNP.4279 SNP.4280 SNP.4281 SNP.4282 SNP.4283 SNP.4284 SNP.4285 SNP.4286 SNP.4287 SNP.4288 SNP.4289 SNP.4290 SNP.4291 SNP.4292 SNP.4293 SNP.4294 SNP.4295 SNP.4296 SNP.4297 SNP.4298 SNP.4299 SNP.4300 SNP.4301 SNP.4302 SNP.4303 SNP.4304 SNP.4305 SNP.4306 SNP.4307 SNP.4308 SNP.4309 SNP.4310 SNP.4311 SNP.4312 SNP.4313 SNP.4314 SNP.4315 SNP.4316 SNP.4317 SNP.4318 SNP.4319 SNP.4320 SNP.4321 SNP.4322 SNP.4323 SNP.4324 SNP.4325 SNP.4326 SNP.4327 SNP.4328 SNP.4329 SNP.4330 SNP.4331 SNP.4332 SNP.4333 SNP.4334 SNP.4335 SNP.4336 SNP.4337 SNP.4338 SNP.4339 SNP.4340 SNP.4341 SNP.4342 SNP.4343 SNP.4344 SNP.4345 SNP.4346 SNP.4347 SNP.4348 SNP.4349 SNP.4350 SNP.4351 SNP.4352 SNP.4353 SNP.4354 SNP.4355 SNP.4356 SNP.4357 SNP.4358 SNP.4359 SNP.4360 SNP.4361 SNP.4362 SNP.4363 SNP.4364 SNP.4365 SNP.4366 SNP.4367 SNP.4368 SNP.4369 SNP.4370 SNP.4371 SNP.4372 SNP.4373 SNP.4374 SNP.4375 SNP.4376 SNP.4377 SNP.4378 SNP.4379 SNP.4380 SNP.4381 SNP.4382 SNP.4383 SNP.4384 SNP.4385 SNP.4386 SNP.4387 SNP.4388 SNP.4389 SNP.4390 SNP.4391 SNP.4392 SNP.4393 SNP.4394 SNP.4395 SNP.4396 SNP.4397 SNP.4398 SNP.4399 SNP.4400 SNP.4401 SNP.4402 SNP.4403 SNP.4404 SNP.4405 SNP.4406 SNP.4407 SNP.4408 SNP.4409 SNP.4410 SNP.4411 SNP.4412 SNP.4413 SNP.4414 SNP.4415 SNP.4416 SNP.4417 SNP.4418 SNP.4419 SNP.4420 SNP.4421 SNP.4422 SNP.4423 SNP.4424 SNP.4425 SNP.4426 SNP.4427 SNP.4428 SNP.4429 SNP.4430 SNP.4431 SNP.4432 SNP.4433 SNP.4434 SNP.4435 SNP.4436 SNP.4437 SNP.4438 SNP.4439 SNP.4440 SNP.4441 SNP.4442 SNP.4443 SNP.4444 SNP.4445 SNP.4446 SNP.4447 SNP.4448 SNP.4449 SNP.4450 SNP.4451 SNP.4452 SNP.4453 SNP.4454 SNP.4455 SNP.4456 SNP.4457 SNP.4458 SNP.4459 SNP.4460 SNP.4461 SNP.4462 SNP.4463 SNP.4464 SNP.4465 SNP.4466 SNP.4467 SNP.4468 SNP.4469 SNP.4470 SNP.4471 SNP.4472 SNP.4473 SNP.4474 SNP.4475 SNP.4476 SNP.4477 SNP.4478 SNP.4479 SNP.4480 SNP.4481 SNP.4482 SNP.4483 SNP.4484 SNP.4485 SNP.4486 SNP.4487 SNP.4488 SNP.4489 SNP.4490 SNP.4491 SNP.4492 SNP.4493 SNP.4494 SNP.4495 SNP.4496 SNP.4497 SNP.4498 SNP.4499 SNP.4500 SNP.4501 SNP.4502 SNP.4503 SNP.4504 SNP.4505 SNP.4506 SNP.4507 SNP.4508 SNP.4509 SNP.4510 SNP.4511 SNP.4512 SNP.4513 SNP.4514 SNP.4515 SNP.4516 SNP.4517 SNP.4518 SNP.4519 SNP.4520 SNP.4521 SNP.4522 SNP.4523 SNP.4524 SNP.4525 SNP.4526 SNP.4527 SNP.4528 SNP.4529 SNP.4530 SNP.4531 SNP.4532 SNP.4533 SNP.4534 SNP.4535 SNP.4536 SNP.4537 SNP.4538 SNP.4539 SNP.4540 SNP.4541 SNP.4542 SNP.4543 SNP.4544 SNP.4545 SNP.4546 SNP.4547 SNP.4548 SNP.4549 SNP.4550 SNP.4551 SNP.4552 SNP.4553 SNP.4554 SNP.4555 SNP.4556 SNP.4557 SNP.4558 SNP.4559 SNP.4560 SNP.4561 SNP.4562 SNP.4563 SNP.4564 SNP.4565 SNP.4566 SNP.4567 SNP.4568 SNP.4569 SNP.4570 SNP.4571 SNP.4572 SNP.4573 SNP.4574 SNP.4575 SNP.4576 SNP.4577 SNP.4578 SNP.4579 SNP.4580 SNP.4581 SNP.4582 SNP.4583 SNP.4584 SNP.4585 SNP.4586 SNP.4587 SNP.4588 SNP.4589 SNP.4590 SNP.4591 SNP.4592 SNP.4593 SNP.4594 SNP.4595 SNP.4596 SNP.4597 SNP.4598 SNP.4599 SNP.4600 SNP.4601 SNP.4602 SNP.4603 SNP.4604 SNP.4605 SNP.4606 SNP.4607 SNP.4608 SNP.4609 SNP.4610 SNP.4611 SNP.4612 SNP.4613 SNP.4614 SNP.4615 SNP.4616 SNP.4617 SNP.4618 SNP.4619 SNP.4620 SNP.4621 SNP.4622 SNP.4623 SNP.4624 SNP.4625 SNP.4626 SNP.4627 SNP.4628 SNP.4629 SNP.4630 SNP.4631 SNP.4632 SNP.4633 SNP.4634 SNP.4635 SNP.4636 SNP.4637 SNP.4638 SNP.4639 SNP.4640 SNP.4641 SNP.4642 SNP.4643 SNP.4644 SNP.4645 SNP.4646 SNP.4647 SNP.4648 SNP.4649 SNP.4650 SNP.4651 SNP.4652 SNP.4653 SNP.4654 SNP.4655 SNP.4656 SNP.4657 SNP.4658 SNP.4659 SNP.4660 SNP.4661 SNP.4662 SNP.4663 SNP.4664 SNP.4665 SNP.4666 SNP.4667 SNP.4668 SNP.4669 SNP.4670 SNP.4671 SNP.4672 SNP.4673 SNP.4674 SNP.4675 SNP.4676 SNP.4677 SNP.4678 SNP.4679 SNP.4680 SNP.4681 SNP.4682 SNP.4683 SNP.4684 SNP.4685 SNP.4686 SNP.4687 SNP.4688 SNP.4689 SNP.4690 SNP.4691 SNP.4692 SNP.4693 SNP.4694 SNP.4695 SNP.4696 SNP.4697 SNP.4698 SNP.4699 SNP.4700 SNP.4701 SNP.4702 SNP.4703 SNP.4704 SNP.4705 SNP.4706 SNP.4707 SNP.4708 SNP.4709 SNP.4710 SNP.4711 SNP.4712 SNP.4713 SNP.4714 SNP.4715 SNP.4716 SNP.4717 SNP.4718 SNP.4719 SNP.4720 SNP.4721 SNP.4722 SNP.4723 SNP.4724 SNP.4725 SNP.4726 SNP.4727 SNP.4728 SNP.4729 SNP.4730 SNP.4731 SNP.4732 SNP.4733 SNP.4734 SNP.4735 SNP.4736 SNP.4737 SNP.4738 SNP.4739 SNP.4740 SNP.4741 SNP.4742 SNP.4743 SNP.4744 SNP.4745 SNP.4746 SNP.4747 SNP.4748 SNP.4749 SNP.4750 SNP.4751 SNP.4752 SNP.4753 SNP.4754 SNP.4755 SNP.4756 SNP.4757 SNP.4758 SNP.4759 SNP.4760 SNP.4761 SNP.4762 SNP.4763 SNP.4764 SNP.4765 SNP.4766 SNP.4767 SNP.4768 SNP.4769 SNP.4770 SNP.4771 SNP.4772 SNP.4773 SNP.4774 SNP.4775 SNP.4776 SNP.4777 SNP.4778 SNP.4779 SNP.4780 SNP.4781 SNP.4782 SNP.4783 SNP.4784 SNP.4785 SNP.4786 SNP.4787 SNP.4788 SNP.4789 SNP.4790 SNP.4791 SNP.4792 SNP.4793 SNP.4794 SNP.4795 SNP.4796 SNP.4797 SNP.4798 SNP.4799 SNP.4800 SNP.4801 SNP.4802 SNP.4803 SNP.4804 SNP.4805 SNP.4806 SNP.4807 SNP.4808 SNP.4809 SNP.4810 SNP.4811 SNP.4812 SNP.4813 SNP.4814 SNP.4815 SNP.4816 SNP.4817 SNP.4818 SNP.4819 SNP.4820 SNP.4821 SNP.4822 SNP.4823 SNP.4824 SNP.4825 SNP.4826 SNP.4827 SNP.4828 SNP.4829 SNP.4830 SNP.4831 SNP.4832 SNP.4833 SNP.4834 SNP.4835 SNP.4836 SNP.4837 SNP.4838 SNP.4839 SNP.4840 SNP.4841 SNP.4842 SNP.4843 SNP.4844 SNP.4845 SNP.4846 SNP.4847 SNP.4848 SNP.4849 SNP.4850 SNP.4851 SNP.4852 SNP.4853 SNP.4854 SNP.4855 SNP.4856 SNP.4857 SNP.4858 SNP.4859 SNP.4860 SNP.4861 SNP.4862 SNP.4863 SNP.4864 SNP.4865 SNP.4866 SNP.4867 SNP.4868 SNP.4869 SNP.4870 SNP.4871 SNP.4872 SNP.4873 SNP.4874 SNP.4875 SNP.4876 SNP.4877 SNP.4878 SNP.4879 SNP.4880 SNP.4881 SNP.4882 SNP.4883 SNP.4884 SNP.4885 SNP.4886 SNP.4887 SNP.4888 SNP.4889 SNP.4890 SNP.4891 SNP.4892 SNP.4893 SNP.4894 SNP.4895 SNP.4896 SNP.4897 SNP.4898 SNP.4899 SNP.4900 SNP.4901 SNP.4902 SNP.4903 SNP.4904 SNP.4905 SNP.4906 SNP.4907 SNP.4908 SNP.4909 SNP.4910 SNP.4911 SNP.4912 SNP.4913 SNP.4914 SNP.4915 SNP.4916 SNP.4917 SNP.4918 SNP.4919 SNP.4920 SNP.4921 SNP.4922 SNP.4923 SNP.4924 SNP.4925 SNP.4926 SNP.4927 SNP.4928 SNP.4929 SNP.4930 SNP.4931 SNP.4932 SNP.4933 SNP.4934 SNP.4935 SNP.4936 SNP.4937 SNP.4938 SNP.4939 SNP.4940 SNP.4941 SNP.4942 SNP.4943 SNP.4944 SNP.4945 SNP.4946 SNP.4947 SNP.4948 SNP.4949 SNP.4950 SNP.4951 SNP.4952 SNP.4953 SNP.4954 SNP.4955 SNP.4956 SNP.4957 SNP.4958 SNP.4959 SNP.4960 SNP.4961 SNP.4962 SNP.4963 SNP.4964 SNP.4965 SNP.4966 SNP.4967 SNP.4968 SNP.4969 SNP.4970 SNP.4971 SNP.4972 SNP.4973 SNP.4974 SNP.4975 SNP.4976 SNP.4977 SNP.4978 SNP.4979 SNP.4980 SNP.4981 SNP.4982 SNP.4983 SNP.4984 SNP.4985 SNP.4986 SNP.4987 SNP.4988 SNP.4989 SNP.4990 SNP.4991 SNP.4992 SNP.4993 SNP.4994 SNP.4995 SNP.4996 SNP.4997 SNP.4998 SNP.4999 SNP.5000 SNP.5001 SNP.5002 SNP.5003 SNP.5004 SNP.5005 SNP.5006 SNP.5007 SNP.5008 SNP.5009 SNP.5010 SNP.5011 SNP.5012 SNP.5013 SNP.5014 SNP.5015 SNP.5016 SNP.5017 SNP.5018 SNP.5019 SNP.5020 SNP.5021 SNP.5022 SNP.5023 SNP.5024 SNP.5025 SNP.5026 SNP.5027 SNP.5028 SNP.5029 SNP.5030 SNP.5031 SNP.5032 SNP.5033 SNP.5034 SNP.5035 SNP.5036 SNP.5037 SNP.5038 SNP.5039 SNP.5040 SNP.5041 SNP.5042 SNP.5043 SNP.5044 SNP.5045 SNP.5046 SNP.5047 SNP.5048 SNP.5049 SNP.5050 SNP.5051 SNP.5052 SNP.5053 SNP.5054 SNP.5055 SNP.5056 SNP.5057 SNP.5058 SNP.5059 SNP.5060 SNP.5061 SNP.5062 SNP.5063 SNP.5064 SNP.5065 SNP.5066 SNP.5067 SNP.5068 SNP.5069 SNP.5070 SNP.5071 SNP.5072 SNP.5073 SNP.5074 SNP.5075 SNP.5076 SNP.5077 SNP.5078 SNP.5079 SNP.5080 SNP.5081 SNP.5082 SNP.5083 SNP.5084 SNP.5085 SNP.5086 SNP.5087 SNP.5088 SNP.5089 SNP.5090 SNP.5091 SNP.5092 SNP.5093 SNP.5094 SNP.5095 SNP.5096 SNP.5097 SNP.5098 SNP.5099 SNP.5100 SNP.5101 SNP.5102 SNP.5103 SNP.5104 SNP.5105 SNP.5106 SNP.5107 SNP.5108 SNP.5109 SNP.5110 SNP.5111 SNP.5112 SNP.5113 SNP.5114 SNP.5115 SNP.5116 SNP.5117 SNP.5118 SNP.5119 SNP.5120 SNP.5121 SNP.5122 SNP.5123 SNP.5124 SNP.5125 SNP.5126 SNP.5127 SNP.5128 SNP.5129 SNP.5130 SNP.5131 SNP.5132 SNP.5133 SNP.5134 SNP.5135 SNP.5136 SNP.5137 SNP.5138 SNP.5139 SNP.5140 SNP.5141 SNP.5142 SNP.5143 SNP.5144 SNP.5145 SNP.5146 SNP.5147 SNP.5148 SNP.5149 SNP.5150 SNP.5151 SNP.5152 SNP.5153 SNP.5154 SNP.5155 SNP.5156 SNP.5157 SNP.5158 SNP.5159 SNP.5160 SNP.5161 SNP.5162 SNP.5163 SNP.5164 SNP.5165 SNP.5166 SNP.5167 SNP.5168 SNP.5169 SNP.5170 SNP.5171 SNP.5172 SNP.5173 SNP.5174 SNP.5175 SNP.5176 SNP.5177 SNP.5178 SNP.5179 SNP.5180 SNP.5181 SNP.5182 SNP.5183 SNP.5184 SNP.5185 SNP.5186 SNP.5187 SNP.5188 SNP.5189 SNP.5190 SNP.5191 SNP.5192 SNP.5193 SNP.5194 SNP.5195 SNP.5196 SNP.5197 SNP.5198 SNP.5199 SNP.5200 SNP.5201 SNP.5202 SNP.5203 SNP.5204 SNP.5205 SNP.5206 SNP.5207 SNP.5208 SNP.5209 SNP.5210 SNP.5211 SNP.5212 SNP.5213 SNP.5214 SNP.5215 SNP.5216 SNP.5217 SNP.5218 SNP.5219 SNP.5220 SNP.5221 SNP.5222 SNP.5223 SNP.5224 SNP.5225 SNP.5226 SNP.5227 SNP.5228 SNP.5229 SNP.5230 SNP.5231 SNP.5232 SNP.5233 SNP.5234 SNP.5235 SNP.5236 SNP.5237 SNP.5238 SNP.5239 SNP.5240 SNP.5241 SNP.5242 SNP.5243 SNP.5244 SNP.5245 SNP.5246 SNP.5247 SNP.5248 SNP.5249 SNP.5250 SNP.5251 SNP.5252 SNP.5253 SNP.5254 SNP.5255 SNP.5256 SNP.5257 SNP.5258 SNP.5259 SNP.5260 SNP.5261 SNP.5262 SNP.5263 SNP.5264 SNP.5265 SNP.5266 SNP.5267 SNP.5268 SNP.5269 SNP.5270 SNP.5271 SNP.5272 SNP.5273 SNP.5274 SNP.5275 SNP.5276 SNP.5277 SNP.5278 SNP.5279 SNP.5280 SNP.5281 SNP.5282 SNP.5283 SNP.5284 SNP.5285 SNP.5286 SNP.5287 SNP.5288 SNP.5289 SNP.5290 SNP.5291 SNP.5292 SNP.5293 SNP.5294 SNP.5295 SNP.5296 SNP.5297 SNP.5298 SNP.5299 SNP.5300 SNP.5301 SNP.5302 SNP.5303 SNP.5304 SNP.5305 SNP.5306 SNP.5307 SNP.5308 SNP.5309 SNP.5310 SNP.5311 SNP.5312 SNP.5313 SNP.5314 SNP.5315 SNP.5316 SNP.5317 SNP.5318 SNP.5319 SNP.5320 SNP.5321 SNP.5322 SNP.5323 SNP.5324 SNP.5325 SNP.5326 SNP.5327 SNP.5328 SNP.5329 SNP.5330 SNP.5331 SNP.5332 SNP.5333 SNP.5334 SNP.5335 SNP.5336 SNP.5337 SNP.5338 SNP.5339 SNP.5340 SNP.5341 SNP.5342 SNP.5343 SNP.5344 SNP.5345 SNP.5346 SNP.5347 SNP.5348 SNP.5349 SNP.5350 SNP.5351 SNP.5352 SNP.5353 SNP.5354 SNP.5355 SNP.5356 SNP.5357 SNP.5358 SNP.5359 SNP.5360 SNP.5361 SNP.5362 SNP.5363 SNP.5364 SNP.5365 SNP.5366 SNP.5367 SNP.5368 SNP.5369 SNP.5370 SNP.5371 SNP.5372 SNP.5373 SNP.5374 SNP.5375 SNP.5376 SNP.5377 SNP.5378 SNP.5379 SNP.5380 SNP.5381 SNP.5382 SNP.5383 SNP.5384 SNP.5385 SNP.5386 SNP.5387 SNP.5388 SNP.5389 SNP.5390 SNP.5391 SNP.5392 SNP.5393 SNP.5394 SNP.5395 SNP.5396 SNP.5397 SNP.5398 SNP.5399 SNP.5400 SNP.5401 SNP.5402 SNP.5403 SNP.5404 SNP.5405 SNP.5406 SNP.5407 SNP.5408 SNP.5409 SNP.5410 SNP.5411 SNP.5412 SNP.5413 SNP.5414 SNP.5415 SNP.5416 SNP.5417 SNP.5418 SNP.5419 SNP.5420 SNP.5421 SNP.5422 SNP.5423 SNP.5424 SNP.5425 SNP.5426 SNP.5427 SNP.5428 SNP.5429 SNP.5430 SNP.5431 SNP.5432 SNP.5433 SNP.5434 SNP.5435 SNP.5436 SNP.5437 SNP.5438 SNP.5439 SNP.5440 SNP.5441 SNP.5442 SNP.5443 SNP.5444 SNP.5445 SNP.5446 SNP.5447 SNP.5448 SNP.5449 SNP.5450 SNP.5451 SNP.5452 SNP.5453 SNP.5454 SNP.5455 SNP.5456 SNP.5457 SNP.5458 SNP.5459 SNP.5460 SNP.5461 SNP.5462 SNP.5463 SNP.5464 SNP.5465 SNP.5466 SNP.5467 SNP.5468 SNP.5469 SNP.5470 SNP.5471 SNP.5472 SNP.5473 SNP.5474 SNP.5475 SNP.5476 SNP.5477 SNP.5478 SNP.5479 SNP.5480 SNP.5481 SNP.5482 SNP.5483 SNP.5484 SNP.5485 SNP.5486 SNP.5487 SNP.5488 SNP.5489 SNP.5490 SNP.5491 SNP.5492 SNP.5493 SNP.5494 SNP.5495 SNP.5496 SNP.5497 SNP.5498 SNP.5499 SNP.5500 SNP.5501 SNP.5502 SNP.5503 SNP.5504 SNP.5505 SNP.5506 SNP.5507 SNP.5508 SNP.5509 SNP.5510 SNP.5511 SNP.5512 SNP.5513 SNP.5514 SNP.5515 SNP.5516 SNP.5517 SNP.5518 SNP.5519 SNP.5520 SNP.5521 SNP.5522 SNP.5523 SNP.5524 SNP.5525 SNP.5526 SNP.5527 SNP.5528 SNP.5529 SNP.5530 SNP.5531 SNP.5532 SNP.5533 SNP.5534 SNP.5535 SNP.5536 SNP.5537 SNP.5538 SNP.5539 SNP.5540 SNP.5541 SNP.5542 SNP.5543 SNP.5544 SNP.5545 SNP.5546 SNP.5547 SNP.5548 SNP.5549 SNP.5550 SNP.5551 SNP.5552 SNP.5553 SNP.5554 SNP.5555 SNP.5556 SNP.5557 SNP.5558 SNP.5559 SNP.5560 SNP.5561 SNP.5562 SNP.5563 SNP.5564 SNP.5565 SNP.5566 SNP.5567 SNP.5568 SNP.5569 SNP.5570 SNP.5571 SNP.5572 SNP.5573 SNP.5574 SNP.5575 SNP.5576 SNP.5577 SNP.5578 SNP.5579 SNP.5580 SNP.5581 SNP.5582 SNP.5583 SNP.5584 SNP.5585 SNP.5586 SNP.5587 SNP.5588 SNP.5589 SNP.5590 SNP.5591 SNP.5592 SNP.5593 SNP.5594 SNP.5595 SNP.5596 SNP.5597 SNP.5598 SNP.5599 SNP.5600 SNP.5601 SNP.5602 SNP.5603 SNP.5604 SNP.5605 SNP.5606 SNP.5607 SNP.5608 SNP.5609 SNP.5610 SNP.5611 SNP.5612 SNP.5613 SNP.5614 SNP.5615 SNP.5616 SNP.5617 SNP.5618 SNP.5619 SNP.5620 SNP.5621 SNP.5622 SNP.5623 SNP.5624 SNP.5625 SNP.5626 SNP.5627 SNP.5628 SNP.5629 SNP.5630 SNP.5631 SNP.5632 SNP.5633 SNP.5634 SNP.5635 SNP.5636 SNP.5637 SNP.5638 SNP.5639 SNP.5640 SNP.5641 SNP.5642 SNP.5643 SNP.5644 SNP.5645 SNP.5646 SNP.5647 SNP.5648 SNP.5649 SNP.5650 SNP.5651 SNP.5652 SNP.5653 SNP.5654 SNP.5655 SNP.5656 SNP.5657 SNP.5658 SNP.5659 SNP.5660 SNP.5661 SNP.5662 SNP.5663 SNP.5664 SNP.5665 SNP.5666 SNP.5667 SNP.5668 SNP.5669 SNP.5670 SNP.5671 SNP.5672 SNP.5673 SNP.5674 SNP.5675 SNP.5676 SNP.5677 SNP.5678 SNP.5679 SNP.5680 SNP.5681 SNP.5682 SNP.5683 SNP.5684 SNP.5685 SNP.5686 SNP.5687 SNP.5688 SNP.5689 SNP.5690 SNP.5691 SNP.5692 SNP.5693 SNP.5694 SNP.5695 SNP.5696 SNP.5697 SNP.5698 SNP.5699 SNP.5700 SNP.5701 SNP.5702 SNP.5703 SNP.5704 SNP.5705 SNP.5706 SNP.5707 SNP.5708 SNP.5709 SNP.5710 SNP.5711 SNP.5712 SNP.5713 SNP.5714 SNP.5715 SNP.5716 SNP.5717 SNP.5718 SNP.5719 SNP.5720 SNP.5721 SNP.5722 SNP.5723 SNP.5724 SNP.5725 SNP.5726 SNP.5727 SNP.5728 SNP.5729 SNP.5730 SNP.5731 SNP.5732 SNP.5733 SNP.5734 SNP.5735 SNP.5736 SNP.5737 SNP.5738 SNP.5739 SNP.5740 SNP.5741 SNP.5742 SNP.5743 SNP.5744 SNP.5745 SNP.5746 SNP.5747 SNP.5748 SNP.5749 SNP.5750 SNP.5751 SNP.5752 SNP.5753 SNP.5754 SNP.5755 SNP.5756 SNP.5757 SNP.5758 SNP.5759 SNP.5760 SNP.5761 SNP.5762 SNP.5763 SNP.5764 SNP.5765 SNP.5766 SNP.5767 SNP.5768 SNP.5769 SNP.5770 SNP.5771 SNP.5772 SNP.5773 SNP.5774 SNP.5775 SNP.5776 SNP.5777 SNP.5778 SNP.5779 SNP.5780 SNP.5781 SNP.5782 SNP.5783 SNP.5784 SNP.5785 SNP.5786 SNP.5787 SNP.5788 SNP.5789 SNP.5790 SNP.5791 SNP.5792 SNP.5793 SNP.5794 SNP.5795 SNP.5796 SNP.5797 SNP.5798 SNP.5799 SNP.5800 SNP.5801 SNP.5802 SNP.5803 SNP.5804 SNP.5805 SNP.5806 SNP.5807 SNP.5808 SNP.5809 SNP.5810 SNP.5811 SNP.5812 SNP.5813 SNP.5814 SNP.5815 SNP.5816 SNP.5817 SNP.5818 SNP.5819 SNP.5820 SNP.5821 SNP.5822 SNP.5823 SNP.5824 SNP.5825 SNP.5826 SNP.5827 SNP.5828 SNP.5829 SNP.5830 SNP.5831 SNP.5832 SNP.5833 SNP.5834 SNP.5835 SNP.5836 SNP.5837 SNP.5838 SNP.5839 SNP.5840 SNP.5841 SNP.5842 SNP.5843 SNP.5844 SNP.5845 SNP.5846 SNP.5847 SNP.5848 SNP.5849 SNP.5850 SNP.5851 SNP.5852 SNP.5853 SNP.5854 SNP.5855 SNP.5856 SNP.5857 SNP.5858 SNP.5859 SNP.5860 SNP.5861 SNP.5862 SNP.5863 SNP.5864 SNP.5865 SNP.5866 SNP.5867 SNP.5868 SNP.5869 SNP.5870 SNP.5871 SNP.5872 SNP.5873 SNP.5874 SNP.5875 SNP.5876 SNP.5877 SNP.5878 SNP.5879 SNP.5880 SNP.5881 SNP.5882 SNP.5883 SNP.5884 SNP.5885 SNP.5886 SNP.5887 SNP.5888 SNP.5889 SNP.5890 SNP.5891 SNP.5892 SNP.5893 SNP.5894 SNP.5895 SNP.5896 SNP.5897 SNP.5898 SNP.5899 SNP.5900 SNP.5901 SNP.5902 SNP.5903 SNP.5904 SNP.5905 SNP.5906 SNP.5907 SNP.5908 SNP.5909 SNP.5910 SNP.5911 SNP.5912 SNP.5913 SNP.5914 SNP.5915 SNP.5916 SNP.5917 SNP.5918 SNP.5919 SNP.5920 SNP.5921 SNP.5922 SNP.5923 SNP.5924 SNP.5925 SNP.5926 SNP.5927 SNP.5928 SNP.5929 SNP.5930 SNP.5931 SNP.5932 SNP.5933 SNP.5934 SNP.5935 SNP.5936 SNP.5937 SNP.5938 SNP.5939 SNP.5940 SNP.5941 SNP.5942 SNP.5943 SNP.5944 SNP.5945 SNP.5946 SNP.5947 SNP.5948 SNP.5949 SNP.5950 SNP.5951 SNP.5952 SNP.5953 SNP.5954 SNP.5955 SNP.5956 SNP.5957 SNP.5958 SNP.5959 SNP.5960 SNP.5961 SNP.5962 SNP.5963 SNP.5964 SNP.5965 SNP.5966 SNP.5967 SNP.5968 SNP.5969 SNP.5970 SNP.5971 SNP.5972 SNP.5973 SNP.5974 SNP.5975 SNP.5976 SNP.5977 SNP.5978 SNP.5979 SNP.5980 SNP.5981 SNP.5982 SNP.5983 SNP.5984 SNP.5985 SNP.5986 SNP.5987 SNP.5988 SNP.5989 SNP.5990 SNP.5991 SNP.5992 SNP.5993 SNP.5994 SNP.5995 SNP.5996 SNP.5997 SNP.5998 SNP.5999 SNP.6000 SNP.6001 SNP.6002 SNP.6003 SNP.6004 SNP.6005 SNP.6006 SNP.6007 SNP.6008 SNP.6009 SNP.6010 SNP.6011 SNP.6012 SNP.6013 SNP.6014 SNP.6015 SNP.6016 SNP.6017 SNP.6018 SNP.6019 SNP.6020 SNP.6021 SNP.6022 SNP.6023 SNP.6024 SNP.6025 SNP.6026 SNP.6027 SNP.6028 SNP.6029 SNP.6030 SNP.6031 SNP.6032 SNP.6033 SNP.6034 SNP.6035 SNP.6036 SNP.6037 SNP.6038 SNP.6039 SNP.6040 SNP.6041 SNP.6042 SNP.6043 SNP.6044 SNP.6045 SNP.6046 SNP.6047 SNP.6048 SNP.6049 SNP.6050 SNP.6051 SNP.6052 SNP.6053 SNP.6054 SNP.6055 SNP.6056 SNP.6057 SNP.6058 SNP.6059 SNP.6060 SNP.6061 SNP.6062 SNP.6063 SNP.6064 SNP.6065 SNP.6066 SNP.6067 SNP.6068 SNP.6069 SNP.6070 SNP.6071 SNP.6072 SNP.6073 SNP.6074 SNP.6075 SNP.6076 SNP.6077 SNP.6078 SNP.6079 SNP.6080 SNP.6081 SNP.6082 SNP.6083 SNP.6084 SNP.6085 SNP.6086 SNP.6087 SNP.6088 SNP.6089 SNP.6090 SNP.6091 SNP.6092 SNP.6093 SNP.6094 SNP.6095 SNP.6096 SNP.6097 SNP.6098 SNP.6099 SNP.6100 SNP.6101 SNP.6102 SNP.6103 SNP.6104 SNP.6105 SNP.6106 SNP.6107 SNP.6108 SNP.6109 SNP.6110 SNP.6111 SNP.6112 SNP.6113 SNP.6114 SNP.6115 SNP.6116 SNP.6117 SNP.6118 SNP.6119 SNP.6120 SNP.6121 SNP.6122 SNP.6123 SNP.6124 SNP.6125 SNP.6126 SNP.6127 SNP.6128 SNP.6129 SNP.6130 SNP.6131 SNP.6132 SNP.6133 SNP.6134 SNP.6135 SNP.6136 SNP.6137 SNP.6138 SNP.6139 SNP.6140 SNP.6141 SNP.6142 SNP.6143 SNP.6144 SNP.6145 SNP.6146 SNP.6147 SNP.6148 SNP.6149 SNP.6150 SNP.6151 SNP.6152 SNP.6153 SNP.6154 SNP.6155 SNP.6156 SNP.6157 SNP.6158 SNP.6159 SNP.6160 SNP.6161 SNP.6162 SNP.6163 SNP.6164 SNP.6165 SNP.6166 SNP.6167 SNP.6168 SNP.6169 SNP.6170 SNP.6171 SNP.6172 SNP.6173 SNP.6174 SNP.6175 SNP.6176 SNP.6177 SNP.6178 SNP.6179 SNP.6180 SNP.6181 SNP.6182 SNP.6183 SNP.6184 SNP.6185 SNP.6186 SNP.6187 SNP.6188 SNP.6189 SNP.6190 SNP.6191 SNP.6192 SNP.6193 SNP.6194 SNP.6195 SNP.6196 SNP.6197 SNP.6198 SNP.6199 SNP.6200 SNP.6201 SNP.6202 SNP.6203 SNP.6204 SNP.6205 SNP.6206 SNP.6207 SNP.6208 SNP.6209 SNP.6210 SNP.6211 SNP.6212 SNP.6213 SNP.6214 SNP.6215 SNP.6216 SNP.6217 SNP.6218 SNP.6219 SNP.6220 SNP.6221 SNP.6222 SNP.6223 SNP.6224 SNP.6225 SNP.6226 SNP.6227 SNP.6228 SNP.6229 SNP.6230 SNP.6231 SNP.6232 SNP.6233 SNP.6234 SNP.6235 SNP.6236 SNP.6237 SNP.6238 SNP.6239 SNP.6240 SNP.6241 SNP.6242 SNP.6243 SNP.6244 SNP.6245 SNP.6246 SNP.6247 SNP.6248 SNP.6249 SNP.6250 SNP.6251 SNP.6252 SNP.6253 SNP.6254 SNP.6255 SNP.6256 SNP.6257 SNP.6258 SNP.6259 SNP.6260 SNP.6261 SNP.6262 SNP.6263 SNP.6264 SNP.6265 SNP.6266 SNP.6267 SNP.6268 SNP.6269 SNP.6270 SNP.6271 SNP.6272 SNP.6273 SNP.6274 SNP.6275 SNP.6276 SNP.6277 SNP.6278 SNP.6279 SNP.6280 SNP.6281 SNP.6282 SNP.6283 SNP.6284 SNP.6285 SNP.6286 SNP.6287 SNP.6288 SNP.6289 SNP.6290 SNP.6291 SNP.6292 SNP.6293 SNP.6294 SNP.6295 SNP.6296 SNP.6297 SNP.6298 SNP.6299 SNP.6300 SNP.6301 SNP.6302 SNP.6303 SNP.6304 SNP.6305 SNP.6306 SNP.6307 SNP.6308 SNP.6309 SNP.6310 SNP.6311 SNP.6312 SNP.6313 SNP.6314 SNP.6315 SNP.6316 SNP.6317 SNP.6318 SNP.6319 SNP.6320 SNP.6321 SNP.6322 SNP.6323 SNP.6324 SNP.6325 SNP.6326 SNP.6327 SNP.6328 SNP.6329 SNP.6330 SNP.6331 SNP.6332 SNP.6333 SNP.6334 SNP.6335 SNP.6336 SNP.6337 SNP.6338 SNP.6339 SNP.6340 SNP.6341 SNP.6342 SNP.6343 SNP.6344 SNP.6345 SNP.6346 SNP.6347 SNP.6348 SNP.6349 SNP.6350 SNP.6351 SNP.6352 SNP.6353 SNP.6354 SNP.6355 SNP.6356 SNP.6357 SNP.6358 SNP.6359 SNP.6360 SNP.6361 SNP.6362 SNP.6363 SNP.6364 SNP.6365 SNP.6366 SNP.6367 SNP.6368 SNP.6369 SNP.6370 SNP.6371 SNP.6372 SNP.6373 SNP.6374 SNP.6375 SNP.6376 SNP.6377 SNP.6378 SNP.6379 SNP.6380 SNP.6381 SNP.6382 SNP.6383 SNP.6384 SNP.6385 SNP.6386 SNP.6387 SNP.6388 SNP.6389 SNP.6390 SNP.6391 SNP.6392 SNP.6393 SNP.6394 SNP.6395 SNP.6396 SNP.6397 SNP.6398 SNP.6399 SNP.6400 SNP.6401 SNP.6402 SNP.6403 SNP.6404 SNP.6405 SNP.6406 SNP.6407 SNP.6408 SNP.6409 SNP.6410 SNP.6411 SNP.6412 SNP.6413 SNP.6414 SNP.6415 SNP.6416 SNP.6417 SNP.6418 SNP.6419 SNP.6420 SNP.6421 SNP.6422 SNP.6423 SNP.6424 SNP.6425 SNP.6426 SNP.6427 SNP.6428 SNP.6429 SNP.6430 SNP.6431 SNP.6432 SNP.6433 SNP.6434 SNP.6435 SNP.6436 SNP.6437 SNP.6438 SNP.6439 SNP.6440 SNP.6441 SNP.6442 SNP.6443 SNP.6444 SNP.6445 SNP.6446 SNP.6447 SNP.6448 SNP.6449 SNP.6450 SNP.6451 SNP.6452 SNP.6453 SNP.6454 SNP.6455 SNP.6456 SNP.6457 SNP.6458 SNP.6459 SNP.6460 SNP.6461 SNP.6462 SNP.6463 SNP.6464 SNP.6465 SNP.6466 SNP.6467 SNP.6468 SNP.6469 SNP.6470 SNP.6471 SNP.6472 SNP.6473 SNP.6474 SNP.6475 SNP.6476 SNP.6477 SNP.6478 SNP.6479 SNP.6480 SNP.6481 SNP.6482 SNP.6483 SNP.6484 SNP.6485 SNP.6486 SNP.6487 SNP.6488 SNP.6489 SNP.6490 SNP.6491 SNP.6492 SNP.6493 SNP.6494 SNP.6495 SNP.6496 SNP.6497 SNP.6498 SNP.6499 SNP.6500 SNP.6501 SNP.6502 SNP.6503 SNP.6504 SNP.6505 SNP.6506 SNP.6507 SNP.6508 SNP.6509 SNP.6510 SNP.6511 SNP.6512 SNP.6513 SNP.6514 SNP.6515 SNP.6516 SNP.6517 SNP.6518 SNP.6519 SNP.6520 SNP.6521 SNP.6522 SNP.6523 SNP.6524 SNP.6525 SNP.6526 SNP.6527 SNP.6528 SNP.6529 SNP.6530 SNP.6531 SNP.6532 SNP.6533 SNP.6534 SNP.6535 SNP.6536 SNP.6537 SNP.6538 SNP.6539 SNP.6540 SNP.6541 SNP.6542 SNP.6543 SNP.6544 SNP.6545 SNP.6546 SNP.6547 SNP.6548 SNP.6549 SNP.6550 SNP.6551 SNP.6552 SNP.6553 SNP.6554 SNP.6555 SNP.6556 SNP.6557 SNP.6558 SNP.6559 SNP.6560 SNP.6561 SNP.6562 SNP.6563 SNP.6564 SNP.6565 SNP.6566 SNP.6567 SNP.6568 SNP.6569 SNP.6570 SNP.6571 SNP.6572 SNP.6573 SNP.6574 SNP.6575 SNP.6576 SNP.6577 SNP.6578 SNP.6579 SNP.6580 SNP.6581 SNP.6582 SNP.6583 SNP.6584 SNP.6585 SNP.6586 SNP.6587 SNP.6588 SNP.6589 SNP.6590 SNP.6591 SNP.6592 SNP.6593 SNP.6594 SNP.6595 SNP.6596 SNP.6597 SNP.6598 SNP.6599 SNP.6600 SNP.6601 SNP.6602 SNP.6603 SNP.6604 SNP.6605 SNP.6606 SNP.6607 SNP.6608 SNP.6609 SNP.6610 SNP.6611 SNP.6612 SNP.6613 SNP.6614 SNP.6615 SNP.6616 SNP.6617 SNP.6618 SNP.6619 SNP.6620 SNP.6621 SNP.6622 SNP.6623 SNP.6624 SNP.6625 SNP.6626 SNP.6627 SNP.6628 SNP.6629 SNP.6630 SNP.6631 SNP.6632 SNP.6633 SNP.6634 SNP.6635 SNP.6636 SNP.6637 SNP.6638 SNP.6639 SNP.6640 SNP.6641 SNP.6642 SNP.6643 SNP.6644 SNP.6645 SNP.6646 SNP.6647 SNP.6648 SNP.6649 SNP.6650 SNP.6651 SNP.6652 SNP.6653 SNP.6654 SNP.6655 SNP.6656 SNP.6657 SNP.6658 SNP.6659 SNP.6660 SNP.6661 SNP.6662 SNP.6663 SNP.6664 SNP.6665 SNP.6666 SNP.6667 SNP.6668 SNP.6669 SNP.6670 SNP.6671 SNP.6672 SNP.6673 SNP.6674 SNP.6675 SNP.6676 SNP.6677 SNP.6678 SNP.6679 SNP.6680 SNP.6681 SNP.6682 SNP.6683 SNP.6684 SNP.6685 SNP.6686 SNP.6687 SNP.6688 SNP.6689 SNP.6690 SNP.6691 SNP.6692 SNP.6693 SNP.6694 SNP.6695 SNP.6696 SNP.6697 SNP.6698 SNP.6699 SNP.6700 SNP.6701 SNP.6702 SNP.6703 SNP.6704 SNP.6705 SNP.6706 SNP.6707 SNP.6708 SNP.6709 SNP.6710 SNP.6711 SNP.6712 SNP.6713 SNP.6714 SNP.6715 SNP.6716 SNP.6717 SNP.6718 SNP.6719 SNP.6720 SNP.6721 SNP.6722 SNP.6723 SNP.6724 SNP.6725 SNP.6726 SNP.6727 SNP.6728 SNP.6729 SNP.6730 SNP.6731 SNP.6732 SNP.6733 SNP.6734 SNP.6735 SNP.6736 SNP.6737 SNP.6738 SNP.6739 SNP.6740 SNP.6741 SNP.6742 SNP.6743 SNP.6744 SNP.6745 SNP.6746 SNP.6747 SNP.6748 SNP.6749 SNP.6750 SNP.6751 SNP.6752 SNP.6753 SNP.6754 SNP.6755 SNP.6756 SNP.6757 SNP.6758 SNP.6759 SNP.6760 SNP.6761 SNP.6762 SNP.6763 SNP.6764 SNP.6765 SNP.6766 SNP.6767 SNP.6768 SNP.6769 SNP.6770 SNP.6771 SNP.6772 SNP.6773 SNP.6774 SNP.6775 SNP.6776 SNP.6777 SNP.6778 SNP.6779 SNP.6780 SNP.6781 SNP.6782 SNP.6783 SNP.6784 SNP.6785 SNP.6786 SNP.6787 SNP.6788 SNP.6789 SNP.6790 SNP.6791 SNP.6792 SNP.6793 SNP.6794 SNP.6795 SNP.6796 SNP.6797 SNP.6798 SNP.6799 SNP.6800 SNP.6801 SNP.6802 SNP.6803 SNP.6804 SNP.6805 SNP.6806 SNP.6807 SNP.6808 SNP.6809 SNP.6810 SNP.6811 SNP.6812 SNP.6813 SNP.6814 SNP.6815 SNP.6816 SNP.6817 SNP.6818 SNP.6819 SNP.6820 SNP.6821 SNP.6822 SNP.6823 SNP.6824 SNP.6825 SNP.6826 SNP.6827 SNP.6828 SNP.6829 SNP.6830 SNP.6831 SNP.6832 SNP.6833 SNP.6834 SNP.6835 SNP.6836 SNP.6837 SNP.6838 SNP.6839 SNP.6840 SNP.6841 SNP.6842 SNP.6843 SNP.6844 SNP.6845 SNP.6846 SNP.6847 SNP.6848 SNP.6849 SNP.6850 SNP.6851 SNP.6852 SNP.6853 SNP.6854 SNP.6855 SNP.6856 SNP.6857 SNP.6858 SNP.6859 SNP.6860 SNP.6861 SNP.6862 SNP.6863 SNP.6864 SNP.6865 SNP.6866 SNP.6867 SNP.6868 SNP.6869 SNP.6870 SNP.6871 SNP.6872 SNP.6873 SNP.6874 SNP.6875 SNP.6876 SNP.6877 SNP.6878 SNP.6879 SNP.6880 SNP.6881 SNP.6882 SNP.6883 SNP.6884 SNP.6885 SNP.6886 SNP.6887 SNP.6888 SNP.6889 SNP.6890 SNP.6891 SNP.6892 SNP.6893 SNP.6894 SNP.6895 SNP.6896 SNP.6897 SNP.6898 SNP.6899 SNP.6900 SNP.6901 SNP.6902 SNP.6903 SNP.6904 SNP.6905 SNP.6906 SNP.6907 SNP.6908 SNP.6909 SNP.6910 SNP.6911 SNP.6912 SNP.6913 SNP.6914 SNP.6915 SNP.6916 SNP.6917 SNP.6918 SNP.6919 SNP.6920 SNP.6921 SNP.6922 SNP.6923 SNP.6924 SNP.6925 SNP.6926 SNP.6927 SNP.6928 SNP.6929 SNP.6930 SNP.6931 SNP.6932 SNP.6933 SNP.6934 SNP.6935 SNP.6936 SNP.6937 SNP.6938 SNP.6939 SNP.6940 SNP.6941 SNP.6942 SNP.6943 SNP.6944 SNP.6945 SNP.6946 SNP.6947 SNP.6948 SNP.6949 SNP.6950 SNP.6951 SNP.6952 SNP.6953 SNP.6954 SNP.6955 SNP.6956 SNP.6957 SNP.6958 SNP.6959 SNP.6960 SNP.6961 SNP.6962 SNP.6963 SNP.6964 SNP.6965 SNP.6966 SNP.6967 SNP.6968 SNP.6969 SNP.6970 SNP.6971 SNP.6972 SNP.6973 SNP.6974 SNP.6975 SNP.6976 SNP.6977 SNP.6978 SNP.6979 SNP.6980 SNP.6981 SNP.6982 SNP.6983 SNP.6984 SNP.6985 SNP.6986 SNP.6987 SNP.6988 SNP.6989 SNP.6990 SNP.6991 SNP.6992 SNP.6993 SNP.6994 SNP.6995 SNP.6996 SNP.6997 SNP.6998 SNP.6999 SNP.7000 SNP.7001 SNP.7002 SNP.7003 SNP.7004 SNP.7005 SNP.7006 SNP.7007 SNP.7008 SNP.7009 SNP.7010 SNP.7011 SNP.7012 SNP.7013 SNP.7014 SNP.7015 SNP.7016 SNP.7017 SNP.7018 SNP.7019 SNP.7020 SNP.7021 SNP.7022 SNP.7023 SNP.7024 SNP.7025 SNP.7026 SNP.7027 SNP.7028 SNP.7029 SNP.7030 SNP.7031 SNP.7032 SNP.7033 SNP.7034 SNP.7035 SNP.7036 SNP.7037 SNP.7038 SNP.7039 SNP.7040 SNP.7041 SNP.7042 SNP.7043 SNP.7044 SNP.7045 SNP.7046 SNP.7047 SNP.7048 SNP.7049 SNP.7050 SNP.7051 SNP.7052 SNP.7053 SNP.7054 SNP.7055 SNP.7056 SNP.7057 SNP.7058 SNP.7059 SNP.7060 SNP.7061 SNP.7062 SNP.7063 SNP.7064 SNP.7065 SNP.7066 SNP.7067 SNP.7068 SNP.7069 SNP.7070 SNP.7071 SNP.7072 SNP.7073 SNP.7074 SNP.7075 SNP.7076 SNP.7077 SNP.7078 SNP.7079 SNP.7080 SNP.7081 SNP.7082 SNP.7083 SNP.7084 SNP.7085 SNP.7086 SNP.7087 SNP.7088 SNP.7089 SNP.7090 SNP.7091 SNP.7092 SNP.7093 SNP.7094 SNP.7095 SNP.7096 SNP.7097 SNP.7098 SNP.7099 SNP.7100 SNP.7101 SNP.7102 SNP.7103 SNP.7104 SNP.7105 SNP.7106 SNP.7107 SNP.7108 SNP.7109 SNP.7110 SNP.7111 SNP.7112 SNP.7113 SNP.7114 SNP.7115 SNP.7116 SNP.7117 SNP.7118 SNP.7119 SNP.7120 SNP.7121 SNP.7122 SNP.7123 SNP.7124 SNP.7125 SNP.7126 SNP.7127 SNP.7128 SNP.7129 SNP.7130 SNP.7131 SNP.7132 SNP.7133 SNP.7134 SNP.7135 SNP.7136 SNP.7137 SNP.7138 SNP.7139 SNP.7140 SNP.7141 SNP.7142 SNP.7143 SNP.7144 SNP.7145 SNP.7146 SNP.7147 SNP.7148 SNP.7149 SNP.7150 SNP.7151 SNP.7152 SNP.7153 SNP.7154 SNP.7155 SNP.7156 SNP.7157 SNP.7158 SNP.7159 SNP.7160 SNP.7161 SNP.7162 SNP.7163 SNP.7164 SNP.7165 SNP.7166 SNP.7167 SNP.7168 SNP.7169 SNP.7170 SNP.7171 SNP.7172 SNP.7173 SNP.7174 SNP.7175 SNP.7176 SNP.7177 SNP.7178 SNP.7179 SNP.7180 SNP.7181 SNP.7182 SNP.7183 SNP.7184 SNP.7185 SNP.7186 SNP.7187 SNP.7188 SNP.7189 SNP.7190 SNP.7191 SNP.7192 SNP.7193 SNP.7194 SNP.7195 SNP.7196 SNP.7197 SNP.7198 SNP.7199 SNP.7200 SNP.7201 SNP.7202 SNP.7203 SNP.7204 SNP.7205 SNP.7206 SNP.7207 SNP.7208 SNP.7209 SNP.7210 SNP.7211 SNP.7212 SNP.7213 SNP.7214 SNP.7215 SNP.7216 SNP.7217 SNP.7218 SNP.7219 SNP.7220 SNP.7221 SNP.7222 SNP.7223 SNP.7224 SNP.7225 SNP.7226 SNP.7227 SNP.7228 SNP.7229 SNP.7230 SNP.7231 SNP.7232 SNP.7233 SNP.7234 SNP.7235 SNP.7236 SNP.7237 SNP.7238 SNP.7239 SNP.7240 SNP.7241 SNP.7242 SNP.7243 SNP.7244 SNP.7245 SNP.7246 SNP.7247 SNP.7248 SNP.7249 SNP.7250 SNP.7251 SNP.7252 SNP.7253 SNP.7254 SNP.7255 SNP.7256 SNP.7257 SNP.7258 SNP.7259 SNP.7260 SNP.7261 SNP.7262 SNP.7263 SNP.7264 SNP.7265 SNP.7266 SNP.7267 SNP.7268 SNP.7269 SNP.7270 SNP.7271 SNP.7272 SNP.7273 SNP.7274 SNP.7275 SNP.7276 SNP.7277 SNP.7278 SNP.7279 SNP.7280 SNP.7281 SNP.7282 SNP.7283 SNP.7284 SNP.7285 SNP.7286 SNP.7287 SNP.7288 SNP.7289 SNP.7290 SNP.7291 SNP.7292 SNP.7293 SNP.7294 SNP.7295 SNP.7296 SNP.7297 SNP.7298 SNP.7299 SNP.7300 SNP.7301 SNP.7302 SNP.7303 SNP.7304 SNP.7305 SNP.7306 SNP.7307 SNP.7308 SNP.7309 SNP.7310 SNP.7311 SNP.7312 SNP.7313 SNP.7314 SNP.7315 SNP.7316 SNP.7317 SNP.7318 SNP.7319 SNP.7320 SNP.7321 SNP.7322 SNP.7323 SNP.7324 SNP.7325 SNP.7326 SNP.7327 SNP.7328 SNP.7329 SNP.7330 SNP.7331 SNP.7332 SNP.7333 SNP.7334 SNP.7335 SNP.7336 SNP.7337 SNP.7338 SNP.7339 SNP.7340 SNP.7341 SNP.7342 SNP.7343 SNP.7344 SNP.7345 SNP.7346 SNP.7347 SNP.7348 SNP.7349 SNP.7350 SNP.7351 SNP.7352 SNP.7353 SNP.7354 SNP.7355 SNP.7356 SNP.7357 SNP.7358 SNP.7359 SNP.7360 SNP.7361 SNP.7362 SNP.7363 SNP.7364 SNP.7365 SNP.7366 SNP.7367 SNP.7368 SNP.7369 SNP.7370 SNP.7371 SNP.7372 SNP.7373 SNP.7374 SNP.7375 SNP.7376 SNP.7377 SNP.7378 SNP.7379 SNP.7380 SNP.7381 SNP.7382 SNP.7383 SNP.7384 SNP.7385 SNP.7386 SNP.7387 SNP.7388 SNP.7389 SNP.7390 SNP.7391 SNP.7392 SNP.7393 SNP.7394 SNP.7395 SNP.7396 SNP.7397 SNP.7398 SNP.7399 SNP.7400 SNP.7401 SNP.7402 SNP.7403 SNP.7404 SNP.7405 SNP.7406 SNP.7407 SNP.7408 SNP.7409 SNP.7410 SNP.7411 SNP.7412 SNP.7413 SNP.7414 SNP.7415 SNP.7416 SNP.7417 SNP.7418 SNP.7419 SNP.7420 SNP.7421 SNP.7422 SNP.7423 SNP.7424 SNP.7425 SNP.7426 SNP.7427 SNP.7428 SNP.7429 SNP.7430 SNP.7431 SNP.7432 SNP.7433 SNP.7434 SNP.7435 SNP.7436 SNP.7437 SNP.7438 SNP.7439 SNP.7440 SNP.7441 SNP.7442 SNP.7443 SNP.7444 SNP.7445 SNP.7446 SNP.7447 SNP.7448 SNP.7449 SNP.7450 SNP.7451 SNP.7452 SNP.7453 SNP.7454 SNP.7455 SNP.7456 SNP.7457 SNP.7458 SNP.7459 SNP.7460 SNP.7461 SNP.7462 SNP.7463 SNP.7464 SNP.7465 SNP.7466 SNP.7467 SNP.7468 SNP.7469 SNP.7470 SNP.7471 SNP.7472 SNP.7473 SNP.7474 SNP.7475 SNP.7476 SNP.7477 SNP.7478 SNP.7479 SNP.7480 SNP.7481 SNP.7482 SNP.7483 SNP.7484 SNP.7485 SNP.7486 SNP.7487 SNP.7488 SNP.7489 SNP.7490 SNP.7491 SNP.7492 SNP.7493 SNP.7494 SNP.7495 SNP.7496 SNP.7497 SNP.7498 SNP.7499 SNP.7500 SNP.7501 SNP.7502 SNP.7503 SNP.7504 SNP.7505 SNP.7506 SNP.7507 SNP.7508 SNP.7509 SNP.7510 SNP.7511 SNP.7512 SNP.7513 SNP.7514 SNP.7515 SNP.7516 SNP.7517 SNP.7518 SNP.7519 SNP.7520 SNP.7521 SNP.7522 SNP.7523 SNP.7524 SNP.7525 SNP.7526 SNP.7527 SNP.7528 SNP.7529 SNP.7530 SNP.7531 SNP.7532 SNP.7533 SNP.7534 SNP.7535 SNP.7536 SNP.7537 SNP.7538 SNP.7539 SNP.7540 SNP.7541 SNP.7542 SNP.7543 SNP.7544 SNP.7545 SNP.7546 SNP.7547 SNP.7548 SNP.7549 SNP.7550 SNP.7551 SNP.7552 SNP.7553 SNP.7554 SNP.7555 SNP.7556 SNP.7557 SNP.7558 SNP.7559 SNP.7560 SNP.7561 SNP.7562 SNP.7563 SNP.7564 SNP.7565 SNP.7566 SNP.7567 SNP.7568 SNP.7569 SNP.7570 SNP.7571 SNP.7572 SNP.7573 SNP.7574 SNP.7575 SNP.7576 SNP.7577 SNP.7578 SNP.7579 SNP.7580 SNP.7581 SNP.7582 SNP.7583 SNP.7584 SNP.7585 SNP.7586 SNP.7587 SNP.7588 SNP.7589 SNP.7590 SNP.7591 SNP.7592 SNP.7593 SNP.7594 SNP.7595 SNP.7596 SNP.7597 SNP.7598 SNP.7599 SNP.7600 SNP.7601 SNP.7602 SNP.7603 SNP.7604 SNP.7605 SNP.7606 SNP.7607 SNP.7608 SNP.7609 SNP.7610 SNP.7611 SNP.7612 SNP.7613 SNP.7614 SNP.7615 SNP.7616 SNP.7617 SNP.7618 SNP.7619 SNP.7620 SNP.7621 SNP.7622 SNP.7623 SNP.7624 SNP.7625 SNP.7626 SNP.7627 SNP.7628 SNP.7629 SNP.7630 SNP.7631 SNP.7632 SNP.7633 SNP.7634 SNP.7635 SNP.7636 SNP.7637 SNP.7638 SNP.7639 SNP.7640 SNP.7641 SNP.7642 SNP.7643 SNP.7644 SNP.7645 SNP.7646 SNP.7647 SNP.7648 SNP.7649 SNP.7650 SNP.7651 SNP.7652 SNP.7653 SNP.7654 SNP.7655 SNP.7656 SNP.7657 SNP.7658 SNP.7659 SNP.7660 SNP.7661 SNP.7662 SNP.7663 SNP.7664 SNP.7665 SNP.7666 SNP.7667 SNP.7668 SNP.7669 SNP.7670 SNP.7671 SNP.7672 SNP.7673 SNP.7674 SNP.7675 SNP.7676 SNP.7677 SNP.7678 SNP.7679 SNP.7680 SNP.7681 SNP.7682 SNP.7683 SNP.7684 SNP.7685 SNP.7686 SNP.7687 SNP.7688 SNP.7689 SNP.7690 SNP.7691 SNP.7692 SNP.7693 SNP.7694 SNP.7695 SNP.7696 SNP.7697 SNP.7698 SNP.7699 SNP.7700 SNP.7701 SNP.7702 SNP.7703 SNP.7704 SNP.7705 SNP.7706 SNP.7707 SNP.7708 SNP.7709 SNP.7710 SNP.7711 SNP.7712 SNP.7713 SNP.7714 SNP.7715 SNP.7716 SNP.7717 SNP.7718 SNP.7719 SNP.7720 SNP.7721 SNP.7722 SNP.7723 SNP.7724 SNP.7725 SNP.7726 SNP.7727 SNP.7728 SNP.7729 SNP.7730 SNP.7731 SNP.7732 SNP.7733 SNP.7734 SNP.7735 SNP.7736 SNP.7737 SNP.7738 SNP.7739 SNP.7740 SNP.7741 SNP.7742 SNP.7743 SNP.7744 SNP.7745 SNP.7746 SNP.7747 SNP.7748 SNP.7749 SNP.7750 SNP.7751 SNP.7752 SNP.7753 SNP.7754 SNP.7755 SNP.7756 SNP.7757 SNP.7758 SNP.7759 SNP.7760 SNP.7761 SNP.7762 SNP.7763 SNP.7764 SNP.7765 SNP.7766 SNP.7767 SNP.7768 SNP.7769 SNP.7770 SNP.7771 SNP.7772 SNP.7773 SNP.7774 SNP.7775 SNP.7776 SNP.7777 SNP.7778 SNP.7779 SNP.7780 SNP.7781 SNP.7782 SNP.7783 SNP.7784 SNP.7785 SNP.7786 SNP.7787 SNP.7788 SNP.7789 SNP.7790 SNP.7791 SNP.7792 SNP.7793 SNP.7794 SNP.7795 SNP.7796 SNP.7797 SNP.7798 SNP.7799 SNP.7800 SNP.7801 SNP.7802 SNP.7803 SNP.7804 SNP.7805 SNP.7806 SNP.7807 SNP.7808 SNP.7809 SNP.7810 SNP.7811 SNP.7812 SNP.7813 SNP.7814 SNP.7815 SNP.7816 SNP.7817 SNP.7818 SNP.7819 SNP.7820 SNP.7821 SNP.7822 SNP.7823 SNP.7824 SNP.7825 SNP.7826 SNP.7827 SNP.7828 SNP.7829 SNP.7830 SNP.7831 SNP.7832 SNP.7833 SNP.7834 SNP.7835 SNP.7836 SNP.7837 SNP.7838 SNP.7839 SNP.7840 SNP.7841 SNP.7842 SNP.7843 SNP.7844 SNP.7845 SNP.7846 SNP.7847 SNP.7848 SNP.7849 SNP.7850 SNP.7851 SNP.7852 SNP.7853 SNP.7854 SNP.7855 SNP.7856 SNP.7857 SNP.7858 SNP.7859 SNP.7860 SNP.7861 SNP.7862 SNP.7863 SNP.7864 SNP.7865 SNP.7866 SNP.7867 SNP.7868 SNP.7869 SNP.7870 SNP.7871 SNP.7872 SNP.7873 SNP.7874 SNP.7875 SNP.7876 SNP.7877 SNP.7878 SNP.7879 SNP.7880 SNP.7881 SNP.7882 SNP.7883 SNP.7884 SNP.7885 SNP.7886 SNP.7887 SNP.7888 SNP.7889 SNP.7890 SNP.7891 SNP.7892 SNP.7893 SNP.7894 SNP.7895 SNP.7896 SNP.7897 SNP.7898 SNP.7899 SNP.7900 SNP.7901 SNP.7902 SNP.7903 SNP.7904 SNP.7905 SNP.7906 SNP.7907 SNP.7908 SNP.7909 SNP.7910 SNP.7911 SNP.7912 SNP.7913 SNP.7914 SNP.7915 SNP.7916 SNP.7917 SNP.7918 SNP.7919 SNP.7920 SNP.7921 SNP.7922 SNP.7923 SNP.7924 SNP.7925 SNP.7926 SNP.7927 SNP.7928 SNP.7929 SNP.7930 SNP.7931 SNP.7932 SNP.7933 SNP.7934 SNP.7935 SNP.7936 SNP.7937 SNP.7938 SNP.7939 SNP.7940 SNP.7941 SNP.7942 SNP.7943 SNP.7944 SNP.7945 SNP.7946 SNP.7947 SNP.7948 SNP.7949 SNP.7950 SNP.7951 SNP.7952 SNP.7953 SNP.7954 SNP.7955 SNP.7956 SNP.7957 SNP.7958 SNP.7959 SNP.7960 SNP.7961 SNP.7962 SNP.7963 SNP.7964 SNP.7965 SNP.7966 SNP.7967 SNP.7968 SNP.7969 SNP.7970 SNP.7971 SNP.7972 SNP.7973 SNP.7974 SNP.7975 SNP.7976 SNP.7977 SNP.7978 SNP.7979 SNP.7980 SNP.7981 SNP.7982 SNP.7983 SNP.7984 SNP.7985 SNP.7986 SNP.7987 SNP.7988 SNP.7989 SNP.7990 SNP.7991 SNP.7992 SNP.7993 SNP.7994 SNP.7995 SNP.7996 SNP.7997 SNP.7998 SNP.7999 SNP.8000 SNP.8001 SNP.8002 SNP.8003 SNP.8004 SNP.8005 SNP.8006 SNP.8007 SNP.8008 SNP.8009 SNP.8010 SNP.8011 SNP.8012 SNP.8013 SNP.8014 SNP.8015 SNP.8016 SNP.8017 SNP.8018 SNP.8019 SNP.8020 SNP.8021 SNP.8022 SNP.8023 SNP.8024 SNP.8025 SNP.8026 SNP.8027 SNP.8028 SNP.8029 SNP.8030 SNP.8031 SNP.8032 SNP.8033 SNP.8034 SNP.8035 SNP.8036 SNP.8037 SNP.8038 SNP.8039 SNP.8040 SNP.8041 SNP.8042 SNP.8043 SNP.8044 SNP.8045 SNP.8046 SNP.8047 SNP.8048 SNP.8049 SNP.8050 SNP.8051 SNP.8052 SNP.8053 SNP.8054 SNP.8055 SNP.8056 SNP.8057 SNP.8058 SNP.8059 SNP.8060 SNP.8061 SNP.8062 SNP.8063 SNP.8064 SNP.8065 SNP.8066 SNP.8067 SNP.8068 SNP.8069 SNP.8070 SNP.8071 SNP.8072 SNP.8073 SNP.8074 SNP.8075 SNP.8076 SNP.8077 SNP.8078 SNP.8079 SNP.8080 SNP.8081 SNP.8082 SNP.8083 SNP.8084 SNP.8085 SNP.8086 SNP.8087 SNP.8088 SNP.8089 SNP.8090 SNP.8091 SNP.8092 SNP.8093 SNP.8094 SNP.8095 SNP.8096 SNP.8097 SNP.8098 SNP.8099 SNP.8100 SNP.8101 SNP.8102 SNP.8103 SNP.8104 SNP.8105 SNP.8106 SNP.8107 SNP.8108 SNP.8109 SNP.8110 SNP.8111 SNP.8112 SNP.8113 SNP.8114 SNP.8115 SNP.8116 SNP.8117 SNP.8118 SNP.8119 SNP.8120 SNP.8121 SNP.8122 SNP.8123 SNP.8124 SNP.8125 SNP.8126 SNP.8127 SNP.8128 SNP.8129 SNP.8130 SNP.8131 SNP.8132 SNP.8133 SNP.8134 SNP.8135 SNP.8136 SNP.8137 SNP.8138 SNP.8139 SNP.8140 SNP.8141 SNP.8142 SNP.8143 SNP.8144 SNP.8145 SNP.8146 SNP.8147 SNP.8148 SNP.8149 SNP.8150 SNP.8151 SNP.8152 SNP.8153 SNP.8154 SNP.8155 SNP.8156 SNP.8157 SNP.8158 SNP.8159 SNP.8160 SNP.8161 SNP.8162 SNP.8163 SNP.8164 SNP.8165 SNP.8166 SNP.8167 SNP.8168 SNP.8169 SNP.8170 SNP.8171 SNP.8172 SNP.8173 SNP.8174 SNP.8175 SNP.8176 SNP.8177 SNP.8178 SNP.8179 SNP.8180 SNP.8181 SNP.8182 SNP.8183 SNP.8184 SNP.8185 SNP.8186 SNP.8187 SNP.8188 SNP.8189 SNP.8190 SNP.8191 SNP.8192 SNP.8193 SNP.8194 SNP.8195 SNP.8196 SNP.8197 SNP.8198 SNP.8199 SNP.8200 SNP.8201 SNP.8202 SNP.8203 SNP.8204 SNP.8205 SNP.8206 SNP.8207 SNP.8208 SNP.8209 SNP.8210 SNP.8211 SNP.8212 SNP.8213 SNP.8214 SNP.8215 SNP.8216 SNP.8217 SNP.8218 SNP.8219 SNP.8220 SNP.8221 SNP.8222 SNP.8223 SNP.8224 SNP.8225 SNP.8226 SNP.8227 SNP.8228 SNP.8229 SNP.8230 SNP.8231 SNP.8232 SNP.8233 SNP.8234 SNP.8235 SNP.8236 SNP.8237 SNP.8238 SNP.8239 SNP.8240 SNP.8241 SNP.8242 SNP.8243 SNP.8244 SNP.8245 SNP.8246 SNP.8247 SNP.8248 SNP.8249 SNP.8250 SNP.8251 SNP.8252 SNP.8253 SNP.8254 SNP.8255 SNP.8256 SNP.8257 SNP.8258 SNP.8259 SNP.8260 SNP.8261 SNP.8262 SNP.8263 SNP.8264 SNP.8265 SNP.8266 SNP.8267 SNP.8268 SNP.8269 SNP.8270 SNP.8271 SNP.8272 SNP.8273 SNP.8274 SNP.8275 SNP.8276 SNP.8277 SNP.8278 SNP.8279 SNP.8280 SNP.8281 SNP.8282 SNP.8283 SNP.8284 SNP.8285 SNP.8286 SNP.8287 SNP.8288 SNP.8289 SNP.8290 SNP.8291 SNP.8292 SNP.8293 SNP.8294 SNP.8295 SNP.8296 SNP.8297 SNP.8298 SNP.8299 SNP.8300 SNP.8301 SNP.8302 SNP.8303 SNP.8304 SNP.8305 SNP.8306 SNP.8307 SNP.8308 SNP.8309 SNP.8310 SNP.8311 SNP.8312 SNP.8313 SNP.8314 SNP.8315 SNP.8316 SNP.8317 SNP.8318 SNP.8319 SNP.8320 SNP.8321 SNP.8322 SNP.8323 SNP.8324 SNP.8325 SNP.8326 SNP.8327 SNP.8328 SNP.8329 SNP.8330 SNP.8331 SNP.8332 SNP.8333 SNP.8334 SNP.8335 SNP.8336 SNP.8337 SNP.8338 SNP.8339 SNP.8340 SNP.8341 SNP.8342 SNP.8343 SNP.8344 SNP.8345 SNP.8346 SNP.8347 SNP.8348 SNP.8349 SNP.8350 SNP.8351 SNP.8352 SNP.8353 SNP.8354 SNP.8355 SNP.8356 SNP.8357 SNP.8358 SNP.8359 SNP.8360 SNP.8361 SNP.8362 SNP.8363 SNP.8364 SNP.8365 SNP.8366 SNP.8367 SNP.8368 SNP.8369 SNP.8370 SNP.8371 SNP.8372 SNP.8373 SNP.8374 SNP.8375 SNP.8376 SNP.8377 SNP.8378 SNP.8379 SNP.8380 SNP.8381 SNP.8382 SNP.8383 SNP.8384 SNP.8385 SNP.8386 SNP.8387 SNP.8388 SNP.8389 SNP.8390 SNP.8391 SNP.8392 SNP.8393 SNP.8394 SNP.8395 SNP.8396 SNP.8397 SNP.8398 SNP.8399 SNP.8400 SNP.8401 SNP.8402 SNP.8403 SNP.8404 SNP.8405 SNP.8406 SNP.8407 SNP.8408 SNP.8409 SNP.8410 SNP.8411 SNP.8412 SNP.8413 SNP.8414 SNP.8415 SNP.8416 SNP.8417 SNP.8418 SNP.8419 SNP.8420 SNP.8421 SNP.8422 SNP.8423 SNP.8424 SNP.8425 SNP.8426 SNP.8427 SNP.8428 SNP.8429 SNP.8430 SNP.8431 SNP.8432 SNP.8433 SNP.8434 SNP.8435 SNP.8436 SNP.8437 SNP.8438 SNP.8439 SNP.8440 SNP.8441 SNP.8442 SNP.8443 SNP.8444 SNP.8445 SNP.8446 SNP.8447 SNP.8448 SNP.8449 SNP.8450 SNP.8451 SNP.8452 SNP.8453 SNP.8454 SNP.8455 SNP.8456 SNP.8457 SNP.8458 SNP.8459 SNP.8460 SNP.8461 SNP.8462 SNP.8463 SNP.8464 SNP.8465 SNP.8466 SNP.8467 SNP.8468 SNP.8469 SNP.8470 SNP.8471 SNP.8472 SNP.8473 SNP.8474 SNP.8475 SNP.8476 SNP.8477 SNP.8478 SNP.8479 SNP.8480 SNP.8481 SNP.8482 SNP.8483 SNP.8484 SNP.8485 SNP.8486 SNP.8487 SNP.8488 SNP.8489 SNP.8490 SNP.8491 SNP.8492 SNP.8493 SNP.8494 SNP.8495 SNP.8496 SNP.8497 SNP.8498 SNP.8499 SNP.8500 SNP.8501 SNP.8502 SNP.8503 SNP.8504 SNP.8505 SNP.8506 SNP.8507 SNP.8508 SNP.8509 SNP.8510 SNP.8511 SNP.8512 SNP.8513 SNP.8514 SNP.8515 SNP.8516 SNP.8517 SNP.8518 SNP.8519 SNP.8520 SNP.8521 SNP.8522 SNP.8523 SNP.8524 SNP.8525 SNP.8526 SNP.8527 SNP.8528 SNP.8529 SNP.8530 SNP.8531 SNP.8532 SNP.8533 SNP.8534 SNP.8535 SNP.8536 SNP.8537 SNP.8538 SNP.8539 SNP.8540 SNP.8541 SNP.8542 SNP.8543 SNP.8544 SNP.8545 SNP.8546 SNP.8547 SNP.8548 SNP.8549 SNP.8550 SNP.8551 SNP.8552 SNP.8553 SNP.8554 SNP.8555 SNP.8556 SNP.8557 SNP.8558 SNP.8559 SNP.8560 SNP.8561 SNP.8562 SNP.8563 SNP.8564 SNP.8565 SNP.8566 SNP.8567 SNP.8568 SNP.8569 SNP.8570 SNP.8571 SNP.8572 SNP.8573 SNP.8574 SNP.8575 SNP.8576 SNP.8577 SNP.8578 SNP.8579 SNP.8580 SNP.8581 SNP.8582 SNP.8583 SNP.8584 SNP.8585 SNP.8586 SNP.8587 SNP.8588 SNP.8589 SNP.8590 SNP.8591 SNP.8592 SNP.8593 SNP.8594 SNP.8595 SNP.8596 SNP.8597 SNP.8598 SNP.8599 SNP.8600 SNP.8601 SNP.8602 SNP.8603 SNP.8604 SNP.8605 SNP.8606 SNP.8607 SNP.8608 SNP.8609 SNP.8610 SNP.8611 SNP.8612 SNP.8613 SNP.8614 SNP.8615 SNP.8616 SNP.8617 SNP.8618 SNP.8619 SNP.8620 SNP.8621 SNP.8622 SNP.8623 SNP.8624 SNP.8625 SNP.8626 SNP.8627 SNP.8628 SNP.8629 SNP.8630 SNP.8631 SNP.8632 SNP.8633 SNP.8634 SNP.8635 SNP.8636 SNP.8637 SNP.8638 SNP.8639 SNP.8640 SNP.8641 SNP.8642 SNP.8643 SNP.8644 SNP.8645 SNP.8646 SNP.8647 SNP.8648 SNP.8649 SNP.8650 SNP.8651 SNP.8652 SNP.8653 SNP.8654 SNP.8655 SNP.8656 SNP.8657 SNP.8658 SNP.8659 SNP.8660 SNP.8661 SNP.8662 SNP.8663 SNP.8664 SNP.8665 SNP.8666 SNP.8667 SNP.8668 SNP.8669 SNP.8670 SNP.8671 SNP.8672 SNP.8673 SNP.8674 SNP.8675 SNP.8676 SNP.8677 SNP.8678 SNP.8679 SNP.8680 SNP.8681 SNP.8682 SNP.8683 SNP.8684 SNP.8685 SNP.8686 SNP.8687 SNP.8688 SNP.8689 SNP.8690 SNP.8691 SNP.8692 SNP.8693 SNP.8694 SNP.8695 SNP.8696 SNP.8697 SNP.8698 SNP.8699 SNP.8700 SNP.8701 SNP.8702 SNP.8703 SNP.8704 SNP.8705 SNP.8706 SNP.8707 SNP.8708 SNP.8709 SNP.8710 SNP.8711 SNP.8712 SNP.8713 SNP.8714 SNP.8715 SNP.8716 SNP.8717 SNP.8718 SNP.8719 SNP.8720 SNP.8721 SNP.8722 SNP.8723 SNP.8724 SNP.8725 SNP.8726 SNP.8727 SNP.8728 SNP.8729 SNP.8730 SNP.8731 SNP.8732 SNP.8733 SNP.8734 SNP.8735 SNP.8736 SNP.8737 SNP.8738 SNP.8739 SNP.8740 SNP.8741 SNP.8742 SNP.8743 SNP.8744 SNP.8745 SNP.8746 SNP.8747 SNP.8748 SNP.8749 SNP.8750 SNP.8751 SNP.8752 SNP.8753 SNP.8754 SNP.8755 SNP.8756 SNP.8757 SNP.8758 SNP.8759 SNP.8760 SNP.8761 SNP.8762 SNP.8763 SNP.8764 SNP.8765 SNP.8766 SNP.8767 SNP.8768 SNP.8769 SNP.8770 SNP.8771 SNP.8772 SNP.8773 SNP.8774 SNP.8775 SNP.8776 SNP.8777 SNP.8778 SNP.8779 SNP.8780 SNP.8781 SNP.8782 SNP.8783 SNP.8784 SNP.8785 SNP.8786 SNP.8787 SNP.8788 SNP.8789 SNP.8790 SNP.8791 SNP.8792 SNP.8793 SNP.8794 SNP.8795 SNP.8796 SNP.8797 SNP.8798 SNP.8799 SNP.8800 SNP.8801 SNP.8802 SNP.8803 SNP.8804 SNP.8805 SNP.8806 SNP.8807 SNP.8808 SNP.8809 SNP.8810 SNP.8811 SNP.8812 SNP.8813 SNP.8814 SNP.8815 SNP.8816 SNP.8817 SNP.8818 SNP.8819 SNP.8820 SNP.8821 SNP.8822 SNP.8823 SNP.8824 SNP.8825 SNP.8826 SNP.8827 SNP.8828 SNP.8829 SNP.8830 SNP.8831 SNP.8832 SNP.8833 SNP.8834 SNP.8835 SNP.8836 SNP.8837 SNP.8838 SNP.8839 SNP.8840 SNP.8841 SNP.8842 SNP.8843 SNP.8844 SNP.8845 SNP.8846 SNP.8847 SNP.8848 SNP.8849 SNP.8850 SNP.8851 SNP.8852 SNP.8853 SNP.8854 SNP.8855 SNP.8856 SNP.8857 SNP.8858 SNP.8859 SNP.8860 SNP.8861 SNP.8862 SNP.8863 SNP.8864 SNP.8865 SNP.8866 SNP.8867 SNP.8868 SNP.8869 SNP.8870 SNP.8871 SNP.8872 SNP.8873 SNP.8874 SNP.8875 SNP.8876 SNP.8877 SNP.8878 SNP.8879 SNP.8880 SNP.8881 SNP.8882 SNP.8883 SNP.8884 SNP.8885 SNP.8886 SNP.8887 SNP.8888 SNP.8889 SNP.8890 SNP.8891 SNP.8892 SNP.8893 SNP.8894 SNP.8895 SNP.8896 SNP.8897 SNP.8898 SNP.8899 SNP.8900 SNP.8901 SNP.8902 SNP.8903 SNP.8904 SNP.8905 SNP.8906 SNP.8907 SNP.8908 SNP.8909 SNP.8910 SNP.8911 SNP.8912 SNP.8913 SNP.8914 SNP.8915 SNP.8916 SNP.8917 SNP.8918 SNP.8919 SNP.8920 SNP.8921 SNP.8922 SNP.8923 SNP.8924 SNP.8925 SNP.8926 SNP.8927 SNP.8928 SNP.8929 SNP.8930 SNP.8931 SNP.8932 SNP.8933 SNP.8934 SNP.8935 SNP.8936 SNP.8937 SNP.8938 SNP.8939 SNP.8940 SNP.8941 SNP.8942 SNP.8943 SNP.8944 SNP.8945 SNP.8946 SNP.8947 SNP.8948 SNP.8949 SNP.8950 SNP.8951 SNP.8952 SNP.8953 SNP.8954 SNP.8955 SNP.8956 SNP.8957 SNP.8958 SNP.8959 SNP.8960 SNP.8961 SNP.8962 SNP.8963 SNP.8964 SNP.8965 SNP.8966 SNP.8967 SNP.8968 SNP.8969 SNP.8970 SNP.8971 SNP.8972 SNP.8973 SNP.8974 SNP.8975 SNP.8976 SNP.8977 SNP.8978 SNP.8979 SNP.8980 SNP.8981 SNP.8982 SNP.8983 SNP.8984 SNP.8985 SNP.8986 SNP.8987 SNP.8988 SNP.8989 SNP.8990 SNP.8991 SNP.8992 SNP.8993 SNP.8994 SNP.8995 SNP.8996 SNP.8997 SNP.8998 SNP.8999 SNP.9000 SNP.9001 SNP.9002 SNP.9003 SNP.9004 SNP.9005 SNP.9006 SNP.9007 SNP.9008 SNP.9009 SNP.9010 SNP.9011 SNP.9012 SNP.9013 SNP.9014 SNP.9015 SNP.9016 SNP.9017 SNP.9018 SNP.9019 SNP.9020 SNP.9021 SNP.9022 SNP.9023 SNP.9024 SNP.9025 SNP.9026 SNP.9027 SNP.9028 SNP.9029 SNP.9030 SNP.9031 SNP.9032 SNP.9033 SNP.9034 SNP.9035 SNP.9036 SNP.9037 SNP.9038 SNP.9039 SNP.9040 SNP.9041 SNP.9042 SNP.9043 SNP.9044 SNP.9045 SNP.9046 SNP.9047 SNP.9048 SNP.9049 SNP.9050 SNP.9051 SNP.9052 SNP.9053 SNP.9054 SNP.9055 SNP.9056 SNP.9057 SNP.9058 SNP.9059 SNP.9060 SNP.9061 SNP.9062 SNP.9063 SNP.9064 SNP.9065 SNP.9066 SNP.9067 SNP.9068 SNP.9069 SNP.9070 SNP.9071 SNP.9072 SNP.9073 SNP.9074 SNP.9075 SNP.9076 SNP.9077 SNP.9078 SNP.9079 SNP.9080 SNP.9081 SNP.9082 SNP.9083 SNP.9084 SNP.9085 SNP.9086 SNP.9087 SNP.9088 SNP.9089 SNP.9090 SNP.9091 SNP.9092 SNP.9093 SNP.9094 SNP.9095 SNP.9096 SNP.9097 SNP.9098 SNP.9099 SNP.9100 SNP.9101 SNP.9102 SNP.9103 SNP.9104 SNP.9105 SNP.9106 SNP.9107 SNP.9108 SNP.9109 SNP.9110 SNP.9111 SNP.9112 SNP.9113 SNP.9114 SNP.9115 SNP.9116 SNP.9117 SNP.9118 SNP.9119 SNP.9120 SNP.9121 SNP.9122 SNP.9123 SNP.9124 SNP.9125 SNP.9126 SNP.9127 SNP.9128 SNP.9129 SNP.9130 SNP.9131 SNP.9132 SNP.9133 SNP.9134 SNP.9135 SNP.9136 SNP.9137 SNP.9138 SNP.9139 SNP.9140 SNP.9141 SNP.9142 SNP.9143 SNP.9144 SNP.9145 SNP.9146 SNP.9147 SNP.9148 SNP.9149 SNP.9150 SNP.9151 SNP.9152 SNP.9153 SNP.9154 SNP.9155 SNP.9156 SNP.9157 SNP.9158 SNP.9159 SNP.9160 SNP.9161 SNP.9162 SNP.9163 SNP.9164 SNP.9165 SNP.9166 SNP.9167 SNP.9168 SNP.9169 SNP.9170 SNP.9171 SNP.9172 SNP.9173 SNP.9174 SNP.9175 SNP.9176 SNP.9177 SNP.9178 SNP.9179 SNP.9180 SNP.9181 SNP.9182 SNP.9183 SNP.9184 SNP.9185 SNP.9186 SNP.9187 SNP.9188 SNP.9189 SNP.9190 SNP.9191 SNP.9192 SNP.9193 SNP.9194 SNP.9195 SNP.9196 SNP.9197 SNP.9198 SNP.9199 SNP.9200 SNP.9201 SNP.9202 SNP.9203 SNP.9204 SNP.9205 SNP.9206 SNP.9207 SNP.9208 SNP.9209 SNP.9210 SNP.9211 SNP.9212 SNP.9213 SNP.9214 SNP.9215 SNP.9216 SNP.9217 SNP.9218 SNP.9219 SNP.9220 SNP.9221 SNP.9222 SNP.9223 SNP.9224 SNP.9225 SNP.9226 SNP.9227 SNP.9228 SNP.9229 SNP.9230 SNP.9231 SNP.9232 SNP.9233 SNP.9234 SNP.9235 SNP.9236 SNP.9237 SNP.9238 SNP.9239 SNP.9240 SNP.9241 SNP.9242 SNP.9243 SNP.9244 SNP.9245 SNP.9246 SNP.9247 SNP.9248 SNP.9249 SNP.9250 SNP.9251 SNP.9252 SNP.9253 SNP.9254 SNP.9255 SNP.9256 SNP.9257 SNP.9258 SNP.9259 SNP.9260 SNP.9261 SNP.9262 SNP.9263 SNP.9264 SNP.9265 SNP.9266 SNP.9267 SNP.9268 SNP.9269 SNP.9270 SNP.9271 SNP.9272 SNP.9273 SNP.9274 SNP.9275 SNP.9276 SNP.9277 SNP.9278 SNP.9279 SNP.9280 SNP.9281 SNP.9282 SNP.9283 SNP.9284 SNP.9285 SNP.9286 SNP.9287 SNP.9288 SNP.9289 SNP.9290 SNP.9291 SNP.9292 SNP.9293 SNP.9294 SNP.9295 SNP.9296 SNP.9297 SNP.9298 SNP.9299 SNP.9300 SNP.9301 SNP.9302 SNP.9303 SNP.9304 SNP.9305 SNP.9306 SNP.9307 SNP.9308 SNP.9309 SNP.9310 SNP.9311 SNP.9312 SNP.9313 SNP.9314 SNP.9315 SNP.9316 SNP.9317 SNP.9318 SNP.9319 SNP.9320 SNP.9321 SNP.9322 SNP.9323 SNP.9324 SNP.9325 SNP.9326 SNP.9327 SNP.9328 SNP.9329 SNP.9330 SNP.9331 SNP.9332 SNP.9333 SNP.9334 SNP.9335 SNP.9336 SNP.9337 SNP.9338 SNP.9339 SNP.9340 SNP.9341 SNP.9342 SNP.9343 SNP.9344 SNP.9345 SNP.9346 SNP.9347 SNP.9348 SNP.9349 SNP.9350 SNP.9351 SNP.9352 SNP.9353 SNP.9354 SNP.9355 SNP.9356 SNP.9357 SNP.9358 SNP.9359 SNP.9360 SNP.9361 SNP.9362 SNP.9363 SNP.9364 SNP.9365 SNP.9366 SNP.9367 SNP.9368 SNP.9369 SNP.9370 SNP.9371 SNP.9372 SNP.9373 SNP.9374 SNP.9375 SNP.9376 SNP.9377 SNP.9378 SNP.9379 SNP.9380 SNP.9381 SNP.9382 SNP.9383 SNP.9384 SNP.9385 SNP.9386 SNP.9387 SNP.9388 SNP.9389 SNP.9390 SNP.9391 SNP.9392 SNP.9393 SNP.9394 SNP.9395 SNP.9396 SNP.9397 SNP.9398 SNP.9399 SNP.9400 SNP.9401 SNP.9402 SNP.9403 SNP.9404 SNP.9405 SNP.9406 SNP.9407 SNP.9408 SNP.9409 SNP.9410 SNP.9411 SNP.9412 SNP.9413 SNP.9414 SNP.9415 SNP.9416 SNP.9417 SNP.9418 SNP.9419 SNP.9420 SNP.9421 SNP.9422 SNP.9423 SNP.9424 SNP.9425 SNP.9426 SNP.9427 SNP.9428 SNP.9429 SNP.9430 SNP.9431 SNP.9432 SNP.9433 SNP.9434 SNP.9435 SNP.9436 SNP.9437 SNP.9438 SNP.9439 SNP.9440 SNP.9441 SNP.9442 SNP.9443 SNP.9444 SNP.9445 SNP.9446 SNP.9447 SNP.9448 SNP.9449 SNP.9450 SNP.9451 SNP.9452 SNP.9453 SNP.9454 SNP.9455 SNP.9456 SNP.9457 SNP.9458 SNP.9459 SNP.9460 SNP.9461 SNP.9462 SNP.9463 SNP.9464 SNP.9465 SNP.9466 SNP.9467 SNP.9468 SNP.9469 SNP.9470 SNP.9471 SNP.9472 SNP.9473 SNP.9474 SNP.9475 SNP.9476 SNP.9477 SNP.9478 SNP.9479 SNP.9480 SNP.9481 SNP.9482 SNP.9483 SNP.9484 SNP.9485 SNP.9486 SNP.9487 SNP.9488 SNP.9489 SNP.9490 SNP.9491 SNP.9492 SNP.9493 SNP.9494 SNP.9495 SNP.9496 SNP.9497 SNP.9498 SNP.9499 SNP.9500 SNP.9501 SNP.9502 SNP.9503 SNP.9504 SNP.9505 SNP.9506 SNP.9507 SNP.9508 SNP.9509 SNP.9510 SNP.9511 SNP.9512 SNP.9513 SNP.9514 SNP.9515 SNP.9516 SNP.9517 SNP.9518 SNP.9519 SNP.9520 SNP.9521 SNP.9522 SNP.9523 SNP.9524 SNP.9525 SNP.9526 SNP.9527 SNP.9528 SNP.9529 SNP.9530 SNP.9531 SNP.9532 SNP.9533 SNP.9534 SNP.9535 SNP.9536 SNP.9537 SNP.9538 SNP.9539 SNP.9540 SNP.9541 SNP.9542 SNP.9543 SNP.9544 SNP.9545 SNP.9546 SNP.9547 SNP.9548 SNP.9549 SNP.9550 SNP.9551 SNP.9552 SNP.9553 SNP.9554 SNP.9555 SNP.9556 SNP.9557 SNP.9558 SNP.9559 SNP.9560 SNP.9561 SNP.9562 SNP.9563 SNP.9564 SNP.9565 SNP.9566 SNP.9567 SNP.9568 SNP.9569 SNP.9570 SNP.9571 SNP.9572 SNP.9573 SNP.9574 SNP.9575 SNP.9576 SNP.9577 SNP.9578 SNP.9579 SNP.9580 SNP.9581 SNP.9582 SNP.9583 SNP.9584 SNP.9585 SNP.9586 SNP.9587 SNP.9588 SNP.9589 SNP.9590 SNP.9591 SNP.9592 SNP.9593 SNP.9594 SNP.9595 SNP.9596 SNP.9597 SNP.9598 SNP.9599 SNP.9600 SNP.9601 SNP.9602 SNP.9603 SNP.9604 SNP.9605 SNP.9606 SNP.9607 SNP.9608 SNP.9609 SNP.9610 SNP.9611 SNP.9612 SNP.9613 SNP.9614 SNP.9615 SNP.9616 SNP.9617 SNP.9618 SNP.9619 SNP.9620 SNP.9621 SNP.9622 SNP.9623 SNP.9624 SNP.9625 SNP.9626 SNP.9627 SNP.9628 SNP.9629 SNP.9630 SNP.9631 SNP.9632 SNP.9633 SNP.9634 SNP.9635 SNP.9636 SNP.9637 SNP.9638 SNP.9639 SNP.9640 SNP.9641 SNP.9642 SNP.9643 SNP.9644 SNP.9645 SNP.9646 SNP.9647 SNP.9648 SNP.9649 SNP.9650 SNP.9651 SNP.9652 SNP.9653 SNP.9654 SNP.9655 SNP.9656 SNP.9657 SNP.9658 SNP.9659 SNP.9660 SNP.9661 SNP.9662 SNP.9663 SNP.9664 SNP.9665 SNP.9666 SNP.9667 SNP.9668 SNP.9669 SNP.9670 SNP.9671 SNP.9672 SNP.9673 SNP.9674 SNP.9675 SNP.9676 SNP.9677 SNP.9678 SNP.9679 SNP.9680 SNP.9681 SNP.9682 SNP.9683 SNP.9684 SNP.9685 SNP.9686 SNP.9687 SNP.9688 SNP.9689 SNP.9690 SNP.9691 SNP.9692 SNP.9693 SNP.9694 SNP.9695 SNP.9696 SNP.9697 SNP.9698 SNP.9699 SNP.9700 SNP.9701 SNP.9702 SNP.9703 SNP.9704 SNP.9705 SNP.9706 SNP.9707 SNP.9708 SNP.9709 SNP.9710 SNP.9711 SNP.9712 SNP.9713 SNP.9714 SNP.9715 SNP.9716 SNP.9717 SNP.9718 SNP.9719 SNP.9720 SNP.9721 SNP.9722 SNP.9723 SNP.9724 SNP.9725 SNP.9726 SNP.9727 SNP.9728 SNP.9729 SNP.9730 SNP.9731 SNP.9732 SNP.9733 SNP.9734 SNP.9735 SNP.9736 SNP.9737 SNP.9738 SNP.9739 SNP.9740 SNP.9741 SNP.9742 SNP.9743 SNP.9744 SNP.9745 SNP.9746 SNP.9747 SNP.9748 SNP.9749 SNP.9750 SNP.9751 SNP.9752 SNP.9753 SNP.9754 SNP.9755 SNP.9756 SNP.9757 SNP.9758 SNP.9759 SNP.9760 SNP.9761 SNP.9762 SNP.9763 SNP.9764 SNP.9765 SNP.9766 SNP.9767 SNP.9768 SNP.9769 SNP.9770 SNP.9771 SNP.9772 SNP.9773 SNP.9774 SNP.9775 SNP.9776 SNP.9777 SNP.9778 SNP.9779 SNP.9780 SNP.9781 SNP.9782 SNP.9783 SNP.9784 SNP.9785 SNP.9786 SNP.9787 SNP.9788 SNP.9789 SNP.9790 SNP.9791 SNP.9792 SNP.9793 SNP.9794 SNP.9795 SNP.9796 SNP.9797 SNP.9798 SNP.9799 SNP.9800 SNP.9801 SNP.9802 SNP.9803 SNP.9804 SNP.9805 SNP.9806 SNP.9807 SNP.9808 SNP.9809 SNP.9810 SNP.9811 SNP.9812 SNP.9813 SNP.9814 SNP.9815 SNP.9816 SNP.9817 SNP.9818 SNP.9819 SNP.9820 SNP.9821 SNP.9822 SNP.9823 SNP.9824 SNP.9825 SNP.9826 SNP.9827 SNP.9828 SNP.9829 SNP.9830 SNP.9831 SNP.9832 SNP.9833 SNP.9834 SNP.9835 SNP.9836 SNP.9837 SNP.9838 SNP.9839 SNP.9840 SNP.9841 SNP.9842 SNP.9843 SNP.9844 SNP.9845 SNP.9846 SNP.9847 SNP.9848 SNP.9849 SNP.9850 SNP.9851 SNP.9852 SNP.9853 SNP.9854 SNP.9855 SNP.9856 SNP.9857 SNP.9858 SNP.9859 SNP.9860 SNP.9861 SNP.9862 SNP.9863 SNP.9864 SNP.9865 SNP.9866 SNP.9867 SNP.9868 SNP.9869 SNP.9870 SNP.9871 SNP.9872 SNP.9873 SNP.9874 SNP.9875 SNP.9876 SNP.9877 SNP.9878 SNP.9879 SNP.9880 SNP.9881 SNP.9882 SNP.9883 SNP.9884 SNP.9885 SNP.9886 SNP.9887 SNP.9888 SNP.9889 SNP.9890 SNP.9891 SNP.9892 SNP.9893 SNP.9894 SNP.9895 SNP.9896 SNP.9897 SNP.9898 SNP.9899 SNP.9900 SNP.9901 SNP.9902 SNP.9903 SNP.9904 SNP.9905 SNP.9906 SNP.9907 SNP.9908 SNP.9909 SNP.9910 SNP.9911 SNP.9912 SNP.9913 SNP.9914 SNP.9915 SNP.9916 SNP.9917 SNP.9918 SNP.9919 SNP.9920 SNP.9921 SNP.9922 SNP.9923 SNP.9924 SNP.9925 SNP.9926 SNP.9927 SNP.9928 SNP.9929 SNP.9930 SNP.9931 SNP.9932 SNP.9933 SNP.9934 SNP.9935 SNP.9936 SNP.9937 SNP.9938 SNP.9939 SNP.9940 SNP.9941 SNP.9942 SNP.9943 SNP.9944 SNP.9945 SNP.9946 SNP.9947 SNP.9948 SNP.9949 SNP.9950 SNP.9951 SNP.9952 SNP.9953 SNP.9954 SNP.9955 SNP.9956 SNP.9957 SNP.9958 SNP.9959 SNP.9960 SNP.9961 SNP.9962 SNP.9963 SNP.9964 SNP.9965 SNP.9966 SNP.9967 SNP.9968 SNP.9969 SNP.9970 SNP.9971 SNP.9972 SNP.9973 SNP.9974 SNP.9975 SNP.9976 SNP.9977 SNP.9978 SNP.9979 SNP.9980 SNP.9981 SNP.9982 SNP.9983 SNP.9984 SNP.9985 SNP.9986 SNP.9987 SNP.9988 SNP.9989 SNP.9990 SNP.9991 SNP.9992 SNP.9993 SNP.9994 SNP.9995 SNP.9996 SNP.9997 SNP.9998 SNP.9999 SNP.10000 SNP.10001 SNP.10002 SNP.10003 SNP.10004 SNP.10005 SNP.10006 SNP.10007 SNP.10008 SNP.10009 SNP.10010 SNP.10011 SNP.10012 SNP.10013 SNP.10014 SNP.10015 SNP.10016 SNP.10017 SNP.10018 SNP.10019 SNP.10020 SNP.10021 SNP.10022 SNP.10023 SNP.10024 SNP.10025 SNP.10026 SNP.10027 SNP.10028 SNP.10029 SNP.10030 SNP.10031 SNP.10032 SNP.10033 SNP.10034 SNP.10035 SNP.10036 SNP.10037 SNP.10038 SNP.10039 SNP.10040 SNP.10041 SNP.10042 SNP.10043 SNP.10044 SNP.10045 SNP.10046 SNP.10047 SNP.10048 SNP.10049 SNP.10050 SNP.10051 SNP.10052 SNP.10053 SNP.10054 SNP.10055 SNP.10056 SNP.10057 SNP.10058 SNP.10059 SNP.10060 SNP.10061 SNP.10062 SNP.10063 SNP.10064 SNP.10065 SNP.10066 SNP.10067 SNP.10068 SNP.10069 SNP.10070 SNP.10071 SNP.10072 SNP.10073 SNP.10074 SNP.10075 SNP.10076 SNP.10077 SNP.10078 SNP.10079 SNP.10080 SNP.10081 SNP.10082 SNP.10083 SNP.10084 SNP.10085 SNP.10086 SNP.10087 SNP.10088 SNP.10089 SNP.10090 SNP.10091 SNP.10092 SNP.10093 SNP.10094 SNP.10095 SNP.10096 SNP.10097 SNP.10098 SNP.10099 SNP.10100 SNP.10101 SNP.10102 SNP.10103 SNP.10104 SNP.10105 SNP.10106 SNP.10107 SNP.10108 SNP.10109 SNP.10110 SNP.10111 SNP.10112 SNP.10113 SNP.10114 SNP.10115 SNP.10116 SNP.10117 SNP.10118 SNP.10119 SNP.10120 SNP.10121 SNP.10122 SNP.10123 SNP.10124 SNP.10125 SNP.10126 SNP.10127 SNP.10128 SNP.10129 SNP.10130 SNP.10131 SNP.10132 SNP.10133 SNP.10134 SNP.10135 SNP.10136 SNP.10137 SNP.10138 SNP.10139 SNP.10140 SNP.10141 SNP.10142 SNP.10143 SNP.10144 SNP.10145 SNP.10146 SNP.10147 SNP.10148 SNP.10149 SNP.10150 SNP.10151 SNP.10152 SNP.10153 SNP.10154 SNP.10155 SNP.10156 SNP.10157 SNP.10158 SNP.10159 SNP.10160 SNP.10161 SNP.10162 SNP.10163 SNP.10164 SNP.10165 SNP.10166 SNP.10167 SNP.10168 SNP.10169 SNP.10170 SNP.10171 SNP.10172 SNP.10173 SNP.10174 SNP.10175 SNP.10176 SNP.10177 SNP.10178 SNP.10179 SNP.10180 SNP.10181 SNP.10182 SNP.10183 SNP.10184 SNP.10185 SNP.10186 SNP.10187 SNP.10188 SNP.10189 SNP.10190 SNP.10191 SNP.10192 SNP.10193 SNP.10194 SNP.10195 SNP.10196 SNP.10197 SNP.10198 SNP.10199 SNP.10200 SNP.10201 SNP.10202 SNP.10203 SNP.10204 SNP.10205 SNP.10206 SNP.10207 SNP.10208 SNP.10209 SNP.10210 SNP.10211 SNP.10212 SNP.10213 SNP.10214 SNP.10215 SNP.10216 SNP.10217 SNP.10218 SNP.10219 SNP.10220 SNP.10221 SNP.10222 SNP.10223 SNP.10224 SNP.10225 SNP.10226 SNP.10227 SNP.10228 SNP.10229 SNP.10230 SNP.10231 SNP.10232 SNP.10233 SNP.10234 SNP.10235 SNP.10236 SNP.10237 SNP.10238 SNP.10239 SNP.10240 SNP.10241 SNP.10242 SNP.10243 SNP.10244 SNP.10245 SNP.10246 SNP.10247 SNP.10248 SNP.10249 SNP.10250 SNP.10251 SNP.10252 SNP.10253 SNP.10254 SNP.10255 SNP.10256 SNP.10257 SNP.10258 SNP.10259 SNP.10260 SNP.10261 SNP.10262 SNP.10263 SNP.10264 SNP.10265 SNP.10266 SNP.10267 SNP.10268 SNP.10269 SNP.10270 SNP.10271 SNP.10272 SNP.10273 SNP.10274 SNP.10275 SNP.10276 SNP.10277 SNP.10278 SNP.10279 SNP.10280 SNP.10281 SNP.10282 SNP.10283 SNP.10284 SNP.10285 SNP.10286 SNP.10287 SNP.10288 SNP.10289 SNP.10290 SNP.10291 SNP.10292 SNP.10293 SNP.10294 SNP.10295 SNP.10296 SNP.10297 SNP.10298 SNP.10299 SNP.10300 SNP.10301 SNP.10302 SNP.10303 SNP.10304 SNP.10305 SNP.10306 SNP.10307 SNP.10308 SNP.10309 SNP.10310 SNP.10311 SNP.10312 SNP.10313 SNP.10314 SNP.10315 SNP.10316 SNP.10317 SNP.10318 SNP.10319 SNP.10320 SNP.10321 SNP.10322 SNP.10323 SNP.10324 SNP.10325 SNP.10326 SNP.10327 SNP.10328 SNP.10329 SNP.10330 SNP.10331 SNP.10332 SNP.10333 SNP.10334 SNP.10335 SNP.10336 SNP.10337 SNP.10338 SNP.10339 SNP.10340 SNP.10341 SNP.10342 SNP.10343 SNP.10344 SNP.10345 SNP.10346 SNP.10347 SNP.10348 SNP.10349 SNP.10350 SNP.10351 SNP.10352 SNP.10353 SNP.10354 SNP.10355 SNP.10356 SNP.10357 SNP.10358 SNP.10359 SNP.10360 SNP.10361 SNP.10362 SNP.10363 SNP.10364 SNP.10365 SNP.10366 SNP.10367 SNP.10368 SNP.10369 SNP.10370 SNP.10371 SNP.10372 SNP.10373 SNP.10374 SNP.10375 SNP.10376 SNP.10377 SNP.10378 SNP.10379 SNP.10380 SNP.10381 SNP.10382 SNP.10383 SNP.10384 SNP.10385 SNP.10386 SNP.10387 SNP.10388 SNP.10389 SNP.10390 SNP.10391 SNP.10392 SNP.10393 SNP.10394 SNP.10395 SNP.10396 SNP.10397 SNP.10398 SNP.10399 SNP.10400 SNP.10401 SNP.10402 SNP.10403 SNP.10404 SNP.10405 SNP.10406 SNP.10407 SNP.10408 SNP.10409 SNP.10410 SNP.10411 SNP.10412 SNP.10413 SNP.10414 SNP.10415 SNP.10416 SNP.10417 SNP.10418 SNP.10419 SNP.10420 SNP.10421 SNP.10422 SNP.10423 SNP.10424 SNP.10425 SNP.10426 SNP.10427 SNP.10428 SNP.10429 SNP.10430 SNP.10431 SNP.10432 SNP.10433 SNP.10434 SNP.10435 SNP.10436 SNP.10437 SNP.10438 SNP.10439 SNP.10440 SNP.10441 SNP.10442 SNP.10443 SNP.10444 SNP.10445 SNP.10446 SNP.10447 SNP.10448 SNP.10449 SNP.10450 SNP.10451 SNP.10452 SNP.10453 SNP.10454 SNP.10455 SNP.10456 SNP.10457 SNP.10458 SNP.10459 SNP.10460 SNP.10461 SNP.10462 SNP.10463 SNP.10464 SNP.10465 SNP.10466 SNP.10467 SNP.10468 SNP.10469 SNP.10470 SNP.10471 SNP.10472 SNP.10473 SNP.10474 SNP.10475 SNP.10476 SNP.10477 SNP.10478 SNP.10479 SNP.10480 SNP.10481 SNP.10482 SNP.10483 SNP.10484 SNP.10485 SNP.10486 SNP.10487 SNP.10488 SNP.10489 SNP.10490 SNP.10491 SNP.10492 SNP.10493 SNP.10494 SNP.10495 SNP.10496 SNP.10497 SNP.10498 SNP.10499 SNP.10500 SNP.10501 SNP.10502 SNP.10503 SNP.10504 SNP.10505 SNP.10506 SNP.10507 SNP.10508 SNP.10509 SNP.10510 SNP.10511 SNP.10512 SNP.10513 SNP.10514 SNP.10515 SNP.10516 SNP.10517 SNP.10518 SNP.10519 SNP.10520 SNP.10521 SNP.10522 SNP.10523 SNP.10524 SNP.10525 SNP.10526 SNP.10527 SNP.10528 SNP.10529 SNP.10530 SNP.10531 SNP.10532 SNP.10533 SNP.10534 SNP.10535 SNP.10536 SNP.10537 SNP.10538 SNP.10539 SNP.10540 SNP.10541 SNP.10542 SNP.10543 SNP.10544 SNP.10545 SNP.10546 SNP.10547 SNP.10548 SNP.10549 SNP.10550 SNP.10551 SNP.10552 SNP.10553 SNP.10554 SNP.10555 SNP.10556 SNP.10557 SNP.10558 SNP.10559 SNP.10560 SNP.10561 SNP.10562 SNP.10563 SNP.10564 SNP.10565 SNP.10566 SNP.10567 SNP.10568 SNP.10569 SNP.10570 SNP.10571 SNP.10572 SNP.10573 SNP.10574 SNP.10575 SNP.10576 SNP.10577 SNP.10578 SNP.10579 SNP.10580 SNP.10581 SNP.10582 SNP.10583 SNP.10584 SNP.10585 SNP.10586 SNP.10587 SNP.10588 SNP.10589 SNP.10590 SNP.10591 SNP.10592 SNP.10593 SNP.10594 SNP.10595 SNP.10596 SNP.10597 SNP.10598 SNP.10599 SNP.10600 SNP.10601 SNP.10602 SNP.10603 SNP.10604 SNP.10605 SNP.10606 SNP.10607 SNP.10608 SNP.10609 SNP.10610 SNP.10611 SNP.10612 SNP.10613 SNP.10614 SNP.10615 SNP.10616 SNP.10617 SNP.10618 SNP.10619 SNP.10620 SNP.10621 SNP.10622 SNP.10623 SNP.10624 SNP.10625 SNP.10626 SNP.10627 SNP.10628 SNP.10629 SNP.10630 SNP.10631 SNP.10632 SNP.10633 SNP.10634 SNP.10635 SNP.10636 SNP.10637 SNP.10638 SNP.10639 SNP.10640 SNP.10641 SNP.10642 SNP.10643 SNP.10644 SNP.10645 SNP.10646 SNP.10647 SNP.10648 SNP.10649 SNP.10650 SNP.10651 SNP.10652 SNP.10653 SNP.10654 SNP.10655 SNP.10656 SNP.10657 SNP.10658 SNP.10659 SNP.10660 SNP.10661 SNP.10662 SNP.10663 SNP.10664 SNP.10665 SNP.10666 SNP.10667 SNP.10668 SNP.10669 SNP.10670 SNP.10671 SNP.10672 SNP.10673 SNP.10674 SNP.10675 SNP.10676 SNP.10677 SNP.10678 SNP.10679 SNP.10680 SNP.10681 SNP.10682 SNP.10683 SNP.10684 SNP.10685 SNP.10686 SNP.10687 SNP.10688 SNP.10689 SNP.10690 SNP.10691 SNP.10692 SNP.10693 SNP.10694 SNP.10695 SNP.10696 SNP.10697 SNP.10698 SNP.10699 SNP.10700 SNP.10701 SNP.10702 SNP.10703 SNP.10704 SNP.10705 SNP.10706 SNP.10707 SNP.10708 SNP.10709 SNP.10710 SNP.10711 SNP.10712 SNP.10713 SNP.10714 SNP.10715 SNP.10716 SNP.10717 SNP.10718 SNP.10719 SNP.10720 SNP.10721 SNP.10722 SNP.10723 SNP.10724 SNP.10725 SNP.10726 SNP.10727 SNP.10728 SNP.10729 SNP.10730 SNP.10731 SNP.10732 SNP.10733 SNP.10734 SNP.10735 SNP.10736 SNP.10737 SNP.10738 SNP.10739 SNP.10740 SNP.10741 SNP.10742 SNP.10743 SNP.10744 SNP.10745 SNP.10746 SNP.10747 SNP.10748 SNP.10749 SNP.10750 SNP.10751 SNP.10752 SNP.10753 SNP.10754 SNP.10755 SNP.10756 SNP.10757 SNP.10758 SNP.10759 SNP.10760 SNP.10761 SNP.10762 SNP.10763 SNP.10764 SNP.10765 SNP.10766 SNP.10767 SNP.10768 SNP.10769 SNP.10770 SNP.10771 SNP.10772 SNP.10773 SNP.10774 SNP.10775 SNP.10776 SNP.10777 SNP.10778 SNP.10779 SNP.10780 SNP.10781 SNP.10782 SNP.10783 SNP.10784 SNP.10785 SNP.10786 SNP.10787 SNP.10788 SNP.10789 SNP.10790 SNP.10791 SNP.10792 SNP.10793 SNP.10794 SNP.10795 SNP.10796 SNP.10797 SNP.10798 SNP.10799 SNP.10800 SNP.10801 SNP.10802 SNP.10803 SNP.10804 SNP.10805 SNP.10806 SNP.10807 SNP.10808 SNP.10809 SNP.10810 SNP.10811 SNP.10812 SNP.10813 SNP.10814 SNP.10815 SNP.10816 SNP.10817 SNP.10818 SNP.10819 SNP.10820 SNP.10821 SNP.10822 SNP.10823 SNP.10824 SNP.10825 SNP.10826 SNP.10827 SNP.10828 SNP.10829 SNP.10830 SNP.10831 SNP.10832 SNP.10833 SNP.10834 SNP.10835 SNP.10836 SNP.10837 SNP.10838 SNP.10839 SNP.10840 SNP.10841 SNP.10842 SNP.10843 SNP.10844 SNP.10845 SNP.10846 SNP.10847 SNP.10848 SNP.10849 SNP.10850 SNP.10851 SNP.10852 SNP.10853 SNP.10854 SNP.10855 SNP.10856 SNP.10857 SNP.10858 SNP.10859 SNP.10860 SNP.10861 SNP.10862 SNP.10863 SNP.10864 SNP.10865 SNP.10866 SNP.10867 SNP.10868 SNP.10869 SNP.10870 SNP.10871 SNP.10872 SNP.10873 SNP.10874 SNP.10875 SNP.10876 SNP.10877 SNP.10878 SNP.10879 SNP.10880 SNP.10881 SNP.10882 SNP.10883 SNP.10884 SNP.10885 SNP.10886 SNP.10887 SNP.10888 SNP.10889 SNP.10890 SNP.10891 SNP.10892 SNP.10893 SNP.10894 SNP.10895 SNP.10896 SNP.10897 SNP.10898 SNP.10899 SNP.10900 SNP.10901 SNP.10902 SNP.10903 SNP.10904 SNP.10905 SNP.10906 SNP.10907 SNP.10908 SNP.10909 SNP.10910 SNP.10911 SNP.10912 SNP.10913 SNP.10914 SNP.10915 SNP.10916 SNP.10917 SNP.10918 SNP.10919 SNP.10920 SNP.10921 SNP.10922 SNP.10923 SNP.10924 SNP.10925 SNP.10926 SNP.10927 SNP.10928 SNP.10929 SNP.10930 SNP.10931 SNP.10932 SNP.10933 SNP.10934 SNP.10935 SNP.10936 SNP.10937 SNP.10938 SNP.10939 SNP.10940 SNP.10941 SNP.10942 SNP.10943 SNP.10944 SNP.10945 SNP.10946 SNP.10947 SNP.10948 SNP.10949 SNP.10950 SNP.10951 SNP.10952 SNP.10953 SNP.10954 SNP.10955 SNP.10956 SNP.10957 SNP.10958 SNP.10959 SNP.10960 SNP.10961 SNP.10962 SNP.10963 SNP.10964 SNP.10965 SNP.10966 SNP.10967 SNP.10968 SNP.10969 SNP.10970 SNP.10971 SNP.10972 SNP.10973 SNP.10974 SNP.10975 SNP.10976 SNP.10977 SNP.10978 SNP.10979 SNP.10980 SNP.10981 SNP.10982 SNP.10983 SNP.10984 SNP.10985 SNP.10986 SNP.10987 SNP.10988 SNP.10989 SNP.10990 SNP.10991 SNP.10992 SNP.10993 SNP.10994 SNP.10995 SNP.10996 SNP.10997 SNP.10998 SNP.10999 SNP.11000 SNP.11001 SNP.11002 SNP.11003 SNP.11004 SNP.11005 SNP.11006 SNP.11007 SNP.11008 SNP.11009 SNP.11010 SNP.11011 SNP.11012 SNP.11013 SNP.11014 SNP.11015 SNP.11016 SNP.11017 SNP.11018 SNP.11019 SNP.11020 SNP.11021 SNP.11022 SNP.11023 SNP.11024 SNP.11025 SNP.11026 SNP.11027 SNP.11028 SNP.11029 SNP.11030 SNP.11031 SNP.11032 SNP.11033 SNP.11034 SNP.11035 SNP.11036 SNP.11037 SNP.11038 SNP.11039 SNP.11040 SNP.11041 SNP.11042 SNP.11043 SNP.11044 SNP.11045 SNP.11046 SNP.11047 SNP.11048 SNP.11049 SNP.11050 SNP.11051 SNP.11052 SNP.11053 SNP.11054 SNP.11055 SNP.11056 SNP.11057 SNP.11058 SNP.11059 SNP.11060 SNP.11061 SNP.11062 SNP.11063 SNP.11064 SNP.11065 SNP.11066 SNP.11067 SNP.11068 SNP.11069 SNP.11070 SNP.11071 SNP.11072 SNP.11073 SNP.11074 SNP.11075 SNP.11076 SNP.11077 SNP.11078 SNP.11079 SNP.11080 SNP.11081 SNP.11082 SNP.11083 SNP.11084 SNP.11085 SNP.11086 SNP.11087 SNP.11088 SNP.11089 SNP.11090 SNP.11091 SNP.11092 SNP.11093 SNP.11094 SNP.11095 SNP.11096 SNP.11097 SNP.11098 SNP.11099 SNP.11100 SNP.11101 SNP.11102 SNP.11103 SNP.11104 SNP.11105 SNP.11106 SNP.11107 SNP.11108 SNP.11109 SNP.11110 SNP.11111 SNP.11112 SNP.11113 SNP.11114 SNP.11115 SNP.11116 SNP.11117 SNP.11118 SNP.11119 SNP.11120 SNP.11121 SNP.11122 SNP.11123 SNP.11124 SNP.11125 SNP.11126 SNP.11127 SNP.11128 SNP.11129 SNP.11130 SNP.11131 SNP.11132 SNP.11133 SNP.11134 SNP.11135 SNP.11136 SNP.11137 SNP.11138 SNP.11139 SNP.11140 SNP.11141 SNP.11142 SNP.11143 SNP.11144 SNP.11145 SNP.11146 SNP.11147 SNP.11148 SNP.11149 SNP.11150 SNP.11151 SNP.11152 SNP.11153 SNP.11154 SNP.11155 SNP.11156 SNP.11157 SNP.11158 SNP.11159 SNP.11160 SNP.11161 SNP.11162 SNP.11163 SNP.11164 SNP.11165 SNP.11166 SNP.11167 SNP.11168 SNP.11169 SNP.11170 SNP.11171 SNP.11172 SNP.11173 SNP.11174 SNP.11175 SNP.11176 SNP.11177 SNP.11178 SNP.11179 SNP.11180 SNP.11181 SNP.11182 SNP.11183 SNP.11184 SNP.11185 SNP.11186 SNP.11187 SNP.11188 SNP.11189 SNP.11190 SNP.11191 SNP.11192 SNP.11193 SNP.11194 SNP.11195 SNP.11196 SNP.11197 SNP.11198 SNP.11199 SNP.11200 SNP.11201 SNP.11202 SNP.11203 SNP.11204 SNP.11205 SNP.11206 SNP.11207 SNP.11208 SNP.11209 SNP.11210 SNP.11211 SNP.11212 SNP.11213 SNP.11214 SNP.11215 SNP.11216 SNP.11217 SNP.11218 SNP.11219 SNP.11220 SNP.11221 SNP.11222 SNP.11223 SNP.11224 SNP.11225 SNP.11226 SNP.11227 SNP.11228 SNP.11229 SNP.11230 SNP.11231 SNP.11232 SNP.11233 SNP.11234 SNP.11235 SNP.11236 SNP.11237 SNP.11238 SNP.11239 SNP.11240 SNP.11241 SNP.11242 SNP.11243 SNP.11244 SNP.11245 SNP.11246 SNP.11247 SNP.11248 SNP.11249 SNP.11250 SNP.11251 SNP.11252 SNP.11253 SNP.11254 SNP.11255 SNP.11256 SNP.11257 SNP.11258 SNP.11259 SNP.11260 SNP.11261 SNP.11262 SNP.11263 SNP.11264 SNP.11265 SNP.11266 SNP.11267 SNP.11268 SNP.11269 SNP.11270 SNP.11271 SNP.11272 SNP.11273 SNP.11274 SNP.11275 SNP.11276 SNP.11277 SNP.11278 SNP.11279 SNP.11280 SNP.11281 SNP.11282 SNP.11283 SNP.11284 SNP.11285 SNP.11286 SNP.11287 SNP.11288 SNP.11289 SNP.11290 SNP.11291 SNP.11292 SNP.11293 SNP.11294 SNP.11295 SNP.11296 SNP.11297 SNP.11298 SNP.11299 SNP.11300 SNP.11301 SNP.11302 SNP.11303 SNP.11304 SNP.11305 SNP.11306 SNP.11307 SNP.11308 SNP.11309 SNP.11310 SNP.11311 SNP.11312 SNP.11313 SNP.11314 SNP.11315 SNP.11316 SNP.11317 SNP.11318 SNP.11319 SNP.11320 SNP.11321 SNP.11322 SNP.11323 SNP.11324 SNP.11325 SNP.11326 SNP.11327 SNP.11328 SNP.11329 SNP.11330 SNP.11331 SNP.11332 SNP.11333 SNP.11334 SNP.11335 SNP.11336 SNP.11337 SNP.11338 SNP.11339 SNP.11340 SNP.11341 SNP.11342 SNP.11343 SNP.11344 SNP.11345 SNP.11346 SNP.11347 SNP.11348 SNP.11349 SNP.11350 SNP.11351 SNP.11352 SNP.11353 SNP.11354 SNP.11355 SNP.11356 SNP.11357 SNP.11358 SNP.11359 SNP.11360 SNP.11361 SNP.11362 SNP.11363 SNP.11364 SNP.11365 SNP.11366 SNP.11367 SNP.11368 SNP.11369 SNP.11370 SNP.11371 SNP.11372 SNP.11373 SNP.11374 SNP.11375 SNP.11376 SNP.11377 SNP.11378 SNP.11379 SNP.11380 SNP.11381 SNP.11382 SNP.11383 SNP.11384 SNP.11385 SNP.11386 SNP.11387 SNP.11388 SNP.11389 SNP.11390 SNP.11391 SNP.11392 SNP.11393 SNP.11394 SNP.11395 SNP.11396 SNP.11397 SNP.11398 SNP.11399 SNP.11400 SNP.11401 SNP.11402 SNP.11403 SNP.11404 SNP.11405 SNP.11406 SNP.11407 SNP.11408 SNP.11409 SNP.11410 SNP.11411 SNP.11412 SNP.11413 SNP.11414 SNP.11415 SNP.11416 SNP.11417 SNP.11418 SNP.11419 SNP.11420 SNP.11421 SNP.11422 SNP.11423 SNP.11424 SNP.11425 SNP.11426 SNP.11427 SNP.11428 SNP.11429 SNP.11430 SNP.11431 SNP.11432 SNP.11433 SNP.11434 SNP.11435 SNP.11436 SNP.11437 SNP.11438 SNP.11439 SNP.11440 SNP.11441 SNP.11442 SNP.11443 SNP.11444 SNP.11445 SNP.11446 SNP.11447 SNP.11448 SNP.11449 SNP.11450 SNP.11451 SNP.11452 SNP.11453 SNP.11454 SNP.11455 SNP.11456 SNP.11457 SNP.11458 SNP.11459 SNP.11460 SNP.11461 SNP.11462 SNP.11463 SNP.11464 SNP.11465 SNP.11466 SNP.11467 SNP.11468 SNP.11469 SNP.11470 SNP.11471 SNP.11472 SNP.11473 SNP.11474 SNP.11475 SNP.11476 SNP.11477 SNP.11478 SNP.11479 SNP.11480 SNP.11481 SNP.11482 SNP.11483 SNP.11484 SNP.11485 SNP.11486 SNP.11487 SNP.11488 SNP.11489 SNP.11490 SNP.11491 SNP.11492 SNP.11493 SNP.11494 SNP.11495 SNP.11496 SNP.11497 SNP.11498 SNP.11499 SNP.11500 SNP.11501 SNP.11502 SNP.11503 SNP.11504 SNP.11505 SNP.11506 SNP.11507 SNP.11508 SNP.11509 SNP.11510 SNP.11511 SNP.11512 SNP.11513 SNP.11514 SNP.11515 SNP.11516 SNP.11517 SNP.11518 SNP.11519 SNP.11520 SNP.11521 SNP.11522 SNP.11523 SNP.11524 SNP.11525 SNP.11526 SNP.11527 SNP.11528 SNP.11529 SNP.11530 SNP.11531 SNP.11532 SNP.11533 SNP.11534 SNP.11535 SNP.11536 SNP.11537 SNP.11538 SNP.11539 SNP.11540 SNP.11541 SNP.11542 SNP.11543 SNP.11544 SNP.11545 SNP.11546 SNP.11547 SNP.11548 SNP.11549 SNP.11550 SNP.11551 SNP.11552 SNP.11553 SNP.11554 SNP.11555 SNP.11556 SNP.11557 SNP.11558 SNP.11559 SNP.11560 SNP.11561 SNP.11562 SNP.11563 SNP.11564 SNP.11565 SNP.11566 SNP.11567 SNP.11568 SNP.11569 SNP.11570 SNP.11571 SNP.11572 SNP.11573 SNP.11574 SNP.11575 SNP.11576 SNP.11577 SNP.11578 SNP.11579 SNP.11580 SNP.11581 SNP.11582 SNP.11583 SNP.11584 SNP.11585 SNP.11586 SNP.11587 SNP.11588 SNP.11589 SNP.11590 SNP.11591 SNP.11592 SNP.11593 SNP.11594 SNP.11595 SNP.11596 SNP.11597 SNP.11598 SNP.11599 SNP.11600 SNP.11601 SNP.11602 SNP.11603 SNP.11604 SNP.11605 SNP.11606 SNP.11607 SNP.11608 SNP.11609 SNP.11610 SNP.11611 SNP.11612 SNP.11613 SNP.11614 SNP.11615 SNP.11616 SNP.11617 SNP.11618 SNP.11619 SNP.11620 SNP.11621 SNP.11622 SNP.11623 SNP.11624 SNP.11625 SNP.11626 SNP.11627 SNP.11628 SNP.11629 SNP.11630 SNP.11631 SNP.11632 SNP.11633 SNP.11634 SNP.11635 SNP.11636 SNP.11637 SNP.11638 SNP.11639 SNP.11640 SNP.11641 SNP.11642 SNP.11643 SNP.11644 SNP.11645 SNP.11646 SNP.11647 SNP.11648 SNP.11649 SNP.11650 SNP.11651 SNP.11652 SNP.11653 SNP.11654 SNP.11655 SNP.11656 SNP.11657 SNP.11658 SNP.11659 SNP.11660 SNP.11661 SNP.11662 SNP.11663 SNP.11664 SNP.11665 SNP.11666 SNP.11667 SNP.11668 SNP.11669 SNP.11670 SNP.11671 SNP.11672 SNP.11673 SNP.11674 SNP.11675 SNP.11676 SNP.11677 SNP.11678 SNP.11679 SNP.11680 SNP.11681 SNP.11682 SNP.11683 SNP.11684 SNP.11685 SNP.11686 SNP.11687 SNP.11688 SNP.11689 SNP.11690 SNP.11691 SNP.11692 SNP.11693 SNP.11694 SNP.11695 SNP.11696 SNP.11697 SNP.11698 SNP.11699 SNP.11700 SNP.11701 SNP.11702 SNP.11703 SNP.11704 SNP.11705 SNP.11706 SNP.11707 SNP.11708 SNP.11709 SNP.11710 SNP.11711 SNP.11712 SNP.11713 SNP.11714 SNP.11715 SNP.11716 SNP.11717 SNP.11718 SNP.11719 SNP.11720 SNP.11721 SNP.11722 SNP.11723 SNP.11724 SNP.11725 SNP.11726 SNP.11727 SNP.11728 SNP.11729 SNP.11730 SNP.11731 SNP.11732 SNP.11733 SNP.11734 SNP.11735 SNP.11736 SNP.11737 SNP.11738 SNP.11739 SNP.11740 SNP.11741 SNP.11742 SNP.11743 SNP.11744 SNP.11745 SNP.11746 SNP.11747 SNP.11748 SNP.11749 SNP.11750 SNP.11751 SNP.11752 SNP.11753 SNP.11754 SNP.11755 SNP.11756 SNP.11757 SNP.11758 SNP.11759 SNP.11760 SNP.11761 SNP.11762 SNP.11763 SNP.11764 SNP.11765 SNP.11766 SNP.11767 SNP.11768 SNP.11769 SNP.11770 SNP.11771 SNP.11772 SNP.11773 SNP.11774 SNP.11775 SNP.11776 SNP.11777 SNP.11778 SNP.11779 SNP.11780 SNP.11781 SNP.11782 SNP.11783 SNP.11784 SNP.11785 SNP.11786 SNP.11787 SNP.11788 SNP.11789 SNP.11790 SNP.11791 SNP.11792 SNP.11793 SNP.11794 SNP.11795 SNP.11796 SNP.11797 SNP.11798 SNP.11799 SNP.11800 SNP.11801 SNP.11802 SNP.11803 SNP.11804 SNP.11805 SNP.11806 SNP.11807 SNP.11808 SNP.11809 SNP.11810 SNP.11811 SNP.11812 SNP.11813 SNP.11814 SNP.11815 SNP.11816 SNP.11817 SNP.11818 SNP.11819 SNP.11820 SNP.11821 SNP.11822 SNP.11823 SNP.11824 SNP.11825 SNP.11826 SNP.11827 SNP.11828 SNP.11829 SNP.11830 SNP.11831 SNP.11832 SNP.11833 SNP.11834 SNP.11835 SNP.11836 SNP.11837 SNP.11838 SNP.11839 SNP.11840 SNP.11841 SNP.11842 SNP.11843 SNP.11844 SNP.11845 SNP.11846 SNP.11847 SNP.11848 SNP.11849 SNP.11850 SNP.11851 SNP.11852 SNP.11853 SNP.11854 SNP.11855 SNP.11856 SNP.11857 SNP.11858
Genotype.1 -1 -1 -1 -1 -1 NA -1 NA 1 1 NA NA -1 -1 1 -1 -1 -1 -1 1 -1 -1 -1 -1 NA -1 -1 1 -1 -1 NA -1 1 -1 -1 -1 -1 NA -1 NA -1 -1 -1 1 1 -1 -1 1 1 NA NA -1 -1 -1 -1 -1 -1 -1 1 1 -1 -1 -1 NA -1 1 1 -1 -1 -1 -1 -1 -1 NA -1 -1 NA -1 NA -1 -1 1 -1 1 -1 1 1 -1 NA -1 -1 -1 -1 -1 -1 NA 1 -1 1 1 NA -1 -1 -1 -1 -1 1 1 -1 -1 -1 -1 -1 NA 1 NA -1 -1 1 -1 1 -1 -1 NA 1 1 1 -1 -1 -1 -1 1 -1 -1 1 -1 -1 -1 NA 1 -1 -1 -1 -1 1 -1 -1 -1 -1 -1 -1 -1 1 -1 -1 -1 -1 -1 -1 -1 -1 -1 1 1 1 -1 -1 -1 1 -1 -1 NA -1 1 -1 1 -1 NA -1 -1 -1 NA -1 -1 -1 1 -1 -1 -1 -1 -1 -1 -1 -1 -1 1 NA -1 -1 -1 -1 -1 NA -1 1 -1 -1 -1 -1 -1 -1 -1 NA 1 -1 -1 -1 1 -1 1 -1 -1 -1 -1 1 NA -1 1 1 1 1 NA -1 NA NA -1 -1 -1 -1 1 1 -1 -1 -1 NA NA NA -1 -1 -1 -1 -1 -1 -1 -1 -1 -1 -1 -1 1 -1 -1 1 NA NA 1 -1 NA 1 1 -1 -1 -1 -1 -1 -1 -1 -1 -1 -1 -1 -1 -1 1 NA NA -1 -1 1 1 -1 -1 -1 NA NA NA NA NA -1 -1 NA 1 NA NA NA NA -1 -1 -1 -1 1 1 NA NA -1 -1 1 1 1 -1 -1 -1 -1 -1 -1 -1 NA 1 1 -1 1 1 1 -1 -1 -1 -1 1 -1 -1 -1 -1 -1 -1 -1 -1 -1 -1 -1 -1 -1 1 -1 -1 1 -1 -1 -1 -1 -1 -1 1 -1 1 1 -1 -1 NA -1 -1 1 1 -1 -1 1 1 1 NA -1 1 NA -1 NA -1 -1 NA 1 -1 -1 -1 1 1 NA NA -1 -1 1 -1 -1 -1 -1 1 1 -1 1 1 -1 -1 -1 1 1 1 -1 -1 -1 -1 1 1 -1 -1 -1 -1 1 -1 1 NA -1 -1 -1 NA -1 1 1 -1 -1 1 -1 -1 -1 1 -1 -1 -1 -1 -1 1 1 -1 -1 -1 1 1 1 1 1 -1 1 -1 -1 -1 -1 -1 -1 -1 -1 1 1 -1 -1 -1 1 1 1 1 NA NA -1 -1 -1 -1 -1 -1 1 -1 -1 -1 1 -1 -1 -1 -1 -1 NA 1 -1 -1 NA 1 1 NA 1 1 1 1 1 -1 1 NA -1 1 1 -1 -1 -1 NA 1 1 -1 -1 1 -1 -1 -1 1 1 1 -1 -1 -1 NA -1 NA NA -1 -1 -1 -1 -1 -1 -1 -1 -1 -1 -1 1 -1 1 1 1 1 -1 -1 -1 1 -1 -1 1 -1 -1 -1 1 -1 1 -1 -1 1 1 NA NA 1 1 1 -1 -1 -1 -1 NA -1 -1 -1 NA NA -1 -1 NA -1 -1 -1 -1 NA -1 -1 NA NA -1 NA -1 1 -1 -1 1 -1 -1 1 -1 -1 1 -1 -1 NA NA -1 -1 -1 1 NA 1 -1 -1 -1 NA -1 -1 NA 1 NA -1 -1 -1 NA -1 -1 -1 NA NA -1 -1 -1 -1 -1 -1 -1 -1 -1 NA -1 1 1 -1 NA -1 -1 -1 1 1 -1 -1 -1 -1 -1 -1 -1 -1 -1 -1 -1 -1 1 -1 -1 -1 -1 -1 -1 1 -1 -1 -1 -1 -1 -1 -1 -1 -1 -1 1 -1 1 -1 NA -1 NA -1 -1 -1 1 -1 -1 1 -1 -1 -1 1 -1 NA -1 -1 NA -1 -1 1 -1 1 1 NA 1 -1 -1 -1 1 -1 1 -1 -1 1 1 NA -1 NA 1 1 1 -1 -1 -1 1 -1 -1 -1 -1 1 -1 1 -1 -1 1 1 -1 -1 -1 -1 1 -1 -1 -1 -1 1 1 1 -1 -1 NA -1 NA -1 -1 -1 1 1 1 -1 -1 1 1 1 -1 -1 -1 1 -1 1 NA -1 -1 NA -1 -1 -1 1 1 1 -1 NA -1 NA -1 -1 -1 -1 1 -1 -1 -1 -1 -1 NA -1 1 -1 1 -1 -1 -1 -1 1 -1 -1 NA NA -1 -1 -1 -1 1 NA -1 -1 1 -1 -1 -1 -1 -1 -1 -1 -1 -1 1 1 -1 1 1 -1 -1 NA -1 -1 -1 NA -1 NA 1 -1 -1 1 1 1 1 1 -1 -1 -1 1 1 1 -1 -1 -1 -1 -1 -1 -1 -1 -1 -1 1 NA -1 -1 NA NA 1 -1 -1 -1 -1 -1 1 1 1 -1 NA -1 1 1 -1 1 -1 -1 NA NA -1 -1 -1 -1 -1 -1 -1 -1 NA NA 1 NA 1 1 1 1 1 -1 -1 1 -1 1 -1 -1 -1 -1 -1 -1 -1 -1 -1 -1 -1 1 1 1 1 -1 -1 -1 -1 NA NA NA -1 -1 -1 NA NA -1 1 1 1 -1 -1 1 -1 -1 NA 1 -1 -1 -1 -1 1 NA -1 -1 1 1 -1 1 -1 -1 -1 -1 -1 NA NA 1 -1 -1 1 1 -1 -1 -1 -1 -1 -1 -1 1 -1 -1 -1 1 NA -1 1 -1 -1 -1 -1 -1 1 NA -1 -1 1 NA -1 -1 -1 NA -1 -1 -1 1 -1 1 1 -1 -1 NA 1 1 -1 -1 -1 -1 -1 -1 -1 -1 NA NA NA 1 -1 NA -1 -1 1 -1 -1 1 1 -1 -1 NA -1 -1 -1 1 1 -1 NA NA NA -1 -1 NA 1 NA -1 -1 -1 -1 NA -1 -1 -1 -1 1 -1 -1 -1 -1 -1 1 1 -1 -1 -1 NA -1 NA NA NA NA -1 -1 -1 -1 -1 -1 1 -1 1 -1 1 -1 1 -1 1 -1 -1 1 1 1 -1 -1 -1 1 1 -1 -1 -1 NA -1 -1 -1 NA -1 -1 1 -1 -1 -1 -1 -1 -1 -1 -1 1 -1 1 -1 -1 1 1 1 1 1 -1 -1 1 1 -1 -1 1 NA 1 1 1 1 -1 -1 -1 -1 NA NA 1 -1 1 -1 -1 NA -1 -1 -1 -1 -1 -1 -1 -1 -1 1 1 1 1 1 NA -1 -1 -1 -1 NA NA -1 NA NA -1 -1 -1 -1 -1 -1 -1 -1 -1 -1 -1 -1 1 NA -1 -1 1 -1 1 -1 1 -1 NA -1 -1 -1 -1 1 -1 1 -1 -1 -1 NA NA -1 -1 -1 -1 -1 -1 1 -1 -1 1 1 -1 -1 -1 -1 1 -1 1 -1 -1 1 1 -1 -1 NA -1 1 -1 -1 -1 -1 -1 NA 1 NA 1 1 -1 -1 -1 -1 1 1 NA NA -1 -1 -1 1 1 -1 1 -1 1 -1 1 NA -1 -1 1 1 1 -1 NA -1 -1 -1 -1 -1 -1 -1 1 -1 -1 1 -1 -1 NA -1 1 -1 -1 -1 -1 NA NA NA -1 -1 -1 -1 -1 -1 NA -1 1 -1 -1 -1 -1 -1 -1 -1 NA NA NA -1 1 1 NA 1 -1 1 -1 -1 -1 1 1 -1 -1 -1 -1 1 -1 -1 -1 -1 -1 -1 -1 1 1 -1 1 -1 -1 1 -1 1 NA 1 NA -1 -1 NA 1 1 -1 -1 -1 -1 -1 -1 1 1 -1 NA -1 1 1 -1 1 -1 -1 1 -1 -1 NA -1 NA NA NA -1 -1 1 NA 1 NA NA -1 -1 1 NA NA -1 -1 NA 1 -1 1 1 -1 -1 -1 -1 NA NA 1 -1 -1 -1 -1 -1 -1 -1 -1 -1 -1 -1 1 NA 1 1 1 -1 NA -1 -1 -1 -1 -1 1 1 1 1 -1 -1 -1 -1 -1 -1 -1 -1 1 -1 -1 -1 NA -1 NA -1 1 -1 -1 NA -1 -1 -1 NA -1 -1 -1 -1 -1 -1 -1 NA NA -1 NA 1 -1 -1 1 1 NA -1 -1 -1 1 -1 -1 -1 1 -1 -1 -1 -1 -1 -1 -1 -1 -1 -1 -1 -1 -1 -1 1 1 -1 -1 1 -1 -1 -1 -1 -1 1 -1 NA NA NA -1 -1 -1 -1 1 -1 -1 -1 -1 -1 NA -1 NA -1 -1 1 1 NA -1 1 1 NA NA NA -1 1 1 -1 1 -1 -1 1 -1 -1 -1 1 1 -1 -1 NA NA -1 -1 -1 1 -1 -1 1 -1 -1 -1 -1 NA -1 1 -1 NA 1 NA NA NA -1 1 -1 -1 -1 -1 -1 -1 1 -1 -1 -1 1 NA 1 -1 -1 -1 1 -1 -1 1 -1 1 1 -1 -1 -1 -1 -1 -1 -1 -1 1 -1 -1 -1 1 -1 -1 -1 -1 -1 -1 -1 1 NA NA NA NA NA -1 1 1 -1 -1 -1 NA -1 NA NA 1 1 1 NA 1 -1 -1 1 NA -1 1 -1 -1 -1 -1 -1 1 NA 1 -1 -1 1 1 -1 -1 1 -1 -1 1 -1 -1 -1 NA -1 -1 -1 -1 -1 1 1 1 1 1 1 -1 1 1 -1 -1 -1 1 -1 1 1 -1 -1 -1 -1 -1 -1 -1 -1 -1 -1 1 -1 -1 -1 -1 1 -1 1 -1 NA NA NA NA -1 1 -1 -1 1 1 -1 NA 1 1 -1 1 -1 -1 -1 -1 -1 NA -1 NA -1 1 1 1 -1 -1 -1 -1 -1 -1 1 1 1 -1 -1 -1 1 -1 -1 -1 1 -1 NA 1 -1 1 1 -1 1 -1 -1 NA -1 1 -1 -1 -1 1 1 1 -1 -1 -1 -1 -1 -1 1 -1 -1 -1 -1 -1 -1 -1 -1 NA 1 1 -1 1 -1 1 -1 -1 NA NA -1 -1 1 -1 -1 -1 -1 -1 NA 1 1 1 -1 -1 -1 -1 -1 NA NA NA -1 -1 NA -1 -1 -1 -1 -1 -1 -1 -1 NA 1 -1 -1 -1 -1 -1 -1 1 1 1 -1 1 -1 -1 -1 1 1 -1 1 -1 NA -1 -1 -1 -1 -1 -1 -1 -1 -1 -1 -1 -1 -1 -1 -1 1 NA -1 -1 NA NA NA NA -1 -1 -1 -1 -1 NA -1 -1 -1 NA -1 -1 -1 -1 1 NA -1 -1 1 1 -1 -1 -1 -1 1 -1 -1 -1 NA -1 NA -1 -1 -1 1 NA NA -1 -1 -1 1 NA 1 1 NA -1 -1 -1 NA -1 1 1 -1 -1 -1 -1 1 1 -1 -1 1 -1 -1 -1 1 NA 1 -1 1 -1 -1 -1 -1 -1 -1 -1 -1 1 1 -1 -1 NA NA -1 -1 -1 -1 -1 -1 -1 -1 NA 1 1 -1 -1 -1 -1 NA 1 -1 -1 -1 -1 -1 1 NA NA -1 1 1 -1 -1 -1 -1 -1 NA NA 1 1 -1 -1 -1 -1 1 1 -1 -1 -1 -1 -1 1 1 -1 -1 -1 -1 1 1 1 1 -1 1 1 -1 -1 -1 -1 -1 -1 NA NA NA NA -1 -1 -1 -1 1 1 NA -1 -1 1 -1 -1 -1 1 1 -1 NA -1 -1 -1 1 1 1 -1 -1 -1 -1 1 NA NA 1 -1 -1 -1 1 NA 1 1 -1 1 NA 1 1 -1 -1 1 1 -1 -1 1 -1 -1 1 -1 -1 -1 -1 -1 -1 1 -1 -1 -1 1 -1 -1 -1 -1 -1 -1 -1 1 -1 -1 -1 -1 NA 1 1 1 -1 -1 1 -1 1 NA NA NA NA -1 1 1 -1 -1 -1 -1 -1 -1 -1 -1 NA NA -1 -1 -1 -1 -1 -1 -1 NA -1 -1 NA NA -1 -1 -1 -1 NA -1 -1 -1 NA -1 -1 1 1 -1 -1 -1 1 -1 -1 -1 1 1 -1 -1 1 1 -1 -1 1 1 -1 -1 NA -1 NA NA -1 1 -1 -1 -1 NA 1 -1 1 -1 -1 -1 -1 -1 -1 -1 -1 1 NA NA NA 1 -1 -1 -1 1 1 -1 1 -1 1 1 1 -1 -1 1 1 1 -1 NA 1 NA NA -1 -1 -1 -1 1 -1 1 -1 1 -1 1 1 1 1 1 -1 1 1 1 1 1 1 -1 -1 -1 -1 -1 -1 -1 1 -1 1 1 1 -1 1 -1 NA -1 -1 -1 1 1 -1 -1 1 NA NA NA 1 -1 -1 NA -1 1 NA 1 1 1 NA NA 1 -1 1 -1 NA NA -1 -1 -1 -1 -1 -1 -1 -1 NA NA -1 NA -1 -1 -1 -1 NA 1 -1 1 -1 -1 -1 NA 1 -1 -1 -1 -1 -1 1 -1 NA NA -1 1 -1 NA -1 1 -1 -1 -1 -1 -1 -1 -1 -1 -1 -1 NA NA -1 -1 -1 -1 NA -1 1 -1 -1 -1 -1 NA -1 -1 -1 -1 -1 -1 NA NA NA NA NA NA 1 NA -1 1 1 -1 1 -1 -1 -1 -1 -1 1 1 -1 -1 -1 -1 1 -1 -1 -1 -1 -1 -1 -1 -1 1 -1 -1 -1 -1 -1 -1 -1 -1 -1 -1 1 NA 1 NA -1 -1 1 -1 -1 -1 -1 -1 1 1 -1 -1 1 -1 -1 NA -1 -1 -1 1 -1 -1 -1 -1 -1 -1 1 1 1 -1 -1 -1 -1 1 1 -1 NA 1 NA 1 -1 NA -1 1 1 1 -1 -1 -1 -1 NA 1 1 -1 -1 -1 1 1 -1 1 -1 -1 -1 1 NA NA -1 -1 -1 NA NA 1 -1 -1 1 -1 1 -1 1 1 -1 1 1 -1 -1 -1 1 -1 -1 -1 NA 1 -1 1 -1 1 -1 -1 -1 -1 1 -1 -1 -1 NA NA NA NA NA NA -1 -1 1 1 1 -1 -1 -1 -1 -1 1 -1 -1 -1 -1 -1 1 -1 NA NA -1 NA NA 1 -1 -1 -1 NA 1 1 1 1 1 -1 -1 -1 -1 -1 1 1 -1 -1 -1 -1 -1 1 1 1 NA 1 -1 -1 -1 -1 NA NA -1 1 -1 -1 1 -1 -1 1 -1 -1 -1 -1 1 1 -1 -1 -1 -1 1 -1 -1 1 -1 -1 -1 NA -1 -1 NA NA -1 -1 NA -1 NA 1 -1 NA NA -1 -1 1 1 -1 1 1 1 NA -1 1 1 -1 -1 -1 1 -1 NA -1 -1 -1 -1 -1 NA -1 -1 -1 -1 -1 -1 -1 -1 -1 NA NA -1 NA -1 -1 -1 -1 -1 -1 -1 -1 -1 -1 1 1 NA -1 1 -1 -1 1 1 1 NA -1 -1 NA -1 -1 -1 -1 -1 1 1 -1 -1 -1 -1 -1 -1 1 -1 -1 -1 -1 NA NA -1 -1 1 -1 -1 -1 -1 NA NA -1 NA -1 -1 NA NA 1 1 1 NA -1 1 1 -1 1 1 1 -1 -1 1 1 1 1 -1 -1 NA -1 -1 -1 -1 -1 -1 -1 -1 NA NA -1 NA NA -1 -1 -1 -1 -1 -1 NA NA NA NA -1 NA -1 -1 -1 -1 -1 -1 -1 -1 -1 -1 -1 1 1 NA 1 1 1 NA 1 -1 -1 NA 1 -1 -1 1 NA -1 -1 -1 -1 NA NA 1 -1 -1 1 -1 1 -1 -1 -1 -1 -1 NA -1 -1 1 1 -1 1 NA -1 -1 NA NA -1 -1 -1 -1 -1 -1 -1 -1 -1 -1 -1 1 -1 -1 1 -1 1 NA -1 -1 NA -1 NA -1 -1 -1 -1 -1 1 1 1 -1 1 -1 -1 -1 1 -1 -1 -1 -1 -1 -1 -1 NA -1 -1 NA -1 -1 -1 -1 1 NA -1 -1 -1 1 -1 -1 -1 -1 -1 1 1 -1 -1 -1 -1 -1 -1 -1 1 -1 -1 -1 -1 -1 -1 NA NA -1 NA -1 -1 -1 -1 1 NA NA 1 -1 -1 -1 -1 -1 1 NA NA 1 -1 -1 -1 -1 -1 1 -1 -1 -1 -1 -1 NA -1 -1 1 -1 -1 -1 -1 NA -1 1 -1 -1 -1 -1 -1 1 -1 -1 -1 -1 -1 1 -1 -1 NA -1 -1 -1 -1 NA -1 -1 -1 -1 -1 -1 -1 1 1 -1 NA NA NA -1 1 -1 -1 -1 NA 1 -1 -1 -1 -1 -1 -1 -1 1 NA NA -1 1 NA NA 1 NA -1 -1 -1 NA NA 1 1 NA -1 NA 1 1 -1 NA -1 NA NA NA -1 NA NA NA -1 NA -1 -1 -1 NA -1 -1 -1 -1 -1 -1 -1 -1 -1 -1 -1 -1 -1 -1 -1 1 -1 -1 -1 1 -1 1 1 1 -1 NA -1 -1 1 -1 -1 -1 1 1 NA NA NA -1 1 1 -1 -1 -1 -1 1 1 1 -1 -1 -1 -1 -1 -1 -1 -1 -1 -1 1 -1 -1 NA -1 -1 1 -1 1 1 1 -1 -1 1 NA -1 -1 -1 1 NA NA 1 -1 -1 -1 -1 1 1 -1 -1 -1 -1 -1 NA 1 -1 1 1 -1 -1 -1 -1 -1 -1 -1 -1 -1 -1 -1 -1 -1 -1 -1 -1 -1 -1 -1 -1 -1 NA -1 -1 -1 -1 -1 -1 NA -1 NA -1 -1 -1 -1 1 NA NA -1 -1 -1 -1 -1 1 NA 1 NA NA -1 NA -1 -1 -1 -1 -1 -1 -1 -1 -1 1 1 NA -1 -1 -1 -1 -1 NA -1 -1 -1 -1 -1 -1 -1 -1 -1 -1 -1 1 NA -1 -1 NA NA NA NA NA -1 -1 -1 -1 -1 -1 -1 -1 -1 -1 -1 1 1 -1 -1 1 -1 NA NA -1 -1 NA -1 NA -1 -1 -1 -1 -1 1 -1 -1 1 -1 -1 -1 1 -1 NA NA NA -1 1 -1 -1 -1 -1 1 NA -1 1 1 -1 1 1 1 1 -1 -1 NA -1 -1 1 NA NA NA NA 1 -1 -1 -1 -1 -1 NA -1 -1 -1 -1 1 1 1 1 -1 1 1 -1 1 NA -1 NA -1 -1 1 1 -1 -1 -1 1 1 1 -1 NA NA -1 -1 -1 -1 -1 -1 -1 -1 1 1 1 -1 -1 -1 -1 -1 -1 NA -1 -1 -1 -1 NA -1 -1 -1 -1 NA NA -1 -1 NA NA 1 NA -1 -1 1 -1 -1 NA -1 -1 -1 1 1 1 -1 -1 -1 1 -1 1 -1 -1 NA 1 1 NA -1 -1 -1 -1 -1 -1 1 1 1 -1 -1 -1 -1 1 -1 -1 -1 1 -1 -1 -1 1 1 -1 -1 -1 -1 -1 -1 -1 -1 -1 1 1 1 1 -1 NA -1 1 NA 1 -1 -1 -1 -1 -1 NA -1 NA -1 -1 1 -1 -1 -1 -1 -1 1 -1 -1 1 1 -1 1 -1 -1 -1 NA -1 -1 -1 -1 -1 -1 1 1 1 -1 -1 -1 -1 -1 1 -1 NA 1 -1 -1 1 -1 -1 -1 1 1 -1 -1 -1 1 1 1 NA NA -1 -1 NA -1 -1 1 -1 -1 -1 -1 -1 -1 1 1 -1 -1 -1 -1 -1 -1 -1 -1 -1 -1 -1 -1 -1 1 -1 -1 1 -1 -1 NA -1 -1 NA -1 1 1 NA -1 -1 -1 1 1 1 1 -1 NA -1 -1 -1 1 -1 -1 -1 1 -1 -1 -1 -1 -1 -1 1 -1 -1 -1 1 -1 1 -1 -1 1 -1 -1 1 1 1 -1 -1 1 NA -1 -1 -1 1 NA NA -1 1 -1 -1 -1 1 -1 1 -1 1 -1 NA -1 -1 -1 -1 -1 1 1 1 -1 NA 1 1 -1 -1 -1 -1 -1 -1 -1 1 -1 NA -1 NA -1 NA NA -1 -1 NA -1 -1 -1 -1 -1 -1 -1 1 1 -1 1 1 1 1 -1 -1 -1 1 -1 NA -1 -1 -1 -1 -1 1 -1 NA -1 -1 -1 -1 -1 -1 1 1 -1 -1 -1 -1 -1 -1 NA -1 -1 -1 NA -1 -1 -1 -1 -1 NA -1 -1 -1 -1 -1 -1 -1 1 -1 NA -1 1 NA 1 -1 NA -1 -1 -1 1 -1 -1 1 1 -1 -1 -1 -1 -1 NA 1 1 1 -1 -1 NA NA -1 NA -1 -1 1 -1 1 -1 1 -1 1 1 -1 -1 NA -1 -1 -1 NA -1 -1 -1 -1 -1 -1 -1 1 -1 -1 -1 -1 -1 -1 NA -1 1 1 NA 1 1 NA NA 1 -1 -1 -1 1 1 NA -1 -1 -1 1 NA 1 1 -1 1 1 -1 -1 NA -1 -1 -1 -1 -1 -1 1 1 -1 -1 NA -1 -1 1 1 -1 1 -1 -1 1 -1 -1 -1 -1 -1 NA NA -1 NA -1 1 -1 1 -1 1 -1 -1 1 -1 -1 1 1 -1 NA NA 1 -1 NA -1 -1 1 1 -1 1 -1 1 -1 -1 -1 1 -1 -1 -1 -1 -1 1 1 -1 -1 -1 -1 NA -1 -1 NA NA 1 NA -1 NA 1 NA 1 NA NA -1 -1 1 -1 -1 -1 1 -1 -1 NA -1 NA NA -1 -1 -1 -1 -1 -1 1 -1 -1 NA -1 1 -1 1 1 1 -1 -1 1 1 NA -1 NA NA -1 1 -1 -1 -1 -1 1 1 -1 1 1 1 -1 -1 -1 1 -1 -1 -1 -1 -1 -1 -1 -1 -1 -1 1 1 -1 1 1 -1 -1 NA 1 1 -1 -1 -1 -1 -1 -1 -1 -1 -1 -1 1 1 -1 1 1 NA -1 -1 -1 1 -1 -1 -1 NA -1 -1 -1 -1 1 NA -1 -1 1 NA -1 -1 -1 -1 -1 1 NA -1 -1 -1 -1 -1 NA -1 -1 1 1 -1 -1 -1 1 -1 -1 1 1 -1 -1 -1 -1 -1 NA -1 -1 -1 -1 -1 -1 -1 -1 -1 -1 NA -1 1 -1 -1 -1 -1 NA NA NA -1 -1 1 -1 -1 -1 -1 -1 -1 1 -1 NA 1 -1 -1 -1 1 -1 -1 -1 -1 -1 -1 NA NA 1 1 1 -1 -1 -1 -1 -1 -1 -1 -1 -1 1 1 -1 NA NA -1 -1 1 -1 -1 -1 -1 -1 -1 NA -1 -1 1 1 1 1 -1 -1 -1 -1 -1 -1 -1 -1 NA -1 NA -1 -1 -1 1 1 -1 -1 1 -1 -1 -1 1 -1 -1 -1 -1 -1 1 -1 -1 -1 NA -1 -1 -1 -1 -1 -1 -1 -1 -1 -1 1 1 -1 NA NA 1 1 1 NA NA NA -1 1 1 1 NA -1 NA NA NA -1 1 -1 -1 1 1 -1 -1 -1 -1 -1 -1 -1 1 -1 -1 -1 -1 -1 -1 -1 -1 -1 -1 -1 -1 -1 1 -1 -1 NA 1 1 1 -1 1 -1 -1 -1 NA -1 -1 -1 -1 1 -1 -1 1 -1 -1 -1 -1 -1 NA -1 -1 -1 -1 -1 -1 -1 -1 1 1 -1 -1 NA 1 -1 -1 -1 -1 NA 1 NA NA 1 -1 NA -1 1 NA -1 -1 -1 NA NA NA -1 -1 -1 -1 -1 -1 1 -1 -1 -1 1 1 1 -1 NA NA 1 1 1 1 NA 1 -1 NA 1 1 NA -1 -1 -1 -1 -1 -1 NA NA 1 -1 1 NA 1 -1 -1 -1 -1 -1 1 -1 NA NA -1 -1 -1 -1 -1 -1 1 -1 1 NA NA 1 -1 -1 -1 1 -1 -1 -1 -1 -1 NA -1 1 -1 -1 -1 1 -1 -1 -1 -1 -1 -1 -1 -1 1 1 1 1 NA -1 -1 NA NA NA -1 1 -1 -1 -1 -1 -1 -1 1 -1 -1 1 -1 -1 -1 -1 -1 -1 -1 1 1 -1 -1 1 1 1 1 1 1 -1 1 1 -1 -1 -1 -1 1 1 1 1 1 -1 1 1 -1 -1 -1 -1 -1 -1 NA -1 -1 -1 -1 1 -1 -1 -1 1 1 NA 1 1 -1 1 1 -1 -1 -1 -1 -1 -1 -1 1 1 -1 -1 -1 -1 1 1 -1 1 1 -1 -1 -1 -1 -1 -1 -1 -1 -1 -1 -1 NA NA 1 -1 NA -1 1 -1 1 -1 1 1 1 -1 -1 -1 -1 NA 1 -1 -1 1 -1 -1 -1 -1 NA -1 NA NA -1 -1 -1 NA NA -1 -1 1 -1 1 1 1 -1 NA -1 -1 -1 1 NA 1 -1 NA -1 -1 NA -1 -1 -1 1 -1 -1 -1 1 1 1 -1 -1 1 -1 NA -1 -1 -1 NA NA 1 1 -1 -1 -1 -1 -1 -1 -1 -1 1 -1 -1 -1 -1 1 1 1 -1 -1 -1 -1 1 1 -1 1 -1 -1 -1 1 -1 -1 -1 -1 -1 1 -1 -1 -1 1 -1 -1 -1 -1 -1 1 -1 -1 -1 1 -1 NA NA -1 NA -1 -1 NA 1 -1 -1 NA -1 NA NA -1 -1 -1 -1 NA -1 -1 1 -1 -1 1 -1 -1 -1 -1 -1 1 NA -1 -1 NA 1 -1 1 NA NA 1 1 -1 -1 -1 -1 -1 -1 -1 1 -1 -1 -1 1 -1 -1 -1 -1 NA NA -1 -1 -1 -1 -1 -1 -1 -1 -1 -1 -1 -1 -1 -1 1 -1 1 1 -1 1 NA -1 1 -1 -1 -1 1 1 -1 NA -1 1 1 -1 1 1 -1 -1 -1 -1 -1 -1 -1 -1 -1 -1 1 1 -1 -1 -1 -1 -1 1 1 1 -1 -1 1 -1 1 1 -1 -1 -1 -1 -1 -1 -1 NA -1 NA NA 1 -1 -1 -1 1 -1 -1 -1 -1 1 1 -1 -1 1 -1 1 -1 NA -1 -1 -1 -1 -1 NA 1 NA -1 -1 -1 NA -1 1 NA 1 1 NA -1 -1 1 -1 1 1 NA -1 -1 1 1 -1 1 1 -1 -1 -1 1 -1 -1 -1 -1 -1 1 1 1 -1 -1 -1 -1 -1 -1 -1 1 -1 -1 -1 -1 1 1 1 -1 -1 -1 -1 -1 -1 1 -1 -1 -1 NA -1 1 1 NA NA -1 1 -1 NA 1 -1 -1 -1 -1 -1 -1 -1 NA NA 1 1 -1 NA -1 -1 -1 -1 -1 -1 -1 -1 -1 -1 -1 -1 1 -1 -1 -1 -1 -1 -1 -1 1 1 1 1 1 1 -1 1 1 1 1 -1 -1 -1 -1 -1 1 -1 -1 -1 -1 -1 -1 -1 -1 -1 1 1 -1 -1 -1 -1 -1 1 -1 1 1 1 -1 -1 -1 -1 1 1 -1 -1 -1 -1 -1 -1 -1 -1 -1 -1 -1 -1 -1 -1 -1 -1 -1 1 NA -1 -1 -1 NA -1 -1 -1 -1 -1 -1 -1 -1 1 1 -1 -1 1 -1 -1 1 NA 1 1 -1 -1 -1 NA 1 -1 -1 -1 -1 -1 -1 -1 -1 1 -1 NA NA -1 -1 -1 -1 1 1 1 1 -1 -1 -1 NA -1 -1 -1 -1 1 -1 1 1 -1 -1 -1 -1 -1 -1 -1 -1 -1 -1 -1 -1 -1 -1 1 1 1 -1 1 NA -1 -1 -1 -1 -1 -1 1 -1 -1 -1 NA NA 1 -1 -1 -1 -1 -1 -1 1 1 -1 -1 -1 -1 -1 -1 1 1 -1 -1 1 1 NA -1 1 -1 -1 1 -1 -1 -1 -1 NA -1 -1 -1 -1 -1 -1 1 -1 -1 -1 -1 -1 1 -1 -1 NA NA NA NA -1 NA NA NA -1 -1 -1 -1 -1 -1 -1 -1 1 1 1 NA NA NA NA 1 -1 -1 1 -1 1 1 -1 -1 -1 -1 -1 -1 -1 -1 -1 NA NA -1 -1 1 1 1 -1 -1 -1 NA NA NA 1 -1 1 1 1 1 -1 1 NA -1 -1 -1 1 -1 -1 -1 1 -1 NA NA NA -1 1 -1 -1 1 NA -1 -1 -1 -1 -1 -1 -1 NA NA 1 1 -1 1 -1 -1 -1 1 -1 -1 NA NA -1 1 -1 1 -1 -1 NA NA -1 1 -1 -1 -1 -1 NA -1 -1 NA NA -1 -1 -1 -1 1 1 -1 -1 NA NA -1 1 -1 -1 -1 -1 -1 -1 -1 NA -1 -1 -1 NA -1 -1 -1 -1 -1 -1 -1 -1 -1 -1 -1 -1 -1 -1 -1 -1 -1 -1 -1 -1 -1 NA -1 -1 -1 1 1 1 1 -1 NA -1 1 -1 -1 1 NA -1 NA -1 1 NA NA -1 -1 -1 -1 1 1 NA -1 -1 -1 1 1 1 NA -1 -1 1 1 -1 -1 -1 -1 -1 -1 -1 -1 -1 -1 1 -1 -1 NA NA -1 -1 -1 -1 -1 -1 -1 1 -1 1 -1 1 NA -1 -1 -1 1 -1 NA -1 -1 1 1 -1 -1 1 1 NA NA 1 -1 -1 1 1 1 1 -1 -1 NA -1 NA -1 1 -1 1 -1 1 1 1 -1 1 -1 NA NA -1 -1 -1 -1 NA -1 NA NA NA 1 -1 -1 NA -1 -1 -1 1 -1 -1 NA NA -1 1 1 1 -1 1 -1 -1 -1 1 -1 1 -1 -1 1 1 1 -1 1 1 -1 -1 NA -1 -1 NA -1 -1 -1 -1 1 1 -1 -1 1 1 1 -1 1 NA -1 -1 -1 -1 NA NA -1 -1 1 -1 NA -1 -1 -1 -1 1 -1 -1 -1 -1 -1 -1 -1 NA -1 1 1 1 1 1 NA NA 1 -1 -1 -1 -1 1 1 -1 -1 -1 -1 -1 NA -1 -1 -1 -1 -1 -1 -1 1 1 -1 NA 1 NA 1 -1 NA -1 -1 -1 1 -1 1 -1 1 NA NA -1 -1 NA NA -1 -1 -1 -1 1 -1 -1 1 -1 -1 NA -1 -1 -1 -1 -1 -1 -1 -1 -1 -1 -1 -1 -1 1 -1 -1 -1 -1 -1 NA -1 -1 1 1 1 -1 -1 -1 1 -1 -1 NA 1 -1 -1 1 1 1 -1 NA NA -1 -1 -1 -1 -1 -1 1 NA -1 -1 -1 -1 NA -1 -1 -1 NA 1 -1 -1 -1 NA NA -1 -1 -1 1 -1 -1 1 -1 -1 1 1 -1 -1 1 -1 -1 -1 -1 -1 -1 -1 1 NA -1 1 NA -1 -1 NA 1 1 1 1 -1 -1 -1 -1 -1 NA 1 -1 -1 -1 1 NA NA -1 -1 -1 -1 -1 NA NA -1 1 -1 NA -1 -1 -1 -1 1 -1 -1 -1 -1 -1 NA -1 NA -1 -1 -1 -1 -1 1 -1 1 -1 -1 1 -1 -1 -1 -1 -1 -1 -1 NA NA NA -1 -1 -1 -1 -1 1 -1 -1 -1 -1 -1 -1 -1 1 -1 -1 -1 -1 -1 1 -1 -1 1 -1 -1 -1 1 -1 -1 NA 1 -1 NA NA -1 -1 -1 -1 -1 1 1 -1 -1 -1 -1 -1 -1 NA -1 -1 1 -1 -1 -1 -1 -1 -1 1 -1 1 -1 -1 1 -1 1 -1 -1 -1 1 -1 NA -1 -1 -1 1 -1 NA NA NA -1 -1 -1 -1 -1 -1 -1 -1 -1 -1 -1 -1 -1 1 -1 -1 1 1 1 -1 -1 NA NA -1 -1 -1 1 -1 1 -1 -1 -1 -1 -1 1 -1 1 -1 -1 -1 1 -1 -1 -1 NA -1 -1 -1 1 1 -1 -1 -1 -1 1 -1 NA NA NA -1 -1 -1 -1 -1 -1 1 -1 1 1 -1 1 1 -1 1 -1 -1 -1 -1 -1 -1 -1 -1 -1 1 NA -1 -1 -1 NA -1 NA NA 1 1 -1 1 -1 -1 NA -1 -1 -1 -1 -1 NA 1 1 -1 -1 NA NA NA 1 1 1 -1 -1 1 1 -1 -1 -1 -1 -1 1 1 -1 -1 -1 1 1 -1 NA -1 -1 -1 1 -1 -1 -1 1 -1 -1 -1 -1 -1 -1 NA -1 NA NA -1 1 -1 NA NA -1 -1 -1 -1 -1 NA -1 -1 NA NA NA -1 -1 -1 NA 1 NA NA 1 -1 NA NA NA -1 1 -1 NA -1 -1 -1 NA 1 -1 -1 -1 -1 -1 NA -1 -1 -1 -1 1 1 1 NA -1 -1 -1 -1 -1 -1 -1 NA -1 -1 1 -1 -1 NA -1 -1 1 -1 1 1 -1 -1 -1 NA -1 NA -1 -1 -1 1 NA 1 -1 -1 -1 NA -1 -1 -1 -1 -1 NA -1 -1 -1 -1 -1 -1 NA -1 -1 -1 -1 1 -1 -1 1 -1 -1 -1 -1 -1 -1 -1 -1 NA -1 -1 NA -1 -1 -1 NA -1 -1 -1 1 -1 1 -1 -1 -1 -1 -1 1 -1 -1 -1 -1 NA NA 1 -1 1 -1 1 -1 -1 -1 1 -1 1 -1 NA -1 -1 -1 1 -1 NA -1 -1 NA -1 -1 -1 1 1 NA NA -1 NA NA 1 -1 NA -1 -1 -1 -1 -1 1 -1 1 -1 NA NA NA 1 NA -1 1 1 1 -1 -1 NA -1 -1 -1 -1 -1 1 NA NA -1 -1 NA -1 -1 -1 -1 -1 -1 -1 -1 -1 -1 1 1 1 1 -1 -1 -1 -1 -1 -1 -1 1 -1 -1 NA 1 1 -1 NA -1 -1 -1 -1 -1 1 NA -1 1 -1 -1 -1 -1 1 -1 NA -1 -1 -1 -1 -1 1 -1 NA 1 1 1 -1 -1 -1 -1 -1 -1 NA 1 -1 1 1 -1 -1 -1 -1 -1 -1 1 -1 -1 1 -1 -1 -1 -1 -1 -1 NA -1 NA -1 NA -1 -1 -1 1 -1 1 NA -1 -1 -1 -1 -1 -1 -1 -1 1 NA 1 -1 1 NA -1 -1 -1 -1 NA -1 NA -1 -1 -1 -1 -1 -1 -1 1 1 -1 -1 -1 -1 1 1 1 -1 -1 -1 1 NA -1 -1 -1 -1 -1 NA -1 -1 -1 -1 -1 NA NA -1 NA NA NA -1 -1 NA 1 1 1 -1 NA NA NA NA -1 -1 -1 -1 -1 -1 1 -1 1 1 -1 -1 1 NA NA -1 1 -1 -1 -1 -1 NA -1 -1 -1 -1 -1 -1 -1 1 1 -1 1 -1 -1 1 NA NA NA -1 -1 -1 -1 -1 -1 -1 -1 NA NA 1 1 -1 -1 -1 NA NA NA NA NA -1 -1 -1 -1 1 -1 -1 -1 -1 1 -1 1 NA 1 1 NA NA NA -1 1 1 -1 -1 -1 -1 -1 -1 -1 -1 -1 -1 -1 -1 -1 -1 NA 1 1 -1 NA -1 NA NA NA NA -1 NA NA -1 -1 NA 1 -1 -1 -1 -1 -1 -1 1 1 -1 -1 1 NA NA NA -1 -1 -1 1 -1 1 -1 -1 -1 -1 -1 -1 -1 NA NA NA -1 1 1 -1 NA -1 -1 -1 -1 -1 -1 -1 -1 -1 -1 -1 -1 -1 NA NA -1 -1 NA -1 -1 -1 -1 -1 -1 -1 1 -1 1 -1 -1 -1 -1 -1 -1 -1 -1 -1 -1 1 -1 -1 1 -1 -1 -1 -1 NA -1 -1 -1 1 NA -1 -1 -1 -1 NA -1 -1 1 -1 NA -1 -1 -1 -1 1 -1 NA 1 1 1 NA NA -1 -1 -1 -1 NA -1 1 1 1 1 1 1 NA -1 -1 1 1 NA NA -1 -1 -1 -1 -1 -1 -1 -1 -1 -1 -1 1 -1 NA 1 1 -1 -1 -1 1 -1 1 NA -1 -1 -1 NA -1 1 NA -1 NA 1 -1 -1 -1 -1 -1 -1 -1 -1 -1 NA -1 -1 -1 -1 -1 -1 NA -1 NA -1 -1 -1 1 -1 1 -1 -1 -1 -1 -1 -1 1 -1 -1 -1 -1 -1 -1 1 -1 NA 1 NA -1 -1 -1 1 -1 -1 1 -1 -1 1 1 1 -1 -1 -1 -1 -1 1 -1 -1 -1 -1 -1 -1 NA -1 -1 -1 -1 -1 NA 1 -1 -1 1 1 NA NA 1 -1 NA -1 -1 -1 1 1 -1 -1 1 -1 -1 NA -1 1 -1 -1 -1 -1 1 -1 NA NA -1 -1 -1 -1 -1 -1 1 NA NA NA NA -1 -1 -1 -1 NA NA NA -1 -1 1 -1 NA 1 1 1 -1 -1 -1 -1 1 1 1 -1 -1 -1 -1 NA 1 -1 1 -1 NA -1 -1 1 1 1 -1 1 1 NA -1 -1 -1 1 -1 -1 NA 1 -1 -1 NA NA -1 -1 1 -1 -1 -1 1 1 NA -1 -1 NA -1 -1 1 -1 -1 -1 -1 -1 -1 1 1 -1 1 -1 -1 -1 1 1 NA NA NA NA -1 -1 -1 NA NA -1 -1 -1 1 1 1 NA 1 NA -1 1 1 1 -1 NA -1 -1 -1 -1 NA -1 -1 -1 -1 -1 -1 -1 -1 -1 -1 1 1 NA -1 -1 1 1 NA NA 1 -1 -1 1 NA -1 -1 -1 -1 -1 -1 -1 -1 -1 -1 1 1 -1 -1 -1 1 1 -1 1 1 1 1 1 -1 -1 -1 -1 -1 -1 -1 1 -1 -1 -1 -1 NA NA -1 -1 -1 1 1 1 -1 -1 1 -1 -1 -1 NA NA 1 1 1 -1 -1 -1 -1 -1 -1 -1 -1 1 NA -1 -1 -1 -1 -1 NA 1 -1 -1 -1 -1 NA 1 -1 NA -1 NA 1 NA -1 1 1 1 NA NA -1 -1 1 -1 1 -1 NA 1 -1 1 -1 -1 1 -1 1 1 -1 1 1 -1 1 1 1 1 -1 -1 -1 -1 -1 NA NA 1 -1 -1 -1 NA -1 -1 -1 -1 -1 -1 -1 -1 1 1 -1 -1 1 -1 -1 -1 -1 -1 -1 1 1 1 -1 -1 -1 -1 1 -1 -1 -1 -1 -1 -1 -1 1 1 1 -1 NA -1 1 NA NA 1 1 1 1 NA NA -1 NA -1 -1 -1 -1 -1 NA NA -1 -1 -1 1 -1 1 1 -1 1 -1 -1 -1 -1 -1 -1 -1 -1 -1 NA NA NA 1 -1 NA -1 -1 -1 -1 -1 -1 -1 1 1 -1 -1 -1 -1 -1 -1 NA -1 NA -1 NA -1 -1 NA -1 -1 -1 -1 -1 NA -1 -1 -1 -1 -1 -1 1 1 -1 -1 NA -1 -1 -1 -1 -1 -1 -1 NA NA -1 -1 NA NA -1 -1 1 -1 NA NA -1 -1 1 -1 -1 -1 -1 NA NA NA NA NA NA 1 -1 NA -1 -1 -1 -1 1 -1 -1 NA -1 -1 1 NA NA -1 -1 -1 -1 1 NA NA -1 -1 1 -1 -1 -1 NA NA -1 -1 NA NA 1 -1 -1 -1 NA -1 NA -1 1 NA -1 1 1 -1 NA -1 -1 1 1 NA -1 -1 NA 1 1 -1 1 -1 1 -1 -1 1 NA -1 1 -1 -1 -1 -1 -1 -1 1 -1 NA NA NA NA -1 1 -1 -1 -1 -1 -1 -1 -1 1 1 1 1 1 -1 -1 NA -1 -1 -1 -1 1 -1 -1 -1 -1 -1 1 -1 -1 NA NA -1 NA 1 NA -1 -1 1 -1 NA -1 -1 -1 NA -1 -1 -1 -1 -1 -1 -1 -1 -1 -1 -1 -1 NA 1 1 1 1 -1 -1 -1 NA -1 -1 -1 1 -1 -1 -1 1 1 NA NA NA -1 -1 1 -1 -1 -1 -1 -1 -1 -1 -1 1 -1 -1 1 -1 -1 -1 -1 -1 -1 1 NA -1 NA -1 1 1 -1 -1 -1 -1 -1 -1 -1 -1 -1 -1 1 -1 NA NA -1 -1 1 -1 -1 -1 1 1 NA -1 1 NA -1 -1 -1 -1 1 -1 -1 -1 -1 1 -1 -1 NA -1 -1 -1 -1 -1 -1 NA -1 -1 -1 -1 -1 -1 -1 -1 NA NA -1 -1 -1 -1 -1 -1 1 -1 1 NA -1 -1 -1 -1 NA -1 NA -1 -1 -1 -1 -1 -1 NA -1 1 1 -1 -1 -1 1 -1 NA 1 1 -1 -1 1 1 NA NA NA -1 -1 -1 -1 -1 -1 -1 -1 -1 -1 -1 NA NA 1 -1 1 1 -1 -1 -1 -1 1 1 1 -1 1 -1 NA 1 -1 NA NA -1 -1 -1 -1 -1 -1 -1 -1 NA NA NA NA 1 1 -1 1 1 1 -1 -1 -1 -1 -1 NA -1 -1 -1 -1 -1 -1 -1 NA -1 -1 -1 -1 -1 -1 -1 NA NA NA -1 1 1 -1 1 -1 -1 -1 NA -1 -1 1 1 -1 -1 -1 -1 NA 1 -1 NA 1 -1 NA NA -1 -1 -1 -1 -1 -1 -1 -1 NA 1 -1 -1 -1 -1 -1 1 -1 -1 -1 -1 -1 NA -1 -1 -1 -1 -1 -1 -1 1 1 NA 1 1 -1 1 -1 NA -1 -1 -1 -1 1 -1 -1 -1 -1 1 NA -1 1 -1 -1 -1 1 -1 -1 1 -1 1 1 -1 -1 -1 1 1 1 -1 -1 -1 NA -1 NA -1 1 NA NA NA NA NA 1 1 -1 -1 -1 1 -1 -1 1 1 1 NA NA -1 1 1 -1 NA -1 -1 1 NA -1 -1 1 1 -1 -1 -1 1 -1 -1 -1 1 1 -1 1 -1 -1 NA NA -1 -1 -1 -1 NA NA NA -1 -1 NA -1 -1 -1 -1 -1 1 1 -1 -1 -1 -1 -1 -1 -1 -1 -1 -1 1 -1 -1 NA 1 1 -1 -1 -1 -1 -1 NA -1 -1 -1 NA -1 -1 1 NA NA -1 1 -1 1 -1 -1 -1 -1 1 -1 -1 1 1 -1 -1 -1 -1 -1 1 -1 1 -1 -1 -1 1 -1 -1 -1 -1 1 NA -1 -1 1 1 1 NA -1 -1 -1 -1 1 NA 1 NA -1 NA -1 -1 NA -1 -1 -1 -1 -1 1 -1 -1 NA NA -1 NA -1 NA -1 -1 -1 -1 -1 -1 -1 NA NA -1 -1 NA -1 -1 -1 1 1 1 NA -1 -1 NA -1 -1 -1 -1 1 -1 -1 -1 -1 NA NA NA 1 -1 -1 1 -1 1 1 -1 -1 NA NA -1 NA -1 -1 -1 -1 NA 1 -1 -1 -1 NA -1 NA -1 NA -1 -1 -1 1 1 NA -1 -1 -1 -1 -1 -1 -1 -1 -1 -1 1 1 -1 -1 -1 -1 -1 -1 -1 -1 -1 1 1 1 1 -1 1 1 NA -1 -1 1 -1 -1 -1 1 1 -1 1 1 -1 NA -1 -1 -1 -1 1 -1 NA 1 -1 -1 -1 -1 -1 -1 -1 -1 1 1 NA NA 1 1 1 NA NA -1 1 1 NA NA -1 1 1 -1 1 NA -1 1 1 -1 -1 -1 -1 -1 1 1 -1 -1 -1 -1 1 1 NA 1 1 -1 -1 1 1 1 -1 -1 -1 -1 -1 1 NA -1 NA -1 -1 -1 NA -1 NA NA -1 -1 -1 -1 1 NA NA NA NA -1 -1 -1 -1 -1 -1 -1 -1 -1 -1 -1 1 -1 -1 NA NA NA -1 1 NA -1 -1 -1 -1 -1 -1 -1 -1 -1 -1 -1 -1 1 -1 -1 -1 -1 1 -1 -1 -1 -1 -1 -1 -1 -1 NA NA -1 -1 1 -1 -1 -1 -1 -1 1 -1 NA NA NA 1 1 1 1 1 1 -1 -1 -1 -1 -1 NA -1 -1 -1 1 NA NA NA -1 1 -1 -1 -1 -1 -1 -1 -1 -1 -1 NA -1 NA 1 1 1 -1 -1 -1 -1 -1 -1 -1 -1 -1 -1 -1 -1 -1 -1 -1 -1 -1 NA -1 -1 1 1 -1 1 1 -1 NA NA -1 -1 1 -1 1 -1 -1 -1 1 1 1 -1 -1 NA -1 -1 -1 -1 -1 -1 -1 -1 1 -1 NA 1 -1 -1 -1 -1 1 1 NA -1 -1 -1 -1 1 1 NA -1 1 -1 -1 -1 NA NA NA -1 -1 -1 -1 NA -1 1 -1 -1 -1 -1 1 1 -1 1 -1 -1 -1 -1 -1 NA NA 1 1 -1 -1 -1 -1 NA -1 -1 1 -1 -1 -1 -1 -1 -1 1 1 1 -1 -1 NA NA -1 -1 -1 -1 -1 1 -1 NA 1 1 1 -1 1 -1 1 -1 -1 -1 -1 -1 -1 -1 -1 -1 1 1 -1 -1 NA NA -1 -1 1 -1 -1 -1 -1 -1 -1 -1 NA 1 -1 -1 -1 -1 1 1 1 -1 -1 1 -1 -1 1 1 1 -1 NA -1 -1 1 -1 -1 -1 -1 -1 -1 -1 1 -1 1 1 1 NA -1 -1 -1 -1 -1 -1 1 -1 -1 -1 -1 -1 1 -1 -1 -1 1 1 1 -1 -1 -1 -1 -1 -1 -1 -1 -1 -1 NA NA 1 1 NA -1 -1 1 -1 -1 1 -1 -1 1 1 -1 1 -1 -1 -1 -1 -1 -1 -1 -1 -1 1 -1 -1 -1 -1 -1 1 1 -1 -1 1 1 1 1 1 1 NA -1 -1 -1 NA -1 -1 1 1 -1 -1 1 -1 NA -1 -1 -1 -1 1 -1 1 -1 -1 -1 1 -1 -1 -1 NA -1 NA NA NA 1 -1 -1 -1 -1 -1 1 1 -1 NA -1 1 1 -1 1 NA 1 -1 -1 NA -1 -1 -1 NA 1 -1 -1 1 NA NA NA -1 1 -1 -1 -1 1 NA NA -1 -1 -1 NA -1 -1 1 -1 1 -1 1 1 -1 1 NA NA NA 1 1 NA NA NA -1 -1 -1 -1 -1 -1 -1 -1 NA -1 -1 1 1 NA NA NA -1 1 1 -1 -1 -1 -1 -1 NA NA -1 -1 NA -1 -1 -1 -1 NA -1 NA NA -1 -1 -1 -1 -1 -1 1 NA -1 -1 -1 -1 -1 -1 1 1 1 NA -1 -1 -1 -1 -1 -1 1 -1 1 NA -1 -1 -1 NA NA -1 -1 -1 1 -1 -1 1 -1 1 NA NA NA -1 1 -1 -1 -1 -1 NA -1 -1 NA -1 -1 NA -1 -1 -1 -1 1 -1 -1 1 -1 NA 1 -1 1 1 1 1 -1 -1 -1 -1 -1 -1 NA NA -1 -1 1 -1 1 -1 -1 1 1 -1 -1 -1 -1 -1 -1 -1 -1 1 -1 1 -1 1 NA -1 -1 -1 -1 -1 1 -1 -1 -1 NA NA -1 -1 1 NA NA -1 1 1 1 1 1 -1 1 1 1 -1 -1 -1 -1 -1 NA -1 -1 1 -1 NA 1 1 1 1 NA NA -1 NA -1 -1 -1 -1 1 -1 NA -1 NA -1 1 1 1 NA -1 NA NA NA -1 -1 NA -1 -1 -1 1 -1 -1 -1 -1 -1 -1 -1 -1 NA NA -1 -1 -1 1 -1 -1 -1 -1 -1 NA -1 -1 NA NA -1 -1 -1 -1 -1 -1 -1 -1 -1 1 -1 -1 -1 -1 NA NA -1 NA NA -1 -1 -1 NA NA NA -1 -1 -1 -1 -1 -1 1 1 1 -1 -1 -1 -1 -1 -1 -1 -1 -1 -1 1 1 -1 -1 1 -1 NA NA NA NA NA -1 -1 -1 1 1 -1 1 1 -1 -1 NA -1 -1 -1 -1 NA -1 -1 -1 -1 -1 1 -1 -1 1 -1 -1 -1 -1 -1 -1 NA 1 1 -1 NA -1 -1 -1 -1 -1 -1 -1 -1 -1 NA NA -1 -1 1 -1 -1 -1 -1 -1 NA -1 -1 NA -1 -1 -1 -1 1 -1 -1 -1 1 -1 -1 1 -1 -1 NA -1 -1 -1 -1 -1 -1 -1 NA NA -1 -1 NA -1 -1 -1 1 NA -1 -1 -1 -1 -1 1 NA -1 NA 1 -1 -1 -1 -1 -1 -1 NA NA 1 -1 -1 -1 1 NA NA -1 -1 -1 -1 -1 NA 1 NA -1 -1 1 1 1 1 NA NA 1 1 -1 -1 -1 -1 -1 -1 1 1 1 NA -1 -1 1 1 1 -1 -1 1 -1 1 1 1 -1 -1 -1 NA 1 1 1 NA NA NA -1 -1 -1 -1 1 1 1 -1 1 -1 -1 -1 -1 -1 1 -1 -1 -1 -1 1 -1 -1 -1 -1 -1 1 -1 -1 NA -1 -1 -1 -1 -1 -1 1 NA -1 -1 1 -1 -1 -1 -1 1 1 1 1 -1 1 -1 1 -1 -1 -1 -1 NA 1 -1 NA -1 NA NA 1 1 1 -1 -1 -1 -1 -1 -1 -1 1 -1 1 -1 -1 -1 -1 NA -1 -1 -1 -1 -1 NA -1 -1 1 NA -1 -1 1 1 -1 -1 -1 NA NA NA -1 -1 -1 -1 1 -1 -1 -1 -1 -1 -1 -1 -1 -1 1 1 1 1 -1 -1 1 NA 1 1 1 1 -1 -1 -1 1 1 NA NA 1 -1 NA 1 1 -1 1 -1 -1 NA NA NA 1 1 1 -1 -1 -1 -1 -1 -1 -1 1 NA 1 -1 NA NA -1 1 -1 1 NA -1 -1 -1 -1 NA -1 -1 NA NA -1 -1 -1 NA NA -1 1 -1 1 -1 1 -1 -1 -1 NA NA 1 NA -1 -1 -1 -1 -1 -1 1 1 -1 -1 -1 -1 1 -1 -1 1 -1 -1 NA 1 NA -1 -1 -1 -1 1 NA -1 1 NA -1 1 -1 -1 -1 -1 NA -1 -1 -1 1 -1 1 1 1 -1 -1 -1 -1 -1 1 -1 1 -1 -1 -1 1 1 -1 -1 -1 1 -1 -1 -1 1 1 NA -1 -1 -1 NA -1 1 NA NA 1 1 1 1 NA 1 -1 -1 -1 NA 1 -1 1 -1 NA -1 -1 -1 -1 -1 -1 -1 -1 -1 -1 -1 -1 1 -1 -1 -1 -1 -1 -1 -1 1 -1 -1 -1 NA NA NA -1 NA -1 NA -1 1 -1 1 -1 1 1 1 -1 1 -1 NA -1 -1 -1 NA NA -1 -1 -1 -1 -1 -1 -1 NA -1 1 1 NA -1 -1 1 NA 1 1 -1 -1 -1 -1 -1 NA NA NA 1 -1 1 1 -1 -1 -1 -1 -1 -1 NA 1 -1 -1 -1 -1 -1 -1 -1 -1 -1 -1 1 NA -1 -1 1 -1 -1 -1 NA -1 -1 -1 -1 1 -1 -1 NA 1 -1 -1 -1 -1 -1 -1 -1 -1 -1 NA -1 -1 1 1 -1 -1 -1 NA -1 -1 1 -1 -1 -1 NA NA 1 -1 -1 -1 -1 NA -1 -1 -1 -1 -1 -1 NA -1 -1 -1 -1 -1 1 1 -1 -1 NA -1 1 -1 1 -1 -1 -1 -1 -1 -1 -1 -1 NA NA -1 -1 NA -1 1 1 -1 -1 -1 -1 -1 -1 -1 -1 -1 -1 -1 -1 -1 -1 -1 -1 1 1 1 1 -1 1 1 -1 -1 -1 -1 -1 1 -1 -1 -1 -1 1 1 1 -1 NA -1 -1 -1 -1 1 -1 NA -1 -1 -1 -1 1 NA -1 -1 -1 -1 -1 -1 -1 1 1 -1 -1 1 1 1 -1 -1 NA 1 -1 -1 NA -1 -1 -1 -1 -1 -1 -1 -1 -1 NA -1 1 1 -1 -1 -1 -1 -1 -1 1 NA -1 -1 -1 -1 -1 -1 -1 -1 1 1 1 -1 -1 -1 -1 -1 -1 -1 -1 NA NA -1 -1 -1 1 -1 -1 -1 -1 1 -1 -1 -1 -1 -1 NA NA -1 -1 -1 NA -1 1 1 -1 NA -1 -1 -1 -1 -1 -1 -1 -1 -1 1 NA NA -1 -1 -1 1 -1 1 -1 1 1 -1 -1 -1 1 1 -1 -1 -1 NA -1 -1 -1 1 1 1 1 -1 1 NA -1 1 1 1 -1 1 NA NA -1 1 -1 1 -1 NA 1 -1 -1 -1 -1 -1 -1 -1 1 -1 -1 -1 -1 -1 NA NA -1 -1 -1 -1 -1 1 -1 NA -1 1 -1 -1 -1 -1 -1 -1 -1 -1 -1 -1 -1 -1 -1 -1 -1 NA -1 -1 1 1 1 1 1 NA 1 NA 1 1 -1 1 -1 -1 1 1 -1 1 1 NA -1 -1 -1 -1 1 -1 -1 -1 -1 -1 -1 -1 -1 -1 -1 1 1 -1 -1 -1 1 1 -1 -1 -1 NA -1 -1 -1 -1 -1 -1 1 -1 -1 -1 1 -1 -1 -1 -1 -1 -1 -1 -1 -1 -1 1 1 -1 1 1 1 -1 NA -1 -1 1 NA NA 1 1 1 -1 1 NA 1 -1 -1 -1 -1 -1 -1 -1 -1 -1 -1 1 1 -1 -1 -1 -1 -1 -1 -1 1 -1 -1 -1 -1 1 -1 1 1 -1 -1 -1 -1 -1 -1 NA 1 -1 1 NA -1 -1 -1 1 1 1 1 1 1 NA NA -1 -1 -1 -1 -1 1 1 NA -1 -1 -1 -1 1 1 NA -1 -1 NA 1 -1 -1 1 1 1 -1 NA 1 -1 -1 -1 -1 -1 -1 -1 -1 -1 -1 1 -1 1 -1 -1 1 -1 -1 NA 1 1 -1 -1 1 -1 -1 -1 -1 -1 -1 1 -1 -1 -1 -1 1 -1 -1 1 1 NA -1 -1 1 -1 -1 NA -1 -1 -1 NA -1 -1 1 1 -1 -1 NA NA 1 1 -1 -1 -1 NA -1 NA -1 -1 -1 -1 -1 -1 -1 1 -1 -1 1 -1 NA -1 1 1 -1 -1 -1 -1 -1 -1 -1 -1 -1 -1 1 1 -1 NA NA NA -1 -1 NA 1 -1 1 1 -1 -1 -1 -1 -1 NA NA NA NA -1 -1 -1 -1 NA -1 -1 NA NA NA -1 -1 NA -1 -1 -1 -1 1 -1 -1 -1 1 1 -1 -1 -1 1 -1 -1 -1 1 -1 1 -1 -1 -1 1 NA 1 -1 -1 -1 -1 -1 NA NA -1 -1 -1 -1 -1 -1 NA 1 -1 -1 -1 -1 -1 -1 -1 1 -1 NA NA 1 1 -1 -1 -1 -1 -1 -1 -1 -1 -1 -1 -1 -1 -1 1 1 -1 -1 -1 NA NA 1 NA NA NA 1 -1 -1 1 1 -1 -1 -1 -1 1 -1 NA NA NA 1 -1 -1 -1 -1 -1 -1 -1 -1 -1 1 -1 -1 NA NA -1 -1 -1 -1 1 1 1 -1 1 1 1 -1 NA NA NA -1 -1 -1 1 -1 -1 -1 -1 -1 1 1 -1 -1 NA -1 -1 1 -1 -1 NA -1 -1 -1 -1 -1 -1 -1 -1 -1 1 -1 1 1 -1 1 NA NA 1 1 -1 -1 -1 -1 -1 NA -1 1 -1 -1 1 -1 1 -1 -1 -1 1 -1 -1 NA NA -1 NA -1 -1 -1 1 -1 1 -1 NA 1 -1 1 -1 -1 -1 -1 -1 NA 1 -1 -1 -1 NA -1 1 1 -1 1 1 -1 -1 NA NA NA -1 NA NA -1 -1 -1 -1 NA 1 -1 1 -1 NA 1 NA -1 1 1 1 1 1 -1 NA NA -1 1 NA NA -1 1 1 -1 -1 1 -1 1 1 -1 NA -1 1 -1 -1 -1 -1 -1 1 -1 NA -1 NA -1 -1 -1 -1 -1 1 -1 1 NA -1 1 1 NA 1 1 -1 -1 1 1 -1 1 -1 NA -1 -1 -1 -1 -1 -1 -1 NA -1 -1 -1 -1 -1 -1 NA NA -1 -1 1 1 1 -1 -1 NA -1 -1 NA 1 -1 -1 -1 -1 -1 1 1 NA -1 -1 1 1 1 -1 -1 -1 -1 -1 1 -1 NA NA NA -1 -1 -1 -1 -1 NA -1 -1 1 1 1 -1 -1 -1 -1 1 -1 -1 -1 -1 -1 -1 -1 -1 -1 -1 -1 1 -1 -1 -1 1 NA NA -1 NA 1 1 -1 1 -1 -1 -1 -1 -1 NA NA -1 NA NA -1 NA 1 -1 NA 1 -1 -1 -1 -1 1 1 -1 NA NA -1 -1 1 -1 -1 -1 -1 -1 -1 -1 NA 1 -1 -1 -1 -1 -1 -1 -1 1 -1 -1 -1 -1 -1 1 -1 -1 -1 1 -1 -1 -1 -1 -1 1 -1 NA 1 1 1 -1 -1 -1 -1 -1 -1 -1 1 1 1 1 -1 -1 1 1 1 NA -1 -1 -1 -1 -1 1 -1 -1 -1 1 -1 -1 -1 -1 NA -1 -1 1 -1 -1 -1 -1 -1 -1 NA 1 NA NA -1 -1 -1 -1 -1 -1 -1 -1 NA NA NA NA NA 1 -1 -1 -1 NA NA NA -1 -1 -1 -1 NA -1 -1 NA -1 -1 -1 -1 1 -1 -1 -1 1 -1 -1 -1 -1 1 1 -1 NA -1 -1 -1 -1 -1 -1 -1 -1 NA -1 -1 -1 -1 -1 -1 -1 1 1 1 1 1 -1 NA -1 -1 NA NA 1 NA -1 -1 -1 -1 NA NA NA 1 1 1 -1 -1 1 1 1 1 1 -1 -1 -1 -1 -1 -1 1 1 -1 -1 -1 -1 -1 -1 -1 -1 -1 -1 1 -1 -1 -1 -1 -1 -1 1 -1 -1 1 -1 -1 -1 1 1 1 -1 -1 1 -1 -1 -1 -1 NA -1 -1 -1 NA NA 1 -1 -1 -1 -1 -1 -1 -1 1 1 NA NA -1 -1 -1 -1 NA -1 1 1 -1 -1 -1 1 -1 1 1 NA NA NA -1 -1 -1 -1 -1 1 -1 -1 NA 1 NA NA NA 1 1 -1 -1 -1 1 -1 -1 -1 -1 -1 -1 NA NA -1 -1 1 1 NA NA 1 1 -1 NA -1 1 -1 -1 -1 -1 -1 -1 -1 -1 -1 -1 -1 -1 NA NA -1 NA -1 -1 -1 1 NA NA -1 -1 -1 -1 -1 1 1 NA -1 -1 -1 -1 -1 -1 -1 NA 1 -1 -1 -1 1 -1 -1 -1 -1 1 -1 -1 -1 1 1 -1 -1 -1 1 1 -1 NA NA -1 -1 -1 -1 NA NA -1 -1 1 -1 NA NA -1 1 -1 -1 -1 -1 1 1 -1 1 1 -1 NA -1 -1 NA -1 1 -1 NA NA 1 1 1 -1 -1 -1 -1 -1 NA 1 1 -1 -1 -1 -1 NA 1 NA -1 1 -1 -1 1 1 NA NA NA -1 -1 -1 -1 -1 -1 -1 -1 NA NA -1 1 1 -1 1 -1 -1 -1 -1 -1 -1 -1 -1 -1 -1 -1 1 -1 -1 -1 -1 -1 -1 -1 -1 -1 1 -1 -1 1 -1 -1 -1 -1 -1 -1 -1 NA NA 1 1 NA 1 1 1 -1 -1 1 1 -1 1 1 -1 1 -1 -1 NA -1 1 -1 1 -1 -1 -1 NA 1 -1 -1 -1 -1 -1 -1 -1 -1 -1 1 1 -1 -1 -1 1 1 -1 -1 1 -1 -1 -1 -1 -1 -1 -1 -1 1 NA -1 -1 -1 1 1 -1 -1 -1 1 1 1 -1 -1 -1 -1 1 -1 NA NA -1 -1 NA 1 1 NA -1 -1 1 -1 -1 1 -1 -1 1 -1 1 -1 -1 1 NA -1 -1 NA NA 1 -1 -1 -1 -1 -1 -1 -1 NA NA -1 -1 1 -1 -1 -1 -1 -1 -1 -1 -1 1 -1 NA NA -1 -1 -1 -1 -1 1 -1 -1 1 -1 -1 1 -1 -1 -1 -1 1 1 -1 -1 1 -1 NA -1 -1 -1 -1 -1 -1 1 1 1 1 1 1 -1 1 NA -1 NA -1 1 1 1 1 -1 -1 -1 -1 -1 1 -1 1 NA -1 NA NA -1 -1 -1 NA NA 1 -1 -1 NA NA NA NA NA NA 1 -1 1 1 -1 1 -1 -1 -1 1 -1 NA 1 1 -1 -1 1 -1 -1 -1 -1 -1 NA NA -1 -1 -1 -1 -1 -1 1 -1 -1 -1 -1 1 1 1 1 1 1 1 -1 1 -1 -1 -1 -1 -1 -1 1 -1 -1 1 -1 -1 1 -1 -1 -1 1 1 1 -1 -1 -1 NA -1 NA -1 -1 -1 -1 NA -1 -1 -1 -1 1 NA NA NA 1 1 -1 -1 1 1 -1 -1 1 -1 -1 -1 -1 1 1 NA -1 NA -1 -1 NA 1 -1 -1 1 NA -1 -1 -1 -1 1 1 1 -1 -1 1 -1 -1 NA -1 1 1 -1 -1 NA -1 NA -1 -1 -1 -1 1 1 1 -1 -1 -1 -1 -1 -1 -1 -1 1 -1 1 NA NA -1 -1 -1 -1 NA 1 -1 1 -1 -1 -1 1 -1 -1 -1 NA NA NA -1 NA 1 1 NA -1 1 -1 -1 -1 -1 1 -1 -1 -1 1 NA -1 -1 1 1 -1 1 -1 1 -1 -1 -1 -1 1 -1 NA NA NA -1 -1 1 1 -1 1 -1 -1 1 -1 1 -1 -1 -1 -1 -1 -1 NA NA -1 -1 -1 1 NA NA -1 -1 -1 -1 -1 -1 NA 1 -1 -1 NA -1 NA NA 1 -1 -1 -1 NA -1 -1 -1 -1 -1 -1 NA -1 -1 1 -1 -1 -1 -1 NA -1 -1 -1 -1 1 1 NA -1 1 1 -1 1 1 -1 -1 -1 -1 -1 -1 -1 -1 -1 1 1 -1 -1 -1 NA -1 -1 -1 -1 -1 -1 -1 -1 -1 -1 -1 -1 -1 -1 -1 -1 -1 -1 -1 -1 -1 -1 -1 -1 -1 -1 -1 NA -1 -1 -1 -1 -1 -1 -1 1 -1 -1 NA -1 -1 NA -1 -1 NA NA -1 -1 NA NA NA 1 -1 -1 -1 -1 1 NA -1 -1 -1 -1 -1 -1 -1 -1 -1 -1 -1 NA NA 1 -1 1 -1 -1 -1 -1 -1 -1 -1 -1 -1 NA NA -1 1 -1 -1 -1 -1 -1 NA -1 -1 -1 -1 -1 -1 -1 -1 -1 NA -1 NA NA 1 -1 -1 1 -1 -1 -1 -1 -1 -1 -1 -1 -1 -1 1 -1 -1 -1 -1 -1 -1 -1 NA -1 -1 1 -1 -1 NA -1 -1 -1 1 -1 -1 -1 NA NA NA -1 -1 -1 -1 1 1 1 1 1 1 -1 1 NA NA 1 NA NA 1 -1 -1 1 -1 -1 -1 -1 NA -1 NA -1 -1 -1 -1 1 NA 1 1 1 NA -1 -1 -1 1 1 1 -1 1 -1 -1 -1 -1 -1 -1 1 -1 -1 1 -1 -1 1 1 -1 -1 1 -1 -1 -1 -1 -1 1 NA -1 -1 -1 NA -1 -1 -1 -1 -1 -1 -1 -1 1 -1 -1 -1 NA 1 1 1 -1 NA 1 1 -1 -1 -1 -1 -1 -1 1 1 1 NA NA NA -1 1 1 1 1 1 1 1 -1 -1 -1 -1 -1 NA -1 -1 -1 1 -1 NA -1 NA -1 1 -1 1 1 -1 -1 NA NA 1 -1 -1 1 -1 -1 -1 -1 1 -1 -1 -1 -1 1 -1 -1 -1 1 -1 -1 NA -1 1 -1 -1 -1 -1 -1 -1 1 -1 -1 NA -1 -1 -1 1 -1 1 1 -1 -1 -1 NA NA 1 1 -1 -1 -1 -1 1 -1 1 1 -1 -1 -1 -1 1 -1 -1 -1 1 -1 -1 NA 1 NA NA -1 -1 -1 -1 -1 -1 -1 1 1 -1 -1 -1 NA -1 -1 -1 -1 -1 -1 1 NA -1 -1 -1 1 NA NA NA -1 -1 -1 1 -1 1 -1 NA 1 -1 NA NA -1 -1 -1 NA NA -1 -1 -1 1 -1 -1 -1 NA 1 1 1 1 1 -1 1 -1 1 -1 -1 -1 -1 -1 -1 NA -1 1 1 1 1 -1 NA 1 1 -1 -1 -1 -1 -1 -1 1 1 NA -1 -1 -1 -1 1 1 -1 -1 -1 -1 -1 1 -1 -1 1 1 NA -1 -1 1 -1 -1 1 -1 1 1 NA 1 1 -1 NA -1 -1 1 -1 -1 1 -1 1 -1 -1 -1 -1 1 1 NA NA NA NA -1 -1 -1 1 -1 -1 -1 -1 -1 -1 -1 1 -1 -1 -1 -1 -1 NA NA NA NA 1 -1 -1 -1 NA -1 -1 -1 NA -1 1 -1 1 1 1 NA 1 -1 NA -1 -1 -1 NA -1 -1 1 1 1 1 -1 1 NA 1 -1 1 1 1 -1 NA -1 -1 -1 -1 -1 1 -1 -1 1 -1 -1 1 NA NA 1 -1 -1 NA -1 1 -1 -1 1 1 1 -1 1 -1 -1 NA -1 -1 -1 -1 1 -1 -1 -1 -1 1 -1 -1 1 -1 1 1 1 NA -1 1 -1 -1 -1 -1 NA 1 NA -1 -1 -1 -1 NA -1 1 -1 -1 -1 -1 -1 NA NA 1 -1 -1 1 NA 1 -1 -1 -1 -1 NA -1 -1 NA 1 NA NA -1 1 -1 -1 -1 1 -1 -1 -1 NA -1 NA -1 -1 -1 -1 -1 -1 -1 -1 NA NA -1 -1 1 NA -1 1 -1 -1 -1 NA -1 NA 1 1 NA NA 1 -1 -1 -1 -1 -1 -1 -1 -1 1 1 -1 -1 -1 -1 -1 1 1 NA NA -1 -1 1 -1 -1 -1 -1 -1 -1 NA -1 -1 1 -1 -1 -1 1 -1 NA -1 NA -1 1 NA -1 -1 1 1 1 -1 -1 NA -1 -1 -1 NA -1 1 -1 -1 -1 -1 -1 -1 -1 -1 -1 -1 -1 -1 1 -1 -1 -1 1 -1 -1 1 -1 NA NA NA 1 1 -1 -1 -1 -1 -1 -1 -1 -1 NA -1 -1 -1 -1 -1 NA 1 -1 1 1 1 1 -1 -1 NA NA -1 1 -1 -1 -1 -1 -1 -1 -1 1 -1 1 -1 -1 -1 NA
Genotype.2 NA 1 -1 1 -1 1 1 -1 -1 NA NA -1 -1 1 NA 1 NA -1 1 -1 -1 -1 -1 -1 -1 -1 -1 NA -1 1 -1 1 -1 1 -1 NA -1 -1 NA -1 NA NA NA 1 1 1 1 -1 -1 NA NA 1 -1 -1 1 NA -1 -1 -1 -1 -1 1 1 -1 -1 -1 -1 -1 -1 -1 -1 -1 -1 NA NA -1 NA NA -1 -1 -1 1 NA 1 -1 NA NA NA NA -1 NA NA -1 -1 NA 1 -1 -1 -1 -1 -1 NA -1 1 1 1 -1 NA NA NA -1 NA -1 -1 -1 1 1 1 -1 NA -1 -1 -1 1 1 1 NA NA NA -1 -1 1 -1 -1 -1 -1 -1 -1 -1 -1 1 NA 1 1 -1 NA -1 1 NA NA -1 -1 -1 -1 -1 -1 1 NA NA -1 1 NA 1 1 1 -1 -1 -1 1 -1 -1 1 -1 -1 1 NA -1 -1 NA NA 1 1 -1 1 1 -1 NA NA -1 -1 -1 1 NA NA NA -1 -1 NA 1 -1 NA -1 -1 1 1 -1 1 1 1 -1 -1 -1 -1 -1 -1 -1 -1 -1 NA 1 -1 1 -1 -1 -1 -1 -1 -1 1 1 -1 NA 1 -1 -1 NA NA NA 1 -1 NA -1 1 1 NA NA NA 1 1 1 -1 -1 NA -1 NA NA NA -1 -1 1 -1 -1 1 1 1 -1 1 1 -1 -1 NA NA 1 1 -1 -1 -1 1 1 1 -1 -1 1 -1 -1 -1 1 -1 -1 -1 -1 NA -1 -1 -1 -1 -1 -1 1 1 -1 1 -1 -1 -1 -1 1 1 NA -1 -1 -1 NA 1 -1 1 1 -1 1 -1 -1 -1 1 -1 -1 -1 NA 1 NA NA -1 1 -1 1 -1 NA NA -1 -1 -1 NA NA NA -1 -1 1 1 -1 -1 1 1 -1 -1 -1 -1 1 NA -1 NA NA NA -1 1 -1 -1 NA NA NA 1 NA NA 1 1 1 -1 1 -1 1 NA NA 1 1 NA 1 -1 1 -1 -1 -1 NA 1 -1 -1 -1 -1 -1 NA 1 -1 NA NA 1 1 -1 -1 1 -1 1 NA -1 -1 -1 -1 -1 NA -1 -1 -1 -1 -1 -1 1 NA -1 NA NA 1 1 -1 -1 NA NA NA -1 -1 NA NA -1 -1 -1 -1 -1 -1 -1 NA NA 1 -1 NA NA -1 -1 -1 -1 -1 -1 1 -1 -1 -1 -1 NA 1 1 -1 -1 1 -1 -1 -1 -1 -1 -1 -1 -1 -1 1 -1 -1 NA NA NA NA -1 NA NA -1 1 -1 NA NA NA 1 -1 -1 1 -1 -1 -1 -1 -1 1 1 1 1 1 -1 NA -1 1 1 NA -1 -1 NA 1 NA NA 1 NA NA 1 -1 1 1 -1 1 1 -1 NA 1 1 1 -1 NA NA NA -1 NA 1 1 NA -1 -1 NA NA -1 1 -1 -1 -1 -1 -1 1 1 NA 1 1 -1 -1 NA NA NA NA NA -1 NA NA NA 1 NA -1 -1 -1 -1 1 1 1 -1 -1 NA NA -1 -1 -1 -1 NA NA NA NA -1 1 NA NA NA NA -1 1 NA -1 1 -1 -1 1 1 -1 1 -1 -1 -1 -1 1 NA NA -1 -1 -1 -1 -1 NA -1 NA -1 NA 1 -1 -1 -1 -1 NA -1 NA -1 -1 -1 NA -1 -1 -1 NA NA NA 1 -1 1 -1 1 1 1 NA -1 -1 -1 1 NA 1 1 -1 -1 -1 1 -1 NA -1 -1 -1 -1 -1 -1 1 1 NA NA 1 1 NA NA NA NA NA NA NA -1 -1 -1 -1 1 -1 -1 -1 -1 NA -1 1 NA 1 1 NA -1 -1 1 -1 NA 1 NA 1 -1 1 -1 -1 1 -1 -1 -1 -1 1 -1 -1 -1 NA 1 -1 -1 NA NA NA NA NA NA -1 1 -1 -1 -1 NA -1 -1 -1 1 -1 NA 1 NA NA NA NA NA NA NA 1 NA 1 -1 -1 1 -1 -1 1 1 -1 -1 1 -1 1 NA -1 1 NA NA -1 -1 1 -1 -1 -1 -1 1 1 NA -1 -1 1 NA -1 NA NA NA -1 -1 -1 -1 -1 -1 NA -1 1 1 1 NA -1 -1 -1 -1 -1 -1 NA -1 1 1 NA -1 -1 -1 -1 1 1 -1 -1 -1 -1 -1 -1 -1 -1 -1 1 -1 -1 1 1 NA NA -1 NA 1 NA NA -1 -1 -1 NA NA 1 -1 NA -1 -1 NA NA NA 1 -1 -1 -1 NA NA NA -1 -1 -1 1 -1 NA NA -1 -1 NA -1 -1 -1 NA NA 1 -1 -1 -1 -1 -1 -1 -1 -1 -1 1 -1 -1 1 NA NA 1 NA NA -1 -1 1 1 -1 1 -1 -1 NA -1 -1 -1 NA 1 1 -1 -1 -1 NA NA -1 1 NA NA NA -1 NA -1 -1 1 1 NA -1 1 -1 NA NA NA -1 -1 NA 1 -1 -1 -1 -1 -1 -1 -1 -1 -1 NA NA NA 1 1 1 -1 -1 -1 -1 -1 NA 1 -1 NA -1 -1 1 -1 -1 NA -1 1 NA -1 1 1 -1 -1 -1 1 -1 1 1 1 -1 NA 1 1 -1 -1 NA -1 NA NA -1 -1 -1 -1 -1 -1 -1 -1 -1 -1 1 -1 -1 -1 -1 -1 -1 -1 1 NA -1 NA -1 NA -1 -1 1 1 1 1 -1 -1 -1 -1 1 1 1 -1 1 1 1 -1 -1 -1 -1 -1 1 -1 1 1 1 NA -1 1 -1 -1 -1 NA -1 NA NA NA -1 -1 -1 -1 -1 NA NA NA NA -1 -1 -1 -1 1 NA NA 1 -1 -1 -1 NA NA 1 1 -1 1 NA NA NA -1 1 NA NA -1 1 1 NA 1 1 1 1 1 -1 -1 -1 -1 -1 -1 1 1 1 -1 -1 -1 1 -1 -1 1 1 -1 -1 -1 1 1 -1 1 NA -1 -1 NA NA -1 -1 -1 -1 1 -1 1 -1 -1 1 1 1 NA NA NA NA -1 1 NA NA 1 1 -1 -1 -1 -1 NA 1 1 NA NA 1 1 -1 -1 -1 -1 -1 -1 -1 -1 1 1 -1 NA -1 -1 NA -1 1 -1 -1 -1 -1 -1 -1 -1 1 1 1 1 -1 NA -1 -1 -1 -1 -1 1 1 -1 -1 NA -1 NA -1 -1 NA -1 -1 1 1 -1 -1 -1 NA -1 1 NA NA NA -1 -1 1 -1 1 -1 -1 -1 1 1 -1 NA -1 -1 -1 1 -1 -1 1 1 1 -1 1 -1 -1 -1 -1 -1 -1 -1 -1 1 -1 -1 -1 NA -1 -1 -1 NA NA NA NA -1 -1 -1 NA NA NA 1 NA -1 NA NA 1 1 1 1 1 -1 1 1 1 1 NA NA NA NA NA -1 -1 -1 -1 NA 1 -1 1 1 1 NA -1 1 1 -1 NA -1 NA -1 -1 -1 NA NA -1 NA NA 1 NA -1 -1 1 -1 -1 -1 -1 NA NA -1 -1 -1 NA -1 -1 1 1 NA -1 -1 1 -1 1 1 -1 -1 1 1 NA NA -1 -1 NA -1 -1 1 -1 NA 1 1 -1 -1 -1 1 -1 -1 1 NA NA -1 -1 -1 NA 1 -1 -1 -1 1 NA -1 NA -1 NA -1 -1 1 1 1 -1 1 NA NA NA NA NA -1 NA -1 NA -1 -1 -1 1 -1 -1 -1 -1 NA -1 -1 -1 -1 -1 NA -1 1 -1 -1 1 -1 NA NA NA NA -1 -1 NA 1 1 -1 -1 1 NA NA NA -1 NA NA 1 -1 1 -1 -1 1 1 1 1 1 -1 NA NA NA NA NA 1 NA NA 1 -1 -1 -1 NA NA -1 -1 1 1 1 -1 NA 1 1 NA -1 -1 -1 1 NA 1 -1 1 1 -1 -1 1 1 NA NA 1 -1 -1 1 1 1 1 1 1 NA -1 NA 1 -1 1 -1 -1 NA 1 1 -1 -1 -1 -1 -1 1 NA -1 -1 -1 -1 1 -1 -1 NA -1 -1 NA -1 NA 1 NA NA NA NA -1 1 1 1 NA -1 NA NA NA NA 1 NA 1 -1 -1 -1 -1 1 1 -1 NA 1 -1 1 -1 NA NA 1 -1 NA NA -1 -1 -1 -1 NA -1 -1 1 1 -1 -1 1 -1 NA NA NA -1 1 1 -1 -1 -1 -1 -1 -1 -1 1 -1 -1 -1 -1 -1 1 NA NA -1 -1 NA NA -1 NA -1 -1 -1 NA -1 1 1 -1 1 1 -1 NA NA NA -1 -1 -1 -1 -1 -1 -1 -1 -1 -1 -1 -1 NA -1 -1 NA NA 1 1 1 -1 -1 NA 1 1 -1 NA 1 1 NA -1 -1 -1 1 NA 1 -1 -1 NA NA 1 1 -1 -1 -1 -1 1 1 1 -1 NA -1 -1 NA 1 NA -1 NA NA NA NA -1 -1 NA -1 -1 -1 -1 1 NA -1 -1 -1 -1 NA 1 1 1 -1 -1 -1 NA -1 1 1 -1 -1 -1 -1 NA 1 -1 -1 -1 -1 -1 -1 NA -1 NA -1 -1 -1 -1 1 -1 -1 -1 -1 -1 1 -1 NA -1 1 1 -1 NA -1 -1 -1 -1 1 -1 -1 1 -1 NA NA -1 -1 1 -1 NA -1 NA NA NA NA -1 -1 1 NA 1 -1 -1 -1 1 1 1 -1 NA -1 -1 -1 -1 NA NA -1 1 -1 -1 1 -1 NA 1 1 -1 1 1 -1 -1 -1 -1 NA NA 1 NA NA NA 1 1 -1 1 -1 -1 -1 -1 -1 -1 -1 -1 -1 -1 -1 -1 -1 -1 -1 1 1 1 -1 NA -1 1 1 NA NA -1 NA NA -1 -1 NA -1 1 -1 1 1 1 -1 NA -1 -1 NA -1 1 1 -1 NA -1 -1 NA -1 -1 1 -1 -1 -1 NA -1 -1 -1 -1 -1 -1 -1 NA NA NA 1 NA 1 1 NA NA NA 1 1 NA -1 1 1 NA 1 1 1 -1 -1 -1 -1 -1 -1 1 1 1 -1 NA NA NA 1 1 -1 -1 -1 NA -1 -1 -1 -1 -1 -1 -1 -1 -1 NA NA NA NA -1 NA NA -1 -1 1 1 1 -1 -1 -1 -1 NA NA NA 1 -1 1 1 -1 -1 1 -1 -1 -1 NA 1 1 1 NA 1 -1 1 NA -1 NA NA 1 1 NA -1 NA NA 1 NA NA NA NA 1 -1 NA 1 -1 NA -1 NA -1 -1 -1 -1 NA -1 1 -1 NA -1 -1 -1 -1 NA -1 1 -1 1 1 -1 -1 -1 NA NA -1 NA NA NA -1 -1 -1 -1 NA 1 1 1 1 NA -1 1 NA NA NA -1 NA 1 NA 1 1 -1 -1 -1 -1 1 1 -1 -1 -1 NA NA 1 -1 -1 1 -1 -1 -1 -1 -1 NA 1 NA -1 NA NA -1 NA NA -1 -1 NA NA NA -1 -1 NA -1 -1 -1 NA 1 NA 1 NA NA NA NA NA -1 -1 1 -1 -1 NA 1 NA -1 1 -1 -1 -1 -1 -1 NA 1 1 -1 -1 -1 1 -1 1 -1 NA -1 -1 -1 NA NA -1 -1 -1 NA -1 -1 -1 NA -1 -1 1 1 NA NA -1 NA 1 -1 -1 NA NA -1 NA NA -1 1 NA -1 NA -1 NA -1 -1 -1 1 -1 NA 1 -1 1 NA NA NA -1 1 1 -1 -1 1 -1 NA NA -1 1 -1 NA -1 -1 NA NA -1 -1 -1 NA -1 -1 -1 -1 -1 1 NA NA NA 1 NA 1 1 -1 1 -1 -1 -1 -1 -1 1 -1 -1 -1 -1 -1 -1 1 1 1 1 NA NA NA -1 -1 1 1 NA NA -1 -1 1 1 -1 NA 1 -1 -1 1 -1 NA NA NA NA NA -1 -1 -1 -1 -1 1 1 -1 NA NA 1 -1 1 -1 -1 -1 -1 -1 -1 -1 -1 -1 1 -1 -1 -1 NA 1 -1 1 NA -1 NA NA 1 NA NA -1 -1 1 -1 1 -1 1 1 1 1 NA 1 1 -1 -1 -1 1 1 1 -1 -1 -1 -1 -1 -1 -1 NA -1 -1 -1 1 -1 -1 -1 NA NA -1 -1 NA -1 1 1 NA -1 NA -1 1 1 1 NA NA 1 1 -1 1 1 1 1 -1 -1 -1 -1 1 -1 -1 -1 -1 -1 1 -1 -1 NA -1 1 -1 -1 -1 NA NA -1 -1 1 1 1 1 -1 -1 1 -1 1 1 NA NA NA -1 1 1 -1 -1 -1 -1 -1 -1 -1 -1 -1 -1 NA -1 NA -1 -1 -1 -1 -1 -1 1 1 1 NA 1 NA NA -1 -1 -1 -1 NA NA -1 1 1 NA -1 1 1 NA -1 -1 -1 NA NA -1 -1 -1 1 1 NA NA -1 1 1 -1 -1 NA NA -1 -1 -1 -1 -1 -1 -1 -1 1 -1 -1 -1 -1 -1 1 NA -1 -1 -1 NA 1 -1 -1 -1 NA 1 NA -1 -1 -1 -1 NA 1 1 -1 NA NA NA 1 -1 1 1 1 -1 1 NA NA NA NA NA -1 -1 1 1 -1 NA -1 -1 NA 1 NA -1 -1 -1 -1 -1 -1 1 -1 NA -1 -1 1 NA 1 -1 -1 -1 1 -1 1 NA 1 -1 -1 -1 -1 -1 -1 -1 -1 -1 1 -1 NA -1 NA NA NA -1 -1 -1 1 1 NA NA 1 1 -1 -1 1 -1 1 NA -1 -1 -1 -1 -1 1 NA -1 -1 -1 -1 -1 -1 -1 NA -1 -1 -1 -1 NA 1 1 -1 -1 1 NA 1 -1 -1 -1 NA NA NA 1 1 1 -1 -1 -1 -1 -1 -1 -1 1 1 -1 NA NA -1 -1 -1 NA NA -1 -1 1 1 1 NA NA 1 1 1 1 -1 -1 -1 -1 -1 -1 -1 -1 1 -1 1 -1 1 -1 -1 NA -1 -1 -1 NA NA NA -1 -1 -1 NA -1 1 -1 NA NA 1 1 1 -1 1 -1 -1 1 NA -1 -1 1 -1 NA -1 1 -1 1 NA NA NA -1 -1 NA NA NA -1 -1 -1 -1 -1 -1 -1 -1 -1 -1 -1 -1 NA -1 -1 1 NA 1 1 -1 -1 -1 -1 NA -1 NA -1 -1 1 1 1 NA NA NA -1 -1 1 1 NA NA -1 -1 -1 -1 -1 1 NA NA 1 NA -1 NA -1 -1 -1 1 -1 -1 1 NA 1 NA -1 NA 1 1 1 NA NA 1 1 -1 -1 -1 -1 -1 1 NA NA 1 -1 -1 -1 NA NA -1 1 -1 1 -1 NA NA NA NA 1 1 NA -1 NA NA -1 -1 -1 -1 NA -1 -1 -1 -1 -1 -1 -1 1 1 1 -1 -1 -1 -1 -1 -1 1 NA NA -1 -1 NA NA -1 1 -1 -1 1 1 -1 -1 -1 -1 NA NA NA NA NA NA NA NA NA NA NA 1 NA -1 -1 1 NA -1 -1 -1 -1 -1 -1 -1 -1 NA 1 NA -1 1 -1 -1 NA 1 1 -1 -1 -1 NA 1 NA NA -1 1 NA -1 -1 1 NA 1 -1 1 -1 -1 1 1 NA NA NA 1 -1 NA -1 -1 1 -1 -1 -1 -1 NA -1 -1 1 NA -1 NA -1 1 1 NA -1 1 1 1 -1 1 NA -1 -1 1 1 1 NA NA -1 -1 -1 -1 -1 -1 -1 NA -1 NA 1 -1 -1 1 1 1 NA -1 -1 -1 -1 -1 NA -1 NA NA 1 1 -1 -1 -1 1 -1 -1 NA -1 NA NA NA NA NA NA NA NA 1 -1 1 1 -1 -1 1 -1 1 NA -1 -1 -1 -1 -1 -1 NA NA NA -1 -1 1 -1 -1 -1 1 -1 -1 -1 NA -1 1 -1 -1 -1 1 -1 -1 -1 NA 1 -1 -1 1 -1 NA NA -1 NA -1 -1 NA 1 1 -1 -1 -1 -1 -1 -1 -1 -1 1 1 1 -1 -1 NA -1 1 1 -1 1 -1 -1 -1 1 -1 -1 1 -1 1 NA -1 NA -1 1 -1 -1 NA NA 1 1 -1 -1 1 -1 1 NA NA -1 1 -1 NA NA NA -1 NA NA -1 NA NA -1 -1 -1 1 1 1 -1 NA 1 NA -1 1 1 NA NA -1 NA -1 NA NA -1 -1 NA NA NA -1 -1 -1 -1 1 1 NA -1 NA -1 -1 -1 -1 -1 -1 NA -1 1 -1 -1 -1 NA 1 NA NA -1 -1 -1 -1 1 NA NA NA -1 NA NA -1 -1 -1 1 1 1 -1 -1 -1 NA -1 1 -1 -1 -1 NA -1 1 NA -1 -1 1 NA -1 -1 -1 NA -1 1 1 NA 1 1 -1 -1 NA -1 -1 -1 1 1 1 1 NA -1 -1 NA -1 1 1 1 NA 1 1 NA NA 1 -1 1 NA -1 NA NA NA 1 -1 NA NA 1 1 -1 1 1 1 -1 -1 -1 -1 -1 -1 -1 -1 1 1 -1 -1 -1 -1 1 -1 -1 -1 -1 1 -1 -1 -1 -1 -1 -1 NA -1 1 1 NA -1 -1 -1 -1 -1 -1 NA -1 -1 NA -1 NA -1 -1 -1 1 -1 1 1 1 NA -1 -1 -1 -1 1 1 1 1 -1 -1 -1 1 -1 -1 -1 NA 1 -1 -1 -1 -1 -1 NA -1 NA NA NA -1 -1 NA 1 1 -1 NA -1 -1 1 -1 NA NA NA -1 -1 NA NA NA -1 NA -1 NA -1 -1 -1 1 -1 -1 -1 NA -1 -1 -1 -1 1 -1 -1 NA NA NA -1 1 -1 NA -1 -1 1 -1 -1 -1 -1 -1 -1 -1 1 -1 -1 1 1 -1 -1 -1 -1 -1 -1 -1 -1 NA NA 1 -1 -1 NA -1 -1 1 1 -1 1 -1 -1 -1 -1 NA NA NA -1 1 1 -1 NA -1 -1 1 1 -1 -1 NA -1 -1 -1 -1 NA NA -1 -1 -1 -1 -1 NA NA -1 NA -1 NA NA -1 -1 -1 1 NA NA -1 -1 -1 -1 -1 -1 1 NA NA NA NA -1 -1 -1 -1 -1 -1 NA -1 1 -1 -1 1 -1 -1 NA NA -1 -1 NA NA 1 -1 1 1 1 -1 -1 -1 1 -1 NA 1 1 -1 -1 1 -1 -1 1 -1 1 NA 1 1 1 -1 -1 1 -1 -1 -1 -1 NA 1 -1 -1 1 -1 1 1 -1 -1 NA -1 -1 -1 NA NA -1 -1 -1 -1 NA 1 -1 -1 -1 NA NA -1 NA NA -1 -1 1 -1 NA 1 NA 1 1 -1 -1 -1 NA NA 1 1 -1 NA -1 1 -1 -1 -1 -1 -1 1 -1 -1 -1 -1 -1 -1 -1 -1 NA NA 1 NA NA NA 1 NA 1 NA -1 NA 1 -1 NA 1 1 -1 1 -1 -1 1 -1 -1 -1 NA -1 -1 NA 1 -1 -1 -1 -1 -1 -1 -1 NA 1 1 -1 1 -1 -1 -1 1 NA NA NA 1 1 1 -1 -1 NA -1 -1 NA -1 -1 -1 1 NA -1 1 1 1 NA -1 1 -1 -1 1 1 -1 NA NA -1 -1 NA NA NA 1 -1 NA -1 -1 NA NA -1 NA 1 1 -1 1 NA NA 1 1 NA NA NA 1 1 1 1 1 -1 -1 1 -1 NA 1 1 1 NA NA NA -1 1 -1 -1 -1 -1 -1 -1 NA NA -1 -1 -1 -1 -1 NA NA -1 -1 -1 -1 NA -1 1 1 -1 -1 -1 NA -1 -1 -1 -1 -1 -1 -1 -1 -1 NA NA -1 -1 -1 -1 -1 -1 -1 -1 1 NA -1 NA 1 NA NA -1 NA -1 -1 -1 -1 1 -1 1 -1 1 1 1 -1 NA 1 1 -1 -1 1 -1 -1 -1 NA 1 -1 -1 NA -1 -1 -1 -1 -1 -1 1 -1 1 -1 NA NA 1 NA NA -1 1 -1 -1 -1 -1 1 -1 -1 NA NA -1 NA -1 1 NA NA -1 -1 -1 1 NA NA 1 1 -1 NA -1 -1 -1 -1 -1 -1 NA 1 -1 1 1 NA 1 -1 1 -1 -1 NA 1 -1 1 1 1 -1 NA 1 -1 NA NA NA 1 NA NA NA -1 -1 1 -1 NA -1 NA -1 -1 1 1 NA NA 1 -1 -1 -1 -1 -1 1 1 -1 -1 -1 -1 NA -1 NA -1 -1 -1 1 1 NA NA NA -1 1 NA 1 1 NA NA NA NA NA -1 -1 -1 -1 NA NA NA -1 -1 1 1 -1 NA -1 -1 -1 -1 -1 NA -1 -1 1 NA -1 1 -1 -1 NA -1 -1 NA -1 1 NA -1 NA NA -1 -1 -1 NA 1 -1 1 -1 -1 -1 -1 -1 NA -1 -1 -1 NA 1 1 1 1 NA NA -1 NA -1 -1 -1 1 1 -1 -1 -1 -1 -1 1 -1 1 1 1 -1 -1 -1 1 1 NA -1 -1 -1 -1 1 -1 1 NA 1 NA 1 -1 1 1 1 -1 -1 -1 NA 1 NA -1 NA -1 1 1 -1 NA NA 1 1 -1 -1 -1 -1 1 NA NA -1 1 -1 1 -1 1 1 1 -1 -1 -1 -1 -1 1 1 -1 -1 -1 -1 -1 1 -1 1 -1 NA NA -1 -1 1 1 1 -1 -1 NA NA NA 1 -1 -1 NA NA NA NA -1 -1 -1 1 1 -1 NA -1 -1 1 -1 1 1 1 1 -1 -1 -1 -1 -1 -1 -1 -1 -1 -1 -1 -1 -1 -1 NA 1 1 -1 -1 1 NA NA -1 1 -1 -1 -1 -1 -1 1 -1 1 1 1 1 NA NA 1 1 1 NA NA -1 NA NA NA -1 -1 -1 1 NA -1 1 1 1 -1 -1 1 -1 1 -1 1 NA NA 1 NA 1 -1 -1 -1 NA 1 NA NA NA -1 1 1 -1 -1 -1 NA 1 -1 1 -1 -1 NA -1 -1 -1 -1 NA NA -1 -1 NA -1 NA -1 -1 -1 -1 1 1 NA NA NA -1 -1 1 1 -1 -1 -1 1 NA NA 1 1 1 -1 -1 -1 -1 -1 1 -1 -1 -1 -1 -1 1 1 -1 -1 -1 NA 1 -1 1 1 -1 NA -1 -1 -1 1 1 NA -1 -1 -1 1 1 NA NA -1 NA 1 NA -1 1 -1 NA NA NA 1 NA -1 -1 -1 NA NA NA -1 -1 1 1 NA -1 1 1 1 1 -1 NA -1 -1 -1 -1 -1 -1 1 -1 1 1 1 1 1 NA 1 -1 -1 -1 1 -1 1 1 1 -1 -1 -1 -1 -1 NA NA NA NA 1 1 -1 1 1 -1 1 -1 1 -1 NA NA 1 -1 -1 NA NA NA -1 -1 -1 -1 NA NA -1 1 NA 1 -1 1 -1 -1 -1 -1 NA NA NA NA -1 1 NA NA -1 -1 1 1 1 -1 NA -1 NA -1 1 1 1 -1 1 -1 1 NA NA NA 1 -1 -1 -1 NA -1 -1 -1 -1 -1 -1 NA -1 -1 NA -1 -1 NA NA NA NA -1 -1 NA NA 1 NA 1 1 NA -1 -1 1 -1 -1 NA -1 NA -1 1 -1 -1 -1 1 -1 -1 -1 -1 -1 NA NA -1 -1 1 -1 -1 NA NA -1 -1 1 1 1 1 -1 NA -1 NA -1 -1 -1 1 1 1 -1 -1 1 1 1 1 -1 -1 -1 -1 1 1 -1 NA -1 NA 1 -1 -1 NA -1 -1 NA -1 -1 -1 -1 -1 -1 -1 -1 -1 1 1 1 -1 -1 NA NA 1 1 -1 -1 NA -1 -1 NA NA -1 -1 -1 1 1 -1 -1 1 1 NA NA 1 1 1 NA -1 NA 1 -1 -1 -1 NA NA NA NA 1 -1 -1 -1 -1 -1 -1 -1 NA 1 -1 1 1 -1 NA -1 -1 NA -1 1 NA -1 1 NA NA -1 -1 -1 NA -1 NA -1 -1 -1 -1 1 NA NA -1 -1 -1 -1 NA -1 -1 -1 NA NA NA -1 -1 -1 1 1 -1 -1 NA -1 -1 -1 1 -1 1 1 NA 1 1 1 -1 1 -1 -1 -1 -1 NA NA NA 1 -1 NA 1 1 1 -1 1 -1 -1 -1 -1 1 -1 -1 -1 NA NA -1 NA NA -1 1 -1 -1 NA 1 -1 NA 1 NA -1 NA -1 -1 -1 1 NA -1 1 1 1 -1 NA -1 NA NA -1 -1 NA NA 1 -1 NA -1 -1 1 1 -1 -1 NA 1 1 -1 -1 -1 1 NA -1 -1 1 -1 -1 1 1 -1 -1 1 1 1 -1 NA 1 NA -1 -1 NA NA NA -1 -1 1 1 -1 -1 -1 -1 NA NA NA NA NA 1 -1 NA NA -1 1 NA -1 -1 -1 -1 -1 -1 1 1 1 1 NA -1 NA NA -1 NA 1 -1 -1 -1 -1 -1 -1 -1 -1 -1 -1 -1 -1 1 NA NA -1 -1 -1 -1 -1 -1 -1 1 -1 -1 1 -1 1 1 NA NA 1 -1 NA NA -1 -1 NA -1 -1 NA 1 NA -1 1 -1 -1 1 -1 -1 -1 -1 -1 1 -1 -1 NA NA -1 NA NA -1 -1 -1 -1 -1 -1 1 1 NA NA NA NA -1 -1 -1 -1 -1 NA -1 -1 NA -1 -1 -1 -1 -1 NA NA NA -1 -1 1 1 1 -1 1 -1 -1 NA -1 1 -1 -1 1 NA NA -1 -1 1 NA NA -1 1 -1 -1 -1 -1 NA NA NA 1 1 1 -1 -1 -1 1 -1 NA NA -1 -1 1 -1 NA -1 -1 -1 -1 -1 NA NA NA -1 NA NA 1 1 -1 1 NA 1 NA -1 -1 -1 -1 1 1 1 1 NA -1 -1 -1 -1 -1 -1 -1 -1 -1 1 NA NA NA NA 1 -1 -1 -1 -1 NA NA -1 NA NA NA NA NA -1 -1 -1 -1 -1 -1 -1 1 1 NA NA NA -1 -1 -1 -1 -1 -1 -1 1 1 NA NA 1 -1 -1 NA -1 NA 1 -1 -1 -1 -1 -1 NA -1 1 1 NA -1 1 -1 -1 1 1 -1 1 1 -1 NA -1 NA -1 NA NA -1 NA 1 -1 NA -1 1 NA 1 -1 -1 1 1 -1 1 NA 1 1 1 NA NA NA NA NA NA 1 -1 -1 -1 -1 -1 NA NA 1 -1 1 NA -1 NA -1 -1 1 -1 -1 -1 NA -1 -1 1 -1 -1 -1 1 -1 -1 NA -1 NA NA 1 1 NA -1 -1 -1 -1 1 1 NA -1 -1 -1 NA 1 -1 -1 -1 1 NA NA -1 -1 -1 1 1 NA NA -1 -1 -1 -1 NA 1 1 -1 -1 -1 -1 -1 NA NA -1 -1 -1 1 1 -1 -1 NA -1 NA 1 -1 -1 -1 1 -1 -1 -1 1 1 1 1 NA NA NA NA -1 1 1 1 -1 -1 -1 -1 -1 -1 -1 -1 1 1 -1 NA 1 -1 -1 -1 -1 1 -1 NA NA NA 1 1 1 -1 1 1 1 1 1 1 1 -1 -1 -1 NA NA -1 -1 -1 -1 1 -1 1 NA NA 1 -1 -1 -1 -1 1 1 -1 -1 -1 -1 -1 1 -1 1 -1 NA 1 -1 NA NA NA 1 -1 1 1 1 NA -1 -1 -1 -1 -1 NA NA NA NA -1 -1 NA 1 -1 -1 -1 -1 -1 NA NA NA NA NA -1 -1 -1 -1 -1 -1 NA 1 -1 NA NA -1 NA -1 -1 NA NA -1 -1 -1 -1 -1 -1 -1 -1 NA NA -1 -1 NA NA 1 NA NA -1 -1 -1 -1 -1 1 -1 -1 1 1 -1 1 -1 -1 -1 -1 NA -1 -1 1 1 -1 NA -1 1 1 -1 -1 -1 -1 -1 -1 -1 -1 -1 -1 -1 -1 -1 -1 NA NA NA -1 -1 -1 -1 -1 NA -1 -1 -1 -1 NA NA -1 -1 -1 -1 -1 1 -1 -1 -1 -1 -1 1 1 NA NA NA -1 NA -1 -1 -1 -1 -1 NA NA -1 NA NA 1 -1 -1 -1 1 -1 1 -1 1 NA -1 -1 -1 1 -1 NA -1 -1 NA -1 -1 -1 -1 1 -1 -1 -1 NA NA -1 NA 1 -1 -1 -1 NA -1 -1 -1 -1 NA NA -1 -1 NA -1 1 NA 1 -1 -1 NA 1 NA -1 NA 1 -1 NA NA NA -1 NA 1 1 NA -1 NA NA -1 NA NA 1 -1 -1 -1 -1 -1 -1 -1 NA NA NA NA 1 -1 -1 NA -1 -1 -1 NA -1 -1 -1 -1 NA -1 -1 -1 -1 -1 -1 -1 -1 NA NA NA -1 -1 -1 -1 NA 1 -1 -1 -1 NA NA -1 -1 1 1 1 -1 -1 NA 1 1 1 1 -1 NA -1 -1 1 -1 -1 1 1 -1 -1 -1 -1 -1 -1 1 -1 NA NA -1 -1 -1 -1 -1 -1 NA -1 -1 -1 -1 1 NA NA NA -1 -1 1 1 -1 -1 -1 -1 -1 1 -1 -1 -1 -1 1 -1 1 NA NA -1 -1 -1 NA -1 -1 1 1 1 1 -1 -1 -1 NA NA NA 1 1 1 NA -1 1 -1 -1 1 -1 NA 1 1 -1 NA -1 1 -1 1 NA -1 -1 NA -1 -1 -1 -1 -1 1 -1 -1 NA -1 NA NA -1 1 NA -1 1 NA NA NA NA NA -1 1 1 1 1 -1 -1 -1 -1 1 -1 -1 1 NA -1 -1 -1 -1 -1 -1 -1 1 1 NA -1 -1 NA -1 -1 NA NA -1 -1 -1 -1 NA 1 NA -1 -1 -1 -1 -1 -1 NA 1 -1 NA -1 1 1 NA NA 1 -1 -1 -1 NA NA NA 1 NA NA NA -1 -1 NA -1 NA -1 -1 -1 -1 -1 NA NA 1 -1 NA 1 -1 1 -1 -1 -1 NA NA 1 NA NA -1 NA 1 NA -1 -1 NA -1 1 NA 1 -1 NA -1 NA NA -1 -1 -1 -1 -1 -1 NA 1 1 1 -1 1 1 -1 1 NA NA NA 1 -1 -1 1 1 1 -1 -1 NA 1 NA -1 NA -1 NA NA NA -1 NA -1 -1 -1 -1 -1 NA 1 -1 1 -1 -1 1 -1 -1 1 NA NA NA 1 NA -1 -1 NA -1 -1 -1 NA 1 NA 1 NA -1 -1 -1 -1 1 -1 -1 -1 -1 NA -1 1 NA -1 -1 -1 -1 NA -1 -1 -1 -1 -1 1 1 NA 1 -1 1 NA -1 -1 1 1 1 1 -1 NA NA -1 NA -1 -1 1 -1 -1 1 NA 1 -1 -1 1 1 NA NA NA NA 1 -1 -1 NA -1 -1 -1 1 1 -1 1 1 NA NA -1 -1 -1 -1 NA NA -1 1 -1 NA -1 -1 -1 -1 1 -1 -1 -1 -1 -1 -1 -1 -1 -1 -1 -1 -1 -1 1 -1 NA -1 -1 -1 -1 1 1 NA -1 -1 1 1 1 1 -1 NA NA -1 1 -1 NA NA 1 1 NA NA NA 1 1 1 -1 -1 -1 -1 -1 -1 -1 1 -1 -1 1 1 1 NA -1 NA NA -1 -1 -1 1 -1 NA NA NA 1 NA NA -1 1 1 NA -1 1 1 NA -1 -1 1 1 1 1 1 1 -1 1 -1 -1 -1 -1 -1 -1 1 1 1 -1 NA -1 -1 1 1 NA NA NA -1 NA -1 1 NA -1 NA NA 1 -1 1 1 1 1 NA -1 -1 -1 -1 NA NA NA -1 -1 -1 NA -1 -1 -1 NA NA -1 -1 -1 -1 1 -1 -1 -1 -1 1 1 NA NA NA 1 NA -1 -1 -1 -1 -1 1 1 -1 -1 -1 NA -1 NA -1 -1 -1 -1 NA NA NA -1 NA -1 -1 1 1 1 1 -1 NA NA -1 1 -1 NA NA NA NA NA NA NA NA NA NA -1 -1 NA NA -1 NA -1 -1 -1 1 NA 1 -1 -1 -1 NA 1 1 1 1 1 -1 NA -1 -1 1 NA NA NA NA -1 -1 -1 1 1 NA NA -1 -1 -1 NA 1 -1 1 -1 -1 NA NA NA NA NA -1 -1 -1 -1 1 -1 -1 1 -1 -1 -1 1 1 1 -1 -1 -1 -1 -1 1 -1 -1 1 -1 1 -1 -1 NA -1 -1 NA -1 NA 1 NA NA NA -1 1 -1 -1 1 -1 NA NA NA NA NA 1 NA NA NA 1 -1 -1 -1 -1 NA NA -1 NA NA 1 1 -1 -1 1 1 -1 1 1 -1 -1 -1 -1 -1 1 -1 1 1 1 -1 1 NA NA NA 1 1 -1 -1 -1 1 NA NA 1 NA -1 NA NA -1 -1 -1 1 1 1 -1 1 -1 -1 1 -1 -1 NA -1 -1 NA 1 -1 -1 -1 -1 -1 NA 1 NA -1 -1 -1 -1 NA NA -1 1 -1 -1 1 1 -1 1 1 1 1 -1 -1 -1 -1 -1 NA 1 -1 -1 -1 -1 NA -1 NA NA -1 NA NA 1 NA -1 -1 -1 -1 -1 -1 -1 NA NA -1 -1 -1 -1 NA -1 NA NA NA NA -1 NA 1 -1 NA 1 NA NA -1 -1 -1 1 NA -1 -1 1 NA NA -1 -1 -1 -1 -1 -1 -1 -1 -1 -1 1 NA 1 NA -1 -1 -1 -1 1 1 -1 1 1 -1 1 1 -1 NA 1 NA NA -1 -1 -1 NA -1 1 -1 -1 NA -1 1 -1 -1 -1 1 NA NA NA -1 1 -1 -1 -1 -1 -1 1 -1 -1 -1 NA NA 1 1 NA -1 NA -1 -1 NA NA 1 -1 -1 -1 -1 1 NA NA NA NA NA -1 NA NA NA -1 -1 1 -1 -1 NA NA -1 1 1 1 NA -1 -1 1 1 NA NA NA 1 1 NA NA 1 NA -1 -1 -1 -1 NA -1 -1 -1 1 -1 NA -1 -1 1 -1 -1 -1 -1 -1 NA NA -1 -1 NA -1 1 -1 -1 -1 -1 -1 -1 1 1 1 NA 1 -1 -1 -1 NA 1 NA -1 -1 -1 1 -1 -1 1 NA 1 -1 NA 1 -1 -1 -1 -1 -1 1 1 -1 -1 -1 1 -1 1 NA NA 1 -1 NA -1 -1 NA NA 1 1 -1 -1 -1 1 -1 -1 NA NA -1 -1 NA NA NA -1 -1 -1 1 -1 NA NA NA -1 NA -1 -1 -1 -1 1 1 1 1 -1 NA -1 -1 NA NA NA 1 -1 -1 -1 -1 -1 1 -1 -1 -1 1 -1 NA 1 -1 -1 -1 -1 NA -1 -1 -1 1 1 1 1 1 -1 -1 NA NA -1 -1 NA NA 1 NA -1 -1 -1 -1 -1 1 -1 1 NA 1 1 1 -1 1 1 1 1 1 -1 1 NA -1 1 1 -1 -1 -1 -1 -1 -1 1 -1 1 1 -1 -1 1 NA NA -1 -1 -1 -1 -1 -1 NA -1 1 -1 1 -1 -1 -1 -1 -1 NA NA NA -1 -1 -1 NA -1 -1 1 1 -1 NA NA -1 -1 NA 1 -1 -1 -1 1 1 1 1 NA 1 1 1 1 1 NA NA -1 -1 -1 1 1 -1 1 -1 NA -1 -1 1 1 -1 -1 -1 -1 1 NA -1 1 1 -1 -1 -1 -1 -1 NA NA -1 -1 -1 -1 1 1 -1 -1 NA NA NA 1 NA NA NA 1 1 1 NA 1 -1 1 -1 1 1 1 -1 -1 -1 NA -1 -1 -1 -1 NA NA NA NA NA 1 NA 1 1 NA NA -1 1 1 -1 -1 -1 -1 NA 1 1 -1 -1 -1 1 1 1 1 NA NA -1 NA -1 NA -1 1 NA NA -1 1 NA -1 -1 NA NA NA NA -1 -1 -1 -1 -1 NA NA NA NA NA -1 1 1 NA NA NA NA NA NA NA -1 -1 1 -1 -1 1 1 1 -1 -1 1 -1 NA 1 -1 -1 NA -1 -1 -1 NA NA NA 1 1 1 -1 -1 1 -1 -1 -1 -1 1 NA 1 1 NA 1 NA -1 1 1 NA 1 NA -1 -1 NA NA -1 1 -1 1 1 -1 -1 -1 1 NA -1 NA 1 -1 NA NA NA NA -1 1 1 1 -1 1 -1 -1 1 NA 1 1 NA -1 -1 1 -1 NA 1 1 -1 1 1 -1 -1 NA -1 1 1 1 NA 1 NA NA NA -1 NA 1 1 -1 1 -1 -1 -1 NA -1 NA 1 1 -1 -1 -1 -1 -1 1 -1 -1 -1 -1 -1 -1 -1 NA -1 -1 NA 1 -1 -1 -1 NA -1 1 -1 -1 1 1 -1 -1 1 NA NA NA 1 -1 1 -1 NA 1 1 NA NA NA NA NA -1 NA -1 -1 1 NA -1 1 1 NA 1 -1 NA NA -1 NA -1 -1 -1 -1 1 -1 NA -1 1 1 1 1 1 -1 -1 -1 -1 NA -1 -1 -1 -1 -1 -1 -1 1 1 -1 1 -1 -1 1 1 1 1 -1 1 1 -1 -1 -1 NA NA NA -1 -1 -1 -1 -1 -1 1 1 NA -1 -1 1 -1 NA -1 NA NA NA -1 NA NA -1 1 -1 NA -1 -1 -1 -1 -1 -1 1 -1 NA -1 NA -1 -1 -1 NA 1 NA 1 -1 -1 -1 NA -1 -1 NA -1 -1 -1 1 -1 1 1 -1 1 NA 1 1 -1 -1 NA NA -1 -1 -1 -1 -1 -1 -1 NA -1 -1 -1 1 1 NA -1 1 1 -1 -1 NA -1 NA NA NA NA -1 NA -1 -1 -1 -1 -1 1 -1 NA NA -1 NA -1 -1 -1 -1 1 NA NA NA -1 1 1 1 -1 -1 1 -1 -1 1 -1 -1 -1 1 1 -1 -1 NA -1 -1 -1 1 1 -1 -1 NA NA -1 -1 1 1 NA 1 NA -1 1 -1 -1 1 NA NA -1 -1 NA 1 -1 -1 NA -1 1 -1 1 -1 1 -1 -1 -1 1 -1 -1 -1 1 -1 -1 NA NA 1 NA 1 NA NA -1 -1 -1 -1 -1 -1 -1 -1 1 NA NA NA NA -1 -1 -1 -1 -1 NA NA -1 -1 -1 1 NA NA NA NA -1 -1 -1 -1 -1 1 1 NA -1 1 1 NA 1 1 -1 1 -1 1 -1 -1 1 1 1 -1 -1 1 -1 -1 NA NA -1 1 -1 NA -1 -1 -1 -1 -1 -1 -1 -1 -1 -1 NA NA -1 -1 -1 -1 -1 -1 -1 -1 -1 -1 -1 -1 NA NA NA 1 1 -1 -1 1 -1 1 -1 -1 NA 1 NA -1 NA 1 1 1 1 -1 -1 -1 -1 -1 -1 -1 -1 -1 -1 -1 NA -1 -1 1 1 NA -1 1 -1 -1 NA 1 -1 1 1 -1 -1 -1 NA 1 1 -1 1 1 1 1 -1 NA NA -1 -1 -1 NA NA NA -1 -1 -1 -1 NA NA NA -1 NA 1 NA 1 -1 -1 NA NA -1 1 -1 NA 1 1 -1 -1 -1 NA -1 1 1 -1 -1 -1 NA NA NA -1 -1 -1 1 -1 -1 -1 NA -1 -1 -1 -1 1 1 1 -1 -1 -1 1 1 1 -1 -1 -1 -1 -1 -1 -1 -1 -1 NA NA NA NA 1 -1 -1 -1 -1 -1 NA 1 -1 -1 NA 1 1 NA -1 NA NA NA NA NA -1 NA -1 -1 -1 -1 -1 1 1 -1 -1 1 -1 -1 1 -1 -1 -1 -1 NA -1 -1 -1 NA NA -1 1 1 NA NA -1 -1 -1 -1 NA NA NA NA -1 NA -1 -1 1 1 -1 NA 1 1 NA 1 -1 1 NA -1 1 -1 1 -1 -1 -1 1 1 -1 -1 -1 -1 1 1 1 -1 1 NA -1 1 -1 -1 -1 1 NA NA 1 1 1 -1 -1 -1 -1 NA NA NA NA -1 NA -1 -1 -1 -1 1 NA NA 1 1 1 -1 -1 1 1 NA NA -1 -1 NA NA -1 -1 -1 -1 -1 -1 1 1 1 1 NA NA NA 1 1 1 -1 -1 NA 1 NA -1 1 -1 -1 NA NA NA NA 1 -1 -1 -1 1 -1 -1 -1 1 NA NA 1 NA NA NA NA NA -1 NA NA -1 -1 -1 -1 -1 NA -1 -1 -1 -1 NA NA -1 1 1 NA 1 1 -1 -1 -1 -1 1 NA -1 1 1 1 NA NA NA -1 -1 1 NA NA -1 -1 -1 -1 -1 -1 -1 -1 -1 NA 1 1 1 -1 NA 1 -1 -1 NA NA NA -1 1 1 -1 1 1 1 -1 NA NA 1 1 -1 -1 NA 1 NA NA -1 1 1 -1 -1 -1 1 -1 -1 -1 NA -1 1 -1 NA 1 NA -1 -1 -1 1 1 -1 -1 -1 -1 1 -1 NA NA -1 -1 -1 -1 -1 -1 NA -1 -1 1 -1 -1 -1 1 -1 NA NA NA NA 1 -1 -1 -1 -1 -1 1 -1 -1 1 1 -1 NA NA -1 -1 -1 -1 NA -1 -1 NA NA -1 1 1 1 1 -1 -1 -1 1 NA NA NA -1 1 1 -1 -1 NA NA NA -1 -1 -1 1 -1 1 1 -1 -1 -1 1 -1 NA -1 NA NA -1 NA NA NA -1 NA -1 1 NA -1 -1 NA 1 NA NA -1 -1 1 NA -1 -1 -1 -1 -1 NA NA 1 -1 -1 -1 -1 1 1 -1 1 1 1 NA -1 -1 1 1 NA 1 NA NA 1 1 1 -1 -1 1 -1 1 -1 1 -1 -1 -1 -1 -1 -1 -1 NA NA -1 NA -1 -1 -1 1 1 1 1 1 -1 -1 -1 NA -1 NA -1 -1 NA 1 -1 -1 1 1 1 1 1 -1 -1 -1 -1 1 1 NA -1 -1 -1 NA -1 1 -1 -1 -1 NA -1 -1 -1 NA NA -1 1 1 -1 -1 1 -1 1 1 1 1 -1 -1 -1 -1 -1 -1 -1 -1 1 NA NA -1 -1 -1 -1 -1 -1 NA NA NA 1 1 -1 -1 -1 -1 NA 1 1 NA 1 1 -1 -1 NA -1 -1 -1 NA 1 NA -1 1 -1 -1 -1 -1 -1 -1 -1 -1 -1 -1 -1 -1 -1 -1 -1 -1 NA -1 NA NA NA 1 NA NA -1 1 1 NA NA 1 1 1 1 -1 NA NA NA -1 -1 -1 NA NA NA NA -1 NA NA NA NA NA -1 -1 NA -1 -1 -1 1 -1 1 -1 -1 -1 -1 -1 1 -1 NA 1 -1 -1 -1 NA -1 NA NA -1 -1 1 1 1 -1 -1 1 -1 NA -1 1 1 1 NA NA NA -1 -1 -1 NA 1 -1 -1 NA 1 -1 -1 NA NA 1 1 1 1 -1 -1 NA 1 NA -1 -1 -1 -1 -1 -1 -1 -1 -1 NA -1 -1 1 NA -1 -1 -1 -1 -1 NA -1 -1 -1 -1 NA -1 1 -1 NA -1 -1 NA 1 -1 -1 1 1 -1 NA 1 -1 NA -1 -1 -1 -1 1 1 -1 1 -1 -1 1 1 1 -1 -1 1 1 NA NA NA -1 NA -1 -1 1 NA 1 1 -1 -1 -1 -1 -1 NA -1 -1 -1 -1 NA -1 -1 -1 -1 -1 -1 -1 NA NA NA NA -1 -1 -1 -1 -1 -1 -1 NA 1 -1 -1 -1 -1 1 -1 NA -1 -1 -1 1 -1 -1 NA NA -1 -1 NA -1 NA 1 -1 -1 -1 -1 NA NA NA -1 NA 1 1 1 1 1 1 -1 -1 -1 NA -1 -1 1 1 1 1 -1 NA 1 -1 NA NA -1 -1 -1 1 1 -1 -1 -1 -1 -1 -1 -1 -1 -1 -1 -1 -1 -1 NA -1 -1 -1 -1 -1 -1 NA 1 1 -1 -1 1 -1 -1 -1 1 -1 -1 -1 1 -1 -1 -1 -1 -1 -1 -1 1 -1 1 NA NA -1 -1 NA NA -1 1 -1 -1 -1 -1 -1 NA -1 -1 -1 -1 -1 -1 -1 -1 1 -1 NA -1 1 -1 1 NA 1 -1 -1 -1 1 NA -1 -1 NA -1 NA NA 1 NA 1 NA -1 -1 NA -1 -1 -1 -1 -1 -1 1 1 NA 1 -1 -1 -1 1 -1 -1 1 NA -1 -1 -1 -1 -1 NA NA -1 -1 -1 1 -1 1 -1 NA -1 NA 1 1 -1 -1 -1 1 -1 -1 -1 -1 -1 -1 1 1 1 1 -1 -1 -1 -1 1 -1 NA NA -1 NA 1 1 -1 1 -1 -1 -1 -1 -1 1 NA 1 1 1 -1 -1 NA -1 -1 -1 -1 -1 -1 -1 -1 -1 -1 1 NA NA 1 1 1 -1 -1 -1 -1 NA 1 1 -1 NA -1 -1 -1 -1 -1 -1 NA NA -1 1 -1 -1 1 1 1 -1 -1 1 NA NA NA -1 NA NA -1 -1 NA -1 1 -1 -1 -1 -1 -1 -1 -1 -1 1 NA 1 1 NA -1 -1 1 -1 -1 -1 -1 -1 -1 -1 -1 -1 1 NA NA NA 1 1 NA -1 -1 NA NA NA NA 1 NA -1 -1 -1 1 -1 1 -1 NA 1 -1 -1 1 1 -1 NA -1 -1 -1 NA 1 NA NA NA NA NA 1 -1 -1 -1 -1 -1 -1 -1 1 -1 -1 NA -1 -1 1 NA 1 -1 -1 -1 -1 NA -1 -1 -1 -1 -1 1 1 1 -1 1 -1 NA -1 -1 -1 1 1 -1 -1 -1 -1 -1 1 NA -1 NA NA -1 -1 -1 -1 -1 1 -1 -1 NA NA -1 1 1 1 1 -1 -1 -1 -1 -1 1 1 1 NA -1 -1 NA NA -1 -1 -1 -1 -1 1 1 -1 NA 1 1 -1 -1 NA 1 -1 -1 -1 -1 -1 -1 -1 -1 NA NA NA -1 -1 -1 -1 -1 1 1 NA NA NA NA 1 1 -1 1 -1 -1 1 -1 -1 -1 -1 -1 -1 -1 NA -1 -1 NA NA -1 1 1 NA -1 -1 1 1 NA -1 -1 -1 -1 -1 -1 NA -1 -1 -1 -1 -1 -1 NA NA NA -1 -1 -1 NA NA 1 1 NA 1 1 -1 -1 -1 1 -1 -1 1 1 -1 -1 -1 -1 NA NA NA -1 -1 NA -1 -1 NA -1 NA NA NA -1 -1 -1 -1 -1 -1 -1 NA NA -1 -1 -1 -1 -1 1 NA NA -1 1 -1 1 -1 NA -1 -1 -1 -1 -1 -1 NA 1 -1 -1 -1 1 1 NA -1 NA NA -1 -1 1 -1 -1 -1 -1 -1 -1 -1 -1 1 1 1 1 NA -1 NA -1 -1 -1 -1 -1 -1 -1 -1 -1 NA NA -1 -1 1 1 1 -1 -1 -1 -1 1 1 1 NA -1 -1 1 NA -1 -1 -1 -1 -1 -1 -1 -1 1 1 NA -1 -1 NA -1 -1 -1 -1 NA 1 1 -1 1 1 1 1 1 -1 -1 1 1 -1 -1 1 NA -1 1 -1 NA -1 1 NA -1 -1 -1 NA 1 -1 NA NA 1 1 1 NA 1 1 1 1 NA 1 NA -1 -1 -1 NA 1 1 -1 -1 -1 NA -1 NA 1 1 -1 -1 -1 -1 NA -1 NA -1 1 NA 1 -1 -1 -1 1 1 NA NA -1 -1 -1 NA NA NA -1 1 -1 1 1 NA NA -1 NA -1 -1 NA 1 -1 1 1 1 -1 -1 -1 -1 -1 -1 -1 1 1 -1 -1 -1 -1 -1 -1 -1 NA NA NA 1 1 -1 -1 -1 -1 -1 NA -1 -1 -1 1 1 1 NA NA 1 NA 1 1 1 -1 -1 -1 NA -1 -1 NA -1 -1 1 -1 -1 -1 -1 -1 NA NA NA NA 1 -1 1 -1 -1 NA 1 NA NA 1 -1 NA -1 -1 NA -1 1 -1 -1 1 1 1 1 1 -1 -1 1 1 -1 -1 -1 -1 -1 -1 1 -1 1 1 NA 1 -1 -1 1 1 NA NA -1 NA 1 -1 -1 -1 -1 -1 -1 -1 -1 -1 -1 NA 1 -1 -1 -1 1 1 1 1 -1 -1 -1 -1 -1 -1 -1 1 -1 -1 -1 -1 1 -1 -1 -1 -1 -1 -1 -1 1 1 -1 -1 -1 -1 1 1 -1 -1 1 1 -1 -1 -1 1 1 -1 -1 -1 -1 -1 1 1 -1 -1 1 -1 -1 1 1 NA 1 -1 NA 1 -1 1 1 NA 1 -1 NA 1 -1 -1 1 -1 1 1 1 NA -1 NA NA 1 1 NA -1 NA NA 1 -1 NA NA -1 -1 1 1 1 -1 1 1 -1 -1 -1 -1 NA -1 NA -1 -1 NA -1 -1 -1 -1 -1 -1 1 -1 -1 -1 1 1 1 1 1 1 NA -1 -1 1 -1 -1 1 NA -1 NA -1 -1 NA -1 -1 NA 1 1 -1 NA NA -1 NA -1 -1 -1 -1 NA NA -1 NA NA -1 NA -1 1 1 1 1 -1 -1 1 -1 -1 1 1 1 1 -1 1 1 -1 -1 1 1 1 -1 NA NA -1 -1 -1 NA -1 -1 -1 -1 NA NA -1 -1 -1 NA NA 1 -1 -1 NA -1 -1 1 1 -1 NA 1 NA -1 -1 1 1 1 1 -1 NA 1 1 -1 NA NA -1 1 -1 -1 1 -1 NA NA -1 -1 NA NA NA NA NA NA NA NA -1 -1 -1 1 1 -1 -1 -1 -1 -1 -1 -1 -1 1 -1 -1 -1 1 1 NA NA 1 -1 -1 -1 NA 1 NA NA NA -1 1 -1 -1 NA -1 1 -1 -1 -1 -1 -1 -1 1 1 -1 -1 NA NA -1 -1 NA NA NA -1 -1 -1 1 1 -1 NA NA NA -1 1 -1 NA NA -1 NA NA NA NA NA NA NA -1 -1 NA NA 1 -1 -1 -1 NA NA -1 -1 -1 1 NA NA NA NA NA -1 -1 1 1 NA NA -1 1 -1 -1 -1 -1 NA NA -1 1 -1 -1 1 -1 NA -1 -1 -1 -1 NA NA 1 1 -1 -1 -1 1 -1 -1 1 NA -1 -1 NA NA NA NA NA NA 1 1 1 NA NA NA 1 1 NA NA 1 -1 -1 -1 1 NA NA NA NA NA -1 NA NA -1 -1 -1 NA NA -1 1 NA NA 1 NA -1 -1 -1 1 -1 -1 -1 -1 NA NA -1 NA -1 -1 -1 -1 -1 -1 NA -1 -1 NA NA -1 NA -1 1 1 1 1 1 NA -1 -1 1 1 -1 1 -1 -1 -1 1 1 -1 -1 -1 -1 -1 1 NA NA NA -1 1 1 -1 1 -1 NA -1 -1 -1 -1 -1 NA -1 -1 -1 -1 -1 -1 -1 NA NA 1 NA NA 1 1 -1 -1 NA -1 NA NA -1 -1 NA -1 NA 1 NA -1 -1 1 1 NA -1 -1 -1 1 NA NA 1 1 1 1 -1 NA -1 1 1 -1 NA -1 NA -1 1 -1 NA NA NA 1 1 1 NA NA NA NA 1 1 -1 -1 -1 -1 -1 -1 -1 1 -1 NA NA NA NA -1 -1 -1 NA -1 1 -1 -1 1 -1 NA -1 -1 NA -1 NA NA -1 -1 1 1 1 1 1 1 -1 1 -1 -1 1 1 -1 1 -1 -1 NA NA NA NA 1 1 -1 -1 1 -1 -1 -1 -1 -1 -1 -1 NA -1 1 1 -1 -1 NA NA -1 -1 NA 1 -1 -1 1 -1 NA 1 -1 NA -1 -1 1 -1 -1 -1 1 NA -1 1 -1 NA NA -1 1 -1 -1 NA NA NA -1 -1 NA NA -1 -1 NA NA NA NA NA -1 NA -1 -1 -1 -1 1 NA NA -1 1 NA NA 1 -1 -1 1 NA 1 -1 -1 -1 1 1 -1 -1 -1 -1 NA NA NA -1 -1 NA NA NA NA NA -1 -1 -1 1 1 NA NA 1 -1 -1 NA NA 1 -1 -1 -1 -1 1 NA NA -1 -1 -1 NA 1 1 1 1 NA -1 NA 1 1 1 -1 1 -1 1 1 NA 1 -1 1 -1 NA NA -1 NA -1 NA 1 1 NA NA NA NA 1 -1 -1 1 1 -1 1 1 -1 -1 -1 -1 1 1 -1 -1 -1 -1 -1 1 -1 -1 -1 -1 NA -1 1 -1 -1 -1 1 1 -1 -1 -1 -1 -1 -1 -1 1 1 1 NA 1 -1 -1 NA 1 -1 -1 1 1 1 NA 1 NA NA -1 1 1 1 1 1 -1 1 -1 NA 1 -1 -1 1 NA -1 NA -1 -1 -1 -1 NA 1 1 1 1 -1 1 NA NA 1 NA NA NA NA -1 -1 NA -1 -1 -1 -1 -1 NA -1 NA -1 -1 -1 -1 -1 -1 -1 -1 -1 -1 -1 -1 NA 1 -1 1 NA 1 -1 -1 -1 1 -1 -1 -1 -1 -1 1 1 -1 -1 -1 1 1 1 1 NA NA -1 -1 -1 1 NA NA -1 1 -1 -1 1 1 1 -1 NA NA NA -1 -1 -1 1 1 1 1 -1 -1 -1 -1 NA NA NA -1 1 1 1 NA 1 -1 -1 -1 -1 -1 1 -1 1 1 NA NA NA 1 NA NA -1 -1 -1 1 -1 -1 -1 1 -1 -1 NA NA 1 NA NA NA 1 -1 -1 -1 -1 -1 NA NA NA NA NA NA -1 -1 -1 1 -1 -1 -1 1 -1 -1 -1 NA -1 NA NA -1 1 -1 -1 -1 -1 -1 1 -1 -1 -1 1 -1 1 -1 1 1 1 1 -1 -1 NA NA 1 -1 -1 -1 -1 -1 -1 1 -1 -1 -1 -1 -1 -1 -1 -1 NA NA NA NA NA NA NA -1 1 -1 1 1 -1 -1 NA NA NA -1 1 NA -1 NA -1 -1 NA NA NA -1 -1 -1 -1 NA NA -1 -1 NA -1 1 -1 1 1 NA -1 -1 NA -1 1 1 1 -1 1 -1 -1 -1 -1 1 NA -1 -1 NA -1 -1 1 1 -1 -1 NA -1 NA NA NA NA 1 -1 -1 1 1 -1 NA NA NA -1 NA 1 -1 -1 -1 NA -1 1 1 1 1 -1 1 1 1 NA -1 -1 NA 1 -1 -1 NA -1 NA 1 NA -1 -1 -1 -1 NA -1 -1 -1 -1 NA -1 1 NA -1 -1 -1 -1 1 1 -1 NA -1 -1 1 1 1 -1 NA 1 -1 -1 1 -1 NA -1 NA 1 -1 1 -1 -1 1 -1 -1 NA NA -1 1 -1 -1 -1 NA 1 -1 -1 -1 NA 1 1 NA 1 1 NA -1 -1 NA 1 NA NA -1 -1 -1 1 1 NA -1 1 -1 1 NA -1 -1 -1 NA 1 1 -1 -1 1 1 1 1 1 -1 -1 NA 1 1 1 1 1 -1 1 -1 -1 1 -1 1 -1 -1 -1 -1 -1 1 NA NA NA -1 NA NA NA NA 1 1 1 -1 -1 1 1 -1 -1 -1 1 1 NA -1 NA NA NA 1 NA -1 -1 -1 1 -1 1 1 1 -1 -1 -1 -1 1 -1 -1 1 -1 1 1 1 1 1 -1 NA 1 -1 -1 -1 -1 -1 -1 -1 NA -1 NA -1 -1 -1 1 -1 1 1 1 -1 NA -1 -1 -1 -1 -1 1 -1 NA -1 NA NA NA NA NA -1 -1 NA NA 1 1 -1 -1 -1 NA NA NA NA NA -1 -1 -1 -1 1 -1 1 1 -1 1 -1 1 1 1 1 -1 -1 NA NA 1 1 -1 -1 1 -1 NA -1 -1 -1 -1 1 1 1 -1 -1 -1 -1 -1 -1 NA NA -1 NA NA NA NA -1 -1 1 -1 -1 -1 -1 1 -1 -1 -1 -1 -1 -1 NA 1 -1 NA -1 1 1 NA -1 -1 1 -1 1 NA NA 1 1 -1 NA NA NA NA NA NA -1 -1 1 1 -1 NA -1 -1 -1 -1 -1 -1 1 1 NA NA -1 1 1 -1 -1 NA 1 1 1 NA NA NA 1 1 NA NA -1 -1 1 1 1 -1 -1 -1 -1 NA 1 -1 -1 -1 NA -1 -1 -1 -1 -1 -1 -1 NA -1 -1 -1 NA 1 1 NA -1 -1 -1 NA NA -1 -1 -1 -1 -1 -1 1 -1 -1 -1 -1 -1 1 1 -1 -1 -1 -1 1 -1 -1 -1 -1 -1 -1 -1 -1 -1 -1 -1 -1 -1 -1 1 NA NA -1 NA 1 -1 -1 -1 1 NA -1 NA 1 1 -1 1 NA 1 NA -1 1 1 1 -1 -1 -1 NA 1 -1 -1 -1 1 NA 1 -1 NA -1 -1 -1 NA -1 -1 -1 -1 -1 1 -1 NA NA 1 1 -1 -1 -1 -1 -1 -1 1 NA NA NA NA -1 NA -1 -1 -1 -1 1 NA -1 -1 -1 NA 1 -1 -1 NA NA NA 1 -1 -1 1 -1 NA NA -1 -1 -1 1 1 -1 1 NA NA 1 1 1 1 -1 -1 -1 1 -1 -1 -1 NA 1 NA 1 1 -1 1 1 NA -1 1 1 -1 -1 1 1 -1 NA NA NA -1 NA -1 1 1 -1 NA NA NA -1 -1 -1 NA -1 1 NA -1 -1 -1 NA -1 -1 -1 -1 -1 1 1 1 -1 NA NA 1 1 1 NA NA 1 NA NA NA NA 1 -1 NA NA NA -1 1 NA -1 NA -1 -1 -1 -1 NA 1 1 1 1 -1 -1 1 NA -1 -1 NA 1 1 -1 NA -1 -1 -1 -1 -1 -1 -1 -1 1 -1 -1 -1 -1 -1 -1 1 -1 -1 -1 NA NA NA -1 -1 -1 -1 -1 NA -1 -1 1 -1 -1 1 -1 NA -1 -1 1 -1 1 NA NA NA 1 -1 -1 1 -1 NA NA NA -1 -1 1 NA NA 1 1 -1 -1 -1 -1 -1 -1 -1 -1 -1 NA 1 1 NA -1 NA -1 NA -1 -1 -1 -1 NA -1 -1 -1 -1 -1 -1 1 1 1 NA NA 1 NA 1 1 1 -1 -1 -1 -1 1 1 -1 -1 NA NA 1 NA 1 -1 -1 -1 -1 -1 NA NA 1 -1 1 1 -1 -1 1 NA NA 1 1 -1 NA NA NA 1 -1 NA NA NA -1 -1 -1 -1 NA 1 1 1 -1 -1 1 1 NA NA NA NA NA NA -1 -1 -1 NA -1 -1 1 -1 -1 1 1 1 1 1 -1 -1 NA NA -1 -1 NA NA 1 -1 -1 -1 -1 1 -1 1 1 1 1 -1 -1 NA -1 NA -1 -1 -1 NA NA NA -1 -1 -1 -1 NA 1 -1 -1 -1 -1 -1 -1 NA NA -1 -1 -1 1 -1 NA 1 1 1 -1 1 1 -1 1 1 -1 1 -1 -1 -1 -1 -1 1 -1 -1 -1 -1 -1 NA -1 1 NA 1 -1 NA -1 -1 1 NA NA NA NA 1 -1 NA -1 -1 1 -1 -1 NA NA -1 -1 -1 -1 -1 -1 NA NA NA -1 -1 -1 -1 1 -1 -1 -1 NA -1 -1 -1 -1 -1 -1 1 1 NA 1 NA NA 1 1 1 1 1 NA 1 -1 NA NA NA NA -1 NA -1 NA NA NA NA 1 1 1 1 NA 1 NA -1 NA -1 -1 -1 -1 -1 -1 1 -1 NA -1 -1 -1 -1 -1 -1 1 1 1 1 1 -1 -1 -1 1 -1 NA NA NA -1 1 1 -1 1 1 -1 1 -1 -1 -1 1 1 1 -1 NA 1 NA NA NA NA -1 1 -1 1 1 1 NA NA -1 1 1 -1 -1 -1 -1 -1 NA -1 1 NA NA -1 1 1 NA -1 1 NA -1 -1 -1 NA -1 1 NA -1 NA NA -1 NA NA 1 1 1 -1 -1 NA -1 1 1 -1 -1 1 1 1 1 -1 -1 -1 -1 -1 -1 1 -1 -1 -1 -1 NA 1 1 NA -1 -1 1 -1 1 -1 1 -1 -1 1 -1 1 -1 1 -1 1 -1 -1 -1 -1 NA -1 1 NA -1 -1 -1 1 NA 1 NA 1 -1 1 NA NA NA NA 1 NA 1 NA -1 NA -1 -1 -1 1 NA NA -1 -1 -1 -1 1 -1 -1 1 -1 -1 -1 -1 NA NA NA -1 -1 -1 -1 -1 -1 -1 1 -1 -1 1 -1 1 -1 -1 1 1 1 -1 -1 -1 NA 1 -1 -1 -1 NA -1 -1 -1 1 1 1 NA NA 1 1 -1 -1 -1 NA -1 NA 1 -1 -1 -1 1 -1 -1 -1 NA -1 -1 -1 -1 -1 -1 -1 1 1 -1 -1 -1 -1 -1 1 -1 -1 -1 -1 -1 -1 -1 -1 -1 1 -1 -1 -1 -1 -1 NA NA NA NA -1 -1 -1 1 1 -1 1 -1 -1 -1 NA NA 1 NA NA -1 -1 -1 1 1 NA NA NA NA NA -1 NA -1 NA 1 -1 1 -1 1 1 -1 -1 -1 -1 NA -1 -1 -1 1 1 -1 -1 -1 NA -1 -1 -1 1 1 -1 NA NA NA -1 -1 -1 -1 NA NA NA NA -1 -1 -1 1 -1 -1 -1 -1 -1 -1 NA -1 1 1 -1 -1 1 NA NA -1 -1 NA NA -1 -1 -1 -1 -1 -1 -1 -1 -1 -1 1 -1 NA NA -1 -1 -1 1 NA -1 1 -1 -1 NA 1 -1 -1 1 NA -1 -1 -1 -1 1 1 NA -1 NA -1 -1 1 -1 -1 -1 NA -1 -1 1 -1 -1 1 -1 -1 -1 -1 -1 1 NA NA -1 NA NA -1 1 -1 -1 -1 1 1 1 -1 -1 1 -1 -1 -1 -1 -1 NA -1 1 1 -1 -1 1 -1 -1 NA NA 1 1 -1 1 NA 1 -1 -1 -1 NA -1 -1 NA NA NA -1 1 -1 1 -1 -1 -1 1 -1 -1 1 1 -1 NA NA -1 1 -1 NA NA NA 1 -1 1 1 -1 1 -1 1 NA -1 NA -1 1 1 1 -1 -1 -1 -1 -1 1 NA NA NA NA -1 -1 -1 -1 1 1 1 -1 NA -1 -1 -1 -1 -1 -1 1 NA -1 -1 1 NA -1 -1 1 -1 1 1 NA NA NA -1 NA NA -1 NA 1 1 -1 1 1 -1 NA NA -1 -1 -1 -1 -1 -1 -1 1 1 NA NA 1 NA NA NA NA NA -1 NA NA -1 NA -1 1 -1 NA NA -1 1 1 -1 -1 -1 -1 1 -1 -1 NA -1 -1 NA -1 -1 NA -1 -1 1 1 -1 -1 -1 1 NA -1 -1 -1 -1 -1 -1 -1 -1 NA -1 -1 -1 -1 -1 NA 1 -1 -1 1 -1 1 1 1 NA -1 1 1 -1 1 -1 NA -1 -1 NA NA -1 -1 -1 -1 NA -1 NA -1 -1 -1 -1 1 -1 -1 NA NA -1 1 -1 -1 1 NA -1 NA -1 -1 -1 1 -1 NA -1 -1 -1 1 1 -1 -1 1 1 -1 -1 NA 1 -1 -1 1 1 -1 NA NA -1 NA NA NA -1 -1 NA NA NA NA 1 NA NA -1 1 1 1 -1 -1 -1 -1 -1 1 NA -1 1 1 -1 NA -1 -1 NA NA NA 1 -1 -1 1 -1 NA 1 1 -1 1 -1 1 -1 NA -1 -1 -1 -1 NA NA NA -1 NA NA NA NA -1 -1 -1 1 1 1 -1 -1 -1 -1 -1 -1 1 -1 1 -1 -1 1 -1 NA -1 1 -1 -1 1 -1 -1 -1 1 1 -1 -1 -1 -1 -1 NA NA 1 -1 1 1 1 -1 1 -1 -1 -1 -1 -1 -1 -1 -1 -1 1 -1 -1 -1 -1 -1 -1 -1 -1 -1 -1 1 NA 1 -1 1 1 NA NA -1 -1 1 -1 -1 1 NA 1 -1 -1 -1 -1 1 NA NA -1 -1 -1 -1 NA -1 1 NA 1 1 1 -1 1 1 -1 NA NA -1 NA NA 1 -1 -1 1 -1 -1 -1 -1 -1 NA NA -1 -1 -1 NA 1 1 1 -1 1 NA -1 -1 -1 -1 -1 NA NA NA -1 NA 1 NA 1 -1 1 -1 NA NA 1 -1 1 -1 1 1 NA
Genotype.3 -1 1 -1 -1 -1 -1 -1 -1 -1 NA NA NA -1 NA -1 -1 1 -1 NA -1 NA 1 -1 -1 1 -1 -1 -1 -1 NA NA 1 -1 -1 -1 1 -1 NA -1 -1 NA NA NA NA NA 1 NA NA NA -1 -1 -1 -1 NA NA -1 -1 NA -1 NA NA NA 1 1 NA -1 -1 1 -1 1 NA NA NA NA NA -1 -1 1 -1 -1 -1 1 -1 -1 NA NA NA 1 -1 -1 -1 -1 -1 NA -1 -1 1 -1 -1 -1 1 -1 NA -1 NA NA NA 1 -1 NA NA NA -1 -1 1 1 -1 -1 1 NA 1 -1 -1 NA NA NA -1 NA NA -1 -1 1 -1 -1 NA -1 -1 -1 NA -1 -1 1 -1 1 -1 -1 1 -1 -1 -1 -1 -1 -1 -1 -1 -1 NA NA NA 1 -1 1 NA NA NA -1 -1 -1 1 -1 -1 1 1 -1 NA -1 NA -1 NA NA NA NA 1 -1 -1 1 -1 -1 -1 -1 -1 -1 -1 -1 -1 NA -1 -1 -1 -1 -1 NA 1 NA -1 -1 -1 -1 -1 -1 NA -1 -1 NA 1 -1 NA 1 -1 NA NA NA -1 -1 NA -1 -1 -1 1 NA NA NA -1 NA -1 1 1 1 NA NA -1 -1 1 -1 1 1 1 -1 -1 -1 -1 -1 -1 -1 -1 -1 -1 -1 -1 1 NA NA -1 NA NA -1 NA -1 -1 -1 -1 -1 -1 -1 -1 -1 NA 1 1 -1 NA -1 -1 -1 -1 -1 -1 -1 NA -1 -1 -1 -1 -1 -1 -1 -1 -1 -1 -1 -1 1 NA -1 -1 -1 -1 NA 1 -1 NA NA -1 -1 NA NA 1 -1 1 1 1 1 NA NA -1 NA 1 1 -1 -1 -1 NA 1 NA NA -1 -1 NA -1 -1 -1 -1 -1 NA -1 -1 -1 -1 NA 1 -1 -1 -1 1 -1 NA -1 -1 NA NA NA NA -1 1 NA NA NA NA NA -1 1 1 NA NA -1 1 NA -1 NA NA NA 1 NA -1 -1 -1 NA NA NA -1 -1 NA -1 -1 -1 NA NA NA NA -1 -1 1 1 NA -1 -1 NA 1 -1 -1 -1 -1 NA NA -1 NA NA NA NA -1 -1 -1 NA NA NA -1 NA NA -1 1 -1 -1 -1 NA NA NA -1 NA NA -1 -1 -1 -1 -1 -1 -1 -1 NA NA -1 -1 NA NA NA NA -1 -1 NA NA NA -1 -1 NA -1 -1 -1 1 NA -1 -1 -1 -1 -1 -1 NA -1 NA -1 -1 NA -1 -1 1 NA NA NA NA NA -1 -1 NA -1 -1 NA -1 NA NA -1 -1 NA -1 1 1 1 1 NA NA NA 1 -1 NA NA NA NA -1 1 1 NA -1 -1 NA -1 -1 -1 -1 -1 NA NA 1 -1 NA -1 -1 -1 NA NA NA NA NA -1 -1 1 NA -1 -1 1 -1 NA -1 -1 NA NA NA -1 -1 NA NA -1 -1 -1 -1 NA 1 1 1 1 NA -1 -1 -1 1 NA NA NA -1 -1 -1 -1 NA NA 1 1 -1 -1 1 -1 -1 -1 NA NA -1 -1 -1 -1 NA NA NA NA NA -1 -1 -1 -1 NA NA -1 NA NA NA 1 1 -1 NA NA -1 -1 NA NA NA NA 1 NA -1 NA -1 -1 -1 NA -1 -1 -1 -1 -1 NA NA NA -1 -1 -1 1 1 NA -1 -1 NA -1 NA -1 NA -1 -1 -1 -1 1 -1 NA NA -1 -1 -1 1 NA NA -1 -1 -1 1 -1 1 NA 1 1 NA NA NA -1 -1 -1 -1 NA NA -1 -1 -1 -1 -1 -1 -1 NA -1 -1 NA -1 1 NA NA NA NA -1 -1 NA NA 1 1 NA -1 NA -1 -1 -1 NA -1 1 1 NA -1 1 -1 -1 NA -1 NA -1 NA NA NA -1 -1 -1 1 1 NA -1 -1 -1 NA -1 -1 -1 NA -1 1 -1 1 1 NA NA -1 -1 1 -1 -1 -1 -1 -1 -1 -1 1 1 NA NA NA -1 -1 NA -1 -1 1 NA -1 NA NA NA -1 -1 1 -1 1 NA -1 -1 1 NA -1 -1 NA 1 -1 NA -1 -1 -1 -1 -1 -1 -1 -1 -1 -1 NA -1 -1 -1 -1 -1 NA -1 -1 1 NA -1 -1 1 NA 1 -1 NA -1 NA NA NA NA -1 1 NA NA 1 NA 1 -1 NA NA 1 NA -1 1 NA NA NA 1 NA NA 1 -1 1 NA NA 1 NA -1 -1 -1 -1 -1 -1 -1 -1 -1 -1 -1 NA -1 -1 -1 NA -1 1 1 -1 1 -1 -1 1 -1 -1 NA -1 -1 -1 NA NA -1 NA -1 -1 1 NA NA -1 -1 -1 -1 NA -1 -1 -1 -1 NA NA 1 NA -1 -1 NA NA NA -1 -1 -1 NA NA -1 -1 NA NA NA 1 1 -1 -1 -1 -1 NA 1 NA -1 -1 NA NA -1 -1 -1 NA -1 NA NA NA NA -1 -1 -1 -1 NA NA NA -1 -1 -1 NA NA -1 -1 -1 -1 1 -1 -1 -1 NA NA -1 NA NA -1 NA NA -1 NA NA NA NA NA NA -1 1 1 1 -1 1 -1 -1 -1 NA -1 NA NA NA -1 -1 -1 -1 -1 -1 -1 -1 -1 -1 NA -1 NA NA NA NA NA -1 1 NA NA 1 NA -1 -1 -1 NA -1 -1 -1 NA -1 -1 -1 1 -1 -1 -1 -1 -1 -1 -1 -1 -1 -1 -1 -1 -1 -1 -1 -1 NA NA NA -1 NA -1 NA -1 NA NA NA NA 1 -1 -1 -1 -1 -1 NA -1 NA NA -1 -1 -1 NA -1 NA NA NA NA 1 NA NA NA -1 -1 1 1 -1 NA NA NA NA -1 NA NA NA -1 NA NA NA NA -1 -1 NA -1 -1 -1 -1 NA NA NA -1 NA -1 -1 -1 1 NA 1 -1 -1 -1 NA -1 -1 NA NA NA -1 1 -1 -1 1 1 1 NA NA NA -1 -1 -1 -1 -1 -1 -1 -1 -1 -1 -1 -1 1 1 -1 -1 -1 -1 NA 1 NA -1 -1 1 NA -1 -1 -1 -1 -1 -1 -1 -1 -1 -1 -1 NA 1 -1 NA NA -1 NA NA 1 -1 -1 NA -1 -1 1 1 1 NA NA NA NA NA 1 1 -1 -1 -1 -1 1 -1 NA NA -1 NA -1 -1 NA NA -1 -1 -1 NA NA NA -1 1 -1 -1 NA 1 NA -1 -1 -1 -1 NA -1 1 -1 -1 -1 -1 1 -1 NA NA NA NA NA -1 NA 1 1 -1 -1 -1 -1 NA -1 -1 -1 -1 1 -1 -1 -1 -1 -1 1 -1 NA NA -1 NA -1 NA NA 1 -1 NA NA NA -1 1 1 NA -1 -1 -1 NA NA -1 NA NA NA NA 1 -1 NA -1 NA -1 NA -1 -1 1 NA -1 -1 NA NA NA -1 -1 NA -1 -1 1 1 -1 NA -1 NA 1 NA -1 NA -1 -1 -1 -1 -1 -1 NA NA NA -1 -1 -1 -1 NA NA -1 -1 -1 -1 -1 1 1 1 1 NA -1 -1 -1 -1 1 -1 NA -1 -1 1 -1 1 1 -1 1 1 NA NA 1 1 1 -1 NA NA -1 1 NA -1 NA 1 NA 1 1 NA NA -1 -1 NA NA NA -1 NA NA NA NA 1 1 -1 NA -1 NA 1 -1 1 -1 NA 1 NA NA -1 -1 NA -1 -1 -1 1 -1 -1 1 -1 1 -1 -1 NA -1 -1 -1 1 -1 1 -1 -1 1 -1 NA NA NA -1 1 -1 -1 NA NA -1 -1 NA NA NA NA NA -1 NA -1 -1 -1 -1 NA -1 NA 1 -1 NA -1 NA NA -1 -1 NA -1 -1 -1 -1 -1 NA NA -1 1 1 -1 -1 -1 NA NA NA 1 1 NA -1 -1 -1 NA -1 -1 NA NA NA NA -1 1 1 -1 -1 1 -1 -1 NA -1 -1 NA NA NA -1 -1 -1 -1 -1 -1 NA -1 NA 1 -1 -1 -1 -1 -1 1 -1 -1 -1 1 NA NA 1 -1 -1 NA -1 NA -1 1 -1 1 1 1 NA -1 NA NA -1 -1 -1 -1 -1 NA -1 NA NA 1 1 1 NA 1 NA NA NA NA NA NA NA -1 -1 NA -1 NA 1 -1 -1 -1 NA -1 NA -1 NA NA NA -1 -1 -1 -1 1 1 1 NA NA NA NA NA NA -1 -1 NA NA NA NA NA NA -1 NA NA NA -1 1 1 -1 NA NA -1 -1 1 NA -1 -1 -1 NA -1 -1 -1 -1 -1 NA -1 -1 -1 -1 -1 NA NA -1 NA -1 1 1 NA -1 -1 -1 -1 -1 -1 NA 1 -1 -1 -1 NA -1 -1 -1 -1 1 NA NA 1 NA NA NA -1 NA NA -1 NA 1 -1 -1 NA NA NA NA NA -1 NA -1 NA 1 NA NA NA NA NA NA -1 NA NA NA 1 1 1 1 -1 NA NA NA -1 -1 -1 -1 -1 NA NA 1 NA NA NA NA NA -1 -1 -1 NA 1 NA -1 -1 1 -1 -1 NA NA -1 NA -1 -1 -1 -1 1 -1 1 NA -1 -1 -1 -1 NA -1 -1 -1 NA NA NA -1 NA 1 -1 -1 -1 NA 1 1 -1 -1 1 1 NA -1 NA NA 1 1 -1 -1 -1 NA NA 1 1 -1 -1 -1 NA -1 NA NA NA NA NA -1 -1 NA NA NA NA NA -1 -1 NA 1 1 -1 -1 -1 1 1 NA NA 1 -1 -1 -1 1 -1 NA NA -1 -1 NA NA -1 -1 -1 -1 -1 -1 -1 -1 1 -1 NA -1 -1 NA 1 1 NA -1 NA -1 NA -1 -1 -1 -1 -1 -1 1 1 -1 NA -1 -1 -1 -1 -1 -1 NA 1 NA 1 NA NA NA NA 1 NA NA NA -1 -1 NA -1 -1 -1 -1 -1 -1 NA 1 NA NA NA NA 1 NA 1 1 1 -1 -1 NA -1 -1 -1 -1 -1 -1 NA NA NA NA NA -1 -1 1 1 1 NA -1 NA NA -1 1 NA 1 NA -1 -1 -1 -1 -1 NA NA NA 1 1 -1 -1 -1 1 1 -1 NA NA NA -1 NA -1 NA -1 -1 NA NA 1 -1 -1 -1 NA -1 NA 1 NA -1 -1 -1 -1 NA -1 1 1 -1 -1 1 -1 NA NA NA NA NA NA NA -1 -1 1 -1 -1 -1 -1 NA NA NA NA NA -1 -1 -1 -1 -1 -1 1 1 -1 NA NA -1 1 -1 -1 NA 1 NA NA NA -1 -1 -1 NA 1 -1 -1 -1 -1 -1 NA NA NA NA -1 -1 -1 -1 NA -1 -1 1 -1 NA -1 1 -1 -1 -1 -1 -1 -1 1 -1 1 1 -1 -1 NA NA -1 -1 NA NA NA NA NA NA 1 -1 -1 -1 -1 -1 -1 -1 -1 -1 -1 -1 NA NA NA NA -1 1 NA 1 NA -1 NA NA NA NA NA NA NA -1 NA NA NA NA NA -1 -1 -1 NA NA NA NA NA NA NA 1 NA NA NA -1 -1 1 1 -1 NA -1 NA -1 1 NA NA 1 1 -1 1 -1 NA NA NA NA NA -1 -1 -1 -1 NA NA NA -1 -1 -1 NA -1 NA -1 1 -1 NA 1 1 -1 NA -1 1 NA NA -1 -1 -1 -1 -1 1 -1 NA -1 -1 NA NA NA -1 -1 -1 NA -1 -1 -1 -1 -1 -1 -1 -1 NA -1 1 1 -1 NA 1 NA NA 1 NA 1 NA -1 -1 1 NA -1 -1 -1 -1 -1 -1 -1 -1 -1 -1 NA NA NA -1 NA NA -1 -1 -1 NA NA NA NA -1 NA 1 NA NA -1 1 -1 NA -1 -1 -1 -1 -1 NA -1 NA -1 NA NA -1 1 -1 1 -1 NA -1 -1 -1 1 -1 -1 -1 -1 -1 -1 -1 -1 NA NA -1 -1 NA NA 1 NA -1 -1 NA NA -1 -1 NA NA NA -1 -1 1 -1 NA NA NA NA -1 NA 1 -1 NA -1 NA NA NA NA -1 -1 -1 -1 1 -1 -1 -1 NA -1 NA -1 -1 -1 -1 NA NA NA -1 NA -1 -1 -1 -1 -1 NA -1 NA NA 1 1 NA -1 -1 -1 -1 -1 1 1 1 -1 -1 1 NA NA -1 -1 -1 NA -1 -1 NA NA NA 1 -1 NA -1 -1 1 -1 1 -1 -1 1 -1 -1 1 NA -1 -1 -1 1 -1 NA NA -1 NA NA NA -1 1 -1 1 -1 -1 -1 -1 -1 NA NA NA NA NA -1 -1 -1 -1 -1 NA NA 1 1 -1 1 1 NA NA NA NA -1 -1 NA NA -1 -1 -1 -1 -1 -1 -1 -1 -1 -1 NA NA NA 1 -1 -1 1 -1 NA NA -1 -1 -1 1 NA -1 1 -1 -1 NA -1 NA NA -1 NA NA NA -1 -1 NA NA 1 NA 1 NA NA -1 NA -1 NA -1 -1 NA NA 1 1 NA NA -1 -1 NA NA -1 -1 1 -1 1 NA 1 1 NA NA -1 NA -1 -1 NA 1 NA NA -1 -1 1 NA NA -1 -1 -1 -1 -1 NA -1 -1 -1 NA 1 NA 1 1 -1 -1 1 NA -1 -1 -1 -1 NA NA NA NA -1 NA -1 1 -1 -1 -1 -1 NA NA 1 -1 -1 1 1 NA 1 -1 -1 -1 NA NA 1 NA -1 -1 -1 -1 NA NA 1 -1 -1 NA NA NA NA NA -1 NA NA NA NA -1 1 -1 -1 -1 -1 NA 1 -1 NA NA NA -1 1 NA NA NA NA -1 -1 -1 NA NA NA -1 1 NA NA -1 -1 -1 -1 -1 NA NA NA -1 NA -1 -1 1 1 NA NA NA NA 1 -1 -1 -1 -1 1 1 1 NA -1 -1 1 -1 1 NA NA -1 NA -1 NA NA NA NA NA -1 NA NA NA NA -1 -1 NA NA NA -1 NA NA -1 1 NA 1 -1 1 NA -1 -1 1 -1 -1 NA -1 NA NA NA NA NA NA 1 -1 -1 1 NA -1 1 1 NA NA -1 -1 -1 1 -1 -1 NA NA NA NA NA -1 -1 -1 -1 NA -1 -1 -1 NA NA -1 -1 -1 -1 NA -1 -1 NA NA -1 1 -1 1 1 -1 NA 1 -1 NA NA -1 -1 -1 -1 NA -1 NA -1 -1 NA -1 1 -1 -1 -1 NA NA 1 1 -1 NA NA NA NA -1 -1 NA NA -1 1 NA -1 NA NA 1 1 -1 1 -1 NA NA NA -1 NA 1 NA -1 NA NA -1 -1 NA NA NA -1 -1 1 -1 NA 1 NA 1 -1 -1 NA -1 -1 -1 -1 NA 1 1 -1 1 1 1 1 -1 NA -1 -1 1 1 -1 -1 NA -1 NA 1 NA -1 -1 NA -1 -1 -1 NA -1 NA 1 NA NA NA -1 -1 1 -1 -1 -1 -1 -1 -1 -1 -1 NA 1 -1 -1 NA -1 -1 -1 NA 1 -1 NA NA NA NA NA 1 1 -1 -1 1 1 -1 -1 -1 NA NA -1 -1 NA -1 -1 1 -1 -1 1 NA 1 -1 -1 -1 -1 -1 -1 NA -1 -1 -1 1 -1 -1 -1 -1 -1 -1 NA -1 -1 -1 -1 NA NA NA NA NA -1 -1 -1 -1 -1 -1 -1 -1 NA NA NA -1 -1 NA NA -1 NA -1 NA -1 -1 NA NA NA 1 NA -1 -1 1 -1 NA NA NA NA NA NA NA -1 NA -1 -1 -1 -1 -1 -1 -1 1 -1 -1 -1 1 -1 1 -1 -1 1 -1 1 1 -1 -1 -1 -1 1 1 -1 -1 NA NA NA -1 -1 -1 -1 -1 NA -1 NA -1 -1 1 -1 NA NA -1 NA NA -1 -1 NA -1 -1 -1 -1 1 NA NA -1 1 1 -1 NA NA NA NA -1 -1 NA -1 -1 -1 NA NA NA 1 NA NA -1 -1 -1 1 -1 NA -1 -1 NA NA 1 NA -1 1 NA NA NA -1 NA NA NA NA -1 1 NA -1 1 -1 -1 1 -1 NA NA NA NA NA -1 -1 -1 NA -1 NA -1 -1 1 -1 -1 -1 NA -1 1 -1 -1 -1 -1 -1 -1 -1 NA NA -1 NA 1 -1 -1 -1 -1 -1 NA -1 -1 NA NA -1 -1 NA -1 NA NA -1 NA NA NA 1 1 -1 -1 1 1 -1 -1 NA -1 -1 -1 NA -1 -1 -1 -1 NA NA -1 NA NA NA -1 -1 -1 NA -1 -1 -1 -1 NA NA -1 1 -1 NA -1 -1 -1 1 1 NA -1 -1 1 NA -1 -1 NA -1 -1 NA -1 -1 -1 -1 -1 -1 -1 -1 NA NA NA NA -1 -1 1 -1 -1 NA NA NA -1 -1 -1 NA -1 1 NA NA NA -1 -1 NA 1 -1 NA -1 NA -1 -1 -1 NA NA NA NA NA NA -1 NA NA 1 1 1 -1 1 -1 NA -1 -1 -1 1 -1 -1 -1 -1 -1 -1 -1 -1 NA NA -1 NA NA NA NA -1 -1 NA -1 -1 NA -1 -1 -1 -1 NA -1 NA NA NA 1 -1 -1 -1 -1 -1 -1 NA NA NA -1 -1 NA -1 NA 1 NA NA 1 -1 -1 -1 1 -1 -1 -1 NA -1 -1 NA -1 -1 -1 -1 1 NA -1 1 NA -1 -1 -1 -1 NA -1 NA NA NA -1 1 NA -1 -1 -1 -1 -1 1 1 -1 -1 NA NA 1 1 1 -1 NA 1 NA NA NA -1 -1 NA NA 1 NA NA 1 -1 NA 1 1 1 NA 1 1 1 NA NA -1 NA NA -1 -1 -1 -1 -1 -1 -1 NA NA -1 NA NA NA 1 NA 1 NA NA -1 NA 1 1 1 -1 NA -1 NA NA NA -1 -1 -1 NA -1 -1 -1 -1 -1 -1 NA NA -1 -1 -1 -1 -1 NA -1 NA 1 -1 NA -1 -1 -1 -1 NA 1 1 -1 -1 -1 NA -1 NA -1 -1 -1 -1 -1 -1 -1 -1 -1 1 -1 -1 -1 1 -1 1 NA -1 -1 NA 1 NA -1 1 -1 1 -1 -1 -1 -1 -1 -1 -1 -1 1 NA -1 -1 -1 -1 NA NA -1 NA 1 -1 -1 1 -1 -1 NA NA -1 -1 -1 1 1 NA 1 NA -1 1 NA -1 -1 -1 -1 NA 1 -1 -1 -1 -1 1 -1 NA NA NA -1 NA -1 -1 1 1 -1 -1 -1 -1 1 1 -1 -1 1 -1 -1 NA NA -1 -1 1 1 -1 -1 NA NA -1 -1 NA NA -1 -1 -1 NA 1 -1 NA -1 -1 NA NA -1 1 1 -1 NA NA NA -1 NA -1 -1 NA NA NA -1 -1 NA -1 -1 NA 1 -1 -1 NA -1 -1 NA NA NA -1 -1 -1 NA NA NA NA 1 1 -1 1 1 -1 NA -1 -1 -1 1 -1 -1 -1 -1 NA NA -1 NA NA 1 1 1 -1 -1 -1 -1 1 -1 -1 -1 -1 -1 NA -1 NA -1 NA -1 -1 -1 -1 -1 -1 NA NA NA 1 NA NA NA -1 -1 NA NA NA NA NA -1 NA 1 NA NA -1 NA NA 1 -1 -1 NA NA -1 -1 NA -1 NA 1 NA NA 1 NA -1 -1 1 NA -1 -1 -1 NA NA NA -1 -1 NA NA NA -1 -1 -1 -1 -1 -1 -1 NA -1 -1 1 1 -1 -1 1 NA NA NA NA NA NA NA -1 -1 -1 -1 -1 -1 -1 -1 NA NA -1 -1 NA -1 -1 NA NA -1 NA NA NA NA 1 -1 -1 1 -1 1 NA NA -1 NA -1 NA NA -1 -1 1 -1 -1 -1 -1 -1 -1 -1 -1 1 -1 NA -1 NA -1 -1 -1 -1 -1 NA -1 -1 -1 -1 NA NA -1 1 NA NA -1 1 NA 1 -1 -1 -1 NA -1 1 -1 1 1 -1 -1 -1 -1 -1 -1 -1 -1 -1 -1 -1 NA NA NA NA NA 1 NA 1 1 NA -1 -1 -1 NA NA -1 -1 NA -1 -1 -1 NA NA NA -1 -1 -1 NA NA NA NA NA NA 1 1 1 -1 NA -1 NA -1 -1 -1 NA 1 1 -1 -1 -1 -1 NA -1 NA NA -1 -1 -1 -1 NA -1 NA -1 -1 -1 -1 -1 NA NA NA -1 NA NA NA -1 NA -1 -1 1 1 -1 -1 -1 NA NA NA -1 -1 -1 1 1 -1 NA -1 -1 NA NA NA -1 -1 1 NA -1 NA -1 -1 NA NA -1 -1 1 NA 1 -1 1 NA NA -1 -1 -1 -1 -1 -1 -1 -1 -1 -1 -1 -1 -1 -1 NA -1 -1 NA NA -1 NA NA 1 NA NA -1 1 -1 1 -1 -1 NA NA NA -1 -1 1 -1 -1 -1 NA NA NA -1 -1 NA NA NA -1 1 -1 -1 -1 -1 -1 NA NA NA -1 1 1 -1 -1 -1 NA NA NA NA -1 NA -1 -1 -1 -1 NA NA NA NA NA 1 1 NA NA NA -1 -1 -1 NA NA -1 -1 -1 NA NA NA -1 -1 -1 -1 1 -1 NA NA -1 NA -1 -1 -1 1 NA -1 -1 NA NA -1 NA -1 1 -1 -1 -1 NA -1 -1 -1 -1 1 -1 -1 -1 -1 -1 NA 1 NA -1 -1 -1 1 1 1 -1 -1 -1 -1 -1 1 NA NA NA -1 NA NA NA -1 -1 -1 -1 -1 NA NA NA -1 -1 -1 NA -1 -1 -1 -1 -1 -1 -1 -1 -1 1 1 1 -1 -1 -1 -1 -1 -1 1 -1 -1 NA -1 -1 -1 NA NA -1 -1 -1 -1 -1 -1 -1 1 1 -1 -1 -1 NA NA -1 NA 1 1 1 -1 NA -1 -1 NA -1 NA NA -1 1 NA -1 -1 NA NA NA NA NA NA -1 -1 -1 NA 1 NA NA NA NA -1 NA NA NA NA -1 -1 NA NA 1 -1 NA NA NA NA NA NA NA 1 1 NA NA NA NA NA NA -1 -1 -1 1 NA NA -1 -1 NA NA -1 NA NA 1 NA -1 NA NA NA -1 -1 -1 NA NA NA NA NA NA -1 -1 -1 -1 -1 -1 -1 -1 -1 -1 -1 NA NA NA NA -1 -1 -1 -1 -1 1 NA NA -1 -1 -1 NA -1 -1 1 1 -1 -1 NA NA -1 -1 NA 1 1 1 -1 NA -1 -1 -1 -1 NA -1 -1 NA NA NA -1 -1 1 -1 -1 -1 NA NA -1 NA NA NA 1 NA -1 -1 NA -1 -1 -1 1 -1 1 NA NA 1 1 -1 -1 -1 1 1 NA -1 -1 -1 1 -1 NA -1 -1 NA -1 -1 NA -1 NA 1 -1 -1 -1 NA 1 -1 -1 -1 -1 -1 NA -1 -1 NA NA -1 1 NA -1 -1 1 NA NA NA -1 -1 1 1 1 1 1 -1 NA -1 -1 -1 -1 -1 NA NA -1 1 -1 1 NA NA NA 1 1 NA 1 1 1 NA -1 -1 -1 -1 -1 -1 -1 -1 -1 1 NA -1 -1 NA NA NA -1 NA NA NA 1 NA -1 -1 -1 1 -1 -1 -1 -1 -1 -1 -1 -1 NA NA NA NA 1 1 NA NA -1 -1 -1 NA NA NA NA NA -1 -1 -1 NA -1 NA NA NA NA NA -1 -1 -1 -1 1 NA -1 -1 -1 -1 NA -1 -1 -1 NA 1 -1 -1 -1 -1 NA -1 1 1 1 NA NA NA -1 -1 -1 1 -1 -1 NA NA -1 -1 -1 -1 -1 -1 1 -1 -1 -1 -1 -1 NA -1 NA -1 -1 -1 NA NA NA 1 -1 1 NA -1 -1 NA -1 -1 1 -1 -1 -1 NA 1 1 -1 -1 NA NA NA NA 1 NA NA -1 NA NA NA NA 1 1 NA -1 1 NA -1 -1 -1 -1 -1 -1 NA 1 1 -1 1 1 -1 -1 NA NA NA 1 1 1 -1 -1 -1 -1 NA -1 -1 NA -1 NA -1 -1 -1 -1 1 -1 -1 -1 1 1 NA NA -1 NA NA -1 -1 1 NA NA NA NA NA NA -1 NA -1 -1 NA -1 -1 -1 -1 -1 NA NA NA 1 -1 -1 1 -1 -1 -1 -1 -1 NA NA NA NA 1 NA -1 NA 1 NA NA -1 1 -1 NA -1 -1 NA 1 NA -1 NA NA NA NA -1 -1 -1 NA -1 -1 -1 -1 -1 -1 NA -1 NA -1 NA -1 1 1 1 1 1 -1 1 1 -1 NA 1 -1 -1 NA -1 -1 -1 NA -1 -1 -1 -1 NA NA -1 -1 -1 1 -1 -1 -1 NA -1 1 -1 -1 -1 -1 NA NA -1 NA -1 -1 NA NA NA 1 -1 -1 1 NA 1 NA NA NA NA -1 -1 -1 NA 1 1 1 -1 NA NA 1 1 NA NA NA NA NA NA NA 1 -1 -1 -1 -1 -1 -1 -1 -1 NA -1 NA NA -1 NA 1 1 1 1 1 -1 NA NA NA -1 -1 -1 NA NA -1 -1 -1 -1 NA 1 -1 NA NA 1 NA -1 1 NA -1 NA -1 -1 NA -1 NA 1 NA -1 NA 1 -1 NA NA 1 1 1 -1 NA -1 -1 -1 -1 -1 -1 1 -1 NA -1 1 -1 -1 -1 -1 -1 -1 -1 -1 1 -1 -1 NA NA -1 -1 -1 NA 1 -1 -1 -1 -1 -1 -1 -1 1 1 -1 NA -1 1 NA NA -1 -1 NA NA NA -1 -1 NA -1 NA NA NA NA NA NA -1 NA NA -1 NA NA -1 1 -1 NA -1 -1 1 -1 -1 -1 -1 -1 NA 1 -1 -1 1 NA -1 -1 NA NA NA -1 -1 -1 -1 NA NA NA 1 1 NA -1 -1 -1 NA -1 -1 -1 NA NA -1 -1 NA -1 -1 -1 -1 1 NA NA -1 -1 1 NA -1 NA NA 1 1 -1 -1 1 -1 -1 -1 -1 -1 -1 -1 -1 -1 NA NA -1 -1 NA NA 1 NA NA -1 1 -1 -1 -1 NA NA NA NA -1 -1 -1 NA NA NA -1 -1 -1 -1 -1 -1 -1 -1 NA NA -1 -1 -1 -1 -1 1 -1 -1 -1 -1 NA -1 -1 -1 NA NA NA -1 1 NA -1 1 -1 -1 1 -1 -1 NA NA -1 -1 -1 -1 -1 -1 NA NA NA -1 -1 -1 1 -1 -1 -1 1 -1 -1 -1 -1 NA NA NA NA NA NA -1 -1 NA -1 NA NA -1 -1 -1 1 1 -1 -1 -1 -1 NA -1 -1 NA 1 -1 -1 1 NA NA -1 -1 -1 -1 -1 -1 -1 -1 -1 1 -1 NA -1 NA -1 NA -1 NA NA -1 1 1 -1 -1 NA NA -1 NA NA -1 -1 -1 NA -1 -1 NA NA NA NA NA 1 1 -1 NA NA NA NA NA NA -1 -1 1 -1 -1 1 1 -1 -1 -1 1 1 NA -1 -1 -1 -1 -1 NA 1 1 NA NA NA NA 1 NA -1 NA NA NA NA NA -1 1 1 1 1 NA NA NA -1 NA NA NA NA -1 -1 -1 -1 -1 -1 NA NA 1 1 NA NA NA -1 1 -1 -1 -1 NA -1 -1 NA NA -1 NA NA -1 -1 NA -1 -1 NA NA -1 -1 NA NA NA -1 -1 NA 1 -1 1 -1 -1 -1 NA NA 1 -1 -1 -1 -1 1 NA NA NA NA -1 -1 -1 -1 -1 NA NA NA 1 1 -1 -1 -1 -1 NA NA NA NA NA -1 -1 -1 NA NA -1 -1 NA -1 -1 -1 -1 -1 -1 -1 -1 -1 1 1 -1 -1 -1 -1 -1 1 NA -1 -1 -1 1 NA NA NA NA -1 1 -1 -1 NA -1 NA NA -1 NA 1 -1 -1 NA -1 -1 NA -1 -1 NA NA NA NA -1 1 NA -1 NA 1 1 NA -1 NA NA NA NA 1 NA NA -1 NA -1 NA -1 -1 1 1 1 NA NA -1 1 NA NA NA NA -1 NA -1 -1 NA NA 1 1 NA 1 1 1 1 1 NA NA 1 NA NA NA NA -1 -1 NA NA NA NA 1 -1 -1 1 -1 -1 NA NA -1 NA -1 NA 1 -1 -1 1 1 1 -1 -1 -1 -1 -1 -1 -1 1 -1 -1 1 -1 1 -1 -1 -1 NA NA -1 -1 -1 1 -1 -1 NA NA NA NA NA -1 -1 -1 -1 -1 1 -1 -1 1 1 1 1 -1 -1 -1 NA NA 1 -1 -1 -1 -1 -1 -1 -1 NA NA NA 1 -1 NA NA -1 -1 -1 -1 NA NA NA NA NA -1 NA -1 NA NA NA -1 NA NA -1 NA NA NA -1 -1 -1 -1 -1 -1 -1 -1 -1 -1 NA -1 -1 -1 -1 1 NA -1 -1 -1 -1 -1 -1 -1 -1 -1 -1 -1 -1 NA 1 1 NA NA NA NA NA NA NA -1 -1 -1 -1 NA NA NA NA -1 -1 -1 1 -1 -1 -1 1 1 1 -1 NA NA 1 NA NA -1 -1 1 1 NA -1 1 1 1 1 NA 1 1 -1 1 -1 1 -1 -1 -1 NA NA NA 1 -1 -1 -1 -1 NA NA NA 1 NA 1 NA NA -1 1 NA 1 NA NA -1 -1 -1 NA NA -1 1 NA -1 -1 -1 1 -1 1 NA -1 -1 -1 -1 -1 -1 NA NA -1 -1 -1 1 1 1 1 -1 -1 -1 -1 -1 -1 -1 NA -1 -1 NA NA NA NA 1 -1 NA 1 1 -1 -1 -1 NA NA NA NA -1 -1 -1 1 NA -1 NA NA -1 -1 -1 NA NA -1 1 -1 NA -1 -1 -1 -1 NA NA -1 -1 NA NA NA -1 1 1 1 1 1 NA -1 -1 -1 NA -1 -1 -1 NA -1 NA -1 -1 1 -1 -1 -1 -1 -1 -1 NA NA NA NA -1 NA NA NA NA -1 -1 -1 -1 -1 NA NA NA NA NA NA NA NA -1 NA -1 -1 -1 -1 -1 -1 -1 NA NA NA NA -1 -1 -1 -1 -1 -1 -1 NA NA -1 -1 -1 -1 NA NA -1 NA NA NA NA -1 -1 NA -1 -1 -1 NA NA 1 -1 1 NA -1 -1 NA 1 -1 1 NA -1 -1 -1 1 NA -1 -1 -1 -1 -1 -1 -1 -1 NA NA -1 -1 -1 NA -1 -1 NA -1 -1 -1 NA NA NA -1 -1 NA NA -1 -1 NA -1 -1 NA -1 1 1 NA NA -1 NA -1 -1 -1 NA NA -1 -1 NA NA NA NA NA -1 -1 NA NA NA -1 1 1 -1 -1 -1 NA NA -1 NA NA NA -1 -1 NA NA NA NA NA NA NA -1 -1 -1 -1 -1 NA NA NA -1 -1 -1 -1 -1 -1 -1 -1 NA NA 1 NA -1 1 -1 -1 NA NA NA NA NA NA -1 NA NA -1 -1 -1 -1 -1 1 1 1 NA -1 -1 NA -1 -1 NA NA -1 NA NA NA -1 -1 -1 1 -1 NA -1 -1 -1 -1 1 1 1 1 -1 -1 -1 1 1 -1 -1 -1 1 -1 -1 NA -1 NA NA -1 -1 -1 -1 1 NA 1 1 -1 -1 -1 -1 -1 -1 -1 NA -1 -1 -1 NA -1 -1 -1 NA NA NA NA 1 NA -1 NA NA -1 -1 -1 -1 NA -1 -1 1 1 1 1 1 1 -1 -1 -1 NA -1 -1 -1 -1 -1 NA NA 1 -1 NA -1 NA NA NA -1 -1 NA -1 -1 -1 NA NA -1 -1 -1 -1 -1 NA NA -1 -1 -1 -1 NA -1 -1 NA NA NA 1 1 -1 -1 NA NA 1 -1 -1 -1 -1 NA NA -1 1 NA NA 1 1 1 -1 -1 -1 NA -1 -1 NA NA 1 1 -1 1 -1 -1 -1 NA -1 1 NA NA -1 -1 NA -1 -1 -1 -1 -1 NA NA NA NA -1 NA -1 -1 -1 1 -1 -1 NA NA -1 -1 NA -1 NA 1 -1 -1 -1 -1 -1 1 NA NA -1 -1 -1 NA -1 -1 -1 -1 -1 -1 NA NA NA -1 NA 1 -1 -1 -1 -1 -1 -1 NA 1 -1 -1 1 1 1 NA NA 1 1 -1 1 NA NA -1 -1 -1 -1 -1 -1 -1 1 1 1 NA NA 1 1 1 1 1 NA -1 -1 -1 -1 -1 -1 NA NA -1 1 NA NA -1 -1 -1 1 1 -1 -1 NA NA -1 NA NA -1 NA NA NA NA -1 1 1 NA NA 1 1 1 1 NA NA NA NA 1 NA -1 -1 -1 -1 NA NA NA NA NA -1 -1 -1 -1 -1 NA -1 NA NA -1 NA -1 -1 -1 -1 NA NA NA -1 NA -1 -1 NA NA -1 -1 NA -1 NA -1 -1 1 1 1 1 -1 1 NA NA NA -1 -1 -1 -1 -1 NA -1 NA -1 -1 NA -1 -1 1 NA NA NA -1 NA NA NA 1 -1 -1 1 -1 -1 -1 1 -1 -1 -1 1 1 NA -1 -1 -1 -1 -1 -1 -1 -1 -1 -1 -1 -1 NA NA -1 -1 -1 NA NA NA NA NA -1 -1 -1 1 -1 NA -1 1 -1 1 -1 NA -1 1 1 -1 -1 NA 1 NA NA NA NA NA NA -1 -1 NA NA 1 -1 1 NA -1 -1 NA -1 NA NA -1 -1 NA NA NA 1 1 1 1 -1 -1 -1 NA -1 -1 NA 1 NA -1 -1 -1 NA 1 -1 1 -1 -1 -1 NA 1 -1 NA 1 -1 -1 NA NA NA NA NA NA 1 1 -1 -1 -1 NA -1 -1 -1 -1 -1 -1 NA -1 NA 1 1 NA NA NA NA 1 -1 -1 -1 -1 -1 -1 -1 -1 -1 NA NA NA NA 1 -1 -1 -1 1 NA -1 NA NA NA -1 NA 1 1 -1 1 -1 -1 -1 NA 1 -1 -1 NA NA NA -1 1 -1 NA NA -1 NA NA -1 NA NA 1 -1 NA NA -1 -1 1 -1 -1 1 NA NA -1 -1 NA NA -1 -1 1 1 NA 1 -1 -1 -1 -1 -1 -1 -1 -1 -1 NA NA -1 -1 NA 1 -1 -1 NA -1 -1 -1 NA NA NA NA NA NA NA -1 1 -1 -1 NA -1 1 -1 NA 1 1 -1 NA -1 1 NA -1 -1 -1 -1 -1 -1 -1 NA NA NA NA NA -1 -1 -1 -1 NA -1 NA NA -1 NA 1 -1 -1 -1 -1 -1 -1 NA NA NA -1 NA NA NA 1 1 NA NA 1 -1 1 -1 1 1 NA 1 1 NA NA -1 1 NA NA -1 -1 -1 -1 -1 NA NA NA -1 -1 -1 NA -1 -1 -1 NA 1 NA 1 1 1 1 -1 1 -1 -1 -1 NA NA NA NA NA -1 -1 -1 NA NA 1 NA -1 -1 -1 -1 -1 -1 NA -1 -1 1 NA -1 1 1 1 -1 NA NA NA NA NA -1 -1 NA NA -1 NA 1 NA NA -1 -1 -1 NA -1 NA -1 NA NA -1 -1 -1 NA NA NA NA NA NA NA NA NA -1 -1 -1 -1 -1 -1 -1 -1 1 -1 NA -1 NA NA NA NA -1 -1 NA 1 -1 -1 NA NA NA NA NA -1 -1 NA NA NA -1 -1 NA -1 NA 1 1 1 -1 -1 -1 NA NA NA NA -1 NA NA NA NA 1 NA 1 1 NA -1 -1 -1 NA NA NA -1 -1 -1 NA -1 -1 -1 -1 -1 1 NA NA NA -1 1 NA 1 -1 -1 -1 NA NA -1 NA -1 NA NA -1 1 -1 -1 NA -1 -1 -1 -1 NA 1 NA -1 NA NA -1 -1 -1 1 1 1 NA -1 -1 NA -1 NA -1 -1 -1 1 1 1 1 -1 -1 -1 -1 -1 NA -1 1 NA -1 -1 -1 -1 NA NA NA -1 -1 -1 NA -1 NA NA NA 1 1 NA NA -1 -1 -1 NA -1 -1 -1 1 NA -1 -1 -1 NA -1 -1 -1 -1 1 NA NA NA 1 -1 NA 1 -1 1 -1 NA NA NA NA -1 -1 -1 NA NA 1 NA NA -1 NA -1 NA NA NA -1 NA -1 NA NA -1 NA NA 1 -1 NA NA -1 1 NA 1 -1 1 1 NA -1 -1 NA NA NA NA NA -1 NA -1 NA NA NA 1 -1 -1 -1 -1 NA 1 -1 -1 NA NA 1 1 1 NA NA NA NA 1 -1 -1 -1 NA -1 -1 NA -1 NA -1 -1 -1 -1 NA NA NA NA -1 -1 -1 NA 1 1 1 -1 -1 -1 -1 -1 NA 1 NA -1 -1 -1 -1 1 -1 NA -1 1 1 -1 NA -1 -1 -1 -1 NA NA -1 -1 NA -1 -1 NA NA -1 -1 1 -1 -1 NA -1 -1 NA NA NA NA NA NA NA -1 -1 -1 -1 NA -1 -1 NA 1 1 NA NA -1 NA 1 NA -1 NA NA NA -1 -1 -1 1 1 1 -1 -1 NA -1 NA 1 NA NA NA -1 -1 NA -1 -1 1 -1 -1 NA NA -1 NA -1 -1 1 -1 NA -1 NA 1 NA NA NA -1 NA -1 -1 1 -1 1 -1 1 1 -1 NA 1 NA NA -1 1 1 NA NA -1 -1 -1 -1 -1 1 -1 NA 1 1 -1 1 -1 -1 -1 NA NA -1 -1 1 1 -1 -1 1 NA 1 -1 1 -1 -1 -1 -1 -1 NA NA NA NA NA NA NA NA -1 NA -1 -1 -1 NA NA -1 -1 NA NA NA -1 NA -1 -1 -1 -1 -1 -1 -1 -1 NA 1 1 -1 NA NA NA NA NA NA 1 1 -1 -1 -1 -1 NA 1 -1 NA 1 NA -1 -1 -1 NA -1 -1 -1 -1 -1 1 -1 -1 1 -1 -1 -1 1 -1 -1 NA NA -1 NA 1 -1 1 NA -1 -1 -1 -1 -1 NA -1 -1 -1 -1 -1 -1 -1 NA NA -1 NA -1 NA -1 -1 -1 -1 -1 NA 1 -1 -1 -1 -1 -1 NA NA 1 NA NA NA -1 NA -1 -1 -1 NA NA -1 1 -1 -1 -1 -1 NA -1 -1 -1 NA -1 -1 -1 -1 -1 -1 -1 1 -1 NA -1 -1 -1 -1 1 -1 -1 1 -1 -1 NA 1 1 NA NA -1 1 1 NA NA -1 -1 -1 NA -1 1 NA 1 1 -1 -1 -1 -1 NA -1 NA -1 -1 NA -1 -1 -1 -1 1 -1 NA -1 NA NA NA NA NA NA -1 NA NA NA 1 1 1 NA -1 NA -1 -1 -1 NA NA -1 -1 -1 -1 1 -1 NA 1 -1 NA -1 NA -1 NA 1 -1 NA NA -1 -1 -1 NA NA -1 -1 1 -1 -1 NA NA -1 -1 -1 -1 -1 -1 -1 -1 NA NA NA -1 NA -1 -1 1 1 NA -1 NA NA -1 NA NA -1 -1 NA -1 NA -1 -1 -1 -1 NA 1 1 1 -1 -1 NA NA -1 NA NA -1 -1 -1 -1 -1 -1 -1 -1 -1 -1 -1 NA -1 NA NA -1 -1 NA -1 -1 NA -1 -1 -1 NA NA NA NA -1 -1 -1 -1 -1 NA NA -1 NA 1 -1 -1 -1 -1 -1 -1 -1 -1 -1 NA NA -1 -1 1 NA NA NA NA -1 -1 -1 1 1 NA 1 -1 -1 -1 -1 1 NA 1 -1 NA 1 1 NA NA -1 -1 1 1 1 -1 -1 -1 -1 NA -1 -1 NA -1 -1 -1 NA NA 1 1 NA -1 NA -1 -1 -1 -1 -1 -1 -1 -1 -1 -1 NA NA NA NA -1 NA NA -1 -1 -1 -1 NA NA 1 1 -1 -1 NA -1 NA -1 -1 -1 -1 -1 1 -1 -1 -1 NA NA -1 NA NA NA -1 -1 -1 1 -1 -1 NA -1 -1 -1 NA -1 -1 -1 -1 -1 1 -1 NA NA -1 NA -1 NA NA NA 1 1 1 -1 -1 -1 NA -1 1 -1 NA -1 -1 -1 -1 -1 -1 -1 -1 1 -1 NA -1 -1 NA -1 -1 -1 NA NA 1 1 -1 -1 NA NA NA NA -1 -1 -1 1 NA NA -1 1 -1 NA -1 -1 -1 -1 1 -1 -1 -1 -1 NA -1 -1 1 NA -1 -1 1 NA 1 -1 -1 1 NA -1 -1 -1 NA NA -1 -1 -1 NA NA -1 NA NA NA NA -1 NA -1 -1 -1 -1 -1 -1 -1 NA NA -1 -1 1 1 1 -1 -1 -1 NA -1 NA NA NA -1 -1 NA NA 1 1 -1 NA -1 -1 -1 NA -1 NA -1 -1 NA -1 -1 -1 -1 NA NA NA NA NA NA NA 1 NA NA NA -1 NA -1 1 -1 -1 -1 NA NA NA NA -1 -1 -1 NA 1 1 1 NA NA NA NA NA -1 NA NA NA -1 -1 -1 -1 -1 -1 -1 NA NA -1 NA -1 -1 -1 NA 1 -1 -1 1 -1 -1 -1 NA NA NA NA 1 -1 -1 NA -1 NA NA NA 1 -1 NA NA -1 -1 -1 1 1 1 NA NA 1 -1 -1 -1 NA NA 1 NA -1 1 NA NA NA -1 -1 NA 1 NA NA NA -1 -1 -1 1 -1 -1 -1 -1 -1 -1 -1 -1 -1 NA NA 1 1 NA -1 -1 NA -1 -1 -1 -1 -1 -1 -1 NA NA -1 NA -1 -1 NA -1 -1 1 -1 NA -1 -1 NA NA NA 1 NA NA -1 -1 1 1 1 1 -1 NA NA NA NA -1 -1 NA -1 -1 -1 -1 -1 -1 -1 1 1 -1 -1 NA -1 -1 1 -1 -1 NA NA NA NA -1 -1 -1 -1 NA -1 NA -1 NA -1 -1 -1 -1 NA NA -1 NA -1 1 -1 -1 -1 -1 NA -1 -1 -1 NA -1 -1 1 NA NA -1 -1 -1 NA NA -1 -1 NA NA NA NA NA -1 NA -1 -1 -1 -1 -1 -1 -1 -1 -1 -1 NA 1 NA 1 NA 1 NA -1 -1 -1 NA NA -1 -1 -1 NA -1 -1 NA 1 -1 NA 1 1 1 NA -1 NA NA -1 1 1 1 NA NA NA -1 -1 1 -1 NA -1 -1 NA -1 NA NA NA NA -1 -1 -1 1 -1 -1 NA 1 -1 -1 -1 -1 -1 1 1 NA NA NA NA 1 NA 1 NA NA NA -1 NA -1 -1 NA -1 -1 NA NA NA -1 NA NA -1 -1 -1 -1 -1 -1 -1 -1 -1 -1 NA -1 NA NA -1 NA NA NA NA -1 NA -1 -1 NA NA -1 -1 NA NA -1 -1 NA -1 -1 -1 -1 NA 1 -1 NA -1 -1 -1 -1 -1 NA NA -1 -1 1 1 1 NA -1 NA NA NA NA -1 -1 -1 -1 -1 -1 -1 NA -1 -1 1 1 -1 NA NA NA NA NA NA NA -1 -1 NA -1 -1 NA 1 -1 -1 -1 1 NA NA -1 NA NA -1 -1 -1 -1 NA NA NA NA -1 1 NA NA NA -1 -1 1 1 NA -1 -1 NA 1 -1 -1 NA -1 -1 -1 -1 -1 -1 -1 -1 NA NA NA NA -1 -1 NA 1 -1 NA NA NA 1 -1 -1 -1 NA NA NA -1 NA NA -1 NA -1 -1 NA NA -1 -1 NA NA 1 -1 NA -1 -1 -1 NA -1 -1 -1 -1 1 -1 -1 -1 -1 -1 1 -1 1 -1 NA -1 NA NA NA -1 -1 -1 -1 NA NA NA -1 NA NA NA NA -1 -1 -1 1 -1 NA -1 NA NA NA NA -1 NA NA -1 -1 NA -1 NA NA -1 -1 -1 NA NA 1 NA NA NA NA -1 -1 -1 NA -1 -1 NA -1 -1 NA NA -1 1 NA -1 -1 -1 -1 -1 -1 -1 1 1 -1 -1 -1 -1 NA NA NA -1 1 -1 -1 -1 -1 -1 NA -1 1 NA NA 1 -1 NA 1 1 1 -1 -1 NA -1 -1 1 -1 NA -1 -1 NA -1 -1 -1 1 NA -1 NA NA -1 -1 -1 -1 -1 -1 NA NA 1 NA NA -1 1 NA -1 -1 -1 -1 -1 NA 1 NA NA NA NA NA NA -1 -1 -1 -1 1 -1 NA 1 NA NA -1 NA NA 1 NA NA NA NA NA NA NA NA NA NA NA -1 -1 -1 -1 -1 NA -1 1 -1 1 NA 1 NA -1 -1 NA NA NA NA -1 -1 NA NA NA NA NA NA NA NA -1 -1 -1 -1 NA NA 1 -1 -1 NA -1 -1 NA -1 1 NA NA 1 1 1 1 -1 NA -1 NA NA NA NA -1 NA -1 -1 -1 -1 -1 NA NA NA -1 NA -1 -1 -1 -1 NA -1 -1 NA NA -1 -1 -1 1 -1 -1 -1 NA 1 NA -1 -1 1 1 -1 -1 -1 -1 -1 NA NA -1 -1 -1 NA -1 -1 NA -1 -1 1 1 NA NA NA -1 NA NA NA NA -1 -1 NA NA -1 NA -1 -1 NA NA -1 1 -1 -1 -1 NA 1 -1 1 -1 -1 -1 -1 -1 NA NA NA NA NA -1 NA -1 NA NA NA NA NA NA 1 -1 -1 -1 -1 NA -1 -1 -1 -1 NA NA NA NA NA -1 NA -1 1 1 1 NA -1 -1 NA NA NA NA -1 NA NA -1 -1 NA -1 1 1 1 1 1 1 1 -1 -1 NA NA NA 1 NA -1 NA -1 1 1 1 -1 -1 NA -1 1 1 -1 NA 1 NA -1 NA NA NA NA -1 -1 NA -1 -1 -1 -1 -1 -1 NA -1 1 1 NA -1 -1 NA NA -1 NA NA -1 -1 NA NA -1 -1 -1 NA -1 -1 NA -1 -1 NA -1 NA -1 -1 NA NA NA -1 -1 -1 -1 NA NA 1 NA NA NA NA NA -1 -1 1 -1 -1 1 -1 1 NA NA NA NA -1 NA NA -1 NA -1 1 -1 NA 1 -1 -1 -1 -1 NA NA NA NA -1 -1 -1 NA -1 1 1 1 1 -1 NA 1 1 1 -1 1 NA -1 1 -1 -1 NA NA -1 -1 NA -1 -1 NA NA -1 NA -1 1 1 -1 -1 -1 -1 -1 -1 NA 1 -1 -1 -1 -1 1 1 NA -1 NA -1 -1 -1 -1 NA 1 NA NA NA NA NA -1 NA 1 NA 1 -1 -1 NA NA -1 1 1 -1 -1 1 1 NA -1 NA NA -1 1 -1 -1 -1 NA 1 -1 -1 -1 NA NA NA 1 NA NA NA NA -1 -1 -1 -1 NA NA NA -1 1 1 -1 NA NA NA 1 -1 -1 1 1 -1 1 1 NA NA 1 NA 1 NA -1 1 -1 1 1 -1 -1 -1 NA NA -1 -1 -1 NA -1 NA NA NA NA 1 NA -1 -1 -1 1 1 NA 1 NA -1 -1 -1 -1 -1 1 NA NA NA NA NA NA NA -1 -1 -1 1 1 1 -1 -1 -1 -1 -1 -1 NA -1 -1 NA NA NA -1 NA 1 -1 -1 -1 NA -1 -1 1 -1 -1 NA NA NA -1 1 -1 -1 -1 -1 NA -1 -1 -1 -1 -1 -1 -1 NA 1 -1 -1 1 1 1 NA -1 -1 NA -1 -1 -1 -1 -1 NA NA -1 -1 -1 NA -1 -1 NA NA NA NA -1 -1 -1 NA -1 NA NA -1 NA -1 NA -1 NA -1 -1 -1 NA -1 -1 NA -1 -1 -1 -1 NA NA -1 -1 1 NA -1 -1 -1 -1 NA NA -1 NA NA NA NA -1 -1 1 NA -1 -1 -1 -1 -1 NA -1 -1 -1 1 -1 NA 1 1 -1 -1 -1 -1 1 1 -1 -1 1 NA -1 NA 1 -1 -1 1 -1 -1 1 -1 NA -1 NA NA 1 1 -1 NA -1 NA NA -1 -1 -1 NA NA -1 NA -1 NA -1 -1 NA -1 -1 -1 -1 -1 -1 -1 -1 NA NA -1 -1 1 NA -1 -1 -1 -1 NA -1 NA -1 NA -1 -1 -1 1 NA -1 1 NA NA 1 -1 -1 -1 -1 NA -1 -1 NA NA NA -1 -1 -1 1 -1 NA -1 -1 -1 1 1 -1 NA -1 -1 NA NA -1 NA 1 1 1 -1 NA -1 -1 NA NA 1 NA NA -1 -1 -1 -1 -1 NA 1 1 1 NA 1 1 -1 -1 -1 -1 -1 1 1 -1 NA -1 -1 NA -1 -1 -1 NA -1 -1 NA -1 -1 NA -1 1 -1 -1 -1 -1 -1 -1 NA 1 -1 -1 -1 NA NA NA -1 -1 -1 -1 -1 -1 1 NA -1 NA -1 -1 -1 -1 -1 NA -1 -1 NA -1 -1 -1 -1 -1 -1 -1 -1 -1 NA -1 -1 -1 -1 NA -1 -1 NA -1 -1 1 -1 -1 -1 -1 -1 -1 -1 1 -1 -1 -1 NA NA NA NA NA -1 NA NA NA NA -1 1 -1 NA -1 -1 -1 -1 -1 1 -1 -1 -1 -1 NA NA 1 -1 -1 NA 1 -1 NA 1 NA NA -1 -1 NA NA NA NA -1 NA NA NA -1 1 NA 1 -1 -1 -1 -1 -1 NA NA -1 NA -1 1 1 NA NA NA -1 NA -1 -1 NA NA -1 -1 -1 NA -1 -1 -1 NA NA -1 -1 NA -1 NA 1 NA -1 -1 NA -1 NA -1 NA NA NA -1 -1 1 -1 -1 NA -1 -1 1 -1 -1 -1 NA NA NA -1 1 NA NA NA NA NA -1 -1 -1 -1 -1 1 NA -1 -1 -1 -1 NA NA NA NA NA NA NA NA -1 -1 -1 NA -1 -1 -1 -1 -1 -1 NA -1 -1 NA 1 -1 -1 -1 -1 -1 -1 -1 -1 -1 -1 -1 1 1 -1 -1 1 NA 1 -1 -1 -1 NA NA -1 1 NA NA -1 1 1 -1 -1 -1 -1 -1 NA NA NA 1 1 1 1 -1 -1 NA -1 NA -1 -1 NA NA -1 -1 NA -1 -1 NA -1 -1 -1 NA -1 NA NA -1 -1 -1 -1 -1 NA NA -1 -1 -1 -1 NA NA -1 -1 -1 1 NA -1 NA 1 -1 1 NA NA NA NA NA -1 -1 -1 -1 NA NA -1 -1 NA 1 -1 -1 1 -1 -1 -1 -1 1 -1 -1 -1 -1 -1 -1 1 1 1 1 -1 -1 -1 -1 -1 NA -1 -1 1 -1 NA -1 -1 NA NA NA NA -1 -1 -1 NA -1 NA -1 NA -1 -1 -1 -1 NA NA -1 -1 NA NA NA -1 -1 NA NA -1 -1 -1 -1 -1 -1 -1 NA -1 NA -1 NA NA -1 -1 NA -1 -1 NA NA -1 -1 NA NA NA -1 NA -1 -1 -1 1 NA NA NA NA -1 NA NA 1 1 NA 1 NA -1 NA -1 -1 NA NA 1 1 NA NA 1 -1 -1 NA NA NA NA NA NA NA NA 1 -1 1 -1 -1 1 1 1 -1 1 1 -1 -1 -1 NA -1 -1 NA -1 -1 -1 NA -1 NA NA -1 -1 -1 NA NA NA NA -1 -1 1 NA NA NA NA -1 1 -1 NA NA -1 -1 NA -1 -1 -1 NA 1 -1 NA NA NA NA NA NA -1 NA 1 1 -1 -1 NA NA 1 1 -1 -1 -1 -1 -1 -1 -1 1 -1 NA -1 NA -1 -1 -1 NA -1 NA -1 1 -1 1 -1 NA -1 1 NA NA NA NA -1 -1 -1 -1 -1 -1 1 NA NA NA NA 1 NA NA 1 NA -1 -1 NA -1 -1 1 1 1 NA -1 -1 -1 NA 1 -1 -1 -1 1 1 -1 -1 -1 -1 NA NA 1 -1 -1 NA NA -1 1 -1 NA -1 NA 1 -1 NA NA -1 -1 -1 NA NA NA -1 -1 -1 -1 NA NA NA NA NA -1 -1 -1 -1 -1 -1 NA -1 NA 1 -1 NA -1 1 NA NA -1 NA NA 1 -1 -1 -1 1 -1 -1 -1 1 -1 -1 1 1 1 NA 1 -1 -1 1 -1 NA -1 -1 NA -1 NA NA 1 1 -1 -1 -1 NA NA -1 NA NA -1 -1 1 1 -1 NA -1 -1 -1 NA -1 -1 -1 -1 -1 NA NA -1 -1 -1 -1 -1 -1 -1 -1 1 -1 NA -1 NA NA -1 -1 1 -1 -1 NA -1 1 -1 NA -1 -1 NA 1 NA NA NA -1 -1 -1 NA 1 NA -1 NA -1 -1 NA NA NA -1 -1 NA NA -1 -1 -1 -1 -1 -1 -1 -1 1 1 -1 -1 -1 NA 1 -1 -1 -1 1 -1 -1 -1 -1 -1 -1 -1 -1 -1 -1 -1 -1 NA -1 -1 -1 NA 1 -1 NA -1 -1 1 -1 NA NA NA NA NA NA NA NA NA -1 -1 NA -1 -1 NA NA -1 -1 NA -1 -1 NA NA NA NA -1 NA -1 -1 -1 -1 -1 -1 -1 -1 NA NA NA NA NA -1 -1 1 -1 -1 -1 -1 -1 -1 1 -1 -1 -1 -1 -1 -1 -1 -1 -1 NA NA -1 1 NA -1 NA NA NA NA NA 1 NA -1 -1 -1 NA NA NA NA NA -1 -1 -1 -1 -1 NA NA NA -1 -1 NA -1 NA NA NA NA -1 1 NA NA NA -1 1 NA -1 -1 NA -1 -1 NA NA 1 NA NA 1 NA -1 -1 -1 -1 1 NA NA NA 1 -1 -1 1 1 NA -1 -1 -1 NA -1 -1 -1 NA -1 -1 -1 -1 NA -1 -1 -1 -1 -1 -1 -1 NA NA 1 -1 -1 -1 NA NA NA -1 -1 -1 -1 -1 -1 NA NA NA NA NA 1 1 -1 -1 NA -1 -1 NA 1 NA -1 NA -1 NA 1 -1 -1 NA NA -1 NA -1 -1 -1 -1 -1 NA NA NA -1 NA NA -1 -1 -1 1 1 -1 -1 1 -1 -1 NA 1 -1 NA NA -1 1 1 1 NA -1 -1 -1 -1 -1 NA -1 NA NA -1 NA 1 -1 -1 -1 NA -1 NA -1 -1 -1 NA -1 NA NA -1 -1 NA -1 -1 -1 NA -1 -1 NA -1 -1 NA -1 -1 -1 -1 -1 -1 NA -1 1 -1 -1 -1 1 -1 -1 -1 -1 NA -1 -1 -1 1 1 -1 -1 -1 1 -1 NA -1 -1 -1 1 1 NA 1 NA NA -1 -1 -1 NA NA NA NA -1 -1 NA 1 1 -1 1 -1 1 -1 -1 -1 -1 1 -1 1 -1 -1 NA -1 -1 1 1 -1 1 -1 -1 -1 -1 -1 -1 -1 NA -1 -1 NA NA -1 NA NA -1 NA 1 1 NA 1 -1 NA NA NA 1 NA NA 1 -1 NA NA -1 -1 -1 1 -1 NA -1 1 1 1 -1 -1 NA NA -1 -1 -1 -1 NA 1 NA -1 -1 1 -1 -1 -1 NA NA NA NA NA 1 -1 -1 -1 -1 -1 -1 -1 NA NA -1 -1 -1 1 -1 -1 -1 -1 NA -1 NA -1 -1 -1 1 1 -1 -1 -1 1 1 NA 1 -1 1 -1 NA NA NA -1 1 NA NA -1 -1 -1 -1 NA -1 -1 NA -1 -1 -1 -1 1 -1 -1 -1 NA -1 -1 NA NA -1 -1 -1 1 NA 1 -1 -1 -1 1 -1 NA -1 -1 NA NA -1 -1 1 NA -1 -1 -1 -1 -1 -1 -1 -1 -1 NA NA -1 NA -1 NA NA 1 -1 -1 -1 1 -1 NA -1 NA NA NA NA NA NA NA 1 -1 -1 -1 NA -1 -1 -1 -1 NA 1 1 -1 NA -1 -1 -1 NA -1 NA -1 NA -1 -1 1 NA -1 -1 NA 1 -1 NA -1 -1 -1 -1 NA NA -1 -1 -1 NA -1 -1 -1 -1 -1 -1 1 NA -1 -1 NA NA -1 -1 -1 NA NA NA 1 NA -1 1 -1 NA NA -1 -1 -1 -1 NA NA -1 -1 NA NA NA NA NA -1 -1 -1 NA -1 -1 -1 -1 -1 -1 -1 1 NA NA NA -1 -1 -1 NA NA -1 NA -1 -1 -1 -1 NA NA NA NA NA NA -1 NA NA NA -1 -1 -1 NA NA NA 1 NA NA NA 1 1 1 1 -1 -1 -1 1 1 -1 -1 NA -1 -1 -1 NA NA -1 NA NA NA -1 -1 NA NA 1 -1 1 NA -1 NA -1 -1 -1 -1 -1 NA 1 -1 -1 1 -1 -1 NA NA NA NA NA -1 NA 1 NA 1 -1 NA -1 -1 -1 NA NA -1 NA NA NA NA NA -1 -1 NA -1 -1 -1 -1 -1 -1 -1 -1 NA 1 NA -1 -1 -1 -1 -1 -1 1 NA -1 NA NA -1 NA -1 -1 1 -1 -1 -1 -1 1 -1 -1 -1 1 NA NA NA NA NA NA -1 -1 -1 -1 -1 -1 NA NA -1 -1 -1 -1 -1 -1 NA -1 -1 -1 -1 NA 1 1 NA 1 -1 NA 1 -1 -1 -1 NA NA -1 -1 -1 NA NA -1 NA -1 NA -1 -1 -1 -1 -1 NA -1 NA -1 1 -1 -1 -1 -1 -1 -1 NA NA 1 1 1 -1 -1 1 1 NA NA 1 -1 1 -1 -1 1 NA -1 -1 -1 -1 -1 NA NA NA NA NA 1 NA -1 -1 NA -1 -1 -1 -1 -1 -1 -1 -1 -1 NA -1 NA NA NA -1 -1 -1 -1 -1 -1 -1 NA NA -1 -1 -1 -1 -1 -1 NA -1 -1 NA NA NA NA NA NA NA NA -1 -1 NA -1 -1 NA -1 -1 NA -1 -1 NA NA NA 1 -1 -1 1 1 NA -1 NA -1 1 -1 -1 -1 -1 -1 -1 -1 1 NA NA NA NA -1 -1 -1 -1 NA -1 NA NA -1 -1 -1 -1 -1 1 NA -1 NA -1 NA NA -1 1 1 -1 -1 -1 -1 -1 1 -1 -1 -1 NA 1 NA NA -1 -1 -1 NA -1 -1 -1 -1 NA NA -1 NA NA -1 -1 NA NA -1 NA NA NA -1 -1 -1 -1 NA -1 -1 -1 -1 1 1 -1 -1 NA -1 NA -1 1 1 1 1 1 1 -1 NA NA 1 NA -1 -1 NA NA NA NA -1 -1 -1 -1 1 1 -1 NA -1 1 -1 -1 1 1 1 1 1 -1 NA NA NA NA -1 -1 -1 NA -1 -1 -1 -1 1 -1 -1 -1 NA NA NA NA 1 -1 -1 NA NA NA 1 NA NA 1 NA NA NA NA -1 -1 -1 1 NA NA 1 NA NA -1 -1 -1 -1 NA -1 -1 -1 -1 1 NA -1 -1 NA NA NA NA -1 NA -1 -1 -1 1 NA NA NA NA -1 1 -1 -1 1 1 1 -1 -1 NA 1 -1 -1 -1 NA NA NA NA -1 -1 -1 -1 -1 NA NA NA NA -1 1 -1 -1 -1 -1 -1 -1 1 NA -1 -1 -1 -1 -1 1 NA 1 -1 -1 1 1 NA NA NA -1 NA -1 -1 NA NA NA NA NA -1 1 1 1 -1 -1 -1 -1 -1 -1 -1 -1 1 -1 -1 -1 -1 -1 NA -1 NA 1 NA -1 NA 1 1 -1 -1 1 1 1 1 -1 1 NA -1 NA NA NA NA -1 NA NA NA -1 -1 1 NA -1 NA -1 -1 -1 -1 -1 1 NA -1 NA NA NA NA -1 -1 NA NA -1 NA NA NA -1 1 -1 -1 NA NA 1 1 NA 1 NA -1 -1 -1 -1 -1 -1 -1 NA -1 -1 NA 1 1 1 -1 NA NA NA NA NA NA 1 -1 -1 NA NA NA NA -1 -1 -1 -1 -1 -1 -1 -1 NA 1 1 1 1 1 1 NA NA NA NA -1 -1 -1 -1 NA 1 -1 -1 -1 -1 -1 -1 NA -1 -1 NA -1 -1 NA NA NA -1 -1 NA NA -1 NA -1 NA -1 -1 -1 -1 NA NA 1 1 -1 NA NA -1 -1 -1 NA NA -1 NA NA NA -1 1 1 NA -1 NA NA -1 -1 NA -1 -1 -1 -1 NA -1 -1 -1 1 1 1 -1 -1 -1 -1 -1 1 1 1 -1 NA NA -1 NA NA -1 -1 NA -1 1 1 NA NA -1 NA NA NA -1 -1 -1 1 1 -1 1 NA 1 -1 NA NA 1 -1 NA -1 -1 NA -1 1 NA NA -1 -1 -1 -1 NA NA NA NA NA -1 -1 1 -1 -1 -1 -1 -1 -1 1 1 1 -1 -1 -1 -1 NA -1 1 -1 1 1 -1 -1 -1 -1 NA NA NA NA -1 -1 -1 1 -1 -1 -1 1 -1 -1 -1 -1 NA 1 1 1 1 -1 -1 1 -1 -1 -1 -1 -1 -1 1 NA NA NA 1 1 -1 1 -1 -1 -1 -1 -1 -1 -1 NA NA NA -1 -1 NA -1 NA -1 -1 NA -1 -1 NA -1 -1 -1 -1 1 -1 -1 -1 -1 -1 1 NA -1 1 -1 -1 -1 -1 -1 -1 -1 NA NA NA NA NA 1 -1 -1 NA 1 -1 -1 -1 -1 -1 -1 -1 NA -1 -1 -1 NA NA NA -1 -1 -1 -1 -1 -1 NA -1 -1 1 -1 NA -1 NA NA -1 NA -1 -1 -1 -1 1 1 NA -1 -1 NA NA NA 1 1 NA NA -1 -1 NA NA NA NA -1 NA NA NA 1 1 -1 1 NA -1 1 -1 -1 1 -1 -1 -1 -1 -1 -1 -1 -1 1 1 -1 NA NA NA NA NA NA -1 1 NA NA -1 -1 1 1 -1 -1 -1 -1 -1 1 -1 -1 -1 NA -1 NA 1 NA NA -1 -1 -1 -1 NA NA NA -1 1 1 -1 -1 1 NA -1 1 -1 NA -1 1 NA 1 NA NA -1 -1 -1 -1 -1 NA 1 NA NA 1 1 NA -1 NA -1 -1 -1 -1 -1 -1 NA -1 -1 -1 1 1 1 1 -1 NA -1 -1 -1 NA NA 1 -1 -1 -1 -1 -1 -1 -1 -1 1 -1 -1 -1 -1 -1 -1 -1 -1 -1 -1 -1 NA -1 -1 1 NA NA -1 -1 -1 -1 -1 1 1 NA NA NA NA NA -1 NA NA NA NA -1 -1 1 NA -1 -1 1 -1 -1 -1 -1 1 1 -1 NA NA -1 1 -1 -1 -1 -1 NA -1 NA -1 -1 -1 -1 NA -1 NA NA -1 -1 -1 -1 1 -1 -1 -1 -1 NA -1 NA -1 -1 -1 -1 NA NA NA -1 -1 1 -1 -1 -1 NA -1 -1 -1 NA NA NA -1 -1 -1 -1 NA NA -1 -1 -1 NA -1 -1 -1 -1 -1 1 1 1 -1 -1 NA -1 NA NA NA -1 NA 1 -1 -1 NA NA 1 NA -1 -1 -1 -1 -1 1 -1 NA 1 -1 NA NA NA NA 1 NA -1 -1 -1 -1 1 -1 -1 -1 -1 -1 -1 1 NA -1 -1 -1 1 1 NA NA NA 1 NA NA 1 -1 NA NA NA NA NA -1 -1 NA NA NA NA -1 NA NA -1 NA NA -1 -1 NA 1 -1 -1 -1 -1 NA 1 NA 1 -1 -1 -1 NA NA NA NA 1 -1 NA NA -1 -1 -1 -1 1 NA NA -1 -1 NA -1 -1 -1 1 1 -1 -1 -1 -1 1 -1 -1 1 -1 NA NA -1 -1 NA NA -1 1 NA NA 1 NA -1 -1 NA NA NA NA -1 1 NA NA NA 1 1 -1 1 -1 -1 -1 NA NA -1 -1 1 NA 1 NA -1 -1 NA NA -1 -1 -1 -1 -1 NA NA 1 -1 1 -1 NA 1 NA 1 -1 -1 NA 1 -1 1 -1 -1 -1 -1 1 -1 -1 -1 -1 -1 -1 -1 NA NA -1 1 NA NA 1 NA -1 1 -1 -1 -1 1 -1 -1 -1 -1 NA 1 -1 1 -1 -1 -1 NA NA -1 -1 -1 -1 1 NA -1 -1 -1 -1 NA 1 NA 1 1 -1 -1 NA NA -1 NA NA -1 -1 -1 1 -1 -1 -1 -1 NA -1 -1 -1 NA -1 -1
Genotype.4 -1 NA -1 -1 -1 -1 -1 -1 1 -1 -1 NA -1 -1 -1 -1 -1 -1 -1 NA -1 NA -1 -1 -1 -1 -1 NA -1 -1 NA -1 NA NA -1 NA -1 1 -1 NA 1 1 1 -1 -1 NA 1 -1 -1 NA NA 1 1 1 -1 NA -1 1 NA NA -1 -1 NA 1 -1 -1 -1 -1 1 -1 NA NA NA NA 1 NA -1 -1 NA -1 NA 1 1 NA -1 NA NA 1 -1 NA 1 1 -1 1 NA -1 -1 -1 -1 -1 -1 NA -1 -1 -1 -1 NA NA NA NA 1 1 1 NA NA -1 -1 -1 -1 -1 1 NA 1 NA 1 1 -1 NA NA -1 -1 NA NA NA NA NA NA NA -1 NA 1 1 -1 -1 -1 -1 -1 -1 1 1 -1 -1 1 NA -1 -1 NA -1 NA NA -1 1 -1 -1 -1 -1 -1 -1 -1 -1 -1 -1 -1 1 -1 -1 -1 NA NA NA NA NA -1 NA NA -1 NA NA -1 1 1 -1 -1 -1 -1 -1 NA 1 -1 NA NA NA NA NA -1 -1 -1 -1 -1 1 -1 1 1 NA -1 -1 -1 -1 1 -1 -1 NA NA NA -1 -1 -1 NA NA 1 NA -1 NA -1 -1 1 1 1 -1 NA 1 NA 1 1 -1 -1 -1 1 -1 -1 NA NA NA 1 1 1 -1 -1 -1 1 NA NA 1 NA NA 1 -1 -1 -1 1 NA NA -1 -1 -1 -1 -1 -1 -1 -1 -1 -1 -1 1 -1 -1 1 -1 -1 -1 -1 NA NA NA NA NA NA NA NA NA NA -1 NA 1 1 1 -1 -1 -1 -1 1 1 -1 -1 NA -1 1 -1 NA -1 -1 -1 -1 1 -1 -1 -1 -1 -1 -1 NA 1 1 -1 -1 -1 -1 NA -1 -1 NA NA -1 1 NA 1 1 -1 NA NA -1 -1 1 1 NA NA -1 -1 -1 -1 -1 -1 NA NA -1 NA NA -1 -1 -1 -1 -1 1 1 -1 -1 NA NA -1 NA -1 1 1 1 -1 NA NA 1 1 1 -1 NA NA NA -1 NA 1 NA 1 1 1 1 1 -1 -1 -1 NA 1 -1 -1 -1 -1 -1 -1 -1 NA 1 1 -1 NA -1 NA NA -1 NA -1 1 1 -1 -1 1 -1 -1 NA -1 NA NA -1 -1 NA -1 1 -1 1 -1 1 1 -1 NA NA -1 -1 NA NA NA NA -1 NA NA NA 1 -1 -1 1 -1 -1 -1 -1 -1 -1 1 1 NA NA -1 1 -1 NA NA NA NA NA 1 1 NA NA 1 -1 -1 NA NA NA -1 1 -1 -1 NA -1 -1 NA 1 1 NA NA NA NA NA NA -1 -1 -1 NA -1 NA -1 1 1 -1 -1 NA -1 -1 -1 -1 -1 1 -1 -1 -1 1 NA NA NA -1 -1 -1 -1 -1 -1 -1 -1 NA 1 -1 -1 1 -1 NA 1 NA 1 1 1 NA NA NA -1 -1 -1 -1 NA -1 NA -1 -1 1 NA -1 -1 1 -1 -1 -1 1 1 1 1 -1 -1 -1 NA NA -1 -1 NA -1 NA NA NA -1 NA -1 NA NA -1 -1 NA -1 -1 -1 1 -1 -1 -1 -1 -1 1 -1 NA -1 -1 1 NA NA NA NA 1 -1 -1 -1 -1 -1 -1 NA NA -1 -1 NA -1 1 -1 NA -1 NA NA NA -1 -1 -1 NA NA NA -1 -1 1 1 -1 -1 1 -1 -1 -1 -1 -1 NA -1 -1 NA -1 -1 -1 -1 1 NA NA -1 -1 -1 -1 -1 NA 1 NA -1 NA -1 -1 -1 -1 NA NA -1 -1 -1 -1 -1 -1 1 1 NA NA -1 NA -1 -1 -1 1 -1 NA 1 -1 -1 NA 1 NA NA -1 1 -1 -1 -1 -1 1 1 -1 -1 1 NA NA -1 -1 NA -1 NA NA NA -1 -1 NA 1 NA NA -1 -1 -1 NA 1 1 NA NA 1 -1 1 NA NA NA NA -1 NA -1 -1 1 NA NA -1 NA -1 NA NA NA NA 1 -1 NA NA NA 1 NA -1 -1 -1 NA NA NA NA NA NA NA -1 -1 -1 -1 -1 -1 -1 -1 -1 -1 NA NA NA -1 -1 -1 -1 -1 -1 -1 -1 -1 -1 -1 1 1 NA NA 1 -1 NA NA -1 -1 NA NA NA NA NA -1 -1 -1 -1 -1 -1 -1 -1 1 NA -1 -1 1 NA NA NA -1 -1 NA NA -1 -1 -1 NA NA -1 NA NA -1 -1 NA -1 -1 1 -1 -1 -1 1 1 NA -1 -1 -1 NA -1 NA NA -1 -1 NA -1 1 1 -1 -1 1 -1 -1 NA 1 -1 -1 -1 -1 -1 1 -1 -1 -1 NA 1 -1 -1 NA -1 -1 1 1 NA NA 1 -1 NA NA -1 -1 NA -1 -1 -1 -1 -1 NA NA -1 -1 NA NA NA NA -1 NA NA NA -1 NA -1 -1 NA -1 -1 -1 -1 -1 NA -1 NA -1 -1 -1 -1 -1 -1 -1 -1 1 1 1 1 1 -1 NA NA 1 1 1 -1 1 -1 -1 1 -1 -1 NA NA -1 -1 NA NA NA -1 -1 NA NA -1 1 -1 -1 -1 -1 -1 -1 -1 1 NA NA -1 NA NA NA NA 1 NA -1 -1 -1 1 1 1 -1 -1 NA NA NA NA -1 -1 NA -1 NA -1 -1 NA -1 1 1 NA -1 NA NA 1 1 -1 1 1 -1 -1 -1 1 -1 -1 NA NA -1 -1 -1 -1 -1 -1 -1 -1 -1 NA NA NA -1 -1 NA -1 NA NA NA NA NA -1 -1 -1 NA NA 1 -1 -1 NA -1 -1 1 NA NA -1 -1 NA NA NA -1 -1 -1 -1 -1 1 1 NA 1 -1 1 1 -1 1 1 -1 1 1 1 1 NA NA NA -1 -1 -1 -1 1 -1 -1 NA 1 -1 -1 -1 1 -1 -1 -1 -1 -1 -1 -1 -1 NA -1 -1 -1 NA 1 -1 -1 -1 1 1 -1 1 1 -1 1 1 1 NA -1 -1 NA -1 NA -1 -1 NA NA NA NA NA -1 -1 -1 1 1 1 -1 1 1 1 NA -1 NA -1 -1 -1 -1 -1 -1 -1 -1 NA -1 1 -1 1 1 NA -1 -1 NA -1 NA NA NA NA NA NA NA -1 -1 NA NA -1 -1 -1 -1 -1 -1 NA -1 NA NA -1 -1 -1 -1 NA NA NA -1 -1 NA NA NA NA -1 -1 NA -1 -1 1 -1 NA 1 -1 NA NA NA NA NA -1 NA -1 -1 -1 -1 -1 1 1 -1 -1 -1 -1 -1 NA NA NA -1 1 1 -1 NA NA NA -1 -1 NA -1 1 -1 NA NA -1 NA NA -1 -1 NA NA -1 -1 -1 -1 NA 1 NA NA NA 1 -1 -1 -1 -1 1 1 -1 -1 1 1 1 -1 -1 -1 1 NA -1 -1 -1 -1 -1 1 NA -1 -1 -1 1 -1 -1 NA NA NA -1 -1 -1 NA -1 NA NA -1 NA NA -1 NA NA -1 -1 -1 NA -1 NA -1 -1 -1 1 -1 -1 NA NA -1 -1 NA NA -1 -1 NA -1 -1 NA NA NA NA NA 1 -1 NA NA NA NA -1 -1 -1 1 NA NA -1 NA -1 NA NA NA NA NA -1 NA -1 -1 -1 1 1 -1 NA -1 NA NA NA 1 1 1 NA 1 NA -1 -1 -1 1 -1 -1 -1 -1 NA 1 -1 NA NA 1 NA -1 NA 1 -1 -1 -1 -1 -1 NA NA NA NA NA -1 -1 NA -1 -1 -1 -1 -1 NA NA NA -1 1 -1 -1 -1 NA NA NA -1 -1 NA NA NA NA NA NA NA NA NA -1 1 NA -1 -1 -1 1 1 1 NA -1 1 -1 -1 NA NA -1 NA NA 1 NA -1 NA NA -1 -1 -1 -1 -1 1 1 1 -1 -1 NA NA NA -1 1 1 NA 1 NA -1 1 -1 NA NA NA -1 -1 -1 NA -1 -1 -1 -1 1 1 NA 1 -1 NA NA -1 1 -1 -1 -1 -1 NA 1 -1 1 -1 -1 -1 1 -1 -1 1 -1 1 NA -1 -1 -1 -1 -1 -1 NA NA NA -1 -1 -1 -1 1 1 -1 NA NA NA NA -1 NA NA NA NA NA NA -1 NA -1 -1 1 NA -1 -1 -1 NA NA 1 NA -1 -1 -1 NA NA 1 -1 1 1 -1 -1 -1 -1 -1 NA -1 NA -1 -1 1 NA NA -1 -1 NA -1 -1 NA NA -1 NA -1 -1 -1 -1 1 NA NA -1 -1 NA -1 1 NA -1 -1 NA -1 NA NA 1 NA NA NA NA 1 1 1 NA NA -1 NA -1 NA -1 -1 -1 -1 -1 NA NA 1 NA 1 -1 -1 NA -1 NA NA NA NA NA NA 1 -1 -1 -1 1 1 -1 NA NA 1 1 1 1 -1 NA -1 -1 NA NA -1 -1 -1 -1 NA -1 NA 1 -1 NA -1 -1 NA NA -1 -1 -1 -1 -1 -1 -1 -1 1 1 NA -1 -1 -1 NA NA NA 1 -1 NA 1 -1 -1 -1 1 -1 1 -1 -1 -1 -1 NA -1 -1 -1 1 1 NA -1 1 -1 -1 -1 1 -1 NA -1 -1 NA NA -1 -1 NA -1 -1 -1 1 -1 NA NA -1 1 -1 -1 -1 NA NA 1 -1 -1 -1 NA -1 -1 -1 -1 -1 NA NA -1 -1 NA NA -1 1 1 -1 NA -1 1 1 -1 -1 1 1 1 -1 1 1 -1 -1 1 1 1 NA -1 -1 -1 -1 NA -1 -1 1 -1 -1 -1 -1 -1 NA -1 -1 -1 1 -1 -1 1 NA -1 NA NA -1 -1 1 NA -1 NA -1 -1 NA -1 -1 -1 1 NA -1 -1 -1 1 -1 -1 -1 -1 NA -1 -1 NA NA -1 NA NA NA NA -1 NA NA NA 1 1 -1 -1 -1 -1 NA 1 NA -1 -1 NA NA -1 1 1 NA -1 -1 -1 -1 -1 -1 NA NA NA NA NA NA NA -1 -1 1 NA -1 -1 -1 -1 NA -1 1 -1 1 -1 NA -1 -1 -1 -1 NA -1 NA -1 NA NA NA -1 -1 -1 -1 NA -1 -1 1 -1 -1 -1 -1 NA -1 -1 NA 1 NA -1 -1 NA NA -1 -1 NA 1 1 1 NA -1 NA NA NA -1 NA NA -1 -1 1 -1 -1 -1 -1 -1 NA NA NA -1 -1 -1 -1 -1 -1 -1 -1 -1 -1 -1 -1 -1 1 NA -1 -1 -1 NA NA -1 1 1 -1 NA -1 -1 -1 -1 NA 1 -1 -1 -1 -1 NA -1 -1 -1 -1 -1 -1 1 -1 -1 NA 1 1 NA -1 -1 -1 1 NA NA -1 -1 -1 -1 1 1 NA NA -1 1 -1 -1 -1 NA NA NA -1 1 -1 NA NA NA -1 1 NA 1 NA NA -1 NA NA NA -1 -1 -1 -1 -1 1 NA NA NA -1 NA 1 NA NA NA NA NA -1 -1 1 -1 -1 -1 1 1 -1 -1 1 NA NA NA NA 1 1 1 -1 -1 NA -1 1 -1 NA 1 NA NA 1 NA -1 1 1 -1 -1 1 NA 1 1 NA NA -1 -1 1 1 NA NA -1 NA NA 1 -1 -1 -1 NA -1 -1 1 1 -1 -1 NA NA NA 1 1 1 NA -1 NA -1 NA NA -1 -1 -1 -1 NA NA -1 1 1 -1 NA NA 1 -1 -1 NA -1 -1 -1 -1 -1 -1 -1 NA -1 -1 NA NA -1 NA -1 -1 -1 -1 -1 1 1 -1 -1 -1 -1 -1 NA NA -1 1 -1 -1 -1 -1 NA -1 1 1 -1 NA -1 -1 1 1 -1 -1 -1 -1 -1 -1 -1 -1 1 1 NA -1 1 -1 1 NA -1 -1 -1 -1 -1 -1 NA NA -1 1 NA NA -1 1 1 NA NA NA -1 -1 -1 -1 -1 1 1 1 1 NA NA -1 1 -1 -1 -1 -1 -1 1 NA -1 NA -1 -1 -1 1 -1 NA -1 1 1 1 -1 -1 -1 1 NA -1 1 1 1 1 -1 -1 NA -1 1 -1 -1 1 -1 NA -1 -1 1 NA -1 NA NA 1 1 -1 -1 -1 -1 NA -1 -1 NA -1 -1 -1 1 1 NA 1 1 NA -1 -1 -1 NA NA -1 -1 -1 -1 NA NA NA -1 -1 -1 -1 -1 -1 NA -1 -1 -1 -1 -1 NA -1 1 -1 -1 -1 -1 -1 1 NA -1 -1 -1 1 NA NA NA -1 NA NA NA -1 -1 NA -1 1 1 1 1 -1 NA -1 -1 1 NA -1 -1 -1 -1 -1 1 1 NA NA -1 -1 -1 -1 1 1 NA NA NA 1 -1 1 -1 -1 -1 NA 1 NA NA -1 -1 -1 -1 -1 NA NA -1 -1 -1 -1 -1 -1 NA -1 1 -1 NA -1 -1 -1 NA -1 1 1 -1 1 1 -1 NA -1 -1 NA -1 -1 NA -1 -1 -1 1 NA NA -1 -1 -1 NA NA NA NA NA -1 -1 1 -1 NA NA NA NA NA -1 1 1 -1 NA NA NA 1 1 -1 NA NA NA NA -1 -1 NA NA -1 -1 -1 -1 -1 -1 NA -1 -1 NA -1 -1 NA NA -1 -1 1 1 1 NA -1 -1 -1 -1 -1 NA NA -1 -1 NA -1 NA -1 NA NA NA 1 -1 -1 NA NA -1 NA -1 -1 -1 NA 1 NA 1 -1 NA -1 -1 -1 -1 1 NA -1 -1 NA NA NA NA 1 NA NA NA NA -1 1 -1 -1 -1 -1 -1 -1 -1 -1 -1 -1 -1 1 NA NA NA 1 -1 1 -1 -1 -1 NA -1 NA NA NA 1 1 -1 -1 -1 NA NA -1 NA NA NA NA 1 1 -1 -1 -1 -1 -1 -1 NA NA NA -1 NA 1 1 NA NA NA NA -1 1 -1 -1 1 -1 NA NA NA NA NA -1 1 NA NA -1 NA NA -1 NA NA NA -1 NA -1 NA NA -1 NA 1 -1 1 -1 NA -1 NA 1 -1 1 NA -1 NA NA 1 NA -1 -1 NA NA -1 1 -1 NA NA 1 -1 NA -1 NA NA -1 -1 -1 1 -1 -1 NA NA -1 -1 -1 NA NA NA NA -1 NA NA -1 -1 1 1 1 -1 -1 -1 -1 -1 -1 1 -1 1 -1 NA -1 -1 1 -1 -1 NA -1 -1 -1 -1 -1 -1 1 -1 -1 -1 NA -1 NA 1 1 -1 -1 -1 NA -1 1 -1 NA -1 1 1 NA NA NA 1 NA -1 -1 -1 1 1 NA NA -1 NA -1 -1 1 1 1 1 NA NA NA -1 1 -1 NA -1 -1 -1 1 -1 -1 NA -1 -1 -1 -1 -1 NA NA 1 1 1 NA NA NA -1 NA NA NA -1 -1 -1 -1 -1 -1 -1 NA 1 1 -1 1 1 -1 NA NA 1 NA NA NA 1 NA NA 1 NA NA NA NA -1 -1 -1 -1 -1 NA -1 1 NA -1 1 1 NA -1 -1 NA -1 -1 -1 -1 NA 1 -1 -1 NA -1 -1 NA -1 -1 -1 NA NA NA NA NA -1 1 NA 1 NA NA NA -1 -1 -1 NA -1 NA -1 NA 1 -1 -1 1 1 NA -1 -1 -1 NA 1 NA NA 1 1 1 1 -1 NA -1 1 NA -1 -1 -1 -1 NA NA 1 1 -1 1 -1 NA NA -1 1 -1 -1 -1 -1 -1 -1 -1 1 1 1 -1 -1 NA NA -1 -1 NA NA -1 NA -1 1 1 1 NA -1 -1 -1 -1 -1 -1 -1 NA 1 NA NA -1 1 NA -1 NA NA -1 NA NA NA -1 -1 NA -1 NA -1 1 -1 -1 -1 NA -1 1 NA -1 1 -1 -1 -1 -1 NA NA -1 NA NA NA -1 NA 1 1 -1 -1 1 NA NA -1 -1 NA -1 NA NA NA NA -1 -1 -1 NA 1 -1 -1 -1 NA NA NA -1 -1 -1 NA -1 -1 -1 1 NA -1 NA 1 1 NA NA -1 NA NA -1 -1 1 1 NA -1 -1 NA NA NA NA -1 1 1 1 -1 -1 1 -1 -1 1 -1 -1 -1 1 -1 -1 -1 NA NA NA -1 -1 -1 -1 -1 1 -1 NA NA NA NA NA 1 NA 1 NA NA NA -1 1 -1 NA -1 -1 NA -1 NA NA -1 -1 1 -1 NA 1 -1 1 -1 -1 1 1 1 NA NA NA -1 NA NA NA -1 NA NA -1 NA -1 -1 -1 -1 1 1 NA NA NA NA -1 1 1 1 -1 NA -1 -1 -1 -1 -1 1 1 -1 1 -1 1 1 NA NA NA -1 1 1 -1 -1 -1 -1 -1 -1 -1 NA NA NA -1 -1 -1 1 1 -1 -1 -1 -1 -1 1 -1 -1 NA -1 -1 -1 -1 -1 NA NA -1 NA -1 NA NA 1 1 NA NA -1 -1 NA -1 -1 NA -1 NA NA NA NA NA 1 -1 -1 NA NA NA -1 -1 -1 1 1 -1 NA -1 NA NA -1 1 -1 -1 -1 -1 NA -1 1 -1 -1 -1 -1 NA -1 -1 -1 NA NA NA NA NA -1 -1 -1 -1 NA -1 -1 -1 -1 -1 -1 -1 NA NA -1 -1 NA -1 -1 -1 1 NA NA NA -1 -1 -1 -1 NA 1 NA NA -1 NA 1 NA -1 -1 -1 -1 -1 -1 NA -1 -1 -1 NA NA -1 NA -1 -1 NA NA -1 -1 NA -1 -1 NA NA NA NA -1 NA 1 -1 1 -1 -1 1 NA NA -1 -1 -1 NA 1 NA NA 1 1 -1 -1 -1 NA NA NA -1 -1 1 -1 1 NA -1 -1 -1 NA 1 1 1 NA NA -1 -1 -1 -1 -1 NA NA -1 1 1 1 -1 -1 NA -1 NA -1 NA -1 -1 NA -1 1 -1 -1 -1 -1 NA NA -1 -1 -1 -1 -1 NA -1 NA 1 -1 -1 1 -1 -1 -1 1 -1 -1 -1 -1 -1 -1 -1 NA -1 -1 -1 NA NA -1 NA 1 NA 1 NA -1 1 NA 1 1 NA NA NA 1 -1 -1 -1 -1 NA 1 1 1 1 NA -1 -1 -1 NA 1 NA NA -1 NA NA NA -1 NA -1 -1 -1 1 1 NA NA NA NA NA -1 -1 1 -1 1 NA -1 -1 -1 -1 NA 1 -1 -1 1 -1 -1 -1 -1 -1 -1 1 -1 -1 1 NA -1 1 NA -1 -1 -1 NA NA NA -1 1 -1 -1 1 -1 -1 -1 -1 -1 -1 NA NA NA NA 1 NA -1 NA NA NA -1 -1 -1 -1 -1 -1 -1 -1 -1 -1 -1 -1 -1 -1 NA NA NA NA NA -1 NA 1 NA NA -1 -1 -1 -1 -1 -1 NA -1 -1 -1 -1 -1 1 -1 -1 -1 NA -1 1 -1 -1 -1 -1 -1 -1 -1 NA NA NA -1 -1 NA NA NA -1 -1 -1 NA -1 NA NA -1 -1 -1 NA -1 NA -1 -1 1 NA -1 -1 -1 -1 1 -1 -1 -1 NA -1 1 -1 NA NA -1 -1 -1 -1 -1 1 -1 1 -1 -1 -1 -1 -1 -1 1 -1 -1 NA -1 1 -1 -1 NA NA NA 1 1 NA NA 1 -1 -1 NA NA -1 1 NA NA NA -1 -1 NA 1 1 1 1 NA NA NA 1 1 NA -1 -1 1 1 -1 -1 -1 1 -1 NA -1 -1 -1 -1 -1 NA NA -1 -1 -1 -1 -1 -1 NA -1 -1 -1 -1 -1 -1 1 1 NA NA -1 -1 NA -1 NA -1 -1 -1 -1 -1 -1 NA 1 NA NA NA -1 NA NA -1 -1 NA -1 -1 -1 -1 -1 NA NA -1 NA NA NA NA -1 -1 NA -1 NA 1 NA -1 1 1 -1 NA -1 -1 -1 -1 1 NA -1 1 1 1 1 -1 -1 NA -1 -1 -1 -1 NA -1 NA -1 NA NA NA -1 1 -1 -1 -1 1 1 -1 -1 -1 -1 -1 -1 -1 -1 1 -1 NA 1 -1 1 NA NA NA -1 NA -1 -1 NA NA -1 NA 1 NA NA NA -1 -1 -1 1 1 1 -1 1 1 1 -1 NA 1 -1 -1 -1 -1 NA 1 1 1 -1 -1 -1 NA NA -1 -1 NA NA -1 NA -1 -1 -1 -1 1 1 NA -1 -1 NA NA NA -1 -1 1 -1 NA NA NA NA NA NA -1 -1 NA NA NA -1 1 -1 -1 -1 1 -1 -1 -1 -1 -1 -1 NA -1 -1 -1 -1 NA 1 NA NA 1 NA 1 1 NA NA NA 1 -1 1 -1 -1 -1 NA 1 -1 -1 -1 -1 -1 -1 -1 NA -1 -1 -1 1 NA NA -1 1 NA -1 NA NA -1 NA -1 1 -1 -1 NA NA -1 1 -1 NA -1 -1 -1 NA -1 -1 1 1 NA -1 -1 1 -1 -1 -1 -1 1 1 NA -1 NA -1 1 1 NA NA NA -1 -1 NA 1 NA -1 -1 -1 -1 -1 NA 1 1 -1 -1 1 1 -1 -1 -1 1 -1 NA -1 1 1 1 1 -1 NA NA -1 NA -1 -1 1 -1 NA NA -1 NA -1 NA -1 NA 1 -1 -1 -1 -1 -1 1 -1 NA NA NA -1 -1 NA NA NA NA NA 1 NA NA -1 -1 1 -1 -1 -1 1 NA -1 -1 NA -1 -1 -1 -1 -1 1 -1 -1 -1 1 NA -1 -1 -1 -1 -1 1 1 NA NA 1 -1 -1 NA 1 -1 -1 -1 NA -1 -1 1 -1 -1 1 1 NA NA 1 1 1 -1 NA NA -1 -1 -1 -1 -1 -1 1 NA NA -1 -1 -1 1 NA -1 -1 -1 -1 NA NA 1 1 1 1 1 1 1 -1 NA NA NA -1 -1 NA NA -1 -1 -1 -1 NA -1 -1 NA NA NA NA -1 -1 -1 1 NA 1 -1 -1 -1 NA -1 -1 -1 -1 NA NA -1 -1 1 NA -1 1 1 -1 NA NA -1 -1 -1 -1 1 1 NA NA NA -1 -1 -1 -1 NA -1 NA NA NA -1 -1 NA -1 NA -1 -1 -1 -1 -1 -1 -1 -1 -1 1 1 -1 -1 -1 -1 -1 -1 -1 -1 -1 1 NA NA 1 1 NA -1 -1 NA -1 NA -1 -1 1 -1 NA NA -1 -1 1 NA -1 -1 -1 -1 -1 -1 -1 -1 -1 -1 1 NA NA NA NA 1 1 1 1 -1 NA -1 -1 -1 -1 -1 -1 -1 NA 1 -1 -1 NA -1 -1 NA NA NA -1 1 NA NA -1 -1 -1 -1 -1 -1 -1 1 -1 NA -1 -1 -1 NA -1 -1 NA -1 -1 -1 -1 NA NA NA NA -1 -1 -1 NA NA NA NA -1 -1 -1 -1 NA -1 1 -1 -1 -1 1 NA NA NA -1 -1 -1 NA -1 -1 1 -1 NA NA -1 NA NA NA -1 -1 -1 -1 -1 -1 -1 -1 NA NA NA 1 -1 NA NA -1 -1 -1 1 NA NA -1 NA 1 1 NA 1 -1 -1 -1 1 1 NA NA NA 1 NA -1 -1 NA NA NA 1 1 -1 -1 1 -1 NA NA NA 1 -1 -1 1 1 -1 -1 -1 -1 1 1 1 1 NA -1 NA NA NA 1 1 1 1 1 -1 -1 1 NA NA NA -1 -1 -1 -1 NA -1 -1 -1 -1 1 1 -1 -1 NA 1 1 NA 1 1 NA -1 -1 NA NA NA NA -1 -1 -1 -1 1 -1 -1 NA 1 -1 -1 -1 -1 -1 -1 -1 NA NA NA -1 -1 -1 1 1 1 NA NA -1 NA -1 -1 -1 -1 1 NA -1 -1 NA -1 -1 -1 -1 NA NA NA NA NA -1 1 -1 1 NA -1 -1 -1 -1 -1 -1 -1 NA -1 NA 1 -1 -1 NA -1 -1 -1 -1 -1 NA NA -1 -1 NA -1 -1 -1 NA -1 -1 -1 -1 1 1 1 -1 -1 -1 -1 -1 -1 -1 -1 -1 -1 NA -1 -1 NA -1 -1 1 1 NA -1 NA -1 NA 1 -1 -1 NA NA 1 1 1 -1 -1 NA 1 -1 -1 NA -1 NA -1 -1 -1 -1 -1 NA -1 1 NA -1 NA NA NA -1 -1 -1 NA -1 -1 -1 NA -1 -1 -1 -1 -1 NA NA 1 -1 1 NA NA -1 NA -1 -1 -1 NA -1 1 1 -1 -1 NA -1 -1 -1 -1 -1 1 -1 NA NA NA NA 1 NA NA -1 NA 1 1 -1 -1 -1 NA -1 -1 -1 -1 NA -1 1 -1 NA NA 1 NA NA 1 -1 -1 -1 -1 -1 -1 -1 -1 -1 -1 NA NA NA -1 NA -1 1 -1 1 NA 1 -1 -1 NA -1 NA NA NA NA NA NA -1 NA NA -1 1 -1 -1 -1 -1 -1 -1 -1 1 1 NA -1 1 1 -1 -1 -1 -1 -1 -1 1 1 1 1 -1 -1 -1 -1 -1 NA NA NA NA NA -1 -1 1 NA -1 NA NA 1 NA -1 -1 NA NA -1 1 -1 1 1 1 -1 1 -1 -1 -1 -1 -1 -1 -1 1 -1 -1 -1 1 -1 NA 1 1 -1 1 NA NA NA NA -1 -1 -1 -1 -1 NA -1 1 1 1 1 NA NA NA -1 NA -1 1 -1 -1 -1 1 NA -1 -1 -1 -1 -1 NA NA NA NA NA 1 NA NA NA 1 NA NA -1 1 -1 -1 -1 NA NA NA -1 -1 -1 1 -1 NA 1 NA NA 1 -1 -1 NA -1 1 -1 -1 -1 -1 NA -1 1 1 1 NA NA -1 -1 -1 NA -1 -1 -1 1 NA NA NA -1 NA -1 NA 1 NA 1 NA NA 1 NA 1 -1 1 1 1 1 NA NA NA NA -1 NA -1 NA 1 1 NA -1 1 -1 NA NA 1 -1 NA -1 -1 1 -1 -1 -1 -1 -1 -1 -1 1 1 NA NA -1 -1 1 -1 -1 -1 -1 NA -1 1 1 NA -1 -1 -1 -1 1 1 NA -1 -1 -1 NA -1 -1 -1 NA -1 -1 -1 -1 NA 1 -1 -1 NA -1 NA 1 1 1 NA NA -1 NA NA -1 -1 NA NA NA 1 -1 -1 NA -1 -1 -1 -1 NA -1 NA NA -1 -1 1 NA NA NA 1 NA NA NA NA NA -1 -1 -1 -1 -1 -1 NA NA 1 -1 NA 1 -1 -1 -1 -1 -1 1 1 -1 -1 NA NA NA NA NA NA -1 1 -1 -1 -1 -1 NA -1 NA NA -1 -1 1 -1 -1 -1 -1 -1 -1 NA -1 -1 -1 -1 NA -1 -1 -1 -1 NA -1 -1 -1 -1 NA -1 1 -1 1 NA -1 NA -1 NA -1 -1 -1 -1 NA NA NA NA NA NA NA -1 -1 -1 -1 -1 -1 -1 -1 -1 -1 -1 -1 1 NA -1 -1 -1 -1 -1 NA NA -1 NA NA NA NA -1 -1 -1 NA NA NA -1 NA 1 -1 -1 1 -1 -1 NA NA -1 -1 -1 NA -1 1 NA NA NA 1 -1 NA NA NA NA -1 1 1 NA -1 -1 -1 1 -1 -1 -1 -1 -1 -1 NA -1 NA -1 NA NA NA -1 NA NA NA -1 -1 NA -1 1 1 NA NA -1 -1 -1 -1 NA 1 -1 -1 NA NA -1 -1 1 -1 -1 NA NA -1 -1 -1 -1 -1 NA -1 -1 -1 -1 -1 -1 1 -1 -1 -1 -1 -1 -1 -1 -1 NA 1 -1 -1 NA NA NA -1 -1 -1 NA NA -1 -1 -1 -1 -1 -1 -1 NA -1 -1 NA NA NA -1 -1 -1 -1 NA NA -1 -1 -1 NA NA -1 1 1 -1 -1 -1 -1 -1 -1 -1 -1 -1 -1 -1 NA -1 -1 1 NA NA NA -1 -1 -1 -1 NA NA -1 -1 -1 -1 1 NA NA 1 1 -1 NA -1 NA NA NA NA 1 1 -1 -1 -1 NA -1 1 1 NA -1 -1 -1 -1 NA NA NA -1 -1 -1 -1 -1 NA -1 NA -1 NA 1 -1 -1 -1 1 1 -1 -1 -1 -1 -1 -1 -1 NA -1 -1 -1 -1 -1 -1 -1 -1 -1 -1 -1 NA NA -1 NA NA 1 NA 1 NA -1 -1 -1 -1 -1 -1 -1 -1 1 NA NA 1 -1 1 NA NA NA NA NA 1 -1 NA NA NA NA -1 -1 1 -1 NA NA -1 -1 -1 1 -1 -1 1 1 -1 -1 NA -1 -1 -1 NA NA 1 -1 -1 -1 NA NA NA NA NA NA -1 -1 -1 NA NA NA NA -1 -1 -1 1 NA 1 1 NA NA NA NA NA NA NA NA 1 NA NA -1 -1 -1 -1 NA -1 NA NA NA NA -1 -1 -1 -1 1 1 1 1 1 NA -1 NA 1 1 NA NA 1 1 -1 -1 NA -1 -1 1 -1 -1 -1 -1 -1 NA -1 1 1 1 -1 1 -1 1 1 -1 NA NA NA -1 -1 1 1 -1 -1 -1 -1 1 -1 -1 NA 1 1 1 -1 1 1 NA -1 -1 NA -1 -1 NA -1 NA NA NA NA -1 -1 NA NA NA NA -1 -1 -1 -1 1 -1 -1 NA -1 -1 -1 -1 NA -1 1 1 -1 -1 NA NA -1 1 -1 NA -1 NA NA 1 1 1 -1 1 NA 1 NA NA -1 -1 NA NA 1 -1 -1 NA -1 -1 -1 -1 -1 -1 -1 1 1 1 NA NA -1 -1 1 -1 -1 -1 -1 -1 -1 NA -1 -1 NA NA NA -1 NA 1 NA 1 -1 -1 -1 NA NA -1 -1 -1 -1 -1 NA -1 NA -1 NA -1 -1 NA -1 NA 1 -1 1 -1 -1 -1 -1 -1 NA NA -1 -1 1 -1 -1 NA -1 -1 -1 -1 -1 NA NA -1 NA -1 -1 1 -1 1 1 NA NA NA NA -1 NA -1 -1 1 -1 NA NA NA NA NA NA -1 -1 -1 NA NA NA 1 -1 1 NA NA NA 1 1 -1 -1 1 NA -1 NA 1 NA NA -1 1 NA NA -1 1 -1 NA NA -1 -1 -1 -1 -1 -1 -1 1 1 NA NA -1 -1 -1 -1 -1 1 NA 1 -1 1 -1 -1 1 NA 1 NA -1 -1 1 1 1 -1 -1 NA 1 -1 -1 1 1 1 -1 NA NA NA NA -1 -1 -1 NA NA -1 -1 -1 1 -1 -1 -1 -1 NA -1 1 -1 -1 -1 -1 NA NA -1 -1 NA -1 -1 1 -1 NA -1 -1 NA NA -1 -1 NA NA -1 1 -1 NA NA NA -1 -1 -1 1 1 NA 1 1 NA 1 -1 -1 1 -1 NA NA NA NA -1 -1 1 1 NA NA 1 1 1 -1 1 NA NA -1 NA -1 -1 -1 -1 -1 -1 1 -1 -1 -1 1 -1 NA NA 1 -1 -1 1 NA NA -1 NA NA NA NA NA 1 NA NA -1 -1 NA NA NA 1 1 1 1 -1 1 -1 -1 -1 NA NA NA -1 1 1 NA -1 NA NA NA NA NA NA -1 -1 NA NA NA 1 1 1 NA 1 1 -1 NA -1 NA -1 -1 1 1 NA NA -1 -1 -1 1 NA 1 -1 -1 NA -1 -1 -1 -1 -1 1 -1 1 1 -1 NA NA NA NA NA NA -1 NA -1 1 NA NA NA NA -1 -1 -1 -1 -1 -1 -1 -1 -1 1 1 1 -1 -1 -1 -1 -1 1 1 -1 NA -1 -1 -1 NA -1 NA NA NA -1 1 -1 NA NA NA -1 -1 1 1 -1 -1 -1 -1 NA -1 -1 -1 -1 NA 1 NA 1 -1 -1 NA -1 -1 1 NA -1 -1 NA -1 -1 -1 -1 NA NA NA NA NA NA 1 1 1 -1 -1 -1 NA 1 1 1 1 NA NA NA -1 NA -1 1 NA -1 1 -1 -1 -1 1 -1 -1 -1 -1 -1 NA NA -1 NA NA -1 1 1 1 NA 1 -1 -1 NA NA NA NA NA -1 NA NA -1 1 -1 NA NA NA 1 1 NA NA -1 1 -1 1 -1 NA NA NA NA NA 1 1 -1 NA -1 -1 -1 -1 1 NA 1 -1 -1 NA NA NA NA NA NA NA -1 NA -1 -1 -1 -1 -1 NA -1 -1 -1 -1 NA NA NA 1 1 1 1 1 1 1 NA -1 -1 -1 -1 -1 -1 -1 1 -1 NA 1 1 -1 -1 -1 1 1 -1 -1 1 -1 -1 1 1 1 NA 1 NA -1 -1 -1 -1 NA NA -1 1 -1 -1 NA NA NA 1 NA 1 1 -1 -1 -1 -1 NA -1 -1 NA 1 1 -1 -1 -1 1 -1 -1 1 NA NA NA NA NA NA -1 NA NA NA 1 -1 -1 -1 -1 -1 -1 -1 NA -1 -1 -1 -1 -1 -1 -1 -1 -1 -1 -1 NA -1 -1 1 -1 -1 -1 NA -1 NA NA 1 NA NA 1 -1 1 1 NA 1 1 1 1 1 1 -1 -1 NA 1 1 -1 NA NA -1 -1 NA -1 -1 -1 NA -1 NA NA -1 -1 NA -1 NA NA NA -1 NA NA NA 1 NA NA NA -1 -1 -1 NA NA NA NA -1 NA NA -1 1 -1 -1 -1 -1 1 -1 -1 1 1 NA 1 -1 -1 -1 -1 -1 NA 1 1 -1 -1 -1 1 -1 NA NA NA 1 -1 NA NA NA -1 -1 -1 NA NA NA NA -1 NA NA NA -1 1 NA NA NA -1 NA -1 NA -1 -1 NA -1 1 1 NA -1 NA NA NA NA NA -1 -1 -1 1 -1 -1 -1 NA NA NA NA -1 -1 -1 -1 1 -1 NA 1 1 NA 1 -1 1 1 NA NA 1 -1 NA -1 -1 -1 -1 -1 -1 -1 NA NA NA 1 1 -1 1 1 NA NA NA 1 -1 NA NA -1 -1 -1 NA NA -1 NA NA NA NA NA NA NA -1 -1 -1 -1 -1 -1 -1 -1 1 -1 -1 -1 NA -1 -1 1 -1 NA NA -1 NA NA -1 -1 1 1 -1 -1 -1 1 -1 1 -1 -1 -1 NA 1 NA NA -1 -1 -1 NA NA NA -1 -1 -1 -1 NA NA -1 1 NA 1 NA NA -1 -1 -1 -1 1 -1 NA -1 NA -1 -1 -1 NA NA -1 1 NA -1 NA NA NA -1 -1 -1 NA 1 1 1 1 1 NA -1 -1 -1 1 NA NA NA -1 -1 -1 1 NA -1 NA -1 1 1 -1 -1 -1 1 NA -1 NA -1 -1 -1 -1 1 -1 -1 -1 -1 -1 -1 -1 NA -1 NA -1 -1 -1 -1 -1 -1 -1 -1 -1 -1 -1 NA NA 1 1 -1 -1 NA -1 NA -1 NA -1 -1 -1 NA -1 1 NA NA -1 1 1 1 NA NA 1 -1 -1 NA NA NA -1 NA NA 1 -1 -1 -1 1 -1 -1 1 NA -1 -1 -1 -1 -1 -1 -1 -1 NA 1 NA NA NA -1 -1 -1 -1 -1 1 NA NA NA -1 -1 NA 1 1 1 NA NA 1 1 -1 -1 -1 -1 NA NA -1 -1 NA NA -1 NA 1 -1 NA 1 1 NA -1 NA NA NA 1 -1 NA NA -1 -1 -1 1 NA NA NA NA 1 NA NA -1 -1 -1 NA -1 -1 -1 NA 1 1 1 1 1 -1 1 NA NA NA NA -1 -1 -1 -1 -1 -1 1 NA NA -1 NA -1 1 1 1 -1 -1 -1 -1 -1 -1 1 1 1 -1 NA 1 -1 NA NA 1 NA NA 1 NA -1 -1 NA NA -1 -1 -1 -1 1 NA NA NA -1 -1 -1 -1 -1 1 1 NA 1 1 -1 -1 -1 -1 1 1 NA -1 -1 -1 NA NA -1 NA NA 1 1 1 -1 -1 NA NA -1 1 NA NA NA -1 -1 -1 -1 1 -1 NA NA -1 1 NA NA -1 -1 -1 -1 -1 1 -1 -1 1 -1 NA NA 1 -1 1 -1 NA -1 -1 -1 NA -1 NA 1 -1 NA -1 -1 -1 1 -1 NA 1 -1 1 -1 1 1 1 1 -1 -1 -1 -1 1 1 NA -1 NA NA NA 1 NA NA 1 1 -1 -1 -1 -1 NA NA 1 1 NA -1 NA NA NA -1 NA NA NA NA -1 NA NA NA NA NA -1 1 -1 -1 NA NA 1 1 -1 -1 -1 -1 NA NA -1 -1 -1 NA -1 1 -1 NA 1 1 NA 1 NA -1 -1 1 -1 1 -1 -1 NA -1 NA 1 1 -1 -1 -1 -1 -1 -1 1 -1 -1 -1 -1 1 1 -1 -1 -1 -1 NA -1 -1 NA 1 -1 1 NA -1 -1 -1 -1 -1 1 1 1 1 1 -1 NA -1 -1 -1 1 1 NA NA -1 -1 -1 -1 NA NA 1 -1 NA NA NA NA NA -1 NA 1 1 NA -1 -1 NA NA NA -1 -1 -1 NA NA NA -1 NA -1 -1 -1 -1 -1 -1 -1 -1 NA NA -1 1 NA NA 1 NA NA NA -1 -1 NA NA -1 -1 -1 NA NA NA -1 -1 NA NA -1 -1 -1 -1 NA NA 1 -1 NA NA -1 NA -1 -1 -1 -1 -1 NA NA NA NA -1 -1 -1 -1 -1 NA -1 NA NA -1 -1 NA 1 -1 NA -1 NA 1 -1 -1 -1 -1 -1 1 NA NA 1 1 1 1 -1 -1 -1 -1 -1 -1 -1 -1 1 -1 NA NA -1 -1 -1 -1 1 1 1 NA NA -1 -1 -1 -1 1 NA NA NA -1 1 1 -1 NA -1 -1 -1 -1 1 1 NA NA NA 1 -1 -1 -1 NA -1 -1 -1 -1 NA -1 1 -1 -1 -1 1 NA -1 -1 -1 1 NA 1 NA -1 1 -1 -1 -1 1 NA -1 -1 -1 NA NA -1 1 -1 1 -1 -1 NA -1 1 -1 NA -1 1 -1 -1 -1 NA -1 1 1 1 1 -1 1 -1 NA NA -1 -1 -1 NA 1 1 1 -1 -1 -1 -1 -1 -1 -1 NA NA -1 -1 -1 -1 -1 NA -1 NA -1 NA NA 1 1 -1 1 NA -1 1 NA NA -1 NA 1 -1 NA NA 1 1 1 -1 -1 -1 -1 -1 -1 -1 -1 NA NA NA -1 1 -1 -1 NA -1 -1 -1 -1 1 NA NA 1 NA NA NA NA NA 1 -1 1 NA NA NA -1 -1 -1 -1 1 NA -1 -1 -1 1 -1 -1 -1 NA NA NA -1 NA -1 NA NA -1 -1 -1 -1 -1 -1 NA NA NA -1 NA 1 NA NA -1 NA 1 NA -1 -1 NA -1 NA NA NA -1 -1 -1 -1 NA -1 -1 -1 -1 -1 -1 -1 -1 -1 NA -1 -1 -1 NA NA NA NA -1 -1 -1 -1 -1 -1 NA 1 NA NA 1 -1 NA -1 -1 1 NA -1 NA -1 -1 -1 -1 NA -1 -1 -1 -1 1 1 1 NA -1 -1 NA NA -1 -1 NA NA NA NA NA -1 -1 -1 1 1 1 NA NA -1 1 1 1 -1 -1 -1 -1 -1 NA -1 NA NA -1 1 -1 -1 -1 -1 NA NA NA -1 NA NA NA NA 1 -1 NA -1 NA 1 NA NA 1 1 -1 -1 -1 NA NA -1 -1 -1 -1 -1 -1 1 1 -1 1 -1 -1 NA NA NA -1 -1 NA NA -1 -1 NA -1 -1 -1 NA -1 -1 -1 NA NA NA -1 -1 -1 -1 1 NA NA 1 1 -1 -1 -1 -1 -1 1 NA -1 -1 NA -1 -1 1 1 NA NA NA -1 NA -1 NA -1 1 1 NA NA -1 -1 NA NA -1 1 NA NA 1 1 -1 NA NA -1 -1 -1 -1 -1 NA -1 -1 -1 1 1 -1 NA -1 -1 NA NA NA -1 1 -1 NA NA NA -1 -1 NA NA -1 -1 -1 -1 -1 -1 NA -1 NA -1 NA NA NA 1 1 1 -1 -1 -1 -1 -1 NA -1 -1 1 -1 NA 1 1 1 -1 -1 -1 NA NA -1 -1 1 -1 -1 -1 NA -1 NA NA -1 -1 1 1 1 NA -1 -1 NA NA -1 -1 -1 -1 -1 -1 -1 NA NA -1 NA -1 -1 NA -1 -1 1 -1 NA 1 1 1 NA NA NA -1 -1 NA NA -1 -1 -1 NA NA -1 -1 -1 1 1 NA -1 -1 NA -1 NA NA -1 -1 -1 -1 -1 -1 -1 1 -1 NA NA -1 -1 NA -1 -1 -1 NA 1 NA -1 1 NA -1 -1 1 -1 -1 -1 1 NA -1 -1 1 -1 1 -1 NA 1 NA NA -1 -1 1 1 -1 1 NA -1 NA NA -1 -1 NA -1 -1 -1 NA -1 -1 -1 -1 -1 NA -1 -1 -1 -1 -1 -1 -1 -1 -1 NA NA NA NA -1 -1 -1 NA NA 1 -1 NA -1 1 -1 NA NA 1 -1 -1 NA NA 1 1 NA NA -1 NA -1 NA -1 -1 -1 -1 -1 -1 -1 -1 1 NA NA NA 1 -1 -1 -1 NA -1 -1 -1 -1 NA -1 -1 NA -1 NA NA NA 1 -1 -1 NA NA NA -1 NA -1 NA -1 -1 -1 NA NA -1 -1 NA -1 -1 -1 -1 NA NA NA -1 NA NA -1 -1 -1 -1 1 -1 -1 -1 NA NA NA 1 1 NA 1 -1 NA -1 NA -1 -1 -1 -1 -1 NA -1 -1 NA -1 -1 -1 -1 -1 -1 NA -1 NA 1 -1 -1 -1 -1 NA NA NA NA NA 1 -1 1 NA 1 1 NA NA -1 1 1 NA NA -1 -1 -1 1 -1 -1 1 NA 1 -1 1 NA -1 NA -1 NA 1 -1 NA NA -1 -1 -1 NA NA -1 1 -1 -1 -1 NA NA NA -1 NA -1 -1 NA -1 -1 NA NA NA -1 NA NA -1 NA -1 -1 1 NA NA NA NA 1 1 1 -1 -1 -1 -1 NA -1 -1 NA 1 -1 NA -1 1 -1 -1 NA -1 NA -1 NA NA -1 -1 1 -1 -1 -1 -1 -1 1 -1 1 1 -1 NA -1 -1 NA -1 1 1 1 -1 NA NA -1 1 NA NA -1 NA NA NA -1 -1 NA NA NA -1 -1 -1 NA 1 1 -1 1 -1 -1 -1 -1 -1 -1 -1 NA NA -1 -1 NA -1 NA 1 1 NA -1 -1 1 -1 -1 1 -1 -1 NA NA NA -1 -1 -1 1 -1 -1 -1 -1 -1 -1 -1 -1 NA NA NA NA -1 1 NA -1 -1 -1 NA NA NA 1 NA 1 -1 NA -1 NA NA -1 -1 -1 -1 -1 1 1 -1 NA -1 -1 -1 -1 -1 -1 -1 1 1 -1 1 NA -1 -1 -1 -1 NA NA -1 NA NA -1 -1 -1 -1 NA -1 1 -1 -1 -1 -1 NA NA -1 -1 -1 -1 -1 NA NA -1 -1 -1 1 -1 -1 1 -1 -1 -1 -1 NA NA NA NA NA NA NA NA NA -1 NA -1 NA -1 -1 -1 -1 -1 -1 -1 -1 -1 NA -1 -1 NA NA 1 -1 -1 1 1 NA -1 NA NA NA NA -1 NA -1 NA -1 -1 -1 NA 1 NA -1 -1 -1 1 -1 NA NA NA NA -1 -1 -1 1 1 1 1 -1 NA -1 -1 NA -1 1 NA NA NA 1 1 -1 -1 1 -1 NA 1 1 NA NA 1 -1 1 -1 NA NA NA NA -1 -1 -1 1 -1 NA NA 1 NA -1 -1 1 NA NA NA -1 -1 -1 -1 -1 NA -1 -1 -1 -1 -1 -1 -1 -1 -1 -1 -1 -1 1 1 NA NA -1 -1 -1 -1 1 1 -1 -1 1 -1 -1 1 -1 -1 1 1 -1 -1 -1 NA NA 1 NA -1 -1 -1 -1 -1 NA NA NA -1 -1 -1 -1 -1 -1 -1 -1 -1 -1 1 1 -1 -1 -1 NA -1 1 NA -1 -1 NA -1 NA -1 NA -1 -1 NA NA 1 NA NA NA -1 -1 1 -1 -1 -1 NA -1 -1 1 1 -1 -1 -1 -1 -1 -1 -1 NA NA NA -1 -1 -1 -1 1 NA 1 -1 -1 -1 NA -1 NA -1 NA NA -1 1 NA NA 1 -1 -1 NA 1 1 NA 1 1 NA NA NA -1 NA NA -1 NA -1 NA NA NA NA NA -1 NA -1 1 NA NA NA NA -1 -1 -1 -1 -1 -1 NA NA -1 1 1 NA NA NA NA NA NA -1 -1 -1 NA NA 1 -1 NA -1 1 1 -1 1 -1 -1 -1 1 1 NA NA -1 -1 -1 -1 NA -1 NA NA NA -1 -1 -1 -1 -1 NA 1 1 -1 -1 NA -1 -1 -1 -1 -1 NA 1 -1 NA -1 -1 NA -1 -1 1 NA NA NA -1 NA 1 -1 NA NA NA NA 1 -1 -1 NA NA -1 -1 -1 -1 NA -1 NA -1 -1 -1 -1 1 1 -1 NA -1 -1 NA -1 1 NA -1 NA -1 -1 -1 1 -1 1 -1 NA -1 NA -1 -1 NA NA -1 -1 -1 1 NA NA NA -1 NA NA NA NA NA 1 NA -1 -1 1 -1 NA 1 1 NA NA NA NA NA NA -1 NA NA -1 -1 1 1 -1 NA NA NA -1 1 1 NA -1 -1 -1 1 1 -1 -1 -1 NA -1 -1 -1 -1 -1 1 -1 -1 1 1 NA -1 NA -1 1 -1 -1 1 -1 -1 NA -1 -1 NA NA 1 NA NA 1 -1 NA NA -1 NA NA -1 -1 -1 -1 -1 -1 NA -1 1 -1 NA -1 NA -1 -1 -1 -1 -1 -1 NA -1 -1 1 1 -1 -1 NA NA -1 -1 NA NA -1 NA 1 -1 -1 -1 1 1 -1 -1 -1 -1 -1 NA -1 NA -1 -1 -1 -1 NA NA -1 -1 -1 -1 -1 -1 -1 -1 -1 -1 -1 -1 -1 NA NA NA -1 -1 NA NA NA 1 1 NA NA NA NA NA NA NA NA 1 1 NA -1 NA -1 -1 1 1 NA -1 -1 -1 -1 NA 1 1 -1 1 NA -1 -1 -1 -1 -1 NA NA -1 1 1 -1 NA -1 1 1 -1 -1 -1 -1 -1 -1 -1 -1 1 1 NA -1 1 1 -1 NA NA NA NA -1 NA NA 1 NA -1 -1 -1 NA NA NA NA -1 -1 NA NA NA 1 -1 -1 -1 1 1 -1 -1 -1 -1 -1 -1 -1 -1 -1 -1 NA 1 NA 1 -1 -1 NA 1 1 -1 NA -1 1 NA NA NA -1 -1 -1 NA 1 NA NA -1 NA -1 -1 -1 -1 1 -1 NA NA -1 1 NA NA NA NA 1 NA NA NA 1 NA 1 1 NA NA 1 -1 -1 -1 NA NA 1 1 -1 1 NA -1 -1 -1 -1 -1 -1 -1 -1 NA -1 NA NA NA -1 -1 -1 1 1 1 1 -1 -1 -1 -1 -1 -1 -1 -1 1 1 -1 -1 1 -1 -1 -1 -1 -1 -1 NA NA -1 -1 NA -1 1 -1 -1 NA -1 -1 -1 1 -1 NA NA -1 NA 1 -1 -1 -1 NA 1 NA -1 -1 -1 -1 NA NA -1 NA -1 NA NA NA NA 1 1 1 NA -1 NA NA -1 -1 -1 -1 NA NA -1 -1 -1 -1 -1 -1 -1 -1 -1 -1 -1 1 NA -1 -1 -1 NA -1 -1 -1 -1 NA NA NA NA NA NA -1 NA NA -1 -1 NA NA 1 NA NA -1 -1 -1 1 -1 -1 -1 NA 1 1 NA 1 -1 -1 NA NA -1 -1 -1 -1 NA -1 1 1 -1 1 -1 -1 1 1 -1 1 1 1 NA -1 -1 -1 NA -1 -1 NA NA -1 NA -1 1 NA NA 1 1 -1 NA NA 1 1 1 NA -1 -1 -1 NA NA NA -1 NA -1 -1 -1 -1 1 -1 -1 NA -1 1 1 -1 NA -1 NA NA -1 -1 -1 1 -1 -1 -1 -1 -1 -1 NA 1 NA -1 NA -1 NA NA -1 NA -1 NA -1 NA NA -1 -1 NA -1 -1 -1 1 1 NA -1 -1 -1 -1 1 -1 -1 -1 -1 NA NA -1 -1 NA -1 -1 1 -1 -1 NA NA NA 1 -1 1 -1 -1 -1 NA 1 -1 -1 -1 -1 -1 NA -1 -1 -1 NA NA NA NA 1 1 -1 -1 -1 1 1 -1 1 NA NA NA -1 -1 -1 NA NA -1 1 -1 -1 NA -1 -1 -1 -1 -1 -1 -1 -1 -1 -1 -1 1 1 NA NA NA -1 NA -1 -1 NA -1 NA 1 1 1 1 1 NA -1 -1 NA NA -1 1 -1 -1 NA NA NA -1 -1 -1 -1 -1 -1 NA NA -1 1 -1 NA NA -1 -1 -1 NA NA NA NA NA NA NA 1 NA 1 1 NA NA 1 1 -1 1 NA NA -1 -1 -1 NA 1 -1 1 -1 -1 1 -1 -1 -1 NA NA -1 -1 NA NA NA -1 NA 1 -1 NA 1 -1 1 -1 1 -1 -1 -1 NA NA -1 -1 NA NA -1 -1 1 NA NA -1 NA -1 -1 -1 -1 -1 -1 1 1 1 -1 NA -1 -1 -1 NA -1 -1 -1 -1 -1 NA -1 -1 -1 -1 -1 1 1 -1 1 1 1 NA -1 1 NA -1 -1 -1 -1 -1 -1 NA NA NA NA NA -1 -1 NA -1 -1 -1 NA -1 -1 -1 -1 -1 -1 -1 1 1 -1 -1 -1 -1 -1 -1 1 -1 1 -1 1 -1 -1 -1 -1 NA NA -1 -1 -1 -1 -1 -1 -1 -1 NA -1 -1 -1 1 NA NA 1 NA NA -1 -1 NA -1 -1 -1 1 -1 -1 -1 -1 1 1 -1 NA -1 -1 -1 1 -1 -1 1 -1 -1 NA -1 -1 -1 1 1 -1 -1 -1 -1 -1 -1 -1 -1 -1 -1 -1 -1 -1 -1 1 -1 -1 -1 -1 -1 -1 NA 1 NA 1 1 NA 1 -1 -1 -1 NA -1 -1 NA 1 -1 1 -1 NA NA -1 -1 -1 1 -1 -1 NA -1 -1 NA NA -1 -1 NA NA -1 NA NA NA -1 -1 NA NA -1 -1 -1 -1 -1 -1 -1 -1 -1 -1 -1 NA NA 1 NA 1 -1 1 1 -1 -1 -1 -1 -1 -1 NA NA NA -1 -1 -1 NA 1 1 -1 -1 -1 -1 -1 -1 -1 NA NA -1 NA NA -1 1 -1 NA -1 NA NA -1 -1 NA NA -1 -1 -1 NA NA 1 1 -1 -1 NA NA -1 -1 -1 -1 1 -1 1 NA 1 NA NA NA NA -1 1 1 NA -1 NA NA NA NA -1 -1 NA NA NA 1 -1 NA NA NA -1 -1 -1 NA -1 -1 -1 NA NA NA 1 1 NA -1 -1 -1 NA -1 -1 -1 1 -1 -1 1 1 -1 -1 -1 -1 -1 NA NA 1 NA -1 1 1 1 -1 -1 -1 -1 1 NA NA NA 1 NA NA -1 -1 1 NA 1 1 1 1 -1 NA NA NA NA -1 1 1 1 1 -1 -1 NA NA -1 1 NA NA NA -1 -1 -1 -1 -1 -1 1 NA NA -1 -1 -1 -1 NA -1 NA NA -1 -1 NA NA -1 -1 -1 -1 -1 1 -1 -1 -1 -1 1 1 -1 -1 1 NA -1 -1 1 -1 -1 1 -1 -1 1 1 -1 NA 1 -1 -1 -1 1 1 NA NA -1 -1 NA -1 -1 NA NA NA NA NA -1 -1 -1 1 -1 NA -1 1 -1 -1 -1 1 1 NA 1 1 NA -1 -1 -1 NA -1 -1 -1 -1 NA -1 NA NA 1 NA NA NA 1 -1 NA -1 -1 NA -1 1 NA NA -1 -1 NA NA -1 NA NA NA NA -1 -1 NA NA NA -1 -1 -1 -1 -1 -1 -1 -1 -1 -1 1 -1 -1 1 NA NA 1 NA NA 1 -1 NA -1 -1 -1 NA -1 -1 1 1 -1 -1 -1 NA 1 1 1 -1 -1 1 -1 -1 NA NA NA NA -1 -1 1 NA NA -1 -1 -1 NA NA -1 -1 1 NA -1 NA 1 -1 -1 NA -1 1 NA -1 -1 NA NA -1 -1 1 NA 1 -1 NA -1 -1 NA -1 -1 -1 -1 NA -1 NA NA -1 1 NA NA -1 1 1 -1 -1 -1 -1 -1 NA -1 -1 1 NA -1 -1 -1 1 -1 -1 -1 -1 -1 NA -1 1 1 -1 -1 -1 -1 -1 1 NA NA -1 -1 -1 NA NA -1 NA -1 NA 1 -1 NA NA NA NA NA NA -1 -1 -1 1 NA -1 -1 -1 NA 1 1 1 -1 1 -1 -1 -1 -1 NA NA 1 -1 -1 NA 1 -1 -1 -1 -1 -1 -1 -1 1 1 1 -1 NA -1 -1 NA -1 -1 NA -1 NA -1 NA NA NA NA NA 1 1 -1 -1 -1 NA NA NA 1 NA NA NA NA NA NA 1 -1 -1 -1 -1 -1 NA 1 1 -1 -1 1 -1 NA 1 -1 NA -1 -1 NA NA NA -1 NA -1 NA NA 1 NA NA NA -1 1 NA NA -1 -1 -1 -1 -1 1 1 -1 -1 NA -1 NA -1 -1 -1 -1 NA NA NA NA -1 -1 -1 NA NA NA -1 -1 -1 NA NA NA -1 -1 -1 -1 -1 NA NA NA NA NA -1 -1 1 1 NA -1 -1 -1 NA -1 -1 NA 1 -1 -1 -1 1 -1 NA -1 NA NA NA -1 NA 1 NA -1 NA -1 -1 -1 -1 -1 NA NA NA -1 NA 1 NA 1 -1 -1 NA NA NA -1 -1 -1 -1 NA -1 NA 1 -1 1 -1 1 NA -1 -1 1 1 -1 1 -1 1 NA -1 -1 -1 -1 -1 NA 1 -1 -1 -1 -1 1 1 -1 -1 NA -1 -1 -1 -1 1 1 NA -1 NA NA -1 -1 NA 1 NA NA 1 NA NA NA NA -1 -1 -1 NA NA -1 1 -1 -1 -1 -1 -1 NA -1 1 -1 NA -1 -1 1 -1 NA -1 -1 -1 NA NA NA NA -1 NA -1 -1 1 1 NA -1 1 -1 -1 NA -1 -1 -1 NA NA NA NA NA 1 -1 NA NA NA -1 -1 NA -1 NA -1 -1 -1 NA NA -1 -1 1 NA NA -1 -1 -1 -1 -1 -1 -1 1 1 1 -1 NA -1 NA -1 -1 NA -1 NA NA -1 -1 NA 1 1 NA 1 1 -1 1 1 1 -1 -1 NA NA NA NA NA NA -1 -1 -1 NA NA 1 1 1 -1 -1 NA -1 NA NA NA -1 -1 -1 -1 -1 NA -1 -1 -1 -1 1 NA -1 NA 1 1 -1 -1 NA -1 -1 -1 -1 -1 NA NA 1 -1 NA NA 1 NA NA NA -1 NA NA NA -1 NA NA NA NA NA -1 1 -1 -1 NA -1 NA -1 1 -1 -1 NA 1 NA -1 1 -1 -1 NA -1 -1 -1 -1 -1 -1 -1 -1 NA NA -1 NA -1 NA NA 1 1 NA NA NA -1 NA NA NA -1 NA NA -1 -1 -1 NA 1 NA NA -1 NA -1 NA 1 1 -1 -1 -1 -1 1 -1 1 1 NA NA NA NA NA 1 1 -1 -1 -1 -1 -1 1 -1 -1 -1 -1 NA NA -1 -1 -1 -1 -1 -1 -1 -1 -1 -1 NA NA NA 1 -1 NA -1 -1 -1 -1 NA NA 1 -1 -1 -1 -1 -1 -1 -1 -1 -1 -1 NA -1 -1 1 -1 -1 -1 -1 -1 -1 -1 -1 -1 -1 NA -1 -1 -1 -1 NA NA -1 1 NA NA NA NA -1 -1 -1 -1 -1 -1 -1 -1 -1 1 1 -1 NA 1 -1 -1 NA NA -1 -1 -1 -1 -1 NA NA NA -1 1 -1 1 1 -1 -1 -1 NA -1 -1 NA NA NA NA NA NA NA NA -1 NA NA NA 1 -1 NA NA -1 1 -1 1 1 -1 NA -1 -1 NA NA -1 NA NA NA 1 -1 1 1 -1 -1 1 1 -1 -1 -1 -1 -1 -1 -1 -1 -1 -1 -1 1 NA -1 1 1 -1 -1 1 -1 -1 -1 -1 1 -1 NA -1 -1 -1 -1 -1 NA -1 NA 1 1 -1 -1 -1 -1 NA NA -1 NA NA 1 1 1 1 -1 1 NA NA NA NA 1 1 -1 1 -1 1 1 -1 NA NA -1 1 NA 1 -1 -1 -1 1 1 1 -1 -1 -1 NA NA -1 NA NA NA NA -1 -1 -1 -1 -1 NA NA NA -1 -1 NA -1 -1 -1 -1 1 -1 -1 -1 -1 -1 NA -1 -1 NA -1 -1 NA NA NA -1 -1 NA -1 -1 1 1 NA NA -1 NA NA NA NA NA -1 1 1 NA NA 1 NA NA NA 1 NA -1 -1 1 -1 -1 -1 -1 -1 -1 -1 -1 -1 1 1 NA -1 -1 -1 NA 1 -1 -1 NA -1 1 -1 -1 -1 -1 1 NA NA NA -1 -1 NA NA 1 1 -1 -1 -1 -1 -1 NA NA -1 NA -1 NA -1 -1 -1 1 NA -1 NA -1 1 NA -1 NA NA NA NA -1 -1 NA NA -1 1 NA NA NA 1 1 NA NA 1 -1 -1 -1 -1 NA -1 1 1 -1 1 -1 1 1 -1 -1 -1 -1 -1 -1 -1 -1 NA NA NA 1 NA NA NA NA -1 -1 NA -1 -1 -1 -1 1 NA -1 -1 -1 NA -1 -1 -1 1 NA NA NA 1 NA NA -1 -1 1 NA 1 NA -1 -1 -1 -1 NA NA -1 -1 -1 1 1 NA NA NA NA NA -1 1 1 -1 1 -1 -1 1 -1 1 -1 NA -1 -1 -1 -1 -1 NA -1 -1 -1 -1 -1 1 NA -1 -1 NA -1 -1 NA NA NA -1 NA NA NA NA NA -1 NA NA NA -1 NA 1 -1 -1 -1 -1 NA -1 -1 -1 -1 -1 -1 -1 -1 -1 -1 -1 -1 -1 1 NA NA 1 -1 -1 NA NA NA NA NA NA 1 NA NA NA -1 -1 1 NA 1 1 -1 NA 1 NA NA NA -1 1 NA -1 1 1 NA NA 1 1 1 1 -1 -1 1 -1 -1 -1 -1 1 1 NA -1 -1 -1 -1 NA NA -1 -1 -1 -1 NA NA -1 -1 -1 -1 -1 -1 NA 1 1 NA NA NA NA -1 1 -1 -1 -1 -1 -1 -1 -1 -1 -1 NA NA -1 -1 1 1 1 1 -1 1 -1 NA -1 -1 -1 NA NA 1 -1 -1 -1 1 NA -1 -1 -1 -1 NA 1 -1 -1 1 -1 -1 -1 -1 -1 -1 NA NA NA NA NA NA -1 NA -1 -1 NA -1 NA NA 1 -1 -1 -1 -1 NA NA 1 -1 -1 -1 -1 -1 -1 -1 -1 NA -1 NA NA -1 1 1 NA NA NA -1 NA -1 -1 NA -1 -1 -1 -1 1 -1 -1 1 -1 -1 -1 NA -1 -1 -1 NA NA NA NA NA NA NA -1 -1 1 NA NA -1 1 NA NA -1 NA -1 1 NA -1 -1 -1 NA -1 NA NA NA 1 NA -1 -1 -1 -1 NA 1 -1 1 -1 -1 -1 1 -1 -1 NA -1 NA -1 -1 NA -1 -1 NA -1 -1 -1 -1 NA NA 1 1 -1 1 -1 1 1 1 -1 1 -1 -1 NA -1 -1 -1 -1 -1 -1 -1 NA -1 NA NA NA -1 -1 NA -1 NA NA NA -1 -1 -1 -1 NA NA NA 1 1 -1 -1 -1 -1 -1 -1 -1 -1 -1 -1 -1 -1 -1 -1 NA -1 -1 NA NA NA NA 1 -1 -1 -1 -1 1 NA -1 NA -1 -1 1 -1 -1 -1 -1 NA NA 1 -1 -1 NA -1 -1 -1 -1 -1 1 -1 NA -1 -1 1 -1 NA NA -1 -1 -1 NA NA 1 -1 -1 -1 -1 -1 NA -1 NA 1 NA NA -1 -1 -1 -1 -1 NA 1 -1 -1 -1 -1 -1 -1 1 -1 -1 -1 -1 NA NA NA -1 NA NA NA -1 NA -1 1 -1 1 -1 -1 -1 -1 -1 -1 -1 -1 1 -1 -1 NA -1 -1 -1 -1 -1 NA NA 1 -1 -1 NA -1 -1 NA -1 1 NA NA -1 1 NA -1 NA NA -1 -1 NA -1 -1 -1 -1 -1 -1 -1 -1 -1 -1 NA NA -1 -1 -1 NA -1 -1 -1 -1 1 1 -1 -1 -1 -1 -1 -1 1 1 1 -1 -1 -1 -1 -1 -1 -1 1 -1 -1 -1 -1 NA NA NA NA -1 -1 1 -1 -1 1 NA NA -1 -1 1 1 1 NA 1 -1 -1 -1 -1 NA -1 -1 -1 -1 -1 NA NA NA NA 1 1 1 -1 -1 -1 -1 -1 1 -1 -1 -1 NA 1 1 -1 -1 -1 -1 -1 1 NA NA -1 -1 -1 NA -1 -1 -1 -1 NA -1 -1 1 1 -1 -1 1 -1 -1 1 1 NA NA NA 1 -1 NA NA -1 NA NA -1 -1 -1 -1 -1 -1 NA -1 NA -1 NA -1 -1 -1 NA -1 -1 NA -1 -1 1 -1 NA NA -1 NA -1 NA -1 -1 -1 -1 -1 -1 NA 1 -1 1 -1 NA 1 -1 NA NA 1 -1 -1 -1 -1 -1 -1 -1 -1 NA -1 1 1 1 -1 NA NA -1 -1 -1 1 -1 -1 NA NA -1 -1 -1 1 -1 -1 1 1 1 1 -1 NA -1 NA NA -1 -1 NA 1 NA 1 -1 -1 NA NA 1 1 -1 -1 NA NA NA NA NA NA -1 NA -1 -1 -1 -1 NA -1 -1 NA -1 1 -1 NA -1 -1 -1 -1 -1 -1 NA 1 -1 1 -1 -1 -1 -1 NA NA NA NA NA -1 -1 NA -1 1 NA -1 -1 -1 NA NA -1 -1 1 -1 -1 -1 NA -1 NA -1 -1 -1 -1 -1 -1 NA NA NA -1 -1 -1 -1 -1 1 -1 NA 1 NA NA 1 -1 -1 NA NA NA NA -1 -1 -1 -1 -1 -1 1 1 -1 -1 -1 NA NA NA -1 -1 -1 -1 -1 -1 -1 1 NA NA -1 -1 -1 NA NA -1 -1 -1 1 1 -1 NA -1 1 -1 NA -1 -1 -1 NA -1 -1 -1 -1 NA 1 NA NA -1 -1 -1 -1 -1 1 -1 NA -1 -1 1 NA NA NA NA NA -1 -1 -1 NA -1 -1 -1 NA -1 -1 -1 -1 -1 -1 NA -1 1 -1 -1 NA NA -1 -1 -1 -1 NA NA NA -1 -1 NA NA NA -1 -1 -1 1 NA -1 -1 -1 -1 NA NA -1 1 1 1 NA 1 1 -1 -1 -1 -1 -1 -1 -1 1 -1 1 NA NA -1 -1 -1 -1 NA -1 -1 -1 -1 -1 -1 -1 -1 -1 -1 NA NA -1 -1 -1 -1 -1 1 -1 -1 1 NA 1 -1 NA 1 1 -1 -1 -1 1 NA -1 NA -1 1 -1 NA 1 -1 -1 -1 -1 -1 -1 -1 NA NA NA 1 -1 NA -1 -1 1 -1 1 1 -1 NA NA NA -1 NA NA -1 -1 -1 NA -1 -1 1 NA -1 -1 1 1 -1 -1 -1 1 -1 NA NA -1 -1 NA -1 -1 -1 NA NA -1 -1 NA NA -1 -1 1 1 -1 NA NA -1 -1 1 -1 -1 -1 -1 -1 1 -1 -1 -1 -1 NA -1 1 -1 NA -1 -1 -1 NA NA NA -1 -1 1 1 -1 1 -1 NA NA NA -1 1 1 1 -1 1 -1 1 -1 NA -1 1 -1 -1 -1 -1 1 NA -1 -1 -1 -1 NA -1 -1 -1 -1 -1 -1 -1 NA -1 -1 -1 NA -1 NA -1 -1 -1 -1 -1 -1 NA NA 1 1 1 -1 -1 -1 NA -1 -1 -1 -1 -1 1 NA -1 NA NA NA NA NA NA NA NA -1 -1 -1 -1 -1 -1 -1 -1 -1 1 -1 1 -1 1 -1 NA
Genotype.5 -1 -1 -1 -1 -1 NA 1 1 1 -1 1 -1 -1 -1 -1 -1 -1 NA 1 -1 -1 NA -1 -1 1 -1 1 -1 -1 NA -1 NA -1 NA 1 1 -1 -1 1 -1 1 1 1 -1 -1 1 -1 1 1 -1 -1 1 -1 1 -1 -1 NA 1 -1 NA 1 -1 1 -1 -1 -1 -1 -1 -1 NA -1 -1 -1 -1 NA NA -1 -1 -1 -1 -1 NA -1 NA 1 NA NA -1 1 NA -1 -1 -1 -1 NA NA NA -1 -1 -1 1 -1 -1 -1 1 1 NA -1 -1 -1 1 NA -1 NA -1 NA -1 -1 -1 NA 1 NA NA -1 -1 -1 -1 -1 -1 1 NA 1 -1 -1 NA -1 -1 -1 -1 -1 1 NA -1 -1 NA -1 -1 -1 NA NA -1 -1 NA NA -1 -1 -1 -1 -1 NA -1 -1 -1 -1 -1 -1 -1 -1 1 -1 -1 1 -1 1 -1 -1 1 -1 NA -1 -1 -1 1 -1 -1 1 -1 -1 -1 -1 -1 -1 -1 -1 -1 1 -1 1 -1 1 -1 -1 -1 -1 1 NA NA NA NA -1 1 -1 -1 -1 1 1 1 -1 -1 NA NA 1 NA NA -1 -1 -1 -1 1 -1 -1 1 -1 1 -1 -1 -1 -1 NA -1 -1 -1 -1 1 1 1 1 1 1 1 -1 -1 -1 -1 -1 -1 -1 1 -1 1 1 1 -1 1 1 -1 -1 NA -1 -1 -1 1 1 -1 -1 -1 -1 NA NA 1 -1 -1 NA NA -1 -1 1 -1 1 -1 -1 -1 -1 NA NA NA NA NA -1 -1 -1 1 NA NA NA NA 1 -1 -1 -1 1 1 NA 1 NA 1 1 1 -1 1 -1 -1 -1 -1 NA 1 1 1 1 -1 -1 -1 -1 -1 1 -1 -1 -1 -1 -1 NA NA NA -1 -1 -1 -1 -1 -1 -1 1 NA NA -1 NA 1 NA -1 1 1 1 -1 -1 1 -1 1 1 NA -1 -1 -1 -1 -1 -1 1 -1 NA NA -1 NA -1 -1 1 -1 -1 -1 -1 -1 -1 1 1 NA NA NA -1 -1 -1 -1 -1 NA NA NA NA -1 NA NA -1 -1 NA 1 -1 -1 -1 -1 NA NA 1 1 -1 NA -1 -1 -1 -1 -1 NA -1 -1 -1 1 -1 -1 -1 -1 NA -1 1 1 1 -1 1 -1 -1 -1 NA 1 1 -1 1 -1 -1 NA 1 1 1 -1 1 -1 -1 -1 1 -1 NA -1 -1 NA -1 -1 -1 -1 -1 -1 -1 -1 -1 -1 -1 -1 -1 -1 -1 -1 NA -1 -1 -1 1 -1 1 1 1 1 -1 -1 -1 -1 -1 1 1 -1 -1 1 1 1 1 NA NA -1 -1 1 1 1 -1 1 1 NA NA NA 1 -1 -1 -1 -1 -1 -1 -1 1 1 -1 NA -1 -1 -1 NA -1 -1 -1 1 -1 -1 -1 -1 -1 -1 -1 -1 NA -1 -1 -1 NA 1 1 -1 1 -1 NA -1 -1 -1 -1 1 -1 NA NA -1 NA -1 -1 -1 -1 -1 -1 1 -1 1 -1 -1 1 -1 NA NA NA -1 -1 -1 NA NA 1 1 1 -1 1 1 NA NA 1 -1 -1 -1 NA -1 -1 NA 1 -1 NA NA -1 -1 -1 1 1 1 -1 -1 NA -1 -1 1 NA -1 -1 NA 1 -1 -1 -1 -1 NA -1 -1 -1 -1 -1 1 NA NA NA NA NA NA -1 -1 1 -1 -1 1 -1 -1 -1 -1 -1 NA -1 -1 -1 -1 -1 -1 -1 -1 1 NA NA -1 -1 -1 -1 -1 -1 -1 -1 -1 -1 1 -1 -1 -1 NA NA -1 -1 -1 -1 NA -1 -1 -1 1 -1 NA NA -1 NA -1 -1 NA 1 -1 NA 1 1 NA 1 -1 -1 -1 1 -1 -1 NA NA NA -1 -1 1 -1 NA -1 -1 -1 1 1 1 NA NA -1 1 -1 NA -1 1 1 -1 1 -1 -1 -1 -1 1 -1 1 -1 -1 -1 -1 -1 -1 -1 -1 -1 -1 -1 -1 -1 1 1 1 1 1 -1 -1 -1 1 -1 1 -1 NA -1 1 NA -1 -1 -1 -1 -1 -1 -1 -1 -1 -1 -1 -1 -1 NA -1 -1 -1 1 1 -1 -1 -1 -1 -1 -1 -1 -1 NA -1 -1 -1 -1 -1 1 -1 NA -1 1 -1 -1 NA -1 NA 1 NA -1 NA 1 1 1 -1 -1 NA 1 -1 -1 NA 1 NA NA -1 -1 NA NA NA 1 1 -1 -1 -1 -1 -1 -1 -1 1 -1 -1 -1 -1 -1 1 1 -1 -1 -1 NA NA -1 -1 -1 -1 -1 -1 -1 -1 -1 -1 -1 -1 -1 1 -1 -1 -1 -1 -1 1 -1 -1 -1 -1 -1 -1 -1 1 1 1 1 NA -1 -1 -1 -1 -1 -1 1 1 NA -1 -1 -1 -1 NA NA 1 1 -1 NA NA -1 -1 NA NA NA -1 NA 1 1 NA -1 -1 -1 -1 -1 1 1 NA 1 1 -1 1 -1 -1 -1 -1 -1 -1 -1 -1 -1 NA NA NA 1 1 -1 1 1 -1 NA NA -1 -1 1 NA -1 -1 -1 -1 1 1 -1 -1 1 NA 1 1 -1 -1 -1 1 1 1 1 1 -1 1 -1 1 NA NA -1 -1 NA NA -1 -1 NA -1 -1 -1 -1 -1 -1 -1 1 -1 NA NA NA 1 NA 1 -1 -1 -1 1 -1 -1 NA NA NA -1 1 1 NA -1 1 -1 -1 -1 -1 -1 -1 -1 -1 NA NA -1 -1 -1 NA -1 -1 -1 -1 1 -1 -1 -1 -1 -1 -1 -1 -1 -1 -1 -1 -1 -1 -1 -1 -1 -1 NA NA -1 1 -1 1 -1 1 -1 1 1 1 1 NA -1 -1 1 -1 1 -1 -1 -1 -1 NA NA NA -1 -1 -1 NA 1 NA NA NA -1 -1 -1 -1 -1 -1 -1 -1 1 -1 -1 NA -1 -1 -1 1 -1 1 NA -1 -1 NA -1 -1 NA 1 1 1 -1 NA -1 -1 1 -1 -1 -1 -1 1 1 1 1 1 NA -1 NA -1 NA 1 NA NA 1 1 1 -1 -1 -1 -1 1 1 -1 -1 1 1 -1 -1 -1 -1 -1 1 1 NA -1 -1 -1 -1 -1 -1 -1 -1 -1 -1 -1 1 -1 -1 1 -1 -1 -1 -1 -1 1 1 -1 -1 -1 1 1 -1 -1 -1 NA 1 -1 1 -1 -1 1 -1 -1 1 1 -1 -1 -1 1 1 1 1 1 -1 -1 1 -1 -1 -1 -1 -1 -1 -1 -1 -1 -1 -1 NA NA 1 NA 1 1 1 1 1 1 1 -1 -1 -1 -1 1 1 1 1 NA NA -1 1 -1 -1 -1 -1 -1 1 1 -1 1 -1 -1 NA NA -1 1 NA NA NA -1 -1 -1 -1 1 1 -1 -1 -1 1 1 NA NA 1 -1 NA NA NA NA -1 NA NA -1 -1 NA 1 -1 1 -1 1 1 NA NA 1 -1 -1 1 NA -1 -1 -1 1 -1 -1 -1 -1 NA -1 -1 NA NA -1 -1 NA NA -1 -1 -1 -1 1 1 1 1 NA -1 -1 1 1 1 NA -1 1 NA -1 -1 -1 -1 -1 NA -1 -1 NA -1 -1 1 1 NA NA NA -1 -1 -1 -1 NA NA -1 1 -1 -1 -1 1 1 -1 NA -1 -1 -1 NA NA NA NA -1 1 -1 -1 -1 1 1 -1 -1 -1 1 1 -1 1 -1 -1 1 NA NA -1 -1 NA -1 -1 -1 NA NA 1 NA NA -1 1 -1 -1 -1 -1 -1 -1 1 -1 -1 1 -1 -1 -1 -1 -1 NA -1 1 -1 -1 -1 -1 -1 1 1 1 -1 -1 -1 NA NA -1 -1 -1 -1 NA -1 1 -1 1 -1 -1 -1 -1 -1 NA -1 1 -1 -1 -1 1 -1 -1 -1 -1 -1 -1 -1 -1 -1 1 -1 -1 NA -1 1 -1 -1 -1 -1 1 -1 -1 1 1 -1 NA -1 -1 -1 -1 1 NA 1 1 NA NA -1 NA 1 1 -1 1 NA -1 -1 -1 1 -1 -1 1 NA 1 -1 -1 -1 -1 NA 1 -1 1 -1 NA -1 -1 -1 -1 -1 NA -1 1 1 1 NA -1 1 -1 -1 -1 1 1 -1 1 -1 -1 NA 1 NA 1 NA NA 1 1 -1 -1 -1 NA NA NA -1 -1 -1 1 -1 -1 -1 1 NA -1 -1 -1 -1 -1 -1 -1 -1 -1 1 1 1 NA NA NA NA -1 1 NA NA 1 -1 NA NA 1 NA NA -1 -1 NA -1 NA NA -1 NA NA 1 -1 -1 1 -1 -1 -1 1 -1 -1 -1 -1 1 NA NA NA NA -1 -1 1 1 -1 -1 1 1 1 1 1 -1 -1 -1 -1 -1 -1 1 NA -1 1 1 1 -1 -1 -1 NA -1 1 NA -1 -1 -1 -1 NA NA 1 -1 -1 -1 -1 -1 NA 1 -1 -1 NA -1 NA -1 NA -1 1 1 1 NA -1 1 -1 -1 -1 NA -1 -1 -1 NA 1 1 1 -1 -1 1 -1 -1 -1 -1 -1 1 -1 -1 -1 -1 -1 NA NA -1 -1 1 1 1 -1 -1 -1 1 1 1 -1 -1 1 NA -1 -1 -1 -1 -1 -1 NA NA NA -1 -1 1 -1 NA NA NA -1 -1 1 -1 1 1 1 -1 1 -1 -1 -1 -1 NA NA -1 -1 1 -1 NA -1 1 -1 -1 -1 -1 1 1 1 1 -1 1 1 1 -1 1 -1 -1 -1 -1 -1 1 -1 -1 -1 NA 1 -1 NA -1 -1 -1 -1 -1 1 1 -1 -1 NA -1 1 NA -1 1 1 1 -1 -1 -1 -1 NA NA 1 -1 NA -1 -1 1 1 1 1 NA 1 -1 1 NA NA 1 -1 -1 -1 -1 -1 NA -1 -1 -1 -1 -1 -1 1 1 -1 -1 -1 NA NA -1 -1 -1 -1 NA -1 -1 -1 -1 -1 -1 1 -1 -1 -1 -1 -1 -1 1 1 1 1 NA -1 1 -1 -1 -1 1 NA NA 1 NA NA NA NA NA NA 1 1 1 1 NA 1 1 NA NA NA NA -1 1 -1 -1 -1 -1 1 -1 1 -1 NA -1 NA 1 -1 NA 1 1 1 1 NA -1 -1 NA 1 1 1 NA -1 -1 -1 -1 -1 1 -1 -1 -1 1 -1 NA NA 1 -1 -1 -1 -1 -1 1 -1 NA NA NA -1 -1 -1 -1 -1 -1 -1 -1 NA NA -1 -1 -1 -1 -1 -1 -1 -1 -1 -1 -1 -1 -1 1 -1 -1 -1 -1 -1 -1 -1 -1 -1 -1 1 -1 NA NA 1 NA -1 -1 1 1 1 1 -1 -1 -1 -1 -1 -1 1 -1 NA NA 1 1 1 NA -1 -1 -1 NA 1 -1 1 1 -1 -1 -1 -1 NA NA -1 1 -1 NA NA NA -1 NA 1 -1 -1 -1 -1 -1 -1 -1 -1 -1 -1 -1 NA -1 -1 -1 -1 1 1 1 1 NA NA 1 1 1 NA -1 -1 -1 -1 NA NA 1 1 -1 -1 1 -1 -1 1 NA 1 -1 NA -1 -1 -1 -1 -1 NA NA NA -1 -1 -1 1 1 -1 -1 NA -1 -1 -1 -1 -1 -1 -1 -1 -1 -1 -1 -1 1 -1 -1 1 1 NA -1 -1 -1 1 NA -1 -1 1 NA NA NA -1 -1 -1 1 1 -1 1 1 1 -1 1 -1 1 -1 NA -1 1 1 1 -1 -1 -1 -1 -1 -1 -1 -1 -1 -1 1 -1 1 -1 -1 1 1 -1 -1 -1 -1 NA -1 -1 1 -1 -1 NA -1 -1 NA -1 1 -1 -1 1 -1 -1 -1 -1 -1 1 -1 NA NA -1 -1 -1 1 -1 -1 -1 NA -1 -1 -1 -1 -1 NA NA NA NA NA 1 1 1 -1 1 -1 1 -1 -1 NA -1 -1 -1 NA -1 -1 -1 -1 1 -1 -1 1 1 1 -1 -1 -1 1 NA NA NA NA NA -1 -1 -1 -1 NA -1 -1 NA -1 1 -1 -1 -1 -1 -1 NA -1 1 NA NA -1 -1 NA -1 -1 -1 -1 -1 1 -1 -1 1 NA NA NA NA 1 -1 -1 NA NA -1 1 NA -1 1 -1 -1 -1 -1 NA 1 -1 -1 -1 -1 NA -1 -1 -1 -1 NA NA 1 -1 -1 -1 -1 -1 1 1 -1 1 -1 -1 NA 1 1 NA -1 -1 -1 -1 -1 -1 -1 1 -1 -1 1 -1 NA 1 NA NA -1 -1 1 -1 NA -1 -1 1 1 -1 1 1 -1 -1 NA NA -1 NA -1 -1 -1 -1 -1 1 -1 NA 1 -1 -1 -1 -1 1 1 -1 -1 1 -1 -1 -1 -1 -1 -1 NA 1 NA NA -1 1 1 NA -1 -1 -1 -1 -1 -1 1 1 1 -1 1 -1 -1 -1 -1 -1 -1 1 1 1 1 -1 NA -1 1 -1 -1 -1 -1 1 1 -1 -1 1 -1 -1 -1 -1 NA NA 1 1 1 -1 -1 NA -1 NA NA 1 -1 -1 -1 1 1 1 -1 NA -1 NA 1 1 1 -1 NA -1 -1 -1 1 1 1 NA -1 NA -1 -1 -1 -1 NA 1 -1 1 1 1 NA -1 -1 1 NA -1 NA 1 -1 -1 -1 -1 -1 -1 -1 -1 -1 1 -1 -1 NA 1 1 -1 -1 -1 NA -1 -1 -1 NA NA NA NA -1 -1 -1 NA NA -1 -1 -1 NA NA NA NA NA -1 -1 -1 -1 -1 -1 -1 NA NA -1 1 NA -1 -1 -1 -1 -1 1 NA -1 -1 -1 -1 -1 -1 -1 -1 -1 -1 -1 -1 -1 -1 -1 -1 -1 1 -1 1 1 1 1 -1 NA -1 -1 -1 -1 -1 NA 1 -1 -1 -1 NA 1 1 NA -1 -1 -1 -1 -1 NA NA -1 NA NA 1 1 -1 -1 1 1 1 -1 1 -1 1 1 1 1 1 NA -1 1 1 -1 -1 NA -1 1 -1 1 -1 -1 -1 -1 -1 -1 -1 -1 NA -1 -1 -1 -1 -1 NA 1 -1 1 1 1 -1 -1 NA -1 -1 -1 NA -1 1 -1 -1 1 -1 1 -1 1 -1 -1 -1 -1 NA NA NA 1 -1 -1 -1 -1 -1 1 -1 -1 1 -1 -1 -1 1 1 -1 1 1 NA -1 -1 NA -1 NA -1 -1 -1 1 1 1 NA -1 -1 -1 -1 1 NA -1 -1 1 1 1 -1 -1 1 -1 1 -1 -1 -1 1 -1 1 -1 NA -1 -1 1 NA 1 NA NA 1 1 NA 1 -1 1 1 1 1 1 -1 1 1 NA NA -1 1 1 1 -1 -1 -1 -1 -1 1 1 -1 NA 1 -1 -1 NA 1 1 -1 -1 -1 -1 1 NA -1 -1 -1 1 -1 NA 1 -1 -1 NA -1 -1 1 -1 1 -1 1 1 NA NA 1 1 -1 -1 1 NA NA -1 -1 -1 NA NA 1 NA 1 NA NA -1 NA NA 1 -1 1 -1 NA -1 -1 1 -1 -1 -1 -1 -1 1 1 NA NA 1 -1 1 -1 -1 -1 -1 -1 -1 -1 -1 -1 1 NA NA -1 -1 -1 NA -1 -1 -1 1 NA -1 -1 -1 -1 -1 -1 -1 -1 1 1 NA NA NA -1 -1 1 NA 1 1 -1 NA -1 NA 1 -1 NA 1 1 -1 -1 NA NA -1 NA -1 -1 -1 -1 1 1 1 1 -1 1 NA -1 -1 -1 -1 -1 -1 -1 NA -1 1 -1 NA NA 1 -1 NA -1 -1 -1 -1 -1 -1 -1 -1 -1 -1 NA 1 NA NA NA -1 NA 1 -1 -1 -1 -1 1 1 1 NA -1 -1 1 -1 -1 -1 1 -1 -1 NA -1 -1 -1 -1 1 -1 -1 NA -1 NA NA -1 -1 NA -1 -1 1 -1 -1 -1 -1 -1 1 1 -1 -1 NA NA 1 -1 -1 -1 -1 -1 NA NA -1 -1 -1 NA NA NA NA -1 -1 -1 -1 -1 1 1 -1 -1 -1 -1 NA NA NA -1 -1 -1 -1 1 -1 -1 NA 1 -1 -1 1 -1 1 -1 -1 1 1 -1 -1 1 -1 -1 1 1 1 1 1 1 -1 1 -1 1 -1 -1 -1 1 NA -1 -1 -1 1 -1 -1 -1 NA -1 -1 -1 -1 1 -1 -1 1 1 -1 1 -1 -1 -1 -1 -1 -1 -1 1 -1 -1 -1 1 1 NA 1 -1 -1 -1 -1 -1 NA -1 -1 -1 -1 NA 1 1 NA NA -1 -1 1 -1 -1 -1 1 NA -1 -1 NA -1 -1 NA -1 -1 -1 -1 -1 1 1 -1 -1 -1 1 -1 -1 1 NA -1 -1 1 -1 NA -1 NA -1 NA NA 1 NA -1 NA -1 -1 NA -1 -1 -1 1 1 -1 NA NA NA NA 1 -1 -1 -1 NA NA NA 1 -1 -1 -1 -1 1 -1 1 1 NA -1 -1 -1 -1 -1 1 NA 1 1 -1 NA -1 -1 1 -1 -1 1 -1 NA NA NA -1 1 1 1 1 -1 1 -1 -1 NA 1 NA NA -1 NA 1 -1 -1 -1 -1 NA 1 1 1 -1 -1 -1 1 NA -1 -1 -1 -1 -1 1 -1 NA -1 -1 -1 -1 -1 -1 -1 NA NA -1 -1 -1 NA NA NA -1 -1 -1 -1 -1 1 1 1 1 -1 -1 1 NA NA -1 NA -1 -1 -1 -1 -1 -1 NA -1 -1 NA -1 -1 -1 NA -1 NA NA 1 NA -1 NA NA NA NA NA NA -1 -1 NA NA NA 1 -1 -1 1 -1 -1 1 -1 -1 -1 NA -1 1 1 NA NA -1 -1 -1 -1 1 NA -1 -1 -1 1 1 NA NA -1 -1 -1 -1 NA -1 -1 NA -1 -1 1 1 NA -1 -1 1 -1 1 -1 NA NA NA -1 1 1 NA NA NA 1 1 -1 1 -1 -1 -1 -1 1 1 1 -1 1 -1 -1 1 -1 -1 1 1 -1 1 NA NA NA NA -1 1 1 -1 NA -1 -1 -1 -1 -1 -1 -1 -1 -1 NA -1 NA -1 NA 1 -1 -1 -1 -1 1 -1 -1 -1 1 NA -1 -1 NA -1 -1 NA -1 -1 -1 1 1 -1 -1 NA -1 -1 1 -1 -1 -1 NA -1 -1 -1 -1 -1 1 -1 -1 -1 -1 NA NA NA NA 1 1 -1 NA 1 NA -1 1 NA NA 1 1 NA NA -1 -1 1 NA NA NA 1 1 -1 -1 1 -1 -1 1 -1 NA -1 1 -1 -1 -1 -1 1 NA NA 1 -1 NA 1 -1 1 1 1 NA NA -1 1 1 1 -1 -1 -1 -1 1 -1 -1 1 NA NA NA NA 1 NA 1 -1 1 1 1 1 NA NA 1 -1 -1 1 1 -1 -1 -1 NA NA 1 NA NA NA 1 -1 1 1 1 1 NA 1 1 NA 1 -1 1 1 1 -1 1 -1 NA -1 -1 -1 NA -1 -1 NA -1 -1 -1 -1 -1 NA 1 1 -1 NA -1 -1 -1 1 NA NA -1 1 -1 1 -1 -1 -1 -1 1 -1 -1 -1 -1 1 NA -1 1 1 1 -1 -1 NA 1 -1 1 -1 NA -1 -1 -1 -1 1 1 1 1 -1 NA 1 -1 -1 -1 -1 -1 1 NA -1 1 -1 -1 -1 -1 NA NA -1 1 1 -1 -1 1 NA -1 -1 -1 NA NA NA NA -1 -1 -1 -1 NA -1 -1 -1 -1 -1 -1 NA NA -1 1 1 -1 -1 1 1 1 NA 1 -1 NA 1 1 NA -1 -1 1 NA NA NA -1 -1 -1 -1 NA NA -1 -1 -1 -1 -1 -1 -1 -1 -1 -1 NA 1 NA -1 1 -1 -1 -1 NA NA -1 1 1 1 -1 -1 NA -1 1 NA 1 -1 -1 NA NA 1 1 NA 1 -1 -1 -1 -1 -1 -1 -1 NA NA -1 -1 -1 -1 NA NA -1 -1 NA NA -1 1 -1 1 NA 1 -1 -1 -1 NA -1 -1 -1 -1 1 -1 1 -1 -1 -1 1 -1 -1 NA -1 1 1 1 -1 -1 -1 -1 -1 NA -1 -1 NA -1 -1 NA -1 -1 1 1 1 NA -1 NA 1 1 -1 1 NA -1 -1 1 NA NA NA NA NA -1 -1 1 1 1 NA -1 NA -1 NA -1 -1 1 -1 -1 -1 -1 -1 -1 -1 NA -1 NA NA NA 1 -1 1 1 -1 NA -1 1 1 1 -1 1 NA NA -1 NA -1 -1 -1 NA NA NA NA NA -1 -1 -1 -1 -1 -1 -1 -1 1 NA NA -1 NA -1 -1 1 1 1 -1 -1 1 -1 -1 -1 -1 1 NA NA -1 -1 1 NA 1 -1 -1 NA -1 -1 -1 -1 NA -1 1 1 -1 -1 -1 1 1 1 -1 -1 -1 1 1 -1 1 -1 1 -1 1 1 -1 -1 -1 -1 -1 -1 -1 -1 1 1 -1 1 -1 -1 -1 NA -1 -1 NA NA 1 -1 -1 -1 1 -1 -1 -1 -1 -1 1 -1 -1 1 -1 -1 -1 1 1 -1 1 -1 1 -1 NA -1 -1 -1 -1 -1 1 1 -1 -1 -1 -1 -1 1 1 1 -1 -1 1 -1 1 1 1 NA -1 -1 -1 -1 -1 -1 -1 1 1 -1 NA -1 -1 1 -1 NA NA -1 -1 -1 -1 -1 -1 -1 -1 NA NA NA 1 -1 -1 1 1 -1 1 -1 -1 -1 -1 -1 -1 -1 -1 -1 -1 1 1 1 -1 1 1 -1 -1 1 -1 -1 -1 -1 -1 -1 -1 1 1 -1 -1 -1 -1 -1 1 -1 -1 -1 NA -1 -1 -1 -1 NA -1 -1 -1 -1 1 1 NA NA -1 -1 -1 1 -1 NA NA -1 NA -1 -1 -1 -1 NA -1 -1 -1 -1 -1 NA 1 1 1 NA -1 NA -1 -1 NA -1 -1 -1 -1 -1 -1 -1 -1 NA -1 -1 -1 NA -1 NA -1 NA 1 1 -1 -1 -1 -1 1 1 -1 1 -1 1 NA -1 NA NA NA NA NA 1 1 1 1 1 -1 -1 -1 1 1 -1 -1 -1 1 -1 -1 1 1 1 -1 -1 -1 NA -1 -1 -1 -1 -1 NA NA -1 -1 -1 NA -1 1 -1 1 -1 -1 NA -1 1 1 NA NA NA NA -1 -1 -1 -1 -1 -1 -1 -1 -1 -1 -1 -1 1 -1 NA NA -1 -1 -1 -1 NA -1 -1 1 -1 -1 NA 1 -1 NA -1 -1 -1 -1 -1 -1 -1 -1 -1 1 1 1 1 1 NA -1 -1 1 -1 1 NA -1 -1 -1 -1 -1 1 1 -1 -1 -1 -1 NA -1 NA -1 -1 1 -1 -1 -1 NA 1 1 -1 -1 1 1 -1 -1 -1 1 NA NA 1 -1 -1 -1 NA -1 -1 -1 -1 -1 -1 NA -1 NA -1 -1 -1 1 1 -1 -1 -1 1 1 -1 1 -1 NA NA -1 1 1 -1 -1 -1 -1 NA NA NA 1 1 NA -1 -1 NA -1 -1 -1 NA -1 NA 1 -1 -1 -1 -1 -1 -1 NA -1 NA -1 -1 -1 1 1 1 1 -1 NA NA NA -1 -1 -1 -1 -1 -1 -1 -1 NA -1 -1 -1 -1 -1 1 1 1 -1 1 -1 -1 -1 -1 NA NA NA -1 NA NA NA NA 1 1 -1 -1 -1 -1 -1 -1 -1 NA NA NA 1 NA NA -1 -1 -1 1 1 NA -1 -1 -1 -1 1 1 1 1 1 -1 -1 -1 -1 -1 -1 -1 -1 -1 1 NA 1 1 1 -1 NA 1 1 NA NA -1 -1 -1 -1 1 -1 -1 -1 -1 NA NA -1 -1 -1 NA NA 1 1 1 -1 -1 1 1 -1 -1 -1 -1 -1 -1 -1 NA -1 NA -1 NA 1 1 -1 -1 -1 1 -1 NA -1 -1 -1 -1 -1 -1 1 -1 NA NA -1 NA 1 -1 -1 1 -1 -1 NA -1 1 NA -1 -1 -1 1 -1 -1 1 1 -1 1 1 -1 NA NA 1 -1 NA NA -1 1 -1 -1 -1 -1 -1 -1 -1 NA -1 -1 -1 -1 1 -1 -1 NA -1 1 -1 -1 -1 1 NA -1 -1 NA -1 -1 NA NA -1 1 1 1 -1 -1 -1 -1 -1 -1 1 -1 NA -1 -1 1 -1 -1 NA -1 1 -1 1 1 -1 NA -1 -1 1 NA -1 1 1 -1 1 NA NA NA NA -1 1 -1 -1 -1 1 NA -1 -1 -1 -1 NA NA 1 -1 -1 -1 NA -1 -1 NA NA NA -1 -1 -1 -1 1 NA -1 1 -1 1 -1 -1 -1 1 -1 -1 1 NA 1 NA NA -1 -1 NA -1 -1 -1 1 -1 -1 1 -1 -1 -1 -1 1 1 -1 -1 -1 NA 1 1 1 -1 1 -1 -1 -1 -1 NA -1 1 -1 -1 -1 NA 1 1 NA -1 -1 NA -1 1 NA NA NA 1 1 -1 -1 -1 -1 -1 -1 -1 -1 1 -1 1 1 -1 -1 1 1 -1 -1 -1 1 -1 -1 NA NA NA 1 1 1 1 -1 NA NA NA -1 -1 -1 -1 1 -1 NA NA 1 1 1 1 1 NA NA 1 -1 NA -1 -1 -1 NA -1 1 -1 NA -1 -1 -1 -1 -1 1 1 -1 -1 -1 -1 NA 1 -1 NA 1 NA -1 -1 -1 NA 1 -1 1 1 NA -1 -1 1 -1 NA -1 NA -1 1 -1 1 NA -1 -1 -1 -1 1 -1 -1 NA -1 -1 -1 -1 1 -1 -1 -1 1 -1 NA NA NA -1 -1 NA NA -1 -1 NA -1 1 -1 -1 -1 -1 -1 -1 -1 1 -1 NA -1 -1 -1 -1 -1 NA NA -1 1 -1 -1 NA NA 1 NA NA 1 -1 1 1 1 -1 1 -1 -1 -1 -1 -1 -1 -1 -1 -1 -1 -1 -1 -1 -1 -1 1 1 1 1 -1 1 -1 1 1 -1 NA -1 NA 1 -1 -1 -1 -1 1 -1 -1 -1 1 1 -1 -1 1 1 -1 -1 -1 1 1 -1 -1 NA -1 -1 -1 1 NA -1 1 1 -1 -1 -1 NA 1 1 1 -1 -1 NA -1 NA -1 -1 1 NA -1 1 1 1 -1 -1 1 1 -1 -1 1 1 NA -1 1 -1 -1 NA NA -1 -1 -1 -1 -1 -1 -1 -1 -1 -1 -1 NA NA 1 -1 -1 -1 -1 -1 1 -1 -1 NA NA -1 -1 -1 1 -1 1 NA 1 -1 1 -1 -1 -1 -1 -1 1 -1 -1 -1 -1 -1 1 NA NA -1 NA 1 NA NA NA 1 -1 -1 -1 -1 -1 -1 NA 1 1 NA NA -1 1 -1 -1 -1 NA -1 -1 NA 1 -1 -1 -1 -1 -1 -1 -1 -1 NA 1 NA -1 NA NA -1 -1 1 -1 -1 -1 NA -1 NA -1 -1 1 -1 1 -1 NA NA -1 -1 -1 -1 1 -1 1 -1 -1 NA 1 1 1 -1 NA NA NA -1 1 1 -1 1 1 1 -1 1 NA NA 1 1 NA -1 -1 -1 NA -1 1 -1 1 NA NA -1 1 1 -1 -1 NA NA 1 NA 1 -1 -1 -1 -1 NA -1 -1 -1 -1 1 NA -1 NA 1 NA NA -1 -1 NA 1 1 1 -1 NA NA -1 -1 1 -1 -1 -1 -1 NA NA -1 -1 NA -1 -1 -1 -1 -1 1 -1 -1 -1 NA 1 -1 -1 -1 NA NA -1 1 NA 1 1 -1 NA 1 NA -1 -1 -1 -1 -1 NA NA NA NA -1 NA -1 -1 NA NA NA NA -1 -1 1 NA -1 -1 -1 -1 -1 1 1 1 NA NA 1 1 1 -1 -1 -1 -1 -1 1 -1 -1 NA NA -1 -1 -1 -1 1 -1 NA NA NA -1 -1 NA NA NA -1 1 -1 -1 -1 -1 -1 -1 -1 -1 -1 -1 1 1 -1 NA -1 NA NA 1 -1 NA 1 -1 -1 -1 1 -1 -1 -1 -1 -1 -1 NA 1 -1 -1 -1 -1 -1 1 NA -1 -1 -1 -1 NA -1 -1 1 NA -1 -1 -1 -1 NA NA 1 -1 -1 -1 1 NA 1 1 NA NA 1 -1 -1 1 -1 NA NA -1 1 -1 -1 1 1 1 1 -1 NA -1 -1 NA 1 1 -1 -1 -1 -1 NA 1 NA 1 -1 -1 1 NA 1 1 -1 NA -1 -1 -1 1 NA 1 -1 NA -1 NA -1 -1 -1 1 -1 -1 -1 1 1 1 1 1 -1 -1 -1 NA NA 1 -1 -1 NA -1 -1 -1 -1 1 1 -1 1 -1 1 -1 -1 -1 -1 -1 -1 NA -1 1 -1 -1 -1 -1 -1 -1 -1 -1 -1 1 NA -1 -1 -1 1 -1 -1 -1 -1 -1 -1 -1 -1 -1 -1 -1 -1 NA -1 1 1 1 -1 -1 NA -1 -1 1 1 -1 NA -1 -1 -1 -1 -1 -1 -1 -1 -1 -1 -1 NA NA 1 1 -1 -1 1 1 1 -1 -1 -1 NA NA NA NA 1 -1 -1 -1 -1 1 -1 1 -1 -1 -1 -1 -1 NA -1 -1 -1 NA -1 -1 -1 -1 -1 -1 1 NA NA NA -1 -1 -1 1 1 1 -1 -1 1 1 -1 NA -1 -1 1 -1 1 -1 -1 -1 NA -1 1 -1 1 1 -1 -1 NA NA -1 -1 NA -1 1 -1 -1 NA NA -1 -1 -1 -1 -1 NA -1 -1 -1 NA NA NA 1 -1 NA 1 -1 -1 1 NA 1 -1 -1 -1 -1 NA 1 -1 -1 -1 -1 -1 1 1 1 1 -1 -1 1 -1 -1 NA NA 1 1 -1 -1 -1 -1 NA 1 1 1 1 -1 1 1 -1 1 -1 -1 NA NA NA NA NA -1 -1 -1 1 -1 -1 -1 -1 -1 -1 1 -1 NA -1 NA -1 -1 -1 NA -1 -1 1 -1 -1 -1 1 -1 1 -1 -1 -1 -1 -1 -1 -1 NA NA NA -1 -1 -1 NA -1 -1 NA -1 1 -1 NA 1 1 NA -1 NA 1 1 1 -1 1 -1 NA NA -1 -1 1 -1 1 NA NA NA NA -1 -1 1 1 -1 1 NA -1 -1 -1 -1 1 -1 NA NA -1 1 1 -1 -1 -1 -1 -1 -1 -1 -1 -1 -1 -1 -1 -1 -1 NA -1 -1 -1 -1 -1 NA NA NA -1 -1 -1 -1 -1 -1 -1 -1 -1 -1 1 -1 NA -1 -1 NA -1 -1 -1 NA -1 -1 -1 -1 1 -1 NA -1 -1 -1 -1 -1 -1 1 -1 -1 -1 -1 -1 1 NA -1 -1 -1 1 1 1 -1 NA -1 1 -1 -1 -1 NA NA 1 -1 1 -1 -1 NA NA -1 -1 -1 -1 -1 NA 1 1 1 1 -1 -1 NA NA NA 1 1 1 -1 -1 -1 -1 -1 NA 1 -1 1 1 1 1 -1 -1 -1 -1 1 1 1 -1 NA -1 -1 -1 -1 -1 -1 -1 -1 -1 -1 -1 -1 -1 -1 -1 -1 -1 1 -1 -1 -1 -1 -1 -1 -1 1 -1 -1 -1 NA NA -1 -1 -1 NA NA NA 1 -1 -1 -1 -1 -1 -1 NA -1 -1 -1 -1 NA 1 -1 NA NA -1 1 1 -1 -1 NA NA NA -1 -1 -1 1 -1 -1 -1 -1 1 1 -1 NA -1 -1 NA NA -1 NA NA -1 -1 -1 NA NA -1 -1 -1 1 1 1 -1 1 NA NA -1 -1 1 1 -1 -1 -1 -1 -1 -1 NA -1 -1 NA 1 -1 -1 -1 1 NA -1 1 1 1 1 1 1 -1 -1 -1 NA -1 -1 -1 NA 1 -1 -1 -1 -1 -1 1 -1 -1 -1 -1 -1 NA NA NA 1 -1 1 -1 -1 -1 -1 -1 1 -1 -1 -1 NA NA -1 -1 -1 -1 -1 -1 -1 -1 1 -1 -1 -1 NA -1 -1 -1 1 -1 -1 NA NA -1 -1 -1 -1 -1 -1 -1 -1 NA NA NA -1 NA 1 1 -1 1 -1 1 1 NA -1 1 -1 -1 -1 -1 1 -1 -1 1 NA -1 -1 -1 -1 -1 -1 1 1 1 -1 -1 NA 1 NA NA 1 -1 -1 NA -1 NA -1 -1 -1 -1 1 -1 1 1 -1 -1 NA NA NA 1 1 -1 NA NA -1 -1 -1 -1 -1 1 -1 NA NA NA 1 -1 -1 NA NA -1 1 1 NA NA NA -1 1 -1 -1 NA NA -1 1 NA -1 -1 1 -1 -1 -1 -1 -1 -1 NA -1 -1 -1 1 -1 -1 -1 -1 -1 -1 -1 1 -1 NA 1 -1 -1 -1 -1 1 NA NA -1 -1 1 -1 -1 NA NA -1 1 1 NA 1 1 1 1 -1 -1 -1 -1 -1 -1 -1 -1 NA -1 -1 1 -1 -1 -1 -1 NA -1 -1 1 -1 1 1 1 -1 -1 -1 -1 1 -1 1 1 1 NA -1 -1 -1 -1 -1 -1 1 -1 -1 NA NA -1 -1 -1 -1 -1 -1 NA NA NA NA NA -1 1 -1 1 -1 -1 -1 -1 -1 -1 -1 -1 -1 -1 -1 -1 -1 -1 -1 NA -1 -1 -1 -1 -1 -1 -1 NA NA -1 1 -1 -1 -1 -1 -1 -1 -1 -1 -1 -1 -1 -1 NA -1 NA NA -1 -1 -1 -1 NA 1 NA -1 NA NA -1 NA -1 -1 -1 -1 -1 -1 1 1 -1 NA -1 NA NA -1 NA -1 NA NA -1 NA 1 -1 -1 -1 -1 1 1 NA -1 -1 -1 -1 -1 1 -1 1 -1 NA -1 NA -1 -1 -1 -1 NA NA NA 1 1 -1 1 -1 NA NA -1 1 1 -1 -1 -1 NA NA -1 -1 NA -1 NA -1 -1 -1 -1 -1 -1 -1 -1 -1 -1 NA NA NA -1 NA NA -1 1 -1 -1 -1 NA -1 -1 -1 -1 1 1 NA 1 -1 1 1 NA -1 NA -1 NA -1 -1 -1 NA -1 -1 -1 -1 -1 -1 -1 -1 1 -1 NA NA NA 1 -1 -1 -1 -1 -1 -1 -1 -1 -1 -1 NA 1 -1 -1 -1 -1 -1 -1 -1 -1 -1 -1 -1 -1 -1 1 1 -1 1 -1 1 -1 -1 1 -1 -1 1 -1 NA -1 NA -1 1 -1 -1 -1 -1 -1 1 1 1 -1 1 -1 -1 -1 NA -1 -1 -1 -1 NA NA -1 -1 -1 -1 NA -1 -1 -1 NA -1 -1 -1 1 NA -1 1 -1 -1 NA -1 -1 NA 1 NA -1 NA -1 -1 -1 1 1 NA -1 -1 -1 NA NA -1 -1 1 NA NA -1 -1 -1 -1 -1 -1 -1 NA 1 NA NA -1 1 1 -1 1 -1 -1 NA -1 -1 -1 1 1 1 -1 -1 1 -1 -1 -1 NA NA -1 NA 1 NA -1 -1 NA NA -1 1 NA -1 NA NA 1 1 1 -1 -1 -1 -1 1 -1 NA -1 -1 -1 -1 -1 1 -1 -1 1 -1 1 1 1 -1 1 -1 -1 -1 1 1 1 -1 -1 -1 -1 -1 NA NA 1 1 1 1 -1 -1 -1 -1 -1 -1 -1 -1 -1 -1 -1 -1 -1 -1 1 NA NA 1 -1 -1 -1 -1 1 -1 1 -1 -1 -1 -1 -1 -1 -1 -1 -1 1 -1 -1 -1 -1 -1 -1 -1 -1 -1 -1 NA NA NA NA NA -1 -1 1 1 NA -1 1 -1 1 1 -1 NA NA -1 1 1 1 1 NA -1 -1 -1 -1 -1 -1 -1 -1 -1 1 1 1 -1 1 -1 1 NA -1 -1 -1 -1 -1 1 -1 NA NA NA -1 1 1 1 -1 -1 -1 -1 -1 1 NA -1 -1 -1 -1 -1 -1 -1 NA 1 -1 -1 -1 -1 -1 NA 1 -1 -1 -1 1 -1 1 -1 NA -1 -1 -1 -1 -1 NA -1 -1 -1 1 -1 NA 1 -1 -1 -1 -1 -1 -1 NA -1 NA NA -1 -1 -1 1 1 1 NA NA NA 1 NA -1 -1 NA NA -1 -1 -1 -1 -1 NA -1 -1 -1 1 -1 -1 1 -1 -1 -1 -1 -1 1 1 -1 -1 -1 -1 -1 NA NA NA NA 1 -1 -1 1 1 NA NA -1 -1 -1 -1 -1 -1 -1 -1 1 1 1 -1 -1 1 1 NA NA NA -1 -1 -1 NA -1 1 -1 -1 -1 NA NA NA NA -1 -1 -1 -1 -1 -1 -1 1 -1 -1 -1 -1 -1 1 1 1 1 NA NA -1 -1 -1 -1 1 1 1 -1 -1 -1 -1 -1 -1 1 -1 -1 -1 -1 -1 -1 1 -1 -1 -1 -1 -1 -1 -1 -1 -1 -1 1 1 1 -1 NA -1 -1 -1 -1 NA NA 1 1 1 -1 -1 NA -1 -1 -1 -1 NA -1 NA -1 -1 -1 -1 -1 -1 -1 NA -1 -1 -1 -1 -1 1 NA NA 1 1 -1 -1 1 -1 1 -1 -1 1 -1 1 -1 NA NA -1 -1 -1 -1 NA NA -1 -1 -1 1 NA -1 -1 -1 -1 -1 NA 1 -1 1 -1 1 -1 -1 -1 -1 -1 -1 -1 -1 -1 1 -1 -1 NA -1 -1 NA NA NA -1 NA -1 -1 1 NA -1 -1 -1 -1 -1 -1 -1 -1 NA -1 1 -1 -1 1 NA -1 1 1 1 -1 1 -1 1 -1 -1 -1 -1 NA -1 -1 NA -1 -1 -1 -1 -1 NA NA -1 1 -1 NA 1 NA 1 -1 NA -1 1 -1 -1 -1 1 -1 -1 NA 1 1 -1 -1 -1 -1 -1 -1 NA 1 -1 -1 -1 -1 1 -1 1 -1 -1 -1 -1 1 1 NA -1 -1 -1 NA NA NA NA 1 -1 1 -1 -1 NA -1 -1 -1 1 1 -1 -1 -1 -1 -1 NA -1 -1 -1 -1 -1 -1 1 1 -1 NA NA -1 -1 -1 NA -1 -1 -1 -1 NA NA -1 NA -1 -1 1 NA 1 1 -1 -1 -1 -1 -1 NA -1 -1 -1 -1 -1 NA 1 -1 -1 -1 -1 -1 -1 NA -1 -1 -1 1 -1 -1 -1 -1 -1 NA 1 -1 -1 NA -1 -1 NA 1 -1 -1 1 -1 1 NA NA -1 NA -1 -1 -1 -1 -1 1 -1 -1 1 NA 1 1 NA -1 -1 -1 1 1 -1 -1 NA NA NA -1 -1 -1 -1 -1 NA NA NA -1 -1 NA -1 -1 -1 -1 1 1 -1 1 -1 1 -1 -1 1 -1 1 NA NA -1 -1 -1 1 1 -1 1 1 NA NA -1 -1 NA NA NA 1 -1 -1 1 1 1 -1 -1 -1 NA -1 -1 NA NA NA NA 1 NA -1 1 NA NA -1 -1 -1 -1 1 -1 1 -1 1 NA -1 1 1 -1 -1 -1 NA -1 NA -1 -1 -1 1 1 -1 -1 NA NA -1 -1 -1 1 -1 1 1 1 NA -1 -1 -1 NA -1 1 -1 -1 NA -1 -1 -1 NA -1 NA 1 -1 -1 -1 -1 -1 1 -1 -1 -1 1 1 NA -1 1 1 NA -1 -1 -1 NA NA NA -1 -1 -1 NA -1 1 -1 1 1 1 1 1 -1 -1 -1 -1 -1 -1 1 -1 1 1 -1 1 1 -1 1 -1 -1 -1 1 -1 -1 1 1 -1 -1 NA -1 -1 -1 -1 NA -1 -1 -1 -1 -1 -1 -1 -1 -1 -1 -1 1 -1 -1 -1 1 1 NA NA NA -1 1 -1 1 -1 -1 NA -1 NA -1 -1 -1 NA NA 1 -1 -1 1 1 -1 -1 -1 -1 -1 -1 -1 -1 -1 1 -1 1 -1 -1 -1 1 1 -1 1 -1 1 -1 -1 -1 -1 -1 -1 NA -1 -1 -1 1 NA NA 1 1 1 -1 -1 1 -1 -1 NA NA 1 -1 -1 -1 1 1 1 1 NA NA 1 -1 -1 1 -1 -1 1 -1 NA -1 NA 1 -1 -1 -1 -1 1 NA -1 -1 -1 -1 1 -1 1 1 -1 -1 -1 -1 NA -1 -1 NA NA NA -1 -1 -1 -1 -1 -1 -1 1 1 -1 1 1 1 1 -1 -1 -1 NA NA -1 1 -1 -1 -1 NA NA -1 -1 -1 -1 -1 -1 -1 -1 -1 -1 1 1 1 -1 NA -1 NA -1 -1 -1 -1 -1 -1 -1 -1 -1 -1 -1 -1 1 NA NA 1 -1 -1 -1 -1 1 NA -1 1 1 1 NA -1 -1 1 -1 -1 -1 -1 1 1 1 NA -1 -1 -1 -1 -1 -1 1 -1 NA -1 NA -1 -1 -1 -1 -1 -1 -1 -1 -1 -1 1 -1 -1 NA -1 -1 -1 -1 -1 -1 -1 -1 -1 1 1 -1 1 1 -1 -1 -1 -1 -1 -1 NA NA NA -1 1 -1 1 -1 -1 -1 -1 -1 NA -1 -1 -1 -1 -1 -1 1 -1 -1 1 -1 1 1 -1 -1 1 1 1 1 1 -1 NA 1 1 NA -1 -1 -1 1 1 1 NA 1 1 -1 -1 1 1 -1 -1 1 1 -1 1 NA 1 -1 1 NA -1 -1 -1 -1 -1 1 1 -1 1 -1 -1 -1 -1 -1 -1 -1 NA -1 -1 NA -1 -1 -1 NA -1 -1 -1 NA -1 -1 1 -1 -1 -1 -1 1 1 -1 -1 1 1 1 1 1 -1 -1 1 NA 1 1 1 1 -1 -1 1 -1 1 1 -1 -1 NA -1 NA -1 -1 -1 -1 -1 -1 1 NA NA 1 -1 1 -1 NA NA -1 NA -1 -1 1 NA 1 -1 -1 1 -1 -1 -1 -1 -1 -1 NA NA -1 -1 1 1 -1 1 1 NA 1 -1 -1 NA NA 1 -1 NA 1 -1 1 -1 -1 1 -1 -1 -1 -1 -1 -1 -1 -1 -1 -1 1 -1 1 1 -1 1 -1 -1 -1 1 -1 NA NA NA -1 NA -1 -1 -1 -1 -1 -1 NA NA 1 1 -1 -1 -1 -1 -1 NA -1 NA -1 1 1 NA -1 1 1 -1 -1 1 1 NA -1 1 -1 -1 -1 1 1 1 -1 -1 -1 NA 1 1 1 -1 1 1 -1 NA -1 -1 -1 -1 -1 -1 -1 1 -1 1 -1 -1 -1 -1 -1 NA NA 1 -1 -1 -1 1 -1 1 -1 -1 -1 -1 -1 -1 1 -1 -1 NA -1 NA -1 NA 1 1 -1 1 1 -1 -1 -1 -1 1 -1 NA NA -1 -1 -1 -1 -1 -1 -1 -1 -1 -1 -1 1 -1 -1 -1 -1 1 -1 -1 NA NA 1 -1 NA -1 -1 -1 -1 -1 -1 -1 1 1 1 -1 NA NA NA NA NA -1 -1 -1 -1 NA NA -1 -1 -1 NA NA -1 NA -1 1 -1 -1 -1 NA -1 -1 -1 -1 -1 -1 -1 -1 -1 -1 -1 -1 NA -1 -1 -1 -1 NA -1 -1 -1 NA -1 -1 -1 -1 -1 1 -1 1 -1 1 -1 NA -1 NA -1 1 -1 -1 -1 -1 -1 1 -1 -1 -1 -1 -1 -1 -1 NA NA NA 1 -1 NA 1 -1 NA 1 1 -1 -1 NA -1 -1 -1 NA -1 1 -1 NA NA 1 1 NA NA -1 -1 -1 -1 -1 NA 1 -1 -1 -1 -1 -1 -1 -1 -1 -1 -1 -1 -1 NA NA NA 1 1 NA NA 1 1 1 1 -1 -1 -1 -1 -1 1 -1 -1 -1 -1 -1 -1 -1 -1 -1 -1 -1 -1 -1 -1 -1 -1 -1 1 NA -1 -1 -1 -1 -1 1 -1 -1 -1 -1 -1 NA -1 1 1 -1 -1 1 1 -1 NA 1 -1 -1 -1 -1 -1 -1 -1 -1 -1 -1 1 1 1 -1 -1 -1 1 1 1 -1 -1 -1 -1 1 -1 -1 1 -1 1 -1 1 1 -1 1 1 1 -1 -1 -1 -1 -1 -1 -1 NA -1 -1 -1 -1 -1 -1 -1 1 -1 -1 1 1 -1 NA -1 -1 NA -1 -1 -1 NA 1 -1 -1 NA NA NA -1 -1 -1 -1 -1 1 -1 -1 1 1 -1 -1 -1 -1 -1 -1 -1 NA -1 -1 1 -1 -1 -1 -1 -1 -1 -1 -1 -1 -1 -1 -1 1 1 1 1 1 -1 -1 -1 -1 -1 -1 -1 -1 1 -1 -1 NA NA NA 1 1 -1 -1 -1 -1 -1 1 1 1 -1 NA 1 -1 -1 -1 -1 -1 NA 1 -1 -1 -1 -1 -1 -1 -1 1 -1 -1 -1 NA 1 -1 NA -1 1 -1 -1 -1 -1 NA -1 -1 -1 -1 1 -1 1 -1 -1 -1 1 -1 -1 -1 -1 -1 -1 NA -1 -1 -1 -1 -1 NA NA NA 1 -1 -1 -1 NA -1 -1 NA NA 1 NA 1 -1 NA -1 NA 1 1 NA -1 NA 1 NA NA NA -1 -1 1 -1 -1 -1 -1 NA NA NA NA -1 1 -1 -1 -1 -1 NA 1 -1 -1 1 -1 -1 -1 -1 1 NA -1 NA NA -1 -1 1 1 1 -1 NA NA -1 NA 1 1 -1 NA -1 NA NA 1 -1 1 -1 -1 -1 1 NA -1 1 -1 1 -1 -1 1 1 NA 1 NA 1 1 -1 -1 1 1 NA NA NA 1 -1 -1 -1 -1 -1 -1 -1 -1 -1 -1 -1 1 1 1 -1 NA NA -1 NA -1 -1 1 -1 1 -1 -1 -1 1 -1 NA -1 -1 -1 1 -1 -1 -1 -1 -1 1 1 -1 -1 1 1 -1 1 1 -1 1 -1 -1 -1 -1 -1 1 NA 1 -1 -1 -1 -1 -1 -1 -1 -1 -1 -1 -1 -1 -1 1 1 -1 -1 -1 1 -1 -1 -1 -1 -1 -1 -1 -1 -1 -1 -1 -1 NA NA -1 NA -1 -1 1 1 1 1 -1 -1 -1 -1 NA -1 -1 -1 -1 NA -1 -1 -1 NA 1 NA 1 1 NA -1 1 1 -1 1 -1 NA NA -1 -1 NA -1 -1 -1 -1 -1 -1 -1 -1 NA -1 NA -1 NA -1 1 -1 1 1 1 1 -1 NA -1 -1 -1 -1 -1 -1 1 -1 -1 -1 -1 NA -1 -1 1 -1 -1 -1 1 -1 -1 -1 1 -1 -1 -1 -1 -1 1 1 1 NA NA -1 -1 1 -1 -1 -1 -1 1 1 NA -1 -1 1 -1 -1 1 NA -1 -1 -1 -1 -1 1 -1 -1 -1 1 -1 -1 -1 -1 -1 1 -1 -1 -1 -1 -1 -1 -1 NA -1 -1 -1 1 -1 -1 -1 -1 NA -1 -1 -1 -1 -1 -1 -1 -1 1 NA 1 NA 1 -1 -1 -1 -1 -1 -1 -1 -1 1 -1 -1 -1 -1 -1 -1 -1 1 -1 1 -1 -1 -1 -1 1 -1 -1 -1 NA -1 -1 -1 1 NA 1 NA -1 -1 NA -1 -1 -1 -1 1 1 NA NA 1 NA -1 -1 -1 NA 1 1 -1 1 -1 -1 -1 NA -1 NA -1 NA NA -1 -1 -1 -1 -1 1 -1 1 -1 -1 -1 -1 1 1 -1 -1 1 -1 1 -1 -1 -1 NA NA -1 1 -1 NA -1 -1 -1 NA -1 -1 -1 -1 -1 -1 -1 -1 -1 -1 1 -1 1 -1 -1 1 NA -1 1 -1 -1 NA -1 -1 -1 -1 -1 -1 -1 -1 -1 -1 -1 -1 NA NA NA 1 NA -1 -1 -1 -1 -1 -1 -1 -1 -1 -1 1 -1 -1 -1 -1 -1 -1 -1 -1 1 -1 -1 NA -1 1 NA 1 -1 1 -1 -1 1 1 1 NA -1 -1 1 1 -1 -1 -1 -1 1 1 -1 -1 1 -1 -1 1 1 NA 1 -1 1 -1 NA NA 1 1 -1 -1 -1 -1 NA -1 -1 NA -1 -1 -1 -1 -1 -1 -1 1 NA -1 -1 NA -1 1 -1 NA 1 -1 1 1 1 -1 -1 NA -1 -1 -1 -1 -1 -1 -1 1 -1 -1 NA 1 NA -1 -1 -1 -1 -1 -1 -1 1 1 1 1 NA NA -1 1 -1 -1 -1 -1 -1 -1 NA NA NA -1 -1 -1 -1 -1 1 -1 -1 -1 -1 -1 1 1 1 1 -1 -1 NA -1 -1 NA -1 -1 NA NA -1 NA NA 1 1 NA -1 NA -1 NA 1 1 -1 -1 -1 1 NA 1 1 -1 -1 1 -1 -1 -1 -1 1 1 -1 -1 -1 -1 -1 -1 1 NA NA -1 1 1 1 -1 -1 1 -1 -1 1 -1 -1 NA -1 -1 -1 -1 -1 NA NA -1 -1 -1 1 -1 -1 -1 1 1 1 -1 NA -1 1 -1 -1 1 1 1 -1 -1 NA 1 -1 1 -1 NA -1 -1 1 1 -1 1 -1 -1 -1 -1 -1 -1 -1 -1 1 1 NA -1 -1 -1 NA NA -1 NA -1 -1 -1 -1 NA NA 1 -1 1 -1 -1 -1 -1 -1 1 1 1 -1 -1 -1 -1 1 1 1 -1 NA -1 -1 -1 -1 NA NA -1 -1 -1 -1 -1 -1 -1 -1 -1 NA -1 NA -1 -1 1 1 -1 -1 -1 -1 -1 -1 -1 -1 1 -1 -1 -1 -1 NA NA -1 1 -1 -1 -1 -1 1 -1 -1 1 1 NA 1 -1 1 1 -1 1 -1 -1 -1 -1 -1 -1 NA -1 NA NA -1 -1 -1 -1 -1 -1 -1 -1 1 1 -1 1 -1 -1 -1 -1 -1 -1 -1 -1 -1 NA NA -1 1 NA -1 -1 1 -1 1 -1 -1 1 1 -1 -1 -1 1 1 1 1 -1 1 1 -1 -1 NA -1 -1 -1 -1 1 NA 1 NA NA -1 -1 -1 NA NA -1 -1 -1 -1 1 1 -1 1 1 -1 -1 -1 -1 -1 -1 -1 1 -1 1 1 NA 1 -1 -1 -1 -1 NA 1 -1 -1 -1 -1 -1 -1 -1 NA NA -1 NA -1 NA NA -1 -1 -1 -1 NA -1 1 -1 1 -1 -1 -1 -1 NA 1 1 -1 1 1 1 -1 -1 -1 -1 NA 1 -1 1 -1 -1 1 NA NA NA NA NA NA -1 -1 -1 NA NA -1 NA -1 -1 -1 NA -1 -1 NA NA NA NA -1 -1 -1 NA NA 1 1 -1 NA 1 1 -1 -1 -1 -1 -1 1 -1 NA 1 1 -1 -1 1 -1 1 1 -1 -1 NA 1 1 -1 -1 -1 1 -1 -1 -1 1 -1 1 -1 1 1 -1 NA 1 NA NA -1 NA NA NA NA 1 NA NA 1 -1 -1 -1 -1 1 -1 NA NA NA 1 -1 -1 -1 -1 -1 NA NA -1 1 NA NA 1 1 NA -1 -1 -1 1 1 -1 1 -1 -1 -1 -1 1 -1 NA NA -1 NA 1 -1 NA 1 -1 -1 -1 -1 -1 -1 -1 -1 -1 NA NA -1 -1 -1 -1 NA -1 -1 -1 -1 1 -1 1 1 1 -1 1 -1 NA NA -1 -1 -1 NA 1 NA 1 -1 -1 NA -1 -1 -1 1 NA -1 -1 -1 1 1 -1 -1 -1 1 1 1 -1 -1 1 NA -1 -1 1 -1 -1 -1 -1 -1 -1 -1 -1 -1 -1 -1 -1 1 -1 NA -1 -1 -1 1 -1 -1 -1 -1 -1 -1 1 1 NA -1 -1 1 -1 -1 -1 -1 -1 -1 1 1 1 -1 1 NA NA -1 -1 1 1 -1 -1 -1 NA NA -1 -1 -1 1 -1 -1 -1 -1 -1 NA -1 NA 1 -1 -1 -1 1 -1 -1 -1 -1 -1 -1 NA NA 1 1 1 1 1 NA NA -1 NA 1 1 1 NA 1 NA -1 1 NA NA -1 1 1 1 -1 1 -1 -1 NA -1 1 1 1 NA 1 -1 -1 -1 NA -1 -1 1 1 NA -1 -1 -1 -1 -1 -1 -1 1 NA -1 -1 -1 -1 -1 -1 -1 1 NA -1 -1 1 -1 NA NA NA 1 -1 -1 -1 -1 -1 NA NA NA -1 -1 -1 -1 -1 -1 NA -1 1 -1 NA -1 -1 -1 -1 -1 1 -1 -1 -1 -1 -1 -1 -1 -1 -1 -1 -1 -1 -1 -1 -1 -1 NA 1 -1 NA NA -1 -1 -1 NA -1 -1 NA -1 -1 1 -1 NA 1 -1 -1 -1 -1 1 -1 1 -1 -1 1 -1 NA 1 -1 -1 1 -1 -1 1 1 NA 1 -1 -1 -1 -1 1 1 1 -1 -1 1 -1 NA -1 -1 1 -1 -1 NA -1 NA -1 1 1 -1 -1 -1 -1 1 -1 -1 1 1 -1 -1 1 NA -1 -1 -1 1 1 1 -1 -1 -1 1 -1 1 -1 NA NA -1 -1 -1 -1 -1 1 -1 -1 -1 NA NA -1 -1 1 1 -1 -1 -1 -1 -1 NA -1 NA NA -1 -1 -1 -1 -1 NA -1 NA NA -1 1 1 1 1 -1 NA NA -1 1 -1 -1 -1 -1 -1 1 1 1 -1 -1 NA -1 NA -1 -1 -1 -1 -1 -1 -1 1 NA -1 -1 -1 -1 NA -1 1 1 1 NA NA NA -1 1 -1 -1 -1 -1 -1 -1 -1 -1 1 -1 -1 -1 -1 -1 -1 -1 -1 -1 1 -1 1 -1 -1 NA NA 1 -1 1 1 -1 1 1 1 -1 -1 -1 -1 -1 -1 -1 -1 1 1 1 -1 -1 -1 -1 -1 NA -1 -1 -1 NA -1 1 -1 -1 -1 -1 -1 -1 -1 -1 -1 -1 NA NA -1 -1 -1 -1 -1 -1 NA 1 -1 -1 -1 -1 1 -1 NA NA -1 -1 NA NA -1 -1 1 -1 NA -1 -1 -1 -1 -1 NA -1 -1 -1 -1 -1 1 1 -1 -1 -1 -1 -1 -1 -1 -1 -1 1 1 -1 -1 -1 1 NA 1 1 -1 -1 -1 -1 -1 -1 -1 1 1 -1 -1 1 -1 -1 NA NA NA -1 NA -1 1 -1 1 NA 1 1 1 NA -1 -1 1 1 1 -1 1 1 -1 -1 -1 NA -1 -1 -1 -1 -1 -1 -1 -1 -1 -1 NA -1 -1 NA 1 -1 -1 -1 -1 NA 1 1 1 1 1 -1 NA 1 -1 -1 1 1 -1 -1 -1 1 -1 -1 -1 -1 -1 -1 -1 -1 NA 1 NA 1 NA -1 NA -1 -1 -1 -1 -1 NA -1 -1 -1 -1 -1 -1 1 -1 -1 -1 -1 -1 -1 NA -1 -1 -1 NA -1 NA 1 NA -1 -1 -1 NA -1 1 NA 1 -1 -1 -1 -1 1 -1 -1 NA 1 1 1 1 -1 NA -1 -1 1 -1 NA -1 -1 -1 1 -1 -1 -1 -1 -1 -1 -1 -1 -1 -1 -1 -1 -1 -1 -1 -1 -1 -1 1 -1 NA -1 -1 -1 1 1 1 -1 1 -1 NA NA NA -1 NA 1 NA NA -1 1 -1 -1 -1 1 -1 -1 NA -1 -1 -1 NA NA NA -1 -1 1 1 -1 1 1 1 1 1 NA -1 -1 -1 -1 -1 -1 1 -1 -1 -1 1 -1 -1 -1 -1 1 1 -1 NA -1 NA -1 1 -1 -1 -1 -1 -1 -1 1 -1 -1 NA NA -1 -1 -1 1 -1 1 -1 NA NA NA -1 NA -1 -1 -1 1 -1 -1 NA NA -1 -1 1 NA 1 1 -1 1 NA -1 -1 1 1 1 -1 1 -1 -1 -1 -1 1 1 1 NA -1 NA NA NA -1 -1 -1 -1 -1 NA -1 NA 1 -1 1 -1 -1 -1 1 -1 -1 -1 -1 NA NA NA NA NA -1 1 1 1 -1 -1 -1 -1 -1 -1 NA -1 NA -1 NA NA -1 -1 1 1 NA 1 -1 -1 -1 -1 -1 -1 NA -1 1 1 NA 1 1 -1 -1 1 -1 -1 -1 -1 -1 -1 -1 NA 1 -1 -1 -1 -1 -1 NA NA -1 -1 1 -1 -1 NA -1 1 1 1 1 1 -1 NA -1 -1 -1 -1 1 -1 1 NA NA -1 NA NA NA 1 1 1 1 1 -1 -1 -1 -1 NA -1 1 NA NA -1 1 -1 -1 1 -1 -1 1 1 1 -1 -1 -1 -1 -1 NA 1 -1 1 -1 -1 -1 -1 -1 -1 -1 1 -1 -1 -1 -1 -1 -1 1 NA -1 -1 -1 NA 1 1 1 -1 -1 -1 1 -1 -1 -1 1 NA -1 -1 -1 -1 -1 NA 1 -1 -1 NA 1 -1 -1 -1 NA NA -1 -1 -1 -1 -1 -1 -1 -1 -1 -1 -1 -1 -1 -1 NA 1 1 NA NA 1 -1 -1 1 1 -1 -1 -1 NA -1 -1 NA -1 -1 -1 1 -1 -1 -1 -1 -1 -1 -1 -1 -1 1 -1 -1 -1 -1 -1 1 1 -1 1 -1 -1 1 1 NA 1 -1 -1 -1 1 1 NA 1 -1 -1 -1 -1 1 1 1 1 NA -1 -1 1 1 1 NA -1 1 NA -1 -1 -1 -1 -1 -1 -1 -1 -1 -1 -1 NA -1 -1 -1 NA -1 1 1 1 NA NA -1 -1 NA 1 -1 -1 -1 1 1 -1 NA -1 NA NA 1 NA -1 1 1 1 1 -1 -1 -1 -1 -1 -1 NA 1 -1 NA 1 1 NA NA 1 1 -1 -1 -1 -1 -1 -1 -1 -1 -1 -1 -1 NA -1 -1 -1 -1 1 -1 1 1 -1 -1 -1 -1 -1 -1 -1 -1 -1 -1 NA -1 NA -1 -1 -1 -1 -1 -1 1 NA 1 -1 1 1 NA NA 1 1 NA 1 -1 NA 1 1 NA NA -1 -1 -1 -1 -1 -1 -1 NA NA -1 1 NA -1 -1 1 NA -1 -1 NA -1 -1 -1 -1 -1 -1 -1 1 1 -1 -1 -1 -1 -1 -1 1 -1 1 1 NA -1 NA -1 -1 NA NA -1 -1 -1 1 NA -1 1 -1 -1 -1 1 -1 NA -1 -1 1 NA NA -1 NA 1 -1 -1 -1 1 NA -1 1 1 1 1 1 1 -1 -1 NA NA 1 1 1 1 NA 1 -1 -1 1 1 -1 -1 -1 NA -1 -1 NA -1 -1 NA -1 NA NA -1 1 -1 -1 1 -1 -1 -1 1 1 -1 -1 -1 NA -1 -1 -1 -1 -1 -1 -1 -1 1 -1 -1 -1 -1 -1 -1 -1 -1 -1 -1 NA -1 -1 -1 -1 -1 -1 NA NA -1 -1 -1 -1 -1 NA -1 -1 NA -1 -1 -1 NA 1 -1 -1 -1 -1 NA NA NA NA -1 -1 -1 1 1 1 -1 1 1 NA 1 -1 -1 -1 -1 -1 NA -1 -1 1 NA -1 -1 -1 1 -1 -1 -1 NA 1 1 1 1 -1 1 1 -1 -1 -1 -1 -1 -1 -1 1 1 1 NA -1 NA -1 -1 NA NA NA -1 -1 -1 -1 1 -1 1 -1 1 -1 NA NA -1 -1 -1 -1 -1 -1 NA NA NA NA NA NA NA -1 -1 -1 -1 -1 -1 1 -1 -1 -1 -1 NA NA 1 1 NA NA 1 1 -1 NA NA 1 1 1 1 -1 1 -1 -1 1 1 1 -1 -1 -1 NA -1 -1 1 -1 -1 -1 -1 -1 -1 -1 -1 1 1 1 -1 NA NA NA 1 1 1 1 -1 1 -1 1 -1 NA NA 1 -1 -1 -1 NA -1 -1 1 -1 -1 -1 1 1 -1 1 -1 -1 -1 -1 -1 -1 NA NA 1 -1 -1 -1 -1 NA NA 1 1 NA 1 -1 -1 -1 -1 -1 1 -1 1 -1 NA -1 -1 -1 -1 -1 NA NA 1 -1 -1 -1 -1 -1 -1 1 -1 NA -1 -1 -1 1 -1 -1 -1 -1 NA NA 1 1 1 1 -1 1 1 -1 -1 -1 -1 -1 -1 -1 -1 -1 1 NA -1 -1 -1 1 -1 -1 -1 -1 -1 -1 -1 NA NA -1 -1 NA -1 -1 NA 1 -1 -1 -1 1 1 -1 NA -1 -1 -1 -1 -1 -1 -1 1 1 NA NA NA NA -1 NA NA NA -1 -1 1 1 -1 -1 -1 1 -1 -1 -1 -1 NA -1 1 1 -1 -1 -1 -1 -1 -1 1 NA -1 -1 -1 1 1 -1 -1 -1 NA NA 1 -1 -1 -1 -1 -1 -1 -1 -1 1 -1 -1 -1 -1 -1 -1 -1 1 1 1 NA NA NA NA -1 1 -1 -1 -1 NA -1 -1 NA NA NA NA -1 -1 -1 -1 -1 -1 -1 NA 1 1 1 -1 1 -1 -1 NA -1 -1 -1 -1 1 -1 NA -1 -1 1 1 -1 -1 -1 NA NA NA -1 -1 1 -1 -1 -1 -1 -1 NA -1 -1 -1 -1 -1 1 1 1 1 NA NA -1 -1 NA 1 1 1 NA NA NA NA 1 NA NA -1 -1 -1 1 -1 -1 1 1 1 -1 1 -1 -1 -1 1 -1 -1 NA 1 1 -1 -1 -1 -1 -1 -1 NA -1 NA NA NA NA NA -1 NA NA NA -1 1 -1 NA NA NA -1 1 -1 -1 1 1 -1 -1 -1 -1 -1 -1 -1 1 -1 -1 -1 -1 NA -1 -1 -1 -1 -1 -1 -1 -1 1 NA 1 -1 -1 -1 -1 -1 NA -1 -1 NA -1 -1 -1 -1 -1 1 NA NA NA NA 1 -1 -1 NA 1 -1 1 NA -1 1 1 1 1 NA -1 1 1 1 1 NA -1 -1 1 -1 -1 -1 1 -1 -1 NA -1 1 -1 NA -1 -1 -1 NA -1 -1 -1 -1 1 1 -1 -1 -1 -1 -1 -1 -1 1 1 NA 1 1 -1 -1 -1 -1 NA -1 -1 1 -1 -1 -1 -1 NA -1 -1 -1 -1 NA NA 1 1 1 1 NA NA NA NA -1 -1 -1 -1 -1 -1 -1 -1 -1 -1 NA -1 NA -1 -1 NA 1 -1 NA NA -1 NA NA -1 NA 1 -1 -1 NA -1 -1 NA 1 1 NA 1 -1 1 -1 1 -1 1 1 NA 1 1 -1 1 -1 1 -1 -1 -1 1 NA NA NA -1 -1 1 -1 1 1 1 1 -1 -1 -1 1 -1 -1 -1 -1 -1 -1 1 -1 -1 -1 1 1 -1 -1 1 -1 NA -1 NA -1 -1 1 -1 -1 NA NA -1 -1 NA NA NA 1 NA -1 -1 1 -1 -1 1 NA 1 1 -1 1 1 NA -1 -1 1 -1 -1 -1 1 -1 1 1 -1 1 NA 1 -1 1 1 -1 NA 1 1 -1 NA -1 -1 -1 NA -1 -1 -1 -1 -1 NA NA -1 -1 -1 -1 1 1 -1 -1 -1 -1 -1 -1 NA -1 -1 -1 NA NA -1 NA -1 -1 -1 -1 -1 -1 -1 1 -1 -1 -1 -1 -1 -1 1 1 1 1 NA NA -1 -1 1 1 1 -1 NA -1 -1 -1 -1 1 -1 -1 -1 -1 NA -1 NA NA NA 1 -1 1 1 NA -1 -1 NA 1 -1 1 -1 NA -1 -1 1 -1 NA NA -1 -1 -1 1 1 -1 -1 -1 -1 -1 -1 -1 -1 -1 1 1 -1 -1 -1 NA NA -1 -1 -1 -1 -1 -1 NA 1 NA -1 NA -1 1 1 1 -1 -1 -1 1 NA -1 -1 NA -1 -1 1 NA -1 -1 -1 NA -1 NA 1 -1 -1 -1 1 1 1 1 NA NA -1 1 1 -1 -1 1 -1 NA NA -1 -1 NA -1 -1 -1 -1 1 -1 -1 -1 -1 -1 1 1 1 1 1 -1 -1 -1 1 -1 -1 -1 1 NA -1 -1 -1 1 1 1 -1 -1 -1 1 1 1 1 -1 -1 -1 -1 -1 -1 1 -1 -1 1 -1 -1 NA -1 1 1 NA NA NA -1 -1 -1 -1 1 NA -1 1 -1 1 -1 -1 -1 -1 -1 -1 1 1 -1 -1 -1 1 NA -1 -1 NA -1 -1 -1 -1 1 1 -1 -1 -1 1 1 1 -1 -1 -1 -1 1 -1 -1 -1 1 NA -1 -1 1 -1 -1 NA -1 -1 -1 1 -1 NA -1 1 1 NA -1 -1 -1 -1 1 -1 -1 -1 -1 -1 1 -1 -1 1 -1 -1 1 1 -1 1 -1 -1 1 -1 -1 -1 -1 1 NA NA NA -1 -1 -1 -1 -1 NA -1 -1 NA -1 -1 -1 NA -1 -1 1 NA NA 1 1 -1 -1 NA 1 NA NA -1 -1 NA 1 NA -1 -1 NA -1 -1 -1 -1 1 -1 -1 -1 NA -1 -1 1 1 1 1 -1 -1 -1 NA 1 1 1 -1 -1 1 -1 NA NA NA NA -1 -1 -1 NA -1 -1 -1 -1 1 -1 1 1 1 1 1 1 1 1 -1 -1
Genotype.6 -1 -1 1 -1 -1 1 -1 -1 1 -1 -1 NA 1 1 1 -1 NA -1 -1 -1 -1 1 -1 -1 NA NA -1 -1 -1 1 NA NA -1 -1 -1 1 -1 1 -1 -1 1 1 1 NA NA -1 -1 -1 -1 -1 -1 1 1 -1 NA -1 -1 -1 -1 -1 -1 -1 -1 -1 -1 -1 -1 1 -1 -1 -1 -1 -1 NA -1 1 -1 -1 NA -1 -1 1 -1 NA -1 1 1 -1 -1 -1 -1 -1 -1 -1 NA -1 -1 -1 -1 -1 1 -1 1 -1 -1 -1 -1 1 NA NA -1 NA -1 -1 1 1 -1 -1 -1 -1 1 -1 -1 NA 1 1 -1 -1 -1 -1 -1 1 -1 -1 -1 -1 -1 -1 NA -1 1 -1 NA NA -1 NA -1 -1 1 1 -1 -1 -1 1 -1 -1 NA 1 -1 -1 -1 1 1 1 1 -1 -1 -1 1 -1 -1 -1 -1 -1 NA 1 -1 1 -1 NA -1 -1 NA -1 -1 1 1 1 -1 NA NA -1 -1 -1 1 1 NA NA -1 NA -1 -1 NA -1 -1 -1 -1 -1 -1 NA -1 NA NA 1 -1 -1 -1 1 -1 -1 1 -1 -1 -1 1 -1 -1 -1 -1 1 -1 -1 -1 1 -1 1 1 1 -1 1 1 -1 1 1 1 1 1 1 -1 -1 -1 -1 1 1 -1 -1 -1 -1 NA 1 -1 -1 1 -1 -1 1 -1 -1 -1 -1 -1 -1 -1 -1 1 1 -1 -1 -1 -1 1 NA -1 1 -1 -1 -1 -1 -1 -1 -1 -1 NA NA NA NA -1 -1 -1 -1 NA 1 -1 -1 -1 -1 1 1 1 -1 -1 -1 NA -1 1 -1 -1 -1 -1 NA -1 -1 -1 -1 -1 -1 -1 -1 -1 -1 1 NA 1 1 -1 NA NA 1 NA -1 -1 -1 -1 -1 -1 -1 -1 -1 -1 1 -1 -1 -1 -1 1 -1 NA -1 -1 -1 -1 1 NA NA -1 1 1 -1 -1 NA 1 -1 1 1 1 -1 1 NA NA NA -1 1 -1 -1 NA 1 1 -1 -1 -1 1 1 1 1 -1 -1 NA -1 1 -1 -1 1 1 -1 NA NA NA -1 -1 1 -1 -1 -1 -1 NA NA 1 1 -1 -1 -1 NA NA -1 NA -1 1 1 -1 -1 -1 -1 -1 -1 -1 NA -1 -1 -1 NA -1 -1 -1 -1 -1 -1 -1 1 -1 -1 -1 NA NA NA NA -1 -1 1 1 1 1 -1 -1 -1 -1 1 1 -1 1 1 -1 NA -1 -1 1 -1 -1 NA NA -1 -1 -1 -1 NA -1 -1 NA -1 -1 NA NA NA -1 1 -1 -1 1 1 1 1 NA NA 1 1 1 -1 1 -1 -1 -1 -1 1 -1 -1 -1 1 NA -1 1 -1 -1 -1 -1 NA -1 1 -1 -1 -1 -1 1 -1 -1 -1 -1 -1 -1 -1 NA -1 -1 -1 -1 NA 1 -1 -1 1 -1 1 -1 -1 -1 1 1 NA 1 NA -1 -1 -1 -1 1 -1 -1 1 1 -1 -1 -1 -1 -1 NA -1 -1 -1 NA -1 -1 1 -1 -1 1 1 -1 -1 1 1 -1 -1 -1 -1 -1 -1 -1 NA -1 -1 -1 -1 -1 -1 -1 -1 -1 1 -1 NA 1 -1 -1 1 -1 -1 -1 -1 NA -1 -1 -1 -1 1 -1 NA NA -1 -1 -1 -1 NA -1 -1 -1 -1 -1 1 -1 -1 -1 -1 -1 -1 -1 -1 -1 -1 1 -1 1 NA -1 NA NA NA NA -1 -1 -1 -1 -1 1 -1 NA -1 -1 -1 -1 NA 1 -1 -1 NA NA 1 -1 -1 -1 -1 -1 -1 -1 -1 -1 -1 -1 -1 -1 -1 NA 1 NA -1 1 -1 -1 NA -1 -1 1 1 -1 NA NA 1 -1 NA 1 -1 -1 NA -1 -1 1 1 -1 1 -1 -1 -1 -1 1 -1 -1 -1 -1 -1 -1 -1 -1 -1 -1 1 -1 -1 -1 NA 1 1 NA -1 NA 1 NA NA NA 1 1 -1 -1 -1 NA NA -1 -1 -1 -1 -1 1 1 NA NA NA 1 -1 -1 -1 NA 1 NA -1 -1 NA 1 1 1 NA NA -1 NA -1 1 -1 -1 -1 -1 -1 NA 1 1 -1 -1 -1 -1 -1 -1 -1 -1 -1 -1 NA -1 -1 -1 -1 -1 NA 1 1 1 -1 -1 -1 NA -1 1 1 -1 -1 -1 -1 -1 -1 NA 1 -1 -1 -1 -1 1 -1 NA NA -1 -1 -1 -1 -1 -1 -1 -1 -1 -1 -1 1 NA -1 -1 -1 -1 -1 1 1 -1 -1 -1 -1 1 -1 -1 -1 -1 -1 1 1 -1 NA -1 1 1 -1 1 1 -1 -1 -1 1 1 -1 -1 -1 -1 -1 NA -1 -1 NA NA -1 -1 -1 -1 -1 -1 -1 -1 NA NA NA NA NA 1 -1 -1 -1 1 1 -1 -1 -1 NA NA 1 -1 -1 -1 -1 1 1 -1 -1 -1 1 1 -1 -1 NA -1 -1 -1 -1 -1 -1 -1 -1 1 1 1 1 -1 -1 -1 -1 NA NA NA NA NA -1 NA NA 1 NA NA -1 1 -1 NA -1 NA -1 -1 -1 -1 -1 -1 -1 NA 1 1 NA NA -1 NA -1 1 1 1 -1 -1 -1 -1 1 -1 NA NA NA NA -1 -1 -1 -1 -1 -1 NA 1 -1 1 NA NA -1 -1 NA -1 -1 -1 -1 -1 NA -1 NA -1 -1 -1 1 -1 NA NA -1 NA NA NA 1 -1 -1 -1 1 -1 -1 -1 -1 -1 1 -1 NA -1 -1 -1 -1 -1 -1 NA 1 NA -1 -1 NA 1 1 -1 -1 -1 -1 -1 -1 NA NA NA NA -1 NA NA -1 1 -1 NA -1 1 1 1 NA -1 -1 -1 -1 -1 -1 -1 -1 -1 -1 1 1 -1 -1 -1 -1 -1 NA NA NA NA -1 -1 -1 -1 -1 1 1 -1 -1 -1 1 -1 -1 1 -1 1 -1 1 -1 -1 -1 NA -1 -1 -1 NA NA -1 1 1 -1 -1 1 1 1 1 -1 -1 -1 -1 -1 -1 -1 1 1 -1 -1 -1 -1 1 1 -1 -1 -1 -1 1 NA -1 -1 -1 NA 1 1 1 1 -1 -1 -1 -1 -1 NA NA -1 -1 1 -1 -1 -1 -1 -1 -1 NA -1 -1 1 -1 1 -1 -1 -1 -1 NA NA -1 -1 1 1 -1 -1 -1 -1 NA -1 NA -1 -1 -1 1 1 -1 -1 1 1 1 -1 -1 -1 -1 1 NA -1 -1 -1 1 -1 -1 -1 NA 1 1 1 -1 -1 NA NA -1 1 -1 -1 -1 -1 -1 -1 -1 NA NA -1 -1 -1 NA -1 -1 1 -1 1 1 -1 -1 -1 -1 -1 -1 -1 1 1 -1 -1 -1 NA NA -1 -1 -1 -1 1 -1 1 1 1 1 NA NA -1 -1 -1 1 1 1 -1 1 -1 1 1 -1 -1 -1 -1 -1 1 -1 1 -1 -1 -1 -1 1 -1 -1 -1 -1 1 -1 -1 -1 1 -1 1 -1 -1 -1 -1 -1 -1 NA -1 -1 -1 -1 -1 -1 1 -1 -1 -1 -1 -1 -1 -1 -1 -1 -1 -1 -1 NA -1 -1 NA -1 -1 -1 NA 1 NA -1 NA 1 1 -1 NA -1 -1 1 1 -1 -1 -1 -1 1 1 -1 NA NA -1 NA 1 -1 NA 1 1 -1 -1 NA 1 1 -1 -1 -1 -1 -1 -1 NA NA -1 NA 1 -1 -1 1 -1 1 -1 -1 -1 -1 NA -1 NA NA NA 1 -1 -1 -1 -1 -1 1 -1 -1 1 NA NA NA 1 NA NA 1 1 -1 -1 1 1 1 -1 -1 1 -1 -1 -1 -1 1 -1 -1 -1 -1 -1 -1 -1 1 1 1 1 -1 1 -1 -1 -1 NA -1 NA NA NA NA -1 -1 -1 -1 1 1 -1 NA -1 -1 -1 -1 -1 -1 NA -1 -1 -1 -1 -1 -1 NA -1 1 -1 1 NA 1 1 -1 -1 1 NA NA -1 -1 -1 -1 NA -1 -1 1 1 -1 1 -1 -1 1 -1 NA 1 -1 -1 -1 -1 NA -1 NA -1 -1 1 -1 NA -1 -1 1 -1 -1 -1 1 NA -1 -1 1 -1 1 NA NA -1 NA -1 -1 -1 NA NA 1 1 -1 -1 1 NA -1 -1 -1 -1 -1 -1 1 1 NA NA NA -1 1 -1 -1 -1 -1 -1 -1 -1 NA NA -1 1 -1 -1 -1 NA 1 1 -1 -1 -1 -1 1 NA NA NA NA NA -1 -1 1 NA 1 -1 -1 NA -1 1 NA NA -1 -1 -1 -1 1 1 1 NA 1 -1 1 -1 -1 -1 -1 -1 -1 -1 1 1 -1 -1 -1 -1 -1 -1 -1 -1 1 1 -1 -1 -1 -1 -1 NA -1 -1 -1 -1 -1 1 NA NA -1 1 -1 -1 1 NA -1 1 NA -1 -1 NA NA 1 1 1 -1 -1 -1 -1 1 -1 NA -1 NA NA -1 NA -1 -1 NA 1 -1 -1 -1 NA -1 -1 1 1 -1 1 -1 -1 -1 NA -1 -1 -1 -1 -1 -1 -1 -1 1 1 -1 -1 1 1 -1 -1 -1 -1 1 -1 -1 -1 -1 -1 1 -1 -1 -1 -1 -1 -1 1 -1 -1 -1 -1 -1 -1 1 1 -1 -1 -1 1 -1 NA -1 -1 1 1 -1 1 1 -1 -1 -1 -1 -1 1 -1 -1 NA 1 NA NA NA NA NA 1 -1 -1 -1 -1 -1 -1 -1 1 -1 -1 -1 1 -1 -1 -1 -1 -1 NA -1 -1 NA NA NA -1 -1 -1 NA 1 1 -1 1 1 1 1 1 -1 -1 -1 -1 -1 -1 -1 1 -1 -1 -1 -1 -1 -1 -1 -1 -1 -1 -1 -1 -1 1 NA NA -1 -1 -1 -1 -1 -1 -1 NA -1 NA NA -1 -1 -1 1 -1 -1 -1 -1 -1 -1 -1 NA -1 -1 -1 NA 1 -1 -1 NA NA NA NA NA NA NA NA -1 -1 -1 1 1 1 -1 -1 -1 NA 1 -1 -1 -1 1 1 NA 1 1 1 NA NA -1 -1 -1 -1 -1 -1 -1 NA NA NA 1 1 -1 -1 -1 -1 1 -1 -1 1 NA -1 -1 NA -1 -1 -1 NA -1 -1 -1 NA 1 -1 1 1 -1 -1 1 1 1 1 1 -1 -1 -1 NA -1 -1 -1 NA NA -1 1 -1 NA -1 NA -1 -1 -1 1 NA -1 1 -1 NA -1 1 1 1 1 -1 -1 1 1 -1 -1 1 -1 1 -1 -1 -1 1 -1 -1 -1 NA -1 -1 -1 -1 -1 -1 NA -1 NA -1 -1 -1 -1 -1 -1 -1 NA -1 -1 -1 1 -1 -1 -1 NA 1 1 NA -1 -1 -1 -1 -1 1 -1 NA NA NA -1 -1 NA 1 -1 NA 1 NA NA -1 -1 1 -1 -1 -1 -1 -1 -1 1 1 1 1 1 -1 -1 -1 -1 -1 NA NA NA -1 1 -1 NA -1 -1 -1 NA NA -1 1 NA NA NA -1 -1 -1 1 -1 1 1 -1 -1 1 1 NA NA -1 -1 -1 -1 1 -1 NA 1 -1 -1 -1 -1 1 -1 NA -1 -1 -1 NA NA -1 -1 1 NA -1 1 -1 -1 1 -1 -1 -1 1 -1 -1 -1 1 -1 -1 -1 -1 1 -1 1 1 NA 1 1 -1 -1 -1 1 1 -1 NA -1 -1 -1 1 -1 NA -1 NA -1 1 1 1 -1 -1 -1 NA NA 1 NA NA NA -1 -1 -1 1 -1 -1 -1 -1 NA -1 -1 -1 -1 -1 NA 1 1 -1 -1 -1 NA -1 -1 -1 -1 -1 -1 -1 -1 -1 -1 -1 -1 NA -1 1 -1 -1 -1 -1 -1 -1 -1 -1 -1 -1 -1 -1 -1 1 1 -1 1 NA 1 NA NA -1 NA 1 1 -1 -1 NA 1 -1 -1 -1 1 NA -1 -1 NA 1 1 1 -1 -1 -1 NA NA NA 1 1 NA -1 -1 NA 1 1 -1 -1 -1 -1 -1 -1 -1 -1 -1 1 -1 NA -1 1 -1 -1 NA -1 -1 1 -1 -1 -1 -1 -1 -1 -1 -1 1 -1 1 1 1 1 NA 1 -1 NA 1 -1 -1 -1 NA NA -1 1 -1 1 -1 -1 1 -1 NA -1 NA -1 NA -1 1 1 -1 -1 -1 NA NA NA NA 1 -1 -1 -1 -1 -1 1 1 -1 -1 1 -1 -1 -1 1 -1 -1 -1 -1 -1 1 NA -1 -1 -1 -1 -1 -1 -1 -1 1 1 -1 NA -1 1 -1 1 1 -1 1 -1 -1 -1 1 NA NA NA -1 1 NA NA -1 1 NA NA NA -1 -1 -1 -1 -1 -1 -1 NA -1 1 1 1 1 NA 1 -1 -1 -1 -1 -1 -1 1 1 -1 -1 -1 NA NA NA -1 -1 -1 -1 NA NA -1 -1 -1 -1 1 -1 -1 -1 -1 -1 -1 -1 1 NA -1 -1 1 NA NA NA NA NA -1 -1 NA -1 -1 -1 -1 -1 1 1 -1 1 1 NA -1 -1 1 NA -1 -1 NA -1 -1 -1 1 NA -1 1 -1 -1 -1 -1 -1 NA NA -1 -1 NA -1 -1 -1 -1 NA -1 -1 1 1 -1 NA -1 -1 -1 -1 -1 -1 -1 NA NA -1 1 1 NA -1 -1 1 -1 -1 -1 -1 NA NA -1 NA -1 -1 -1 -1 1 -1 -1 -1 1 -1 -1 -1 -1 -1 NA NA -1 -1 NA -1 -1 -1 -1 1 1 NA NA NA 1 1 NA -1 NA NA -1 -1 -1 1 1 -1 -1 -1 -1 -1 -1 -1 NA -1 -1 NA NA NA NA 1 NA NA NA NA 1 1 -1 -1 -1 -1 -1 1 1 -1 -1 -1 NA -1 NA NA NA 1 -1 -1 -1 NA NA 1 -1 -1 -1 NA 1 1 -1 -1 -1 -1 -1 NA NA 1 -1 -1 NA NA -1 -1 -1 NA 1 1 -1 -1 -1 -1 NA 1 1 -1 -1 1 -1 -1 -1 1 -1 -1 1 1 1 -1 -1 -1 1 -1 -1 -1 NA NA NA NA -1 -1 -1 -1 NA -1 1 NA 1 -1 -1 -1 -1 -1 -1 -1 -1 -1 -1 1 -1 -1 NA NA 1 -1 -1 -1 1 1 -1 -1 -1 NA NA 1 -1 NA -1 -1 1 -1 -1 -1 1 -1 -1 NA NA -1 -1 -1 NA -1 1 1 -1 -1 -1 -1 NA 1 1 -1 -1 NA NA -1 -1 -1 -1 1 -1 -1 NA 1 -1 1 1 NA -1 -1 -1 -1 -1 -1 -1 -1 -1 NA NA 1 -1 NA -1 NA -1 -1 1 1 -1 -1 -1 NA -1 -1 -1 -1 NA NA 1 1 NA -1 1 -1 -1 1 -1 NA 1 -1 -1 1 1 -1 -1 NA NA -1 -1 1 -1 -1 -1 -1 -1 NA -1 -1 -1 -1 -1 -1 -1 -1 -1 NA -1 1 1 NA NA 1 -1 -1 -1 1 -1 -1 -1 1 -1 NA -1 NA NA NA -1 NA NA -1 NA -1 -1 1 NA 1 -1 NA -1 -1 -1 -1 -1 -1 NA NA 1 -1 1 1 -1 -1 -1 NA 1 1 NA -1 -1 -1 1 NA NA NA -1 -1 -1 -1 1 1 -1 -1 -1 NA -1 -1 -1 1 -1 -1 -1 1 -1 1 -1 -1 NA -1 -1 -1 -1 -1 NA -1 NA -1 -1 1 NA NA -1 -1 -1 -1 -1 1 -1 NA -1 -1 -1 -1 -1 -1 -1 1 -1 -1 -1 -1 1 1 NA 1 -1 -1 -1 1 NA NA -1 NA -1 -1 -1 -1 -1 1 -1 -1 -1 1 -1 -1 -1 -1 -1 NA NA -1 -1 -1 -1 -1 -1 -1 NA NA NA -1 1 -1 -1 -1 -1 1 -1 1 -1 -1 -1 -1 -1 -1 -1 -1 1 1 -1 -1 1 -1 -1 1 NA -1 -1 -1 -1 NA 1 NA -1 1 -1 -1 1 -1 -1 1 -1 NA 1 NA -1 NA -1 -1 -1 -1 NA -1 -1 -1 -1 -1 -1 -1 -1 -1 -1 -1 -1 -1 -1 1 -1 -1 1 NA NA -1 -1 -1 -1 NA -1 -1 NA 1 -1 1 NA 1 1 1 NA -1 -1 -1 -1 -1 1 1 NA 1 NA -1 -1 -1 NA NA NA NA NA -1 -1 -1 NA -1 -1 -1 -1 -1 1 -1 -1 -1 1 -1 NA -1 -1 -1 -1 1 -1 -1 -1 -1 1 -1 -1 1 NA 1 -1 -1 1 NA 1 -1 1 -1 NA -1 -1 -1 -1 -1 -1 1 -1 -1 -1 -1 -1 NA 1 NA NA NA NA NA NA NA NA NA NA -1 -1 -1 -1 -1 -1 NA -1 -1 1 NA -1 NA 1 -1 -1 1 -1 1 -1 1 -1 -1 -1 -1 -1 -1 NA -1 1 -1 -1 -1 1 -1 -1 1 NA -1 -1 -1 -1 -1 -1 -1 -1 -1 -1 -1 NA -1 1 -1 -1 -1 -1 -1 NA NA 1 -1 NA NA NA -1 -1 -1 -1 -1 NA 1 NA -1 -1 -1 -1 -1 NA NA -1 -1 -1 -1 -1 -1 -1 1 NA NA -1 NA -1 -1 -1 1 1 -1 -1 -1 -1 -1 -1 -1 NA -1 1 1 -1 -1 -1 NA -1 NA NA NA -1 -1 -1 -1 -1 NA NA -1 1 NA NA NA -1 -1 -1 -1 -1 -1 1 1 1 1 1 1 -1 -1 1 -1 NA -1 1 -1 -1 -1 -1 -1 -1 NA NA -1 -1 -1 -1 NA -1 -1 -1 -1 1 -1 1 1 -1 -1 -1 1 -1 -1 -1 -1 1 1 -1 NA -1 -1 -1 1 1 1 NA -1 -1 NA 1 1 1 -1 -1 -1 1 -1 NA -1 1 NA NA NA 1 -1 -1 -1 1 -1 1 1 -1 1 1 -1 -1 NA -1 -1 -1 -1 -1 -1 -1 -1 -1 -1 NA NA -1 NA NA -1 1 -1 1 -1 1 -1 -1 -1 -1 -1 -1 -1 -1 -1 -1 -1 1 1 1 -1 -1 -1 -1 -1 -1 -1 1 1 -1 -1 NA NA 1 -1 -1 -1 NA -1 -1 -1 -1 NA NA 1 -1 1 -1 -1 -1 -1 -1 -1 -1 -1 -1 -1 -1 1 -1 -1 -1 -1 -1 -1 -1 1 1 -1 -1 -1 -1 -1 -1 NA -1 1 NA 1 -1 1 1 -1 1 1 1 NA -1 -1 1 1 -1 -1 NA -1 -1 1 -1 1 NA 1 -1 -1 -1 -1 -1 -1 -1 -1 -1 -1 -1 -1 -1 NA -1 -1 1 -1 -1 -1 1 -1 NA -1 -1 1 -1 -1 -1 -1 1 -1 NA 1 1 1 -1 -1 -1 -1 1 -1 -1 -1 1 -1 -1 -1 1 -1 -1 NA NA -1 -1 -1 NA 1 NA 1 1 NA -1 -1 -1 -1 -1 -1 1 1 -1 -1 -1 1 1 -1 -1 -1 -1 -1 -1 -1 -1 -1 -1 -1 -1 -1 1 -1 NA -1 -1 -1 NA -1 -1 -1 NA 1 1 -1 -1 -1 -1 -1 -1 -1 1 1 NA -1 -1 -1 1 -1 NA NA -1 -1 -1 NA 1 1 -1 1 -1 -1 -1 NA 1 -1 1 1 -1 1 -1 NA NA NA -1 -1 1 -1 -1 1 1 NA 1 1 -1 1 -1 -1 -1 -1 -1 -1 -1 1 -1 -1 1 1 -1 -1 -1 NA 1 1 -1 1 -1 -1 NA -1 -1 NA NA -1 -1 NA -1 NA 1 -1 -1 NA NA -1 -1 NA -1 -1 -1 -1 -1 -1 -1 NA NA -1 -1 -1 NA NA 1 1 -1 1 -1 NA -1 -1 -1 -1 -1 -1 1 1 -1 -1 -1 1 1 -1 -1 -1 -1 -1 -1 -1 1 1 NA NA -1 -1 NA -1 -1 NA -1 -1 1 -1 NA -1 -1 -1 -1 -1 -1 -1 NA -1 1 NA 1 1 1 -1 -1 -1 -1 -1 -1 1 1 -1 -1 -1 -1 1 NA 1 -1 -1 1 1 NA NA -1 -1 -1 -1 1 -1 1 -1 NA NA 1 -1 1 1 1 -1 -1 -1 NA NA 1 -1 NA NA -1 -1 -1 NA -1 -1 -1 -1 -1 -1 1 1 1 -1 1 1 -1 NA NA 1 NA -1 -1 -1 1 1 -1 -1 -1 NA -1 1 1 1 1 -1 -1 -1 NA NA 1 -1 -1 -1 -1 -1 1 NA NA -1 -1 -1 -1 -1 1 -1 -1 1 -1 -1 -1 NA -1 1 1 -1 NA -1 NA -1 -1 -1 -1 1 1 1 -1 -1 1 1 -1 1 NA NA -1 -1 NA NA -1 -1 -1 -1 -1 -1 -1 -1 -1 -1 -1 -1 -1 -1 -1 -1 -1 NA NA NA -1 1 NA -1 -1 1 1 -1 NA 1 -1 -1 -1 NA -1 -1 -1 1 -1 -1 -1 -1 -1 1 -1 -1 -1 -1 -1 -1 -1 -1 1 -1 -1 NA -1 -1 -1 NA NA -1 -1 -1 NA NA -1 1 -1 -1 -1 -1 -1 1 1 -1 -1 -1 -1 -1 -1 -1 1 1 -1 NA NA -1 -1 -1 -1 -1 -1 NA -1 -1 -1 -1 1 1 NA -1 -1 -1 -1 -1 -1 NA 1 -1 -1 NA -1 1 -1 -1 1 1 -1 -1 -1 -1 -1 1 NA -1 -1 1 1 1 1 1 -1 -1 -1 -1 NA -1 -1 -1 -1 -1 1 -1 NA -1 -1 1 -1 -1 -1 -1 -1 1 -1 -1 -1 -1 -1 -1 -1 -1 NA NA NA NA -1 -1 -1 -1 -1 -1 1 -1 1 -1 -1 1 1 -1 -1 -1 -1 -1 -1 -1 -1 -1 -1 1 NA -1 -1 -1 -1 -1 1 1 -1 -1 -1 -1 -1 1 NA -1 -1 -1 -1 1 -1 -1 -1 -1 -1 -1 NA NA 1 1 1 -1 -1 -1 -1 -1 -1 -1 -1 -1 NA 1 -1 -1 -1 1 -1 -1 -1 -1 -1 -1 NA -1 1 1 NA -1 -1 -1 -1 NA 1 -1 -1 NA -1 1 1 -1 -1 -1 -1 -1 -1 -1 -1 -1 NA -1 -1 -1 -1 NA -1 -1 -1 -1 NA -1 -1 NA NA -1 -1 -1 NA NA -1 1 -1 -1 -1 1 -1 -1 NA -1 -1 NA -1 -1 NA NA NA -1 -1 -1 1 1 -1 NA NA NA -1 -1 -1 -1 -1 -1 NA -1 -1 NA -1 1 1 1 1 1 -1 NA NA NA -1 -1 -1 -1 NA NA -1 NA -1 1 1 1 1 -1 -1 -1 -1 1 -1 1 -1 -1 -1 -1 1 -1 -1 -1 -1 -1 -1 -1 -1 -1 -1 -1 -1 NA NA NA -1 NA -1 -1 1 -1 -1 1 -1 -1 -1 -1 -1 -1 -1 NA 1 -1 NA -1 1 NA -1 -1 NA NA -1 -1 -1 1 1 NA NA -1 1 -1 -1 -1 1 1 1 -1 -1 -1 1 -1 -1 -1 1 1 -1 -1 -1 NA -1 -1 NA -1 -1 -1 -1 -1 -1 -1 -1 -1 1 -1 -1 -1 -1 -1 -1 1 -1 -1 1 -1 -1 -1 -1 -1 1 -1 NA 1 NA NA 1 -1 -1 -1 -1 -1 -1 -1 -1 -1 -1 -1 -1 NA -1 1 1 NA -1 -1 -1 -1 -1 -1 -1 1 1 1 1 NA -1 NA NA -1 -1 -1 1 NA -1 1 -1 -1 -1 -1 -1 -1 -1 -1 -1 NA NA NA -1 -1 -1 -1 NA NA -1 -1 1 1 1 1 1 1 NA NA -1 -1 -1 -1 -1 -1 1 1 -1 NA NA NA -1 NA NA NA -1 NA -1 -1 -1 1 1 -1 -1 -1 -1 NA NA NA NA -1 1 1 -1 -1 -1 -1 -1 1 -1 NA NA -1 -1 NA -1 -1 -1 -1 -1 -1 -1 -1 -1 -1 -1 -1 -1 -1 -1 NA NA -1 -1 -1 -1 -1 -1 -1 1 1 1 -1 -1 NA -1 1 NA -1 NA 1 -1 NA -1 -1 -1 -1 -1 -1 -1 -1 1 NA -1 -1 -1 NA -1 -1 NA -1 -1 -1 -1 -1 NA -1 -1 -1 -1 -1 1 -1 -1 -1 -1 NA NA 1 -1 1 -1 1 1 -1 -1 -1 -1 -1 -1 -1 1 -1 -1 -1 -1 -1 1 NA -1 -1 -1 -1 1 1 -1 1 1 -1 -1 -1 -1 NA -1 -1 -1 -1 -1 -1 1 1 -1 1 -1 1 -1 -1 1 -1 -1 -1 1 1 -1 -1 -1 1 -1 1 1 -1 -1 -1 NA -1 -1 -1 NA -1 -1 -1 -1 1 -1 -1 -1 NA -1 -1 -1 -1 1 -1 -1 -1 -1 -1 -1 -1 -1 NA -1 -1 1 -1 -1 -1 -1 1 1 -1 1 NA 1 -1 1 -1 -1 1 1 -1 1 NA -1 -1 -1 1 -1 -1 -1 -1 -1 -1 -1 NA -1 1 1 -1 -1 -1 NA NA NA -1 NA NA -1 -1 NA -1 -1 1 -1 NA -1 -1 -1 NA -1 -1 -1 -1 -1 1 NA -1 NA -1 -1 -1 -1 -1 -1 -1 -1 -1 -1 -1 -1 -1 -1 -1 -1 NA NA NA NA -1 -1 NA 1 1 -1 -1 -1 -1 -1 -1 -1 -1 -1 1 NA 1 1 1 NA -1 -1 -1 -1 -1 -1 NA -1 -1 NA -1 NA 1 1 1 -1 -1 -1 1 NA -1 -1 -1 -1 -1 NA 1 1 -1 -1 1 1 -1 -1 1 NA -1 -1 NA -1 -1 NA -1 1 1 -1 -1 1 -1 -1 NA -1 -1 -1 -1 -1 1 -1 -1 -1 -1 NA -1 -1 1 -1 -1 1 1 1 -1 -1 1 NA NA -1 -1 1 1 -1 1 -1 -1 NA -1 -1 1 NA -1 -1 NA NA -1 -1 -1 -1 -1 -1 -1 1 1 1 -1 -1 -1 -1 -1 -1 NA NA 1 -1 NA -1 -1 -1 -1 -1 -1 1 -1 -1 -1 -1 -1 NA -1 -1 -1 -1 -1 -1 -1 -1 NA 1 1 1 1 1 -1 -1 -1 -1 -1 NA -1 -1 -1 1 NA -1 -1 NA -1 -1 -1 -1 -1 -1 1 1 NA -1 -1 -1 -1 -1 1 -1 NA NA -1 -1 -1 -1 -1 -1 -1 -1 -1 1 -1 1 1 -1 -1 -1 1 -1 -1 -1 -1 1 -1 -1 NA -1 -1 -1 -1 1 -1 NA -1 -1 -1 -1 -1 1 -1 -1 1 -1 -1 -1 NA -1 1 1 -1 -1 -1 -1 -1 -1 -1 -1 -1 -1 -1 -1 -1 -1 1 NA NA -1 -1 -1 -1 1 1 -1 1 -1 -1 -1 NA -1 -1 -1 1 1 NA -1 -1 NA -1 -1 -1 1 -1 -1 NA -1 -1 -1 -1 1 1 NA NA NA -1 -1 1 1 -1 -1 -1 -1 NA -1 -1 -1 -1 -1 -1 -1 -1 -1 1 1 NA -1 -1 -1 -1 -1 -1 -1 -1 -1 -1 1 -1 -1 1 1 NA -1 -1 -1 -1 -1 -1 NA -1 -1 -1 NA 1 -1 -1 -1 -1 -1 -1 -1 -1 -1 -1 -1 -1 -1 -1 -1 -1 -1 1 NA NA -1 -1 -1 -1 -1 -1 -1 NA NA -1 NA NA NA NA -1 -1 NA NA NA -1 -1 NA -1 -1 -1 NA -1 -1 -1 -1 -1 -1 -1 NA -1 -1 -1 -1 -1 -1 -1 -1 1 1 1 -1 -1 -1 1 1 1 NA -1 -1 -1 -1 1 -1 -1 -1 NA NA -1 NA NA NA -1 -1 1 -1 1 -1 -1 -1 NA NA -1 NA -1 -1 -1 NA -1 NA -1 -1 NA NA 1 -1 NA -1 -1 -1 -1 -1 NA -1 1 -1 -1 -1 1 -1 -1 -1 -1 -1 NA NA -1 -1 -1 -1 1 1 -1 -1 -1 -1 -1 -1 -1 1 1 1 1 NA -1 -1 -1 -1 -1 -1 -1 NA NA NA 1 1 -1 -1 -1 -1 -1 -1 1 -1 1 1 -1 -1 -1 -1 -1 1 NA NA NA NA NA 1 1 1 -1 -1 NA -1 -1 NA -1 1 -1 -1 -1 NA -1 NA -1 NA -1 NA NA -1 1 -1 -1 -1 -1 1 -1 -1 1 -1 -1 -1 -1 -1 -1 -1 -1 NA -1 -1 -1 -1 -1 1 -1 -1 1 1 NA -1 -1 1 NA -1 NA 1 -1 NA NA -1 -1 -1 1 NA 1 -1 -1 -1 -1 1 1 1 1 1 -1 NA NA -1 NA -1 -1 -1 -1 1 -1 -1 NA NA -1 -1 -1 -1 1 -1 NA 1 -1 NA NA NA NA 1 -1 -1 -1 NA NA -1 NA -1 NA -1 -1 -1 -1 -1 -1 -1 1 NA -1 NA NA -1 -1 -1 NA NA NA 1 1 -1 -1 -1 -1 -1 -1 1 1 -1 NA 1 1 -1 1 -1 -1 -1 -1 1 1 1 NA 1 -1 -1 -1 NA NA 1 -1 1 -1 -1 -1 -1 -1 -1 -1 -1 -1 1 -1 NA -1 -1 -1 -1 -1 -1 -1 -1 -1 -1 -1 1 -1 1 NA NA NA NA -1 -1 -1 NA 1 1 NA NA 1 1 1 1 -1 NA NA -1 -1 -1 -1 -1 -1 -1 NA 1 1 -1 -1 1 -1 NA -1 -1 -1 -1 -1 1 -1 NA NA -1 -1 -1 -1 1 -1 -1 -1 -1 -1 -1 -1 -1 -1 NA -1 -1 NA NA -1 -1 -1 -1 -1 -1 -1 -1 -1 NA NA -1 1 -1 1 -1 -1 -1 1 -1 1 NA 1 1 -1 -1 -1 1 -1 -1 -1 1 -1 -1 1 1 -1 -1 -1 -1 -1 -1 -1 -1 -1 NA -1 NA NA -1 -1 -1 NA -1 -1 -1 -1 -1 1 -1 -1 -1 -1 -1 -1 -1 NA -1 -1 1 -1 -1 -1 -1 -1 -1 -1 NA -1 -1 -1 -1 -1 -1 NA 1 NA 1 -1 -1 -1 -1 1 1 1 1 -1 -1 -1 -1 NA NA 1 1 -1 -1 -1 1 -1 -1 -1 -1 -1 -1 -1 -1 -1 1 -1 -1 -1 -1 1 NA 1 1 1 1 NA NA 1 -1 -1 1 -1 -1 -1 -1 1 1 1 -1 -1 NA 1 NA NA -1 -1 -1 -1 NA NA NA -1 1 NA -1 -1 NA NA -1 -1 -1 1 NA 1 -1 NA NA 1 1 1 -1 NA -1 1 -1 -1 -1 -1 NA NA -1 1 -1 NA -1 -1 -1 -1 -1 -1 -1 -1 -1 -1 -1 NA -1 -1 NA -1 -1 1 -1 -1 1 -1 NA -1 1 -1 -1 -1 -1 -1 1 NA -1 -1 -1 1 -1 1 -1 1 1 -1 -1 -1 -1 -1 NA -1 1 1 NA NA -1 -1 NA -1 -1 -1 -1 -1 -1 -1 1 -1 -1 -1 -1 -1 -1 -1 NA NA -1 -1 1 1 -1 1 -1 NA NA -1 1 NA NA -1 1 -1 -1 -1 NA -1 -1 -1 1 1 -1 1 1 -1 1 -1 NA 1 -1 -1 1 1 -1 NA 1 NA -1 -1 -1 1 -1 -1 -1 -1 -1 -1 -1 -1 -1 NA NA NA -1 -1 NA -1 1 1 -1 -1 NA NA 1 1 NA NA -1 -1 -1 1 -1 -1 -1 1 -1 NA NA -1 -1 -1 -1 -1 1 1 1 1 1 1 -1 NA NA -1 1 -1 -1 1 1 1 -1 -1 1 -1 NA -1 -1 -1 -1 1 1 1 1 -1 -1 -1 -1 -1 -1 NA -1 -1 -1 -1 1 1 1 1 -1 -1 -1 NA -1 NA 1 1 NA -1 -1 -1 -1 -1 1 -1 -1 -1 -1 -1 NA NA NA -1 NA -1 -1 1 1 -1 -1 1 -1 -1 -1 -1 -1 1 1 -1 -1 -1 1 1 1 1 -1 -1 -1 -1 1 1 1 -1 -1 -1 NA -1 -1 -1 1 1 1 -1 -1 1 -1 -1 -1 1 -1 -1 NA NA NA 1 NA -1 -1 -1 -1 -1 -1 1 -1 -1 -1 -1 NA NA -1 -1 1 1 NA -1 -1 -1 -1 1 -1 -1 1 -1 -1 -1 -1 -1 NA NA NA -1 -1 -1 -1 -1 1 1 NA -1 -1 -1 -1 1 -1 -1 -1 -1 -1 -1 -1 -1 -1 1 -1 -1 1 -1 1 -1 -1 1 -1 -1 -1 1 -1 NA -1 NA -1 -1 NA -1 NA -1 1 1 NA NA NA NA -1 -1 -1 NA -1 -1 -1 1 NA NA -1 -1 -1 -1 1 -1 -1 1 -1 -1 -1 -1 1 -1 -1 NA NA 1 -1 -1 -1 -1 -1 -1 NA -1 1 -1 -1 -1 NA 1 -1 -1 -1 -1 -1 -1 -1 -1 -1 1 -1 -1 -1 -1 1 -1 -1 -1 -1 -1 -1 -1 -1 -1 1 1 1 -1 -1 -1 NA NA -1 -1 -1 -1 -1 -1 -1 -1 NA -1 -1 -1 -1 -1 -1 -1 -1 -1 1 -1 NA NA NA 1 1 NA -1 -1 -1 1 -1 -1 1 NA -1 1 -1 -1 -1 -1 -1 1 -1 -1 NA NA -1 -1 -1 -1 -1 -1 -1 NA -1 -1 -1 -1 NA NA -1 -1 1 NA -1 -1 -1 1 1 1 1 NA 1 NA NA 1 -1 -1 NA -1 -1 1 -1 1 -1 -1 -1 1 1 1 -1 -1 -1 -1 -1 -1 -1 NA -1 -1 -1 -1 NA -1 -1 1 -1 -1 1 1 NA -1 -1 -1 -1 -1 NA NA 1 1 -1 -1 NA -1 1 -1 NA NA -1 NA NA NA NA -1 -1 -1 -1 -1 -1 NA -1 NA 1 -1 -1 -1 -1 -1 -1 1 -1 -1 -1 -1 NA -1 -1 -1 1 -1 -1 -1 NA -1 1 -1 -1 -1 NA 1 NA NA -1 -1 -1 -1 -1 NA NA NA NA NA -1 -1 -1 -1 -1 1 NA NA -1 -1 -1 -1 1 -1 NA -1 -1 -1 -1 NA -1 NA 1 -1 -1 -1 -1 -1 -1 NA NA -1 -1 -1 -1 1 -1 -1 -1 -1 -1 -1 -1 1 -1 1 1 1 NA NA NA 1 1 NA NA 1 1 NA -1 -1 1 -1 -1 -1 -1 1 -1 -1 -1 -1 -1 -1 1 -1 -1 -1 1 -1 1 1 -1 NA -1 1 -1 -1 -1 -1 -1 1 1 1 -1 1 -1 1 -1 1 -1 -1 -1 -1 -1 1 -1 -1 1 NA 1 -1 -1 NA 1 1 NA 1 1 1 1 -1 -1 NA 1 -1 1 -1 -1 1 -1 -1 -1 -1 -1 -1 -1 1 -1 -1 -1 -1 -1 -1 -1 -1 -1 -1 -1 1 -1 NA -1 -1 -1 -1 -1 -1 NA -1 -1 1 -1 1 -1 -1 -1 NA 1 1 1 -1 -1 NA NA -1 1 NA -1 -1 -1 -1 -1 -1 -1 NA 1 NA -1 NA -1 -1 -1 1 NA -1 -1 -1 1 1 -1 -1 -1 -1 -1 -1 1 -1 -1 -1 -1 1 -1 1 -1 -1 1 -1 1 1 NA NA -1 1 1 NA -1 -1 -1 -1 -1 -1 -1 NA NA 1 1 -1 -1 -1 -1 -1 -1 -1 -1 1 1 -1 1 -1 NA NA -1 NA NA NA -1 -1 NA 1 NA NA NA -1 -1 -1 1 NA -1 -1 -1 1 -1 -1 NA -1 NA -1 -1 -1 -1 -1 -1 -1 -1 -1 -1 -1 -1 -1 -1 1 -1 -1 NA -1 -1 -1 -1 1 -1 -1 1 1 NA NA -1 -1 NA -1 -1 -1 1 1 1 1 NA -1 -1 -1 -1 -1 1 -1 -1 -1 -1 NA NA NA -1 -1 -1 -1 -1 1 -1 -1 1 1 1 -1 NA 1 1 -1 -1 -1 -1 1 -1 1 NA 1 1 1 -1 -1 -1 -1 -1 -1 -1 -1 NA NA -1 -1 1 NA 1 1 -1 -1 -1 -1 1 1 -1 1 1 1 -1 -1 -1 NA 1 1 -1 -1 -1 1 NA NA -1 -1 1 -1 -1 -1 1 -1 NA -1 -1 -1 -1 NA -1 -1 -1 -1 -1 -1 -1 -1 NA 1 -1 1 1 -1 1 1 -1 1 1 NA 1 1 -1 -1 -1 -1 NA NA NA NA NA -1 -1 -1 -1 -1 1 -1 -1 NA -1 -1 -1 -1 1 -1 -1 -1 NA -1 -1 -1 -1 -1 -1 -1 -1 1 1 1 1 -1 1 NA -1 -1 -1 NA -1 -1 -1 -1 -1 -1 -1 -1 -1 -1 -1 1 1 1 -1 -1 1 -1 -1 -1 1 1 1 1 -1 -1 -1 -1 1 -1 -1 1 -1 1 -1 1 NA NA -1 -1 NA 1 1 NA 1 1 -1 -1 NA -1 -1 -1 -1 1 NA -1 -1 1 -1 -1 NA NA -1 1 -1 -1 1 -1 1 1 NA 1 -1 -1 1 1 -1 -1 -1 -1 1 NA NA -1 -1 NA 1 1 1 1 -1 NA -1 -1 -1 -1 NA -1 -1 -1 -1 -1 -1 -1 1 1 -1 -1 1 -1 1 1 1 1 -1 -1 -1 -1 -1 -1 NA -1 -1 -1 -1 -1 -1 -1 -1 -1 -1 -1 -1 -1 1 1 -1 -1 -1 -1 -1 -1 1 -1 -1 1 1 1 -1 1 -1 -1 -1 1 NA -1 -1 -1 -1 -1 1 -1 -1 -1 1 -1 -1 NA NA -1 -1 -1 1 -1 -1 -1 NA -1 NA -1 -1 -1 NA NA -1 -1 -1 -1 -1 -1 1 -1 NA NA 1 1 -1 -1 -1 NA -1 1 1 NA NA NA -1 -1 NA -1 -1 -1 NA -1 1 -1 -1 -1 1 NA NA -1 -1 NA -1 -1 -1 -1 -1 -1 1 1 1 -1 -1 -1 NA -1 NA NA -1 -1 1 -1 -1 -1 NA NA -1 1 -1 -1 NA NA -1 -1 -1 -1 -1 1 1 -1 -1 -1 -1 -1 -1 -1 -1 -1 -1 -1 -1 -1 -1 -1 -1 -1 NA NA 1 NA NA -1 -1 -1 1 1 -1 -1 1 -1 -1 -1 1 1 -1 -1 -1 -1 1 -1 -1 -1 -1 -1 1 -1 -1 -1 -1 -1 -1 NA NA 1 NA -1 -1 -1 1 NA -1 -1 1 -1 1 1 -1 NA 1 -1 -1 1 -1 -1 -1 -1 -1 -1 -1 1 -1 NA 1 1 1 1 -1 -1 1 1 1 -1 -1 -1 1 1 NA NA NA -1 -1 NA -1 -1 1 -1 -1 -1 -1 -1 -1 -1 -1 -1 1 -1 -1 -1 -1 NA -1 1 -1 -1 -1 -1 -1 -1 -1 -1 -1 -1 1 1 -1 -1 -1 -1 -1 -1 1 -1 -1 -1 -1 -1 -1 1 1 1 -1 -1 1 1 -1 1 1 -1 -1 1 -1 -1 1 -1 -1 -1 -1 -1 1 -1 1 NA -1 -1 NA -1 -1 -1 -1 1 1 -1 NA NA -1 -1 -1 -1 1 1 NA -1 -1 NA 1 -1 -1 -1 -1 -1 1 -1 -1 -1 NA NA -1 -1 -1 -1 -1 -1 NA NA NA NA -1 1 NA NA -1 -1 -1 -1 -1 NA 1 1 -1 NA 1 -1 -1 -1 -1 1 -1 -1 -1 -1 -1 -1 -1 -1 NA -1 -1 -1 1 1 -1 NA -1 -1 -1 -1 -1 -1 -1 -1 NA NA -1 -1 -1 -1 -1 -1 1 1 -1 -1 1 -1 NA -1 -1 -1 NA -1 -1 -1 1 1 -1 NA -1 1 1 -1 -1 -1 -1 -1 NA -1 -1 NA -1 1 1 1 NA NA -1 1 1 1 -1 -1 -1 -1 1 -1 -1 NA NA -1 NA 1 1 -1 -1 -1 -1 -1 1 -1 -1 -1 NA -1 -1 -1 1 -1 -1 NA 1 -1 -1 -1 -1 -1 NA NA -1 -1 NA NA -1 1 1 -1 -1 -1 -1 -1 -1 -1 -1 -1 -1 -1 NA -1 -1 NA -1 1 1 NA -1 -1 -1 NA NA NA 1 1 1 -1 NA -1 -1 NA -1 1 1 NA NA -1 -1 NA -1 -1 -1 -1 -1 -1 -1 NA 1 -1 1 -1 -1 NA -1 1 -1 1 NA -1 -1 -1 1 -1 1 NA NA -1 -1 1 1 NA -1 -1 -1 -1 -1 NA -1 1 -1 1 1 -1 NA -1 -1 1 1 1 NA NA 1 1 -1 -1 -1 -1 1 -1 -1 -1 -1 1 -1 -1 1 -1 NA -1 NA NA NA 1 1 1 -1 -1 -1 1 -1 1 NA 1 -1 -1 -1 -1 -1 1 -1 -1 -1 -1 1 -1 -1 1 NA NA -1 NA -1 -1 -1 -1 1 -1 -1 1 NA 1 -1 NA NA -1 -1 -1 -1 -1 -1 -1 -1 -1 -1 1 -1 1 1 -1 -1 -1 1 -1 NA 1 1 -1 -1 1 -1 -1 -1 -1 -1 -1 -1 -1 -1 -1 -1 -1 -1 -1 1 -1 -1 1 -1 -1 NA -1 -1 -1 -1 -1 NA -1 NA 1 -1 -1 -1 1 1 -1 -1 -1 NA 1 1 NA -1 -1 -1 -1 1 1 1 1 1 -1 -1 -1 -1 1 1 -1 -1 -1 -1 1 1 -1 -1 -1 -1 NA NA -1 1 -1 -1 -1 -1 -1 -1 -1 -1 -1 -1 -1 NA NA NA -1 -1 NA -1 1 NA -1 NA -1 -1 -1 -1 -1 -1 -1 1 1 -1 -1 -1 -1 -1 -1 -1 NA NA -1 -1 -1 -1 -1 -1 1 -1 -1 1 -1 -1 -1 -1 -1 -1 -1 1 -1 -1 NA -1 -1 -1 -1 -1 NA 1 -1 -1 NA NA -1 -1 1 NA -1 -1 -1 -1 -1 -1 -1 -1 -1 -1 -1 NA -1 1 -1 NA NA -1 -1 -1 NA NA -1 -1 -1 -1 -1 -1 -1 -1 -1 -1 NA 1 -1 -1 -1 -1 -1 -1 -1 1 -1 -1 -1 1 1 -1 1 1 NA -1 -1 1 -1 -1 -1 -1 -1 1 -1 -1 -1 1 -1 -1 -1 -1 -1 NA NA 1 1 1 1 -1 -1 NA NA NA -1 -1 -1 1 -1 1 -1 -1 -1 -1 -1 -1 1 1 NA 1 1 -1 1 -1 1 -1 -1 1 -1 -1 1 -1 1 -1 -1 1 -1 NA -1 -1 -1 NA NA -1 1 1 1 -1 -1 -1 -1 1 -1 -1 -1 -1 NA 1 -1 -1 NA -1 -1 NA -1 NA -1 1 NA NA NA NA NA -1 NA -1 -1 -1 -1 -1 -1 -1 -1 NA 1 -1 -1 NA NA 1 -1 -1 NA -1 -1 1 -1 1 1 -1 -1 -1 -1 NA -1 -1 1 -1 -1 -1 -1 NA -1 NA -1 -1 -1 -1 -1 -1 -1 -1 -1 1 -1 NA -1 -1 -1 -1 -1 NA NA NA -1 -1 -1 -1 -1 -1 -1 1 NA NA NA -1 -1 -1 -1 1 NA -1 -1 1 -1 1 -1 -1 -1 -1 -1 -1 1 -1 1 -1 1 1 1 -1 -1 -1 -1 -1 -1 -1 -1 -1 -1 -1 -1 -1 1 -1 NA NA -1 -1 1 1 NA -1 1 -1 -1 -1 -1 NA 1 NA -1 -1 -1 -1 -1 -1 -1 -1 -1 -1 -1 1 -1 -1 -1 1 1 -1 -1 -1 -1 -1 NA -1 -1 1 1 1 1 1 NA -1 1 1 -1 -1 -1 NA 1 -1 1 1 -1 1 NA NA -1 -1 -1 -1 -1 -1 NA -1 NA -1 -1 -1 -1 -1 1 -1 NA -1 -1 -1 NA NA NA NA -1 -1 -1 -1 -1 1 -1 -1 1 -1 -1 NA NA -1 1 1 -1 1 -1 NA NA -1 -1 -1 1 1 NA -1 -1 NA NA NA 1 -1 -1 NA 1 1 1 -1 -1 NA -1 -1 -1 NA -1 -1 -1 NA -1 -1 -1 -1 -1 1 1 -1 -1 NA -1 -1 1 -1 -1 -1 -1 -1 -1 -1 -1 -1 1 -1 -1 NA NA -1 -1 -1 -1 -1 -1 -1 -1 -1 -1 -1 -1 1 1 1 -1 -1 -1 NA NA NA 1 -1 NA NA -1 1 1 -1 -1 -1 1 -1 -1 -1 1 -1 -1 -1 NA -1 NA -1 -1 -1 -1 -1 -1 -1 -1 NA 1 NA -1 -1 1 -1 -1 1 -1 -1 -1 -1 -1 1 -1 -1 -1 -1 NA -1 -1 1 1 1 -1 -1 -1 -1 -1 1 1 -1 1 -1 -1 -1 -1 NA -1 -1 -1 -1 -1 1 NA 1 -1 -1 -1 -1 -1 -1 -1 -1 -1 -1 1 -1 -1 1 -1 -1 -1 1 -1 -1 -1 NA -1 -1 -1 -1 NA -1 1 NA NA -1 -1 1 1 NA -1 -1 -1 -1 -1 NA NA -1 -1 1 -1 -1 -1 -1 -1 1 -1 1 -1 NA -1 NA NA -1 -1 -1 1 -1 -1 NA NA NA -1 -1 -1 -1 -1 -1 -1 -1 -1 -1 -1 -1 1 -1 1 1 NA NA -1 -1 1 -1 -1 -1 -1 -1 -1 -1 -1 -1 -1 -1 NA NA NA -1 1 1 -1 -1 -1 1 -1 -1 1 NA -1 -1 1 -1 1 -1 -1 -1 1 1 -1 -1 -1 -1 -1 -1 -1 -1 -1 -1 -1 -1 -1 -1 1 1 1 -1 -1 -1 NA -1 -1 NA 1 -1 1 NA NA 1 1 -1 -1 -1 1 -1 -1 -1 -1 -1 NA 1 1 1 1 1 1 -1 NA 1 1 -1 -1 -1 -1 1 -1 -1 -1 -1 -1 -1 -1 NA 1 1 -1 1 NA -1 1 1 1 -1 1 -1 NA NA 1 -1 1 -1 -1 NA NA 1 -1 1 -1 -1 -1 -1 -1 -1 -1 -1 -1 -1 -1 1 -1 -1 -1 NA 1 -1 -1 -1 NA NA -1 NA -1 -1 NA NA NA -1 -1 -1 -1 -1 -1 -1 1 -1 -1 -1 1 1 -1 1 1 1 -1 1 NA -1 -1 -1 -1 -1 1 1 1 1 NA NA -1 -1 -1 1 -1 1 -1 -1 NA NA NA -1 1 -1 -1 NA -1 -1 NA NA -1 -1 NA -1 -1 -1 NA NA -1 -1 -1 -1 -1 -1 -1 -1 -1 NA -1 1 1 -1 -1 -1 -1 -1 -1 1 -1 NA NA -1 -1 -1 -1 1 -1 -1 -1 -1 -1 1 NA -1 NA -1 -1 -1 -1 -1 -1 1 -1 -1 -1 1 -1 NA NA NA -1 -1 -1 -1 1 -1 -1 -1 -1 1 -1 NA -1 -1 -1 -1 -1 -1 -1 1 -1 NA NA NA 1 1 -1 -1 NA -1 -1 -1 -1 -1 1 1 NA -1 -1 -1 -1 1 1 -1 -1 -1 -1 -1 -1 -1 -1 -1 -1 -1 1 1 1 1 -1 -1 -1 -1 -1 1 1 -1 -1 1 1 1 -1 1 1 -1 -1 -1 -1 1 -1 -1 -1 -1 -1 -1 NA -1 -1 NA -1 NA -1 -1 -1 1 NA -1 -1 -1 1 -1 -1 -1 1 -1 -1 -1 -1 -1 -1 -1 -1 NA -1 -1 -1 -1 -1 -1 -1 -1 1 -1 -1 -1 -1 -1 1 1 1 -1 NA -1 -1 -1 -1 -1 -1 -1 -1 1 -1 1 -1 -1 -1 -1 -1 1 1 NA 1 1 1 -1 1 1 NA -1 1 1 -1 1 -1 -1 -1 -1 1 1 1 -1 -1 -1 1 -1 NA -1 1 -1 -1 1 1 1 -1 -1 -1 NA 1 1 1 NA -1 -1 NA NA NA NA NA NA NA -1 -1 1 1 NA NA -1 1 -1 -1 -1 -1 1 -1 -1 -1 1 -1 1 -1 -1 -1 -1 -1 -1 1 1 -1 -1 NA -1 -1 -1 1 NA NA NA 1 -1 NA NA -1 1 -1 1 1 1 -1 -1 NA NA -1 NA -1 1 NA -1 -1 1 -1 -1 -1 -1 -1 -1 -1 -1 NA 1 -1 -1 1 -1 1 -1 NA NA NA -1 NA -1 -1 NA NA -1 -1 NA 1 -1 -1 -1 NA 1 1 -1 -1 -1 -1 -1 NA NA -1 -1 1 1 -1 -1 -1 1 -1 -1 1 -1 -1 1 NA -1 -1 -1 1 -1 -1 -1 1 -1 1 1 NA -1 NA -1 -1 NA NA 1 -1 -1 -1 1 1 1 1 NA -1 NA NA 1 -1 -1 1 -1 -1 NA -1 -1 1 1 1 -1 -1 1 1 -1 -1 -1 -1 -1 NA -1 NA NA NA NA NA -1 NA -1 NA -1 -1 -1 1 -1 -1 -1 1 NA 1 -1 1 -1 1 1 1 -1 -1 -1 -1 -1 -1 -1 -1 1 -1 -1 -1 -1 NA -1 NA 1 1 1 NA -1 -1 -1 -1 1 -1 -1 -1 -1 -1 -1 -1 -1 1 -1 -1 NA NA NA -1 -1 -1 1 1 -1 1 -1 -1 -1 NA NA 1 -1 -1 1 1 1 1 1 -1 -1 -1 -1 -1 NA -1 1 -1 -1 1 -1 1 1 -1 1 -1 -1 NA -1 -1 -1 NA -1 -1 -1 -1 -1 -1 NA -1 -1 NA -1 -1 -1 -1 -1 1 1 1 -1 -1 -1 -1 -1 -1 -1 -1 -1 -1 -1 -1 NA -1 1 -1 1 -1 -1 -1 -1 -1 -1 -1 -1 -1 NA -1 -1 -1 -1 -1 -1 1 -1 -1 -1 -1 -1 -1 -1 NA NA -1 NA -1 -1 NA NA NA NA -1 1 -1 -1 -1 -1 -1 -1 -1 -1 -1 NA NA 1 1 -1 -1 -1 -1 NA NA -1 -1 NA 1 -1 NA 1 1 1 NA -1 -1 NA -1 -1 -1 -1 -1 -1 -1 -1 -1 -1 -1 -1 -1 -1 1 -1 -1 NA -1 -1 -1 -1 -1 -1 -1 NA 1 -1 -1 1 -1 -1 NA -1 -1 -1 -1 1 NA 1 -1 -1 -1 -1 -1 NA -1 -1 -1 -1 -1 NA 1 1 NA -1 -1 -1 -1 -1 -1 1 -1 NA NA NA -1 -1 -1 -1 -1 -1 -1 -1 -1 -1 NA -1 NA 1 NA NA -1 -1 -1 NA -1 -1 NA -1 -1 -1 -1 -1 -1 -1 -1 NA NA NA -1 -1 -1 -1 1 -1 NA NA NA 1 -1 NA -1 -1 -1 -1 -1 -1 -1 -1 -1 1 1 -1 1 -1 NA -1 1 -1 -1 NA NA -1 -1 -1 -1 -1 -1 -1 NA NA -1 -1 1 -1 1 -1 -1 -1 1 -1 -1 -1 -1 -1 -1 1 1 -1 -1 -1 -1 -1 -1 -1 -1 1 1 1 1 -1 -1 -1 -1 -1 -1 -1 -1 -1 -1 -1 -1 1 1 1 NA NA -1 NA 1 NA NA 1 NA -1 -1 -1 -1 -1 -1 -1 -1 1 -1 1 1 NA NA 1 NA -1 -1 -1 -1 -1 1 NA -1 -1 1 -1 -1 NA -1 NA NA -1 -1 -1 -1 -1 -1 -1 -1 -1 -1 -1 NA NA 1 1 -1 -1 -1 1 1 1 1 -1 NA -1 -1 1 -1 -1 -1 1 1 -1 1 1 1 1 1 -1 -1 NA NA NA -1 NA NA -1 NA -1 -1 -1 -1 1 -1 -1 -1 1 -1 -1 -1 -1 -1 -1 -1 NA NA NA -1 1 1 -1 1 -1 1 -1 -1 -1 -1 NA -1 1 -1 -1 -1 NA NA -1 -1 NA NA -1 1 NA -1 1 1 -1 -1 1 NA -1 -1 -1 -1 -1 NA NA 1 -1 -1 -1 -1 1 1 1 -1 1 -1 -1 1 1 1 1 -1 -1 -1 -1 -1 1 -1 NA -1 1 1 NA NA NA -1 -1 -1 -1 -1 NA -1 -1 -1 -1 1 NA 1 1 -1 -1 -1 -1 -1 -1 -1 -1 1 1 1 -1 -1 -1 NA -1 NA -1 -1 -1 -1 1 -1 -1 -1 1 1 -1 1 1 -1 -1 -1 -1 -1 -1 -1 -1 1 -1 -1 -1 -1 -1 -1 -1 -1 -1 -1 -1 -1 -1 -1 1 -1 -1 -1 1 -1 -1 -1 -1 -1 1 -1 -1 -1 1 -1 -1 -1 -1 -1 -1 -1 -1 NA NA -1 -1 -1 -1 -1 -1 -1 -1 -1 -1 -1 -1 1 1 -1 NA -1 NA NA -1 -1 -1 -1 -1 -1 -1 -1 -1 -1 -1 -1 -1 -1 -1 -1 NA NA 1 -1 1 -1 -1 1 -1 -1 NA NA NA NA NA -1 -1 -1 -1 -1 NA -1 1 -1 -1 NA -1 -1 -1 -1 1 1 -1 -1 -1 -1 -1 -1 1 -1 NA -1 -1 -1 -1 -1 1 NA -1 NA -1 -1 1 -1 NA -1 -1 1 -1 1 -1 -1 1 1 1 -1 1 -1 -1 -1 1 -1 NA 1 -1 1 -1 -1 -1 -1 -1 1 NA NA -1 1 -1 NA -1 -1 NA NA -1 NA -1 -1 -1 NA NA -1 -1 -1 -1 NA NA -1 -1 -1 -1 -1 -1 NA -1 1 NA -1 -1 -1 -1 NA -1 1 -1 -1 1 -1 -1 -1 -1 1 1 1 1 -1 -1 -1 -1 -1 -1 1 -1 -1 -1 1 1 1 -1 -1 -1 -1 -1 1 1 -1 -1 -1 -1 -1 -1 NA -1 1 1 -1 -1 -1 1 -1 -1 -1 -1 1 -1 -1 -1 1 1 -1 1 1 1 -1 -1 -1 1 1 -1 -1 -1 -1 -1 -1 -1 -1 -1 -1 -1 -1 -1 -1 -1 NA -1 -1 -1 -1 -1 1 -1 1 NA NA -1 -1 -1 -1 -1 -1 1 -1 -1 -1 -1 -1 -1 -1 -1 1 1 1 1 -1 -1 -1 -1 -1 -1 1 -1 NA NA NA -1 -1 -1 1 -1 -1 -1 -1 -1 1 1 -1 -1 NA NA -1 1 -1 -1 -1 -1 -1 -1 -1 1 -1 -1 NA NA 1 1 -1 NA -1 NA -1 -1 -1 -1 -1 -1 -1 -1 -1 NA -1 1 -1 -1 -1 -1 -1 -1 -1 -1 NA -1 -1 -1 -1 -1 -1 NA -1 -1 1 -1 -1 1 1 1 -1 -1 -1 -1 -1 -1 -1 1 -1 1 -1 -1 NA -1 -1 -1 -1 -1 -1 -1 -1 -1 -1 -1 1 1 -1 -1 -1 -1 NA -1 -1 -1 -1 -1 1 -1 -1 NA 1 1 1 1 1 -1 -1 -1 -1 1 -1 -1 -1 NA NA -1 -1 -1 -1 -1 1 -1 1 NA NA -1 1 1 -1 NA NA -1 1 -1 -1 -1 -1 -1 -1 -1 -1 -1 -1 -1 -1 -1 -1 -1 -1 -1 NA -1 1 -1 -1 1 -1 NA NA -1 -1 -1 1 -1 -1 1 NA -1 -1 -1 -1 NA NA NA -1 NA -1 1 1 -1 -1 -1 -1 -1 -1 -1 -1 1 NA 1 -1 1 1 -1 -1 -1 -1 -1 -1 -1 -1 -1 -1 -1 1 -1 1 -1 -1 -1 -1 -1 -1 -1 -1 1 -1 -1 1 NA 1 -1 -1 -1 1 NA NA NA -1 -1 -1 NA -1 1 -1 1 -1 NA 1 NA 1 NA NA 1 -1 -1 -1 -1 NA -1 1 1 1 -1 NA -1 -1 -1 -1 -1 -1 1 NA NA -1 -1 1 1 NA -1 -1 -1 1 1 -1 1 -1 -1 -1 -1 -1 1 NA -1 1 1 -1 -1 1 1 -1 1 -1 -1 -1 -1 -1 -1 1 -1 1 1 1 1 1 -1 NA NA -1 -1 -1 1 1 1 1 -1 -1 -1 -1 -1 -1 -1 -1 NA -1 -1 1 -1 -1 -1 -1 -1 -1 NA NA NA -1 1 -1 -1 -1 NA -1 -1 NA -1 -1 -1 -1 1 -1 1 1 1 1 -1 -1 1 -1 -1 1 -1 -1 -1 -1 -1 -1 -1 1 NA NA 1 NA 1 -1 -1 1 1 NA NA -1 -1 -1 NA -1 -1 -1 -1 -1 1 -1 NA -1 -1 -1 1 1 -1 1 -1 -1 -1 -1 -1 -1 -1 -1 -1 -1 -1 NA 1 -1 -1 -1 1 NA -1 -1 -1 -1 1 -1 -1 -1 -1 -1 -1 -1 -1 -1 -1 NA -1 -1 -1 -1 -1 NA NA NA -1 -1 -1 -1 -1 -1 -1 NA NA NA -1 NA -1 -1 -1 1 -1 -1 -1 1 -1 -1 -1 -1 -1 -1 -1 -1 1 -1 -1 1 -1 -1 -1 1 -1 -1 1 -1 -1 -1 -1 -1 -1 -1 -1 1 NA NA NA NA -1 -1 -1 -1 1 1 -1 -1 -1 -1 -1 -1 -1 -1 -1 -1 -1 -1 -1 1 NA -1 1 -1 -1 -1 1 -1 -1 NA -1 -1 NA 1 NA NA NA NA NA NA 1 -1 -1 NA -1 1 -1 -1 NA -1 1 -1 -1 -1 -1 1 1 NA NA -1 1 NA NA -1 -1 -1 -1 -1 -1 -1 -1 -1 1 -1 -1 -1 -1 -1 -1 -1 -1 -1 -1 -1 -1 -1 -1 -1 -1 1 -1 1 1 NA NA -1 NA -1 -1 -1 -1 -1 -1 -1 NA -1 -1 -1 -1 -1 -1 NA 1 1 -1 -1 1 -1 1 -1 -1 NA NA -1 -1 NA NA NA -1 -1 NA -1 -1 -1 NA -1 -1 NA NA -1 -1 -1 -1 -1 -1 -1 -1 1 NA 1 NA -1 -1 -1 -1 -1 -1 -1 -1 -1 -1 -1 1 -1 -1 -1 NA -1 -1 -1 -1 -1 -1 NA -1 -1 1 1 NA NA -1 1 1 NA -1 -1 -1 -1 NA -1 -1 -1 -1 -1 -1 NA -1 -1 -1 -1 -1 -1 1 -1 1 NA -1 -1 -1 -1 1 -1 -1 -1 1 -1 -1 -1 -1 NA -1 -1 NA -1 -1 -1 NA -1 -1 -1 -1 -1 1 1 -1 -1 -1 -1 -1 -1 NA -1 -1 -1 -1 NA -1 NA -1 -1 1 1 -1 1 1 NA -1 -1 -1 1 -1 NA 1 NA NA -1 -1 -1 NA -1 -1 -1 -1 -1 -1 -1 1 -1 -1 NA -1 -1 -1 -1 -1 -1 1 1 -1 -1 NA 1 -1 -1 1 -1 NA 1 1 -1 1 -1 -1 -1 1 1 -1 -1 1 NA NA NA -1 -1 -1 NA 1 -1 NA NA -1 -1 NA NA NA -1 -1 -1 1 -1 -1 1 NA NA 1 -1 1 NA NA NA -1 -1 -1 NA NA NA -1 -1 NA -1 -1 -1 -1 NA NA NA -1 NA 1 1 1 1 -1 -1 -1 -1 1 -1 -1 NA 1 1 -1 -1 -1 NA NA -1 1 -1 -1 1 -1 -1 -1 -1 -1 -1 1 -1 -1 -1 -1 -1 -1 1 1 1 -1 1 1 -1 -1 -1 -1 NA -1 NA NA NA 1 1 1 -1 -1 -1 -1 -1 -1 -1 -1 -1 -1 -1 -1 -1 -1 -1 1 -1 -1 -1 1 -1 -1 NA NA NA -1 -1 -1 -1 -1 -1 -1 1 1 -1 1 1 -1 -1 -1 -1 -1 -1 -1 -1 1 -1 -1 -1 NA -1 -1 1 1 1 1 -1 -1 -1 -1 -1 -1 -1 NA NA 1 1 -1 -1 -1 -1 1 -1 -1 -1 -1 NA NA 1 -1 -1 NA 1 1 1 1 1 NA NA NA NA 1 1 -1 -1 -1 -1 -1 -1 -1 -1 -1 -1 -1 -1 -1 NA 1 1 1 1 -1 -1 NA 1 1 -1 1 -1 1 -1 -1 -1 NA 1 -1 -1 -1 -1 -1 1 -1 -1 1 -1 -1 -1 -1 -1 -1 NA NA -1 1 -1 -1 1 -1 -1 -1 1 1 -1 -1 -1 -1 -1 -1 -1 1 1 -1 -1 NA -1 -1 NA 1 1 1 -1 -1 NA NA -1 -1 -1 -1 -1 -1 -1 NA -1 NA NA -1 -1 -1 -1 -1 -1 -1 -1 1 1 -1 NA -1 1 1 -1 -1 -1 -1 -1 -1 -1 -1 -1 -1 1 NA -1 1 1 1 -1 -1 NA -1 -1 -1 -1 -1 1 -1 -1 -1 -1 1 NA -1 -1 -1 -1 -1 -1 NA NA 1 -1 -1 1 -1 -1 NA -1 NA -1 -1 1 NA -1 NA -1 -1 -1 -1 NA NA -1 1 -1 1 -1 1 -1 -1 -1 1 -1 -1 -1 -1 NA NA 1 -1 1 -1 -1 -1 -1 -1 -1 -1 -1 -1 -1 -1 -1 NA -1 NA NA -1 1 1 -1 1 1 -1 NA NA -1 -1 -1 -1 -1 -1 1 1 -1 -1 1 NA -1 -1 -1 -1 -1 -1 1 -1 -1 -1 -1 -1 NA NA -1 -1 -1 NA -1 -1 -1 -1 -1 -1 1 -1 -1 NA -1 -1 -1 -1 -1 NA -1 NA -1 -1 1 -1 NA NA -1 -1 -1 NA -1 1 -1 -1 -1 -1 1 1 NA NA -1 NA -1 -1 1 -1 -1 1 -1 -1 -1 -1 -1 -1 -1 1 -1 -1 -1 -1 -1 -1 -1 -1 -1 NA NA NA NA -1 -1 -1 -1 NA -1 -1 -1 -1 1 -1 -1 -1 1 -1 -1 -1 -1 NA -1 -1 1 1 -1 -1 -1 -1 -1 -1 -1 1 -1 1 -1 -1 -1 -1 NA -1 NA -1 -1 -1 NA -1 -1 -1 -1 -1 -1 -1 -1 -1 1 1 1 1 -1 -1 -1 -1 -1 -1 1 -1 NA -1 NA NA -1 -1 -1 -1 -1 -1 1 1 1 -1 -1 -1 -1 1 -1 1 -1 -1 1 -1 -1 -1 -1 -1 NA -1 1 -1 NA NA -1 NA -1 -1 -1 1 -1 -1 -1 1 -1 NA -1 -1 -1 -1 -1 -1 -1 -1 -1 1 -1 -1 -1 -1 1 -1 -1 1 -1 -1 -1 -1 -1 -1 -1 -1 -1 -1 -1 -1 -1 1 -1 -1 -1 1 1 1 1 -1 1 -1 -1 -1 -1 -1 1 -1 -1 -1 1 1 NA NA NA -1 -1 -1 -1 NA 1 1 1 1 1 1 1 -1 -1 -1 -1 -1 1 -1 1 -1 -1 1 -1 1 -1 -1 -1 -1 -1 -1 1 NA -1 -1 -1 1 -1 -1 -1 -1 -1 -1 -1 NA -1 1 -1 -1 NA NA 1 -1 -1 1 NA -1 1 -1 -1 1 -1 -1 -1 -1 -1 -1 1 -1 -1 -1 -1 1 -1 NA NA NA -1 NA -1 -1 -1 -1 -1 -1 -1 -1 1 -1 NA -1 1 -1 -1 1 -1 -1 1 -1 -1 -1 -1 NA -1 -1 1 1 1 -1 -1 -1 NA -1 1 -1 -1 -1 NA -1 1 1 -1 -1 -1 NA 1 -1 -1 -1 -1 -1 NA 1 -1 -1 -1 -1 1 -1 -1 1 -1 -1 -1 -1 -1 -1 -1 1 -1 -1 -1 -1 1 -1 -1 -1 1 -1 -1 1 NA NA -1 -1 -1 -1 -1 -1 1 NA NA NA 1 1 -1 -1 -1 -1 -1 -1 NA -1 -1 -1 NA NA -1 -1 NA NA -1 NA NA -1 NA NA -1 -1 -1 -1 -1 -1 -1 -1 -1 1 1 -1 -1 -1 -1 1 NA -1 1 1 -1 NA NA -1 1 1 -1 -1 -1 -1 -1 -1 NA -1 1 -1 -1 -1 1 1 -1 -1 -1 NA -1 -1 -1 -1 1 -1 -1 1 -1 NA -1 -1 -1 NA NA NA NA -1 -1 -1 -1 -1 -1 -1 -1 -1 -1 1 -1 1 1 1 NA 1 -1 -1 -1 -1 -1 -1 1 1 1 1 -1 -1 -1 -1 NA -1 NA 1 1 -1 -1 -1 NA -1 NA NA -1 -1 -1 -1 1 -1 -1 -1 1 -1 1 1 -1 -1 1 -1 -1 1 -1 -1 -1 -1 1 -1 -1 -1 1 -1 -1 -1 -1 -1 -1 -1 -1 1 -1 -1 -1 1 -1 -1 -1 1 -1 NA 1 1 -1 -1 -1 1 NA 1 1 -1 -1 -1 -1 1 -1 -1 -1 -1 1 -1 -1 -1 -1 -1 1 NA 1 -1 -1 NA -1 NA -1 -1 -1 -1 -1 -1 NA NA NA NA -1 -1 -1 -1 -1 -1 -1 -1 -1 -1 -1 -1 -1 -1 -1 -1 -1 -1 -1 -1 NA -1 NA NA 1 NA -1 NA -1 1 -1 -1 NA 1 -1 -1 -1 1 -1 -1 NA 1 1 1 1 -1 -1 -1 NA -1 1 1 NA NA -1 1 1 -1 -1 -1 NA NA NA NA NA -1 1 1 1 -1 1 -1 1 -1 1 -1 1 NA -1 -1 1 1 1 -1 -1 -1 -1 -1 -1 -1 1 -1 -1 NA NA 1 1 -1 -1 -1 -1 -1 1 NA -1 -1 1 1 NA NA -1 -1 -1 -1 -1 -1 1 -1 -1 -1 -1 -1 -1 -1 1 -1 NA -1 -1 -1 -1 -1 -1 -1 -1 1 1 -1 -1 NA NA NA NA -1 -1 -1 -1 -1 -1 -1 NA NA 1 -1 -1 NA -1 1 -1
Genotype.7 NA -1 1 -1 NA NA -1 -1 -1 -1 -1 NA -1 -1 NA -1 -1 -1 -1 -1 -1 1 -1 -1 NA -1 -1 -1 -1 1 NA 1 -1 NA NA -1 -1 -1 NA NA -1 -1 -1 1 1 1 -1 -1 -1 -1 -1 1 1 -1 -1 -1 -1 -1 1 1 -1 -1 -1 -1 -1 -1 -1 1 NA -1 -1 -1 -1 NA -1 1 NA -1 NA -1 -1 1 -1 -1 -1 NA NA 1 -1 -1 -1 -1 -1 -1 -1 -1 -1 -1 1 -1 1 -1 1 -1 -1 -1 1 1 -1 -1 -1 -1 -1 -1 1 1 NA NA -1 NA 1 1 -1 1 1 1 -1 -1 -1 -1 -1 1 -1 -1 NA -1 -1 -1 NA -1 1 -1 NA NA -1 -1 1 -1 NA NA NA NA 1 1 1 -1 NA NA -1 -1 -1 1 1 1 1 -1 -1 -1 1 -1 -1 -1 -1 -1 1 1 -1 NA -1 -1 -1 -1 -1 -1 -1 NA 1 1 -1 1 1 NA NA NA -1 1 NA -1 -1 -1 1 -1 1 -1 -1 -1 -1 -1 -1 -1 -1 -1 -1 -1 -1 -1 -1 1 -1 1 -1 NA -1 -1 1 1 1 -1 -1 1 -1 -1 -1 NA -1 1 1 1 -1 1 1 -1 1 1 -1 -1 -1 1 -1 -1 -1 -1 1 -1 -1 -1 1 -1 1 1 -1 -1 1 -1 -1 1 1 -1 NA NA -1 -1 1 1 1 1 -1 -1 -1 -1 1 -1 -1 1 1 1 -1 -1 -1 -1 -1 -1 NA -1 -1 -1 -1 -1 1 1 NA 1 -1 -1 -1 -1 1 -1 1 -1 -1 -1 1 -1 -1 -1 -1 -1 NA -1 -1 -1 -1 1 -1 -1 -1 NA -1 -1 1 1 1 1 -1 -1 -1 -1 -1 -1 -1 -1 -1 -1 -1 -1 -1 -1 -1 -1 -1 NA NA 1 1 -1 NA -1 -1 -1 -1 1 NA NA NA 1 1 -1 -1 -1 1 -1 1 1 1 -1 1 NA NA 1 -1 1 -1 -1 -1 NA 1 -1 -1 NA -1 1 NA NA 1 -1 NA -1 NA -1 -1 1 1 -1 1 1 1 -1 -1 1 1 1 NA -1 -1 NA 1 1 -1 -1 NA NA -1 -1 -1 NA 1 1 -1 -1 -1 -1 -1 -1 -1 -1 -1 -1 -1 1 -1 -1 -1 -1 -1 -1 -1 1 -1 1 -1 NA 1 1 1 -1 -1 1 1 1 NA -1 -1 -1 -1 1 -1 -1 -1 -1 1 1 -1 -1 1 -1 -1 -1 -1 -1 1 1 -1 1 1 -1 -1 NA -1 -1 -1 -1 -1 1 -1 -1 -1 -1 -1 -1 1 -1 1 1 1 -1 1 NA -1 -1 -1 1 -1 -1 -1 1 -1 -1 -1 1 -1 -1 1 -1 -1 -1 -1 -1 -1 NA NA NA NA -1 -1 -1 -1 -1 NA NA NA -1 -1 -1 1 -1 -1 NA -1 1 -1 1 1 NA -1 -1 1 -1 -1 -1 -1 -1 1 1 1 1 1 -1 -1 1 -1 -1 1 -1 -1 NA NA -1 -1 -1 1 1 1 1 -1 NA 1 1 -1 -1 -1 -1 -1 -1 -1 NA -1 NA -1 -1 -1 NA NA NA -1 1 -1 NA 1 -1 -1 1 -1 -1 1 NA NA NA NA -1 NA 1 -1 NA -1 -1 -1 -1 -1 NA -1 -1 NA -1 -1 1 1 1 1 -1 -1 -1 -1 -1 NA NA -1 NA 1 -1 -1 -1 -1 1 -1 -1 -1 -1 -1 -1 NA -1 -1 NA NA -1 -1 NA 1 -1 NA NA NA 1 -1 -1 -1 -1 -1 -1 -1 -1 -1 -1 -1 -1 1 1 -1 NA -1 -1 NA -1 -1 1 -1 NA -1 -1 -1 -1 -1 1 -1 -1 -1 -1 -1 -1 1 -1 1 1 -1 NA NA -1 NA -1 -1 -1 -1 -1 -1 -1 -1 -1 NA -1 -1 1 -1 -1 -1 -1 1 1 NA 1 -1 NA -1 -1 -1 1 1 -1 -1 -1 -1 1 -1 -1 -1 NA -1 1 1 -1 -1 NA 1 -1 -1 NA 1 1 NA -1 -1 NA 1 1 1 -1 -1 -1 1 -1 1 NA -1 -1 -1 -1 1 1 1 -1 1 -1 -1 -1 -1 -1 -1 -1 -1 1 1 1 -1 -1 -1 NA 1 1 1 -1 -1 -1 NA -1 1 1 -1 NA NA -1 -1 -1 1 1 -1 -1 -1 1 1 -1 -1 -1 1 1 -1 -1 -1 -1 -1 1 NA NA 1 -1 NA -1 -1 -1 -1 NA 1 1 -1 -1 -1 -1 1 1 1 -1 1 -1 1 1 1 -1 -1 1 1 -1 -1 -1 -1 -1 -1 -1 1 NA -1 -1 -1 1 -1 -1 -1 -1 -1 -1 -1 -1 -1 1 -1 -1 -1 -1 1 -1 -1 -1 -1 -1 -1 -1 -1 -1 -1 NA NA -1 -1 1 -1 -1 -1 -1 1 1 -1 -1 -1 1 -1 1 -1 1 -1 -1 -1 -1 -1 -1 -1 -1 1 1 1 1 NA -1 -1 -1 -1 -1 -1 -1 -1 -1 NA NA -1 -1 -1 -1 1 -1 1 -1 -1 -1 -1 -1 -1 -1 -1 NA -1 NA NA 1 1 -1 -1 -1 1 1 1 -1 -1 1 -1 -1 -1 -1 -1 -1 -1 -1 1 NA -1 -1 -1 -1 -1 -1 1 NA NA -1 1 1 NA -1 -1 -1 NA -1 -1 1 -1 -1 -1 1 -1 -1 -1 NA -1 NA -1 1 NA NA -1 1 -1 -1 -1 -1 -1 1 -1 -1 -1 -1 -1 -1 -1 -1 1 -1 -1 -1 -1 NA 1 1 -1 -1 -1 -1 -1 -1 -1 -1 NA 1 NA NA -1 -1 1 -1 NA -1 1 NA NA 1 -1 -1 -1 -1 -1 -1 -1 -1 -1 -1 1 1 -1 -1 -1 -1 -1 NA NA NA NA NA -1 -1 -1 -1 1 1 -1 -1 NA 1 -1 -1 -1 -1 1 -1 1 -1 -1 -1 1 NA NA -1 -1 -1 -1 -1 -1 -1 1 1 1 1 1 -1 -1 -1 -1 -1 NA -1 NA -1 -1 -1 -1 -1 1 1 -1 -1 -1 1 1 -1 -1 -1 -1 -1 1 1 1 1 -1 -1 -1 -1 -1 -1 -1 1 NA -1 -1 1 -1 NA NA NA NA -1 -1 NA -1 1 -1 -1 -1 -1 -1 NA -1 -1 -1 -1 -1 -1 -1 -1 -1 -1 -1 -1 NA -1 -1 -1 -1 -1 1 1 1 -1 1 -1 NA 1 1 -1 -1 -1 -1 -1 -1 -1 -1 1 1 1 -1 -1 -1 -1 NA 1 -1 -1 -1 -1 -1 -1 1 1 1 -1 -1 -1 -1 -1 -1 1 -1 -1 1 -1 -1 -1 -1 -1 -1 -1 1 1 -1 -1 -1 -1 NA NA -1 -1 -1 1 -1 NA NA 1 -1 NA NA NA -1 -1 1 1 1 -1 1 -1 NA 1 -1 -1 -1 -1 -1 NA -1 1 -1 -1 1 1 -1 NA 1 -1 -1 1 -1 -1 NA 1 -1 -1 -1 -1 1 -1 NA NA NA -1 -1 -1 1 1 1 1 -1 -1 -1 1 -1 -1 -1 -1 -1 NA 1 1 1 -1 -1 NA -1 -1 -1 NA 1 NA 1 -1 1 1 -1 -1 -1 1 1 1 -1 -1 -1 NA 1 1 -1 -1 NA -1 1 1 -1 -1 1 1 -1 -1 NA NA NA -1 -1 -1 NA NA NA -1 -1 -1 NA 1 -1 -1 -1 -1 1 -1 -1 -1 -1 1 -1 -1 NA NA 1 -1 -1 NA -1 -1 NA -1 -1 -1 NA NA -1 NA NA NA 1 1 -1 -1 1 1 1 -1 NA 1 -1 1 -1 -1 -1 -1 -1 -1 -1 -1 1 NA 1 -1 -1 -1 -1 1 -1 -1 -1 -1 1 -1 -1 -1 -1 NA -1 -1 -1 1 -1 -1 -1 -1 -1 -1 -1 1 1 -1 -1 -1 -1 -1 1 1 NA -1 1 -1 1 1 1 1 -1 -1 1 NA -1 -1 -1 -1 -1 -1 -1 -1 1 1 -1 -1 -1 -1 1 -1 NA -1 -1 -1 -1 1 NA -1 NA NA -1 1 -1 -1 -1 NA NA -1 -1 -1 1 -1 -1 -1 1 -1 -1 NA NA -1 -1 -1 -1 -1 NA NA -1 -1 -1 -1 1 -1 NA -1 -1 -1 -1 -1 1 1 NA NA NA -1 -1 NA -1 -1 -1 -1 -1 -1 -1 -1 -1 1 NA -1 -1 -1 NA NA 1 1 1 1 1 NA NA NA NA NA -1 -1 1 1 1 -1 -1 -1 -1 1 NA NA -1 -1 -1 -1 1 1 1 -1 1 -1 -1 -1 -1 -1 -1 -1 -1 -1 1 1 -1 NA NA -1 1 1 -1 -1 1 1 -1 NA NA -1 NA NA -1 -1 -1 -1 1 1 -1 NA -1 -1 -1 -1 1 NA -1 -1 -1 NA 1 NA NA 1 1 1 -1 -1 -1 -1 1 -1 1 -1 1 1 NA 1 -1 -1 NA 1 -1 -1 -1 1 -1 -1 1 -1 -1 -1 -1 -1 -1 NA 1 1 -1 -1 -1 -1 -1 -1 1 1 -1 -1 -1 -1 -1 -1 -1 -1 1 -1 -1 -1 -1 -1 -1 -1 -1 -1 -1 -1 -1 NA -1 -1 -1 -1 -1 -1 -1 -1 -1 -1 -1 NA -1 -1 -1 -1 -1 -1 -1 1 1 1 -1 -1 -1 -1 -1 -1 -1 -1 -1 -1 -1 NA NA 1 1 -1 -1 -1 -1 -1 -1 -1 NA -1 -1 1 -1 1 1 1 -1 -1 1 NA -1 -1 -1 1 1 -1 -1 -1 NA 1 -1 -1 -1 1 1 1 -1 -1 1 1 NA 1 -1 NA -1 -1 -1 1 -1 -1 -1 NA -1 -1 NA -1 -1 1 -1 -1 NA NA -1 -1 -1 -1 -1 NA -1 -1 NA -1 -1 -1 -1 -1 -1 -1 -1 -1 -1 -1 -1 -1 -1 -1 -1 NA -1 -1 1 -1 -1 NA NA -1 -1 -1 -1 -1 -1 1 1 1 -1 NA -1 NA NA -1 -1 -1 1 1 NA -1 -1 1 NA NA -1 -1 NA NA -1 -1 -1 -1 -1 -1 1 1 -1 -1 NA NA NA -1 -1 1 -1 -1 -1 NA -1 -1 -1 NA -1 -1 -1 NA NA NA 1 1 -1 -1 1 1 1 -1 1 -1 -1 NA NA -1 1 -1 -1 -1 1 1 -1 -1 -1 NA -1 NA 1 1 1 -1 1 -1 -1 -1 -1 -1 1 1 1 -1 -1 -1 -1 -1 1 -1 1 -1 -1 -1 1 -1 -1 -1 -1 NA -1 -1 -1 1 NA 1 -1 NA 1 -1 -1 NA -1 -1 -1 NA -1 -1 -1 1 -1 -1 -1 -1 NA NA NA 1 -1 -1 -1 -1 1 -1 NA NA 1 1 -1 NA NA NA NA 1 NA NA NA -1 1 -1 -1 -1 NA NA -1 -1 1 -1 -1 1 -1 -1 1 -1 -1 1 1 1 -1 1 -1 1 -1 -1 -1 -1 -1 -1 NA 1 1 1 -1 -1 1 -1 -1 -1 1 -1 -1 1 1 -1 -1 -1 -1 -1 1 -1 -1 -1 -1 -1 -1 -1 -1 -1 -1 -1 -1 -1 -1 -1 -1 -1 -1 NA -1 -1 1 -1 1 -1 -1 -1 -1 1 -1 NA -1 1 -1 -1 NA -1 NA -1 1 1 NA 1 -1 -1 -1 1 1 1 -1 NA -1 -1 1 1 -1 -1 -1 1 -1 1 1 1 NA -1 -1 NA 1 1 -1 -1 -1 NA 1 1 1 -1 -1 -1 -1 -1 -1 -1 NA -1 -1 -1 NA NA -1 -1 -1 NA -1 -1 -1 -1 -1 1 -1 -1 -1 -1 -1 -1 1 -1 -1 -1 -1 -1 NA NA -1 -1 -1 -1 -1 -1 -1 -1 1 1 -1 1 1 -1 1 1 -1 -1 NA NA -1 -1 NA 1 -1 1 -1 -1 -1 -1 1 -1 -1 -1 -1 NA -1 -1 -1 -1 1 NA 1 -1 -1 -1 -1 1 1 -1 -1 -1 -1 -1 -1 -1 -1 -1 1 -1 1 -1 -1 -1 -1 NA -1 1 NA NA -1 1 -1 1 1 -1 -1 1 -1 1 1 1 -1 NA 1 -1 -1 1 -1 -1 -1 -1 1 -1 1 -1 1 -1 -1 1 -1 -1 -1 NA -1 NA -1 -1 -1 -1 -1 -1 -1 NA NA -1 1 -1 -1 -1 -1 -1 1 1 -1 -1 1 -1 -1 -1 1 1 1 -1 -1 -1 1 NA -1 -1 -1 -1 -1 -1 NA NA 1 1 NA -1 NA 1 -1 1 1 -1 1 NA 1 -1 1 -1 1 1 -1 1 -1 NA -1 1 -1 -1 -1 -1 -1 -1 -1 -1 -1 -1 NA -1 -1 -1 -1 -1 NA 1 -1 -1 -1 -1 -1 -1 1 1 -1 -1 -1 -1 NA NA NA NA NA -1 -1 NA -1 -1 -1 -1 1 -1 -1 -1 -1 -1 -1 -1 -1 NA -1 -1 -1 1 1 -1 1 -1 -1 -1 -1 1 -1 -1 1 -1 1 1 -1 1 1 -1 -1 1 1 NA -1 -1 -1 -1 -1 -1 1 NA -1 1 -1 -1 -1 1 1 NA NA 1 1 1 -1 -1 -1 -1 -1 -1 NA 1 1 -1 NA -1 -1 -1 -1 -1 -1 -1 NA 1 -1 -1 NA -1 1 1 1 -1 -1 -1 -1 1 1 -1 NA -1 -1 -1 -1 1 1 -1 -1 NA -1 -1 -1 -1 -1 NA -1 -1 -1 -1 -1 -1 -1 -1 -1 -1 NA NA NA -1 -1 -1 1 -1 -1 -1 NA -1 NA 1 -1 -1 NA -1 -1 -1 -1 -1 -1 -1 NA NA NA NA -1 NA NA NA -1 -1 1 -1 -1 -1 -1 -1 -1 -1 -1 -1 -1 -1 1 NA NA NA 1 -1 -1 -1 -1 -1 1 NA -1 -1 -1 1 1 1 -1 -1 -1 -1 -1 NA 1 -1 -1 1 1 -1 -1 -1 1 1 1 -1 -1 -1 -1 -1 -1 1 -1 -1 -1 -1 NA -1 1 -1 -1 NA 1 1 -1 -1 -1 NA NA -1 1 NA -1 -1 -1 -1 -1 -1 -1 NA -1 -1 NA NA -1 NA -1 NA -1 -1 -1 -1 -1 -1 -1 -1 -1 NA -1 1 -1 -1 -1 1 -1 -1 NA 1 1 1 -1 -1 -1 -1 1 1 -1 -1 -1 -1 -1 -1 -1 NA -1 -1 -1 1 -1 1 1 NA -1 -1 NA 1 -1 -1 NA -1 -1 NA -1 1 1 -1 -1 -1 NA -1 -1 -1 1 1 NA 1 -1 NA NA -1 -1 -1 -1 -1 -1 -1 1 -1 NA -1 -1 1 1 1 -1 -1 -1 -1 -1 -1 -1 -1 -1 NA NA 1 1 -1 NA -1 -1 -1 -1 -1 -1 -1 -1 -1 1 1 NA NA -1 -1 -1 -1 -1 -1 -1 -1 -1 -1 -1 -1 -1 -1 -1 -1 NA -1 -1 -1 1 -1 -1 -1 NA NA NA -1 -1 -1 1 -1 -1 -1 1 1 NA -1 -1 NA NA NA NA NA -1 NA -1 -1 1 1 1 -1 NA -1 -1 1 1 -1 -1 NA NA NA 1 -1 -1 1 1 -1 -1 -1 -1 NA NA -1 -1 1 NA NA NA -1 -1 -1 -1 1 1 -1 -1 -1 -1 -1 -1 -1 1 -1 -1 -1 1 -1 -1 -1 -1 -1 -1 -1 -1 -1 1 -1 -1 1 -1 -1 NA 1 1 -1 -1 -1 -1 -1 1 -1 NA -1 -1 -1 -1 -1 -1 -1 1 NA -1 -1 -1 1 1 NA -1 -1 -1 1 NA NA -1 1 -1 1 1 -1 NA -1 -1 -1 -1 -1 1 -1 -1 -1 -1 -1 -1 NA NA -1 NA -1 -1 -1 -1 -1 -1 -1 -1 1 -1 -1 -1 -1 1 -1 1 -1 -1 -1 -1 -1 -1 -1 NA 1 1 -1 -1 1 -1 -1 1 NA -1 -1 -1 -1 -1 1 1 -1 1 -1 -1 -1 -1 -1 1 -1 -1 1 1 -1 NA -1 -1 NA NA -1 -1 -1 NA NA 1 NA -1 1 1 -1 -1 -1 -1 -1 1 -1 -1 1 NA 1 NA -1 -1 -1 NA -1 -1 -1 1 1 1 NA NA 1 NA NA -1 -1 -1 -1 -1 NA 1 NA 1 -1 1 1 -1 1 -1 NA NA NA -1 -1 -1 -1 -1 -1 -1 -1 -1 1 1 1 -1 1 -1 NA -1 -1 -1 -1 -1 -1 -1 NA -1 1 1 NA 1 NA 1 -1 -1 1 -1 -1 1 1 -1 1 -1 -1 -1 -1 -1 -1 NA -1 -1 -1 -1 -1 -1 -1 NA NA 1 NA NA -1 1 -1 -1 -1 -1 -1 -1 -1 -1 -1 1 -1 -1 1 -1 -1 -1 NA -1 -1 1 -1 1 -1 -1 NA NA 1 -1 NA -1 -1 -1 -1 -1 -1 -1 -1 -1 -1 1 1 1 -1 -1 NA -1 -1 -1 -1 NA NA NA NA -1 -1 -1 -1 -1 -1 -1 1 1 1 -1 1 -1 NA -1 -1 -1 1 -1 NA 1 NA NA NA -1 -1 -1 NA NA -1 -1 NA -1 -1 -1 NA 1 NA NA -1 NA -1 -1 -1 -1 -1 -1 -1 -1 -1 -1 -1 -1 -1 -1 1 1 -1 -1 -1 NA -1 -1 NA NA -1 -1 -1 -1 -1 -1 NA -1 1 NA NA NA -1 -1 -1 -1 -1 -1 -1 1 1 1 1 1 NA -1 1 -1 -1 1 -1 -1 1 -1 NA -1 1 NA NA -1 -1 -1 -1 -1 1 1 -1 -1 -1 -1 -1 1 -1 -1 -1 1 -1 NA NA NA 1 1 -1 NA -1 -1 -1 1 -1 -1 NA -1 -1 -1 1 1 1 1 NA -1 1 -1 -1 -1 -1 -1 -1 1 -1 -1 NA -1 -1 NA 1 1 -1 1 1 -1 -1 -1 NA 1 1 -1 -1 NA NA -1 -1 -1 -1 -1 -1 -1 -1 -1 1 -1 1 -1 -1 -1 -1 -1 -1 -1 NA 1 NA NA -1 NA NA 1 1 -1 -1 -1 -1 -1 -1 -1 -1 -1 -1 -1 NA NA 1 NA -1 -1 -1 -1 -1 -1 -1 NA NA 1 NA -1 -1 -1 -1 -1 -1 -1 -1 -1 -1 -1 -1 NA -1 -1 NA 1 -1 -1 1 1 1 -1 -1 -1 -1 -1 -1 1 1 1 -1 1 -1 1 1 1 1 1 1 NA -1 -1 1 1 -1 -1 NA -1 -1 1 -1 -1 -1 1 -1 -1 -1 -1 -1 -1 -1 1 -1 -1 -1 -1 -1 -1 -1 -1 1 -1 -1 1 1 -1 -1 1 1 1 -1 -1 -1 NA -1 -1 -1 1 NA NA NA -1 -1 -1 -1 -1 -1 -1 1 -1 -1 -1 -1 -1 -1 -1 -1 -1 -1 -1 -1 1 -1 NA NA -1 -1 -1 -1 -1 1 -1 1 1 -1 -1 -1 1 1 -1 -1 -1 -1 -1 -1 -1 NA -1 -1 -1 -1 -1 1 1 NA NA -1 -1 1 -1 -1 -1 NA -1 -1 NA NA -1 -1 1 1 1 1 NA 1 -1 -1 1 1 -1 NA NA -1 -1 -1 -1 1 NA -1 1 -1 -1 -1 -1 -1 NA -1 -1 -1 1 -1 NA NA NA -1 -1 1 NA NA 1 -1 NA NA NA -1 1 -1 -1 -1 -1 -1 -1 -1 1 -1 NA 1 1 -1 -1 -1 1 1 1 NA 1 -1 -1 NA -1 -1 -1 -1 -1 NA NA -1 -1 1 -1 -1 NA NA 1 1 NA -1 NA NA NA -1 -1 -1 -1 -1 -1 -1 -1 -1 -1 -1 -1 -1 1 -1 NA -1 -1 -1 -1 -1 1 1 1 -1 -1 -1 1 1 -1 NA NA -1 NA NA -1 -1 -1 NA NA -1 -1 NA -1 -1 -1 -1 -1 NA -1 1 -1 1 -1 -1 -1 -1 -1 NA -1 -1 NA -1 -1 NA -1 -1 1 -1 -1 -1 1 1 -1 -1 -1 -1 1 -1 1 -1 -1 1 1 -1 NA -1 -1 -1 -1 1 NA 1 -1 1 1 1 NA NA -1 NA -1 -1 -1 NA -1 1 -1 -1 -1 -1 -1 1 -1 -1 -1 -1 -1 -1 -1 -1 1 1 -1 1 1 -1 NA 1 1 -1 1 -1 -1 -1 NA -1 -1 1 NA NA -1 -1 1 1 -1 -1 -1 -1 -1 1 -1 -1 -1 -1 -1 -1 -1 1 1 1 -1 -1 -1 1 -1 -1 1 1 1 1 -1 -1 NA NA -1 -1 -1 NA 1 -1 NA -1 -1 -1 NA -1 -1 NA NA -1 1 -1 1 -1 -1 -1 -1 -1 -1 -1 -1 -1 -1 -1 -1 -1 -1 -1 NA NA -1 1 -1 -1 -1 -1 -1 -1 NA NA -1 -1 1 1 -1 NA 1 -1 1 -1 -1 -1 -1 -1 1 -1 -1 -1 1 -1 NA -1 -1 -1 -1 -1 -1 -1 -1 1 1 -1 1 -1 NA -1 1 NA 1 -1 NA NA 1 -1 1 -1 NA -1 -1 -1 1 1 -1 -1 -1 -1 -1 -1 1 NA NA -1 NA NA -1 -1 -1 -1 -1 -1 -1 1 1 NA -1 1 1 -1 -1 -1 -1 NA NA -1 NA NA NA NA -1 NA -1 -1 -1 -1 -1 -1 -1 -1 NA NA 1 1 -1 -1 1 1 1 1 -1 -1 -1 NA -1 -1 -1 -1 -1 -1 -1 -1 NA -1 -1 -1 NA -1 -1 -1 NA NA NA 1 -1 -1 -1 -1 -1 -1 -1 NA NA NA 1 -1 -1 -1 -1 -1 NA 1 NA NA -1 -1 1 1 NA -1 -1 -1 -1 -1 1 -1 -1 -1 1 NA -1 -1 -1 -1 1 1 1 -1 -1 -1 -1 1 1 -1 1 -1 -1 1 -1 -1 -1 NA NA -1 -1 NA NA NA NA NA -1 -1 -1 NA -1 -1 -1 -1 -1 1 -1 -1 NA NA 1 -1 -1 1 -1 -1 -1 NA -1 1 1 -1 -1 -1 -1 -1 -1 NA -1 -1 -1 1 1 1 -1 1 -1 -1 NA -1 -1 1 -1 -1 -1 -1 -1 -1 NA NA -1 -1 NA NA NA -1 -1 -1 -1 -1 -1 -1 -1 -1 1 -1 NA NA 1 -1 -1 -1 -1 -1 1 -1 -1 NA NA NA -1 1 -1 -1 -1 -1 1 1 NA -1 -1 -1 -1 -1 -1 1 -1 -1 -1 NA -1 -1 NA 1 1 NA -1 -1 -1 -1 -1 NA NA NA -1 NA -1 -1 1 NA -1 -1 -1 NA NA NA 1 -1 1 NA NA -1 -1 1 -1 -1 -1 1 1 -1 -1 -1 NA -1 -1 1 NA NA NA -1 NA -1 -1 1 -1 -1 1 -1 -1 -1 -1 -1 -1 -1 1 -1 -1 -1 -1 1 NA NA NA -1 NA 1 1 -1 NA NA NA 1 -1 -1 NA -1 -1 -1 -1 -1 1 -1 -1 -1 -1 -1 -1 1 1 -1 -1 -1 -1 -1 1 -1 -1 -1 -1 -1 NA NA -1 -1 -1 1 1 -1 -1 -1 -1 -1 NA -1 -1 -1 -1 -1 -1 -1 -1 1 1 1 1 NA NA 1 -1 -1 -1 -1 -1 -1 -1 -1 -1 -1 -1 -1 -1 NA -1 1 -1 -1 -1 -1 -1 -1 NA NA NA 1 1 1 NA -1 1 NA -1 NA NA 1 -1 -1 NA NA NA -1 1 1 1 1 -1 -1 1 1 1 -1 -1 -1 -1 -1 -1 -1 -1 1 1 1 1 -1 -1 -1 -1 -1 1 1 -1 -1 -1 1 1 -1 NA NA 1 -1 -1 -1 -1 -1 NA -1 -1 -1 -1 1 -1 NA -1 -1 -1 -1 -1 -1 -1 -1 1 1 1 -1 -1 -1 1 -1 1 1 -1 -1 -1 -1 -1 -1 -1 -1 -1 -1 -1 1 1 1 -1 -1 -1 NA -1 -1 -1 -1 -1 -1 1 -1 -1 1 1 1 -1 -1 -1 1 NA NA -1 -1 -1 -1 1 -1 -1 -1 -1 -1 -1 NA NA NA 1 -1 -1 -1 NA 1 -1 1 -1 1 -1 -1 -1 -1 -1 -1 -1 -1 -1 1 1 -1 NA NA NA -1 1 -1 1 -1 1 1 1 1 1 -1 -1 -1 -1 -1 -1 -1 -1 -1 -1 1 -1 -1 -1 -1 -1 1 -1 -1 1 1 -1 -1 -1 -1 1 -1 -1 NA 1 -1 -1 -1 -1 -1 -1 -1 1 -1 -1 1 -1 -1 -1 -1 1 -1 -1 -1 -1 -1 1 1 -1 -1 -1 NA -1 1 -1 -1 -1 -1 -1 1 -1 -1 -1 -1 NA -1 1 -1 -1 NA -1 -1 -1 -1 1 NA -1 -1 1 -1 -1 1 -1 -1 -1 -1 -1 1 -1 1 1 1 -1 1 -1 -1 -1 -1 -1 -1 NA -1 -1 1 1 NA -1 NA -1 -1 -1 -1 -1 -1 1 1 -1 -1 -1 1 1 1 -1 -1 -1 -1 -1 -1 1 -1 1 -1 -1 -1 NA -1 NA -1 -1 -1 -1 -1 NA -1 NA -1 -1 -1 -1 NA -1 -1 NA NA NA 1 NA NA 1 -1 -1 -1 NA NA -1 -1 -1 -1 NA 1 1 -1 -1 -1 -1 -1 -1 -1 -1 -1 1 1 1 1 1 NA NA NA NA -1 1 NA -1 -1 NA 1 -1 1 1 1 1 -1 -1 -1 1 -1 -1 -1 -1 -1 -1 -1 1 -1 1 -1 1 1 -1 NA 1 NA -1 -1 NA -1 -1 -1 -1 1 1 NA -1 -1 -1 -1 NA -1 -1 -1 -1 NA 1 NA 1 -1 -1 -1 -1 -1 1 -1 -1 -1 1 1 NA NA 1 NA NA -1 1 1 1 -1 1 -1 -1 -1 NA NA -1 -1 -1 -1 -1 -1 -1 NA -1 -1 NA 1 -1 -1 1 1 -1 -1 -1 -1 -1 -1 -1 -1 1 -1 NA -1 -1 -1 -1 -1 -1 1 -1 -1 -1 -1 -1 NA -1 -1 -1 -1 -1 1 1 -1 -1 1 1 1 1 1 -1 -1 -1 -1 -1 -1 1 -1 1 -1 -1 -1 -1 -1 -1 NA NA -1 -1 -1 -1 -1 1 -1 -1 -1 -1 -1 1 -1 NA -1 -1 -1 -1 -1 -1 -1 NA -1 -1 1 -1 1 1 1 1 1 NA -1 -1 -1 -1 1 -1 -1 NA -1 -1 -1 NA 1 -1 NA -1 -1 -1 1 1 -1 NA -1 -1 1 -1 -1 1 -1 1 1 -1 -1 -1 -1 -1 -1 -1 -1 -1 -1 NA NA NA -1 1 NA NA -1 -1 -1 NA NA -1 -1 1 -1 1 -1 -1 -1 -1 -1 -1 1 -1 -1 -1 1 -1 -1 -1 1 -1 -1 -1 -1 -1 -1 -1 1 -1 -1 -1 -1 -1 -1 1 1 -1 -1 -1 -1 -1 -1 -1 -1 1 -1 1 -1 -1 -1 1 1 -1 1 -1 -1 -1 -1 -1 1 1 -1 -1 1 -1 -1 1 1 NA -1 1 -1 -1 -1 -1 NA -1 -1 -1 1 1 -1 1 -1 -1 -1 -1 -1 -1 -1 -1 -1 NA -1 -1 -1 -1 -1 1 NA NA -1 -1 -1 -1 -1 NA NA NA NA NA -1 -1 NA NA NA -1 -1 1 1 -1 NA 1 -1 NA NA -1 -1 -1 -1 -1 -1 -1 -1 NA -1 1 NA NA NA -1 NA -1 NA NA NA 1 1 1 -1 NA NA -1 -1 -1 -1 -1 1 -1 -1 -1 -1 NA -1 -1 -1 NA -1 -1 1 1 1 1 -1 -1 -1 -1 -1 -1 -1 -1 -1 -1 -1 -1 -1 -1 NA NA -1 -1 1 -1 NA -1 -1 NA NA -1 1 1 NA -1 1 -1 -1 -1 -1 -1 1 1 -1 -1 NA NA -1 -1 -1 1 -1 -1 -1 -1 -1 1 -1 -1 1 -1 -1 -1 -1 -1 -1 -1 -1 NA -1 -1 1 1 -1 NA -1 -1 -1 -1 -1 -1 1 1 NA -1 -1 -1 -1 1 -1 -1 NA NA -1 1 1 1 -1 -1 NA 1 NA NA -1 NA -1 -1 NA -1 -1 -1 NA -1 -1 -1 NA -1 1 NA -1 -1 -1 1 -1 1 NA 1 1 -1 -1 -1 -1 -1 -1 NA -1 -1 1 NA -1 1 -1 -1 NA NA -1 -1 -1 1 -1 -1 NA NA -1 -1 -1 -1 -1 -1 1 NA -1 -1 NA -1 -1 -1 -1 -1 NA 1 NA -1 -1 NA NA -1 -1 -1 -1 1 -1 -1 -1 -1 NA NA -1 -1 -1 -1 1 -1 -1 -1 1 1 -1 NA -1 -1 1 -1 NA -1 NA -1 NA -1 -1 -1 -1 -1 -1 -1 -1 -1 -1 -1 -1 NA -1 -1 -1 NA NA 1 1 -1 -1 -1 -1 -1 -1 1 1 1 -1 1 1 -1 1 NA -1 -1 1 1 1 1 NA 1 NA NA NA 1 1 1 -1 1 NA NA NA -1 -1 -1 -1 -1 -1 1 -1 -1 -1 -1 -1 -1 -1 -1 -1 -1 NA NA -1 NA NA 1 1 1 1 1 -1 -1 -1 1 1 1 -1 -1 -1 -1 1 1 -1 -1 -1 -1 -1 -1 -1 -1 -1 NA -1 1 1 -1 -1 -1 -1 -1 -1 -1 -1 -1 -1 -1 -1 1 -1 -1 -1 -1 -1 1 -1 -1 -1 -1 -1 -1 -1 -1 -1 -1 NA NA NA -1 -1 -1 -1 1 -1 -1 -1 -1 -1 1 1 -1 -1 -1 1 -1 -1 -1 1 -1 1 1 1 1 -1 -1 -1 1 -1 NA NA -1 -1 -1 1 -1 1 -1 NA NA -1 -1 -1 -1 -1 -1 -1 NA -1 -1 -1 NA -1 -1 -1 NA -1 -1 1 -1 -1 -1 -1 -1 -1 -1 -1 1 1 -1 NA -1 -1 -1 -1 -1 -1 1 1 -1 -1 NA NA NA NA 1 -1 1 NA -1 -1 NA 1 1 1 1 -1 -1 -1 -1 1 -1 NA 1 -1 -1 -1 NA -1 -1 -1 -1 1 -1 1 -1 -1 1 -1 -1 -1 -1 -1 -1 1 1 1 1 -1 -1 -1 NA -1 -1 -1 -1 -1 NA 1 1 -1 NA -1 -1 -1 NA -1 -1 1 -1 -1 NA NA NA -1 -1 -1 NA NA NA NA -1 -1 -1 NA NA NA NA 1 1 1 1 1 -1 -1 -1 1 -1 -1 -1 -1 -1 -1 NA 1 -1 NA -1 -1 -1 -1 -1 -1 NA -1 -1 -1 1 NA 1 -1 -1 -1 -1 1 -1 -1 1 NA -1 -1 1 -1 -1 -1 -1 -1 -1 -1 -1 -1 -1 -1 -1 NA -1 -1 -1 -1 -1 NA NA NA NA -1 1 1 NA NA NA -1 NA -1 -1 -1 -1 -1 -1 -1 1 -1 -1 -1 -1 -1 -1 NA NA NA -1 1 1 1 NA 1 1 -1 -1 -1 1 NA NA -1 1 -1 -1 NA NA -1 -1 -1 -1 1 -1 1 1 -1 1 -1 NA 1 -1 NA 1 1 -1 1 -1 -1 -1 NA NA 1 -1 -1 -1 1 -1 -1 -1 -1 -1 1 1 1 -1 -1 1 -1 1 1 -1 NA NA NA -1 1 1 -1 -1 -1 -1 1 -1 -1 -1 1 -1 NA NA 1 1 -1 -1 -1 1 1 1 -1 -1 1 1 -1 -1 NA 1 NA -1 1 1 1 NA -1 1 -1 NA -1 -1 -1 -1 1 1 1 1 -1 -1 -1 -1 -1 -1 NA NA -1 1 -1 1 1 NA NA -1 -1 -1 -1 -1 -1 1 1 NA NA NA -1 -1 -1 NA -1 1 1 NA -1 NA NA NA -1 -1 -1 NA NA -1 -1 NA 1 -1 -1 -1 -1 -1 NA -1 NA NA NA 1 1 1 -1 -1 -1 -1 -1 1 1 1 -1 -1 -1 1 -1 -1 -1 -1 -1 -1 NA -1 1 NA NA -1 NA NA -1 NA NA NA -1 NA 1 NA NA -1 -1 NA -1 -1 -1 -1 -1 NA NA -1 -1 -1 -1 NA -1 -1 -1 -1 1 -1 -1 NA -1 -1 -1 -1 -1 NA NA NA -1 -1 -1 -1 -1 -1 -1 NA -1 1 -1 -1 -1 1 -1 -1 -1 1 -1 -1 -1 -1 1 -1 -1 1 -1 NA -1 1 NA NA NA NA 1 -1 -1 NA 1 NA -1 1 1 NA -1 1 1 NA NA NA NA -1 -1 -1 -1 -1 NA NA 1 -1 -1 -1 -1 -1 -1 1 -1 -1 NA -1 -1 -1 -1 -1 -1 1 -1 -1 NA -1 -1 1 -1 -1 NA -1 -1 1 NA NA -1 -1 1 -1 NA 1 -1 -1 -1 -1 -1 -1 1 NA NA NA -1 1 NA NA NA 1 1 -1 -1 -1 -1 NA 1 1 -1 -1 -1 NA NA -1 -1 -1 NA NA -1 -1 -1 -1 -1 -1 -1 -1 -1 -1 -1 -1 -1 1 -1 1 1 1 NA 1 -1 -1 -1 -1 1 NA NA -1 -1 -1 1 1 1 -1 -1 -1 1 1 -1 1 -1 1 -1 -1 -1 -1 1 NA NA -1 -1 -1 -1 NA NA -1 -1 1 NA 1 -1 -1 1 1 1 1 1 NA 1 -1 1 -1 1 NA -1 -1 1 -1 1 -1 -1 -1 1 1 1 NA -1 -1 -1 -1 -1 -1 1 -1 -1 -1 NA NA -1 -1 1 -1 -1 1 1 NA -1 -1 -1 1 NA 1 1 -1 -1 NA -1 NA -1 1 -1 1 1 -1 -1 NA NA NA NA NA NA NA -1 -1 NA -1 NA 1 -1 -1 -1 NA NA -1 1 -1 -1 -1 -1 NA -1 -1 -1 -1 -1 1 NA 1 1 -1 1 -1 NA NA 1 1 1 -1 -1 -1 -1 -1 -1 NA NA NA NA 1 1 -1 -1 -1 NA -1 -1 -1 -1 -1 -1 1 -1 NA -1 -1 -1 -1 1 -1 -1 -1 NA NA -1 -1 -1 -1 1 1 -1 -1 NA -1 1 -1 -1 -1 -1 -1 -1 -1 1 -1 NA 1 1 -1 1 NA 1 1 NA NA 1 1 -1 -1 -1 1 -1 -1 -1 -1 1 -1 -1 1 1 -1 NA 1 -1 -1 -1 1 -1 1 1 -1 NA -1 1 NA -1 1 -1 -1 NA NA NA -1 1 -1 1 -1 1 -1 NA -1 -1 -1 1 -1 -1 1 -1 1 1 NA NA -1 1 1 1 1 -1 -1 -1 -1 NA NA 1 NA -1 -1 -1 1 -1 -1 -1 1 1 -1 1 -1 -1 -1 -1 -1 -1 NA -1 -1 -1 NA 1 -1 -1 -1 -1 -1 -1 -1 NA -1 -1 -1 1 -1 1 -1 -1 -1 1 1 NA -1 -1 -1 NA NA -1 NA NA NA -1 -1 -1 NA -1 -1 -1 1 1 -1 -1 -1 -1 -1 1 -1 -1 NA NA 1 1 -1 -1 -1 -1 -1 1 NA -1 1 -1 -1 1 -1 1 -1 -1 -1 -1 -1 1 1 -1 1 1 -1 -1 -1 -1 -1 -1 -1 -1 -1 -1 NA 1 1 -1 -1 -1 -1 -1 -1 -1 -1 1 1 -1 1 -1 -1 -1 -1 -1 -1 -1 1 -1 1 1 1 NA NA -1 -1 -1 1 NA -1 -1 -1 1 -1 -1 -1 -1 -1 -1 -1 -1 -1 -1 1 1 NA -1 -1 -1 NA -1 1 1 -1 -1 1 -1 -1 -1 -1 1 -1 -1 NA NA NA NA -1 -1 NA -1 -1 -1 NA NA 1 1 1 NA -1 NA -1 1 -1 -1 NA -1 -1 1 NA NA NA NA -1 -1 NA 1 -1 -1 NA NA NA -1 NA NA NA -1 -1 -1 -1 1 -1 1 NA 1 1 1 -1 -1 -1 -1 NA NA NA -1 NA NA NA -1 -1 -1 1 1 -1 -1 -1 -1 1 1 -1 1 1 NA -1 -1 -1 1 -1 -1 1 -1 -1 NA -1 -1 -1 NA 1 -1 -1 -1 1 -1 NA -1 1 NA 1 -1 -1 -1 -1 -1 -1 -1 -1 -1 NA 1 -1 1 1 -1 1 1 -1 1 1 -1 1 1 -1 1 -1 -1 NA NA -1 -1 -1 NA -1 NA -1 -1 1 1 -1 -1 -1 NA NA -1 1 -1 -1 -1 -1 -1 -1 1 -1 -1 -1 -1 -1 1 1 1 -1 -1 1 NA -1 -1 -1 -1 -1 -1 -1 -1 -1 -1 -1 -1 -1 -1 -1 NA NA -1 -1 -1 1 -1 -1 -1 1 1 1 1 NA NA NA -1 1 -1 -1 -1 -1 -1 NA 1 NA NA -1 -1 1 -1 -1 -1 1 1 -1 -1 1 -1 -1 -1 -1 NA -1 -1 -1 1 1 -1 1 1 NA NA -1 -1 1 -1 1 1 1 1 1 1 1 1 -1 -1 -1 -1 -1 -1 1 1 -1 NA -1 -1 NA 1 -1 -1 -1 1 -1 -1 1 -1 -1 -1 -1 -1 -1 -1 -1 -1 -1 -1 -1 -1 1 1 1 1 -1 -1 -1 -1 -1 NA NA -1 -1 1 1 -1 -1 -1 1 -1 -1 -1 -1 -1 1 1 -1 -1 -1 NA -1 1 -1 -1 -1 1 1 1 -1 1 -1 NA -1 1 1 NA -1 -1 -1 -1 1 -1 -1 -1 1 -1 -1 1 1 -1 -1 -1 -1 1 -1 -1 -1 -1 1 -1 -1 -1 NA NA -1 -1 1 -1 1 -1 -1 -1 -1 -1 1 1 -1 -1 NA -1 -1 -1 1 NA NA 1 -1 -1 -1 -1 -1 NA -1 -1 -1 -1 -1 1 -1 -1 -1 -1 NA NA -1 -1 -1 -1 -1 -1 NA 1 1 -1 -1 -1 NA 1 -1 -1 -1 -1 1 -1 -1 -1 NA NA -1 1 -1 -1 NA NA -1 -1 -1 -1 -1 1 1 -1 -1 -1 -1 -1 -1 -1 -1 -1 -1 -1 -1 -1 -1 -1 -1 -1 NA NA 1 -1 NA -1 -1 -1 1 1 -1 -1 1 -1 -1 -1 1 NA -1 -1 -1 -1 1 -1 -1 -1 -1 -1 1 -1 -1 -1 -1 -1 -1 NA NA -1 -1 -1 -1 -1 1 1 -1 -1 -1 -1 1 1 -1 NA NA -1 -1 1 -1 -1 -1 -1 -1 -1 -1 1 -1 NA 1 -1 1 1 -1 -1 1 1 1 -1 -1 NA NA 1 1 1 1 1 -1 -1 NA NA NA -1 -1 -1 -1 NA NA NA -1 -1 1 NA -1 -1 -1 NA -1 1 -1 -1 NA NA -1 -1 1 -1 NA NA -1 1 -1 -1 -1 -1 NA -1 1 -1 -1 -1 NA -1 -1 1 1 1 -1 -1 -1 -1 1 NA NA -1 -1 1 -1 -1 1 -1 -1 -1 -1 -1 1 1 1 -1 -1 NA -1 -1 -1 -1 -1 -1 1 -1 -1 -1 -1 -1 -1 -1 1 1 -1 -1 -1 -1 1 -1 -1 NA -1 -1 1 -1 NA -1 NA NA -1 -1 -1 -1 -1 -1 -1 -1 -1 -1 -1 1 -1 -1 -1 1 -1 -1 -1 NA -1 1 -1 -1 1 1 -1 -1 -1 1 -1 1 -1 -1 -1 -1 -1 -1 NA -1 -1 -1 1 1 1 NA -1 -1 -1 -1 NA NA NA -1 NA 1 -1 -1 NA -1 -1 -1 -1 1 -1 -1 1 1 -1 -1 -1 -1 NA 1 -1 -1 -1 -1 -1 -1 -1 1 1 -1 -1 1 1 -1 NA -1 -1 -1 1 1 1 1 NA NA -1 1 1 1 -1 -1 -1 -1 1 -1 -1 NA NA -1 NA -1 -1 -1 -1 -1 -1 NA 1 1 -1 1 1 NA -1 -1 NA NA -1 NA NA -1 -1 -1 -1 -1 NA NA -1 -1 -1 -1 -1 NA NA NA 1 -1 1 1 -1 -1 -1 -1 1 -1 -1 NA -1 NA -1 -1 -1 -1 -1 1 1 1 1 1 NA 1 -1 -1 1 -1 -1 -1 -1 1 1 -1 -1 -1 -1 NA -1 NA 1 -1 -1 -1 -1 NA 1 -1 -1 -1 -1 -1 -1 1 -1 -1 1 -1 -1 -1 1 -1 -1 NA NA -1 NA -1 1 NA 1 1 -1 -1 -1 1 NA 1 -1 1 1 NA NA -1 -1 NA NA NA -1 -1 1 NA -1 -1 -1 -1 NA NA -1 NA NA 1 -1 NA 1 -1 NA -1 1 1 1 1 1 1 -1 -1 -1 1 -1 -1 NA 1 -1 -1 -1 -1 -1 1 -1 -1 -1 -1 1 -1 -1 NA 1 1 -1 -1 -1 -1 -1 -1 1 -1 -1 1 NA 1 -1 -1 NA -1 -1 -1 -1 -1 -1 -1 NA NA -1 1 NA -1 1 -1 -1 1 -1 -1 1 1 1 -1 NA 1 -1 -1 -1 NA -1 1 1 1 1 -1 -1 -1 -1 -1 1 -1 -1 -1 1 NA NA NA NA -1 -1 -1 NA -1 -1 NA -1 -1 1 -1 -1 -1 NA NA NA 1 1 NA -1 NA -1 -1 -1 1 1 1 NA -1 -1 -1 -1 1 NA -1 NA -1 -1 NA NA -1 -1 -1 -1 -1 NA -1 1 NA NA NA -1 -1 -1 -1 -1 -1 -1 -1 -1 NA 1 -1 -1 -1 -1 1 NA -1 -1 -1 1 1 1 1 -1 NA 1 -1 NA -1 -1 -1 -1 -1 -1 NA NA -1 -1 1 -1 -1 -1 1 -1 -1 1 -1 -1 -1 -1 1 1 1 1 -1 -1 NA -1 -1 -1 -1 -1 NA -1 1 NA -1 -1 -1 -1 1 1 -1 1 -1 -1 -1 -1 1 -1 -1 -1 -1 NA -1 NA -1 NA NA -1 -1 -1 1 -1 NA -1 -1 -1 -1 -1 -1 -1 -1 NA NA NA NA NA -1 -1 -1 -1 -1 1 NA -1 -1 NA NA NA 1 1 NA -1 NA 1 -1 -1 1 -1 -1 1 -1 1 -1 1 -1 -1 -1 NA NA -1 NA 1 -1 -1 -1 1 -1 NA NA NA -1 1 NA -1 -1 1 1 1 -1 -1 -1 -1 1 1 NA 1 1 -1 1 NA 1 -1 -1 1 -1 -1 1 -1 1 -1 -1 NA NA -1 NA NA -1 NA NA -1 -1 1 -1 NA NA -1 NA -1 NA -1 NA NA NA 1 -1 1 NA -1 NA NA -1 1 -1 -1 1 NA NA NA NA -1 1 -1 -1 1 -1 1 -1 -1 -1 -1 1 1 1 1 NA -1 -1 NA NA NA -1 -1 1 1 1 -1 -1 -1 -1 1 -1 -1 1 -1 -1 -1 -1 -1 -1 1 -1 -1 -1 -1 -1 -1 -1 -1 -1 NA -1 -1 -1 -1 -1 -1 NA NA NA NA -1 -1 -1 -1 -1 -1 -1 1 -1 -1 -1 -1 NA -1 -1 1 NA NA NA 1 1 1 NA NA NA -1 -1 -1 -1 -1 1 -1 -1 1 1 -1 -1 -1 -1 -1 -1 -1 -1 -1 -1 -1 -1 -1 1 -1 1 1 -1 -1 NA NA NA -1 NA -1 -1 -1 -1 -1 1 -1 1 -1 1 -1 NA NA -1 -1 -1 -1 -1 NA -1 -1 -1 -1 -1 -1 -1 -1 -1 -1 -1 -1 -1 NA -1 -1 1 1 -1 -1 -1 1 -1 -1 -1 NA 1 NA 1 NA 1 NA NA NA -1 -1 -1 -1 -1 -1 NA -1 NA NA 1 -1 -1 -1 1 NA -1 -1 -1 -1 1 1 NA NA -1 -1 -1 -1 -1 -1 -1 -1 -1 -1 -1 1 1 -1 NA NA NA 1 -1 NA NA -1 -1 -1 1 1 -1 -1 -1 -1 -1 -1 -1 1 -1 -1 1 1 1 -1 -1 -1 -1 -1 -1 -1 -1 -1 -1 NA -1 -1 1 -1 -1 1 1 -1 -1 -1 -1 -1 -1 NA -1 -1 -1 -1 1 1 -1 -1 1 -1 -1 1 1 -1 -1 -1 -1 -1 -1 -1 -1 -1 -1 -1 -1 1 1 1 1 1 1 NA NA -1 1 -1 1 1 -1 1 -1 -1 -1 -1 1 -1 -1 -1 1 -1 -1 -1 -1 -1 -1 -1 NA NA -1 -1 -1 -1 -1 NA -1 1 -1 -1 -1 -1 -1 1 1 1 -1 -1 NA 1 -1 -1 -1 -1 -1 -1 -1 1 1 1 -1 -1 -1 -1 -1 NA NA -1 -1 -1 -1 -1 -1 -1 -1 -1 NA -1 -1 1 -1 NA -1 -1 -1 -1 1 -1 -1 -1 -1 -1 NA -1 -1 1 -1 -1 -1 1 -1 -1 -1 NA -1 -1 -1 -1 NA -1 1 NA NA -1 -1 1 1 NA -1 NA NA -1 NA NA 1 -1 -1 -1 -1 -1 -1 1 -1 -1 1 1 -1 NA -1 1 -1 -1 -1 -1 1 -1 -1 1 1 1 -1 -1 -1 -1 -1 -1 -1 -1 -1 NA -1 -1 1 NA 1 -1 NA NA 1 -1 1 -1 NA NA NA 1 1 -1 -1 -1 -1 -1 -1 -1 -1 -1 NA -1 NA -1 -1 -1 -1 -1 1 1 -1 -1 -1 1 1 -1 1 -1 NA NA -1 -1 -1 -1 -1 NA -1 -1 -1 -1 -1 -1 -1 -1 1 -1 -1 -1 -1 -1 NA -1 -1 -1 1 -1 NA NA -1 1 1 1 -1 1 1 -1 -1 -1 -1 -1 NA 1 -1 -1 -1 1 1 NA 1 1 1 -1 -1 -1 NA 1 -1 -1 -1 -1 -1 -1 NA -1 -1 -1 NA NA 1 -1 1 1 1 -1 -1 NA -1 1 1 -1 1 NA -1 -1 -1 -1 NA NA -1 -1 -1 -1 -1 -1 -1 -1 -1 -1 -1 1 -1 -1 -1 1 -1 -1 -1 NA -1 -1 NA -1 1 -1 -1 -1 -1 -1 -1 -1 -1 -1 NA 1 1 -1 -1 -1 1 1 -1 -1 -1 -1 -1 1 -1 -1 -1 -1 -1 -1 1 1 1 1 -1 -1 -1 -1 NA 1 -1 1 -1 -1 -1 1 -1 -1 1 -1 -1 -1 -1 -1 NA NA -1 -1 NA -1 -1 -1 1 1 NA -1 1 1 1 NA 1 NA -1 -1 -1 NA 1 -1 -1 -1 1 1 -1 1 -1 NA NA -1 -1 -1 -1 -1 -1 -1 -1 -1 -1 -1 1 -1 1 -1 -1 -1 -1 -1 -1 1 -1 -1 -1 1 -1 1 1 -1 -1 -1 -1 -1 NA -1 -1 -1 -1 -1 -1 -1 -1 -1 -1 -1 -1 -1 -1 1 NA -1 -1 -1 1 1 -1 -1 1 1 1 -1 -1 -1 -1 1 -1 1 1 -1 -1 1 NA NA NA NA -1 -1 1 -1 -1 1 -1 -1 -1 -1 -1 NA 1 -1 -1 -1 -1 1 1 -1 -1 1 1 1 1 NA NA -1 -1 1 -1 -1 -1 -1 -1 -1 NA -1 NA NA 1 NA NA -1 -1 NA -1 1 -1 NA -1 1 1 -1 -1 -1 1 1 -1 -1 -1 -1 -1 -1 -1 -1 -1 -1 NA -1 NA NA NA NA -1 NA -1 NA -1 -1 NA 1 1 NA -1 NA -1 -1 -1 -1 -1 NA -1 1 -1 1 -1 -1 NA NA -1 NA 1 NA NA NA NA -1 -1 1 -1 -1 1 -1 -1 1 -1 -1 -1 -1 1 1 1 1 -1 -1 1 -1 -1 -1 1 -1 -1 1 NA 1 -1 NA -1 -1 -1 1 -1 NA NA NA -1 -1 -1 1 NA NA NA -1 1 1 -1 NA NA -1 NA -1 -1 -1 -1 NA -1 -1 -1 -1 -1 1 1 1 -1 -1 -1 -1 -1 -1 -1 -1 NA -1 -1 -1 1 NA NA -1 -1 NA -1 -1 -1 -1 -1 -1 -1 -1 -1 -1 -1 1 -1 NA -1 1 NA -1 -1 1 -1 -1 -1 NA NA NA -1 -1 -1 -1 -1 -1 1 -1 1 -1 -1 -1 -1 -1 NA -1 -1 1 NA -1 -1 1 -1 -1 -1 -1 -1 NA NA 1 -1 NA -1 -1 1 1 -1 1 -1 -1 -1 -1 -1 1 -1 -1 -1 -1 -1 1 -1 -1 -1 -1 -1 -1 -1 -1 NA -1 1 1 NA -1 -1 -1 -1 NA NA NA -1 -1 -1 -1 1 1 1 1 -1 -1 -1 -1 -1 1 -1 -1 NA NA -1 -1 1 1 1 -1 -1 1 1 -1 -1 NA NA -1 -1 -1 1 1 1 -1 NA -1 -1 -1 -1 -1 -1 -1 -1 -1 -1 -1 -1 NA NA NA 1 -1 -1 -1 1 NA -1 -1 -1 -1 NA -1 -1 1 -1 NA -1 -1 NA 1 -1 1 NA 1 NA -1 -1 -1 NA NA -1 -1 -1 -1 -1 -1 -1 NA 1 -1 -1 NA NA NA -1 -1 -1 -1 1 -1 -1 1 -1 -1 1 1 1 -1 -1 1 1 -1 -1 1 -1 -1 -1 -1 -1 NA -1 1 -1 -1 1 1 1 1 -1 1 -1 -1 -1 1 NA -1 -1 -1 -1 NA -1 -1 -1 -1 -1 NA -1 -1 -1 -1 -1 1 -1 -1 -1 -1 -1 -1 -1 -1 1 -1 -1 1 1 1 -1 NA -1 1 -1 NA -1 -1 -1 NA -1 -1 -1 -1 -1 NA NA 1 -1 1 1 -1 1 NA -1 -1 -1 -1 -1 -1 NA NA NA -1 -1 -1 NA -1 -1 -1 NA 1 1 NA -1 -1 -1 -1 1 -1 -1 -1 -1 1 1 -1 -1 -1 -1 1 1 -1 -1 -1 -1 -1 -1 1 1 1 -1 -1 -1 -1 1 -1 -1 NA -1 -1 -1 -1 -1 -1 -1 -1 -1 -1 1 -1 -1 -1 -1 -1 -1 -1 1 1 1 -1 1 -1 -1 1 -1 -1 -1 -1 NA -1 -1 1 1 1 -1 -1 -1 1 -1 -1 -1 -1 1 1 1 NA 1 1 -1 -1 -1 -1 -1 -1 -1 -1 -1 1 -1 -1 -1 -1 -1 -1 -1 -1 -1 -1 -1 1 -1 NA 1 -1 1 -1 -1 -1 -1 1 -1 -1 -1 -1 -1 -1 NA NA -1 -1 -1 -1 -1 -1 NA NA -1 -1 -1 -1 -1 NA -1 1 NA -1 -1 -1 NA NA NA NA -1 -1 1 -1 -1 -1 1 -1 -1 -1 1 -1 -1 -1 1 -1 -1 NA -1 -1 -1 -1 NA NA -1 -1 NA -1 1 NA NA NA -1 -1 -1 -1 NA NA 1 -1 -1 -1 -1 -1 NA -1 1 1 1 -1 -1 -1 1 -1 -1 -1 -1 -1 -1 -1 -1 -1 -1 -1 -1 1 1 1 NA NA -1 -1 -1 -1 -1 -1 -1 1 1 -1 -1 -1 -1 -1 -1 -1 -1 NA 1 -1 -1 NA NA -1 -1 -1 -1 1 -1 NA 1 -1 1 -1 -1 -1 -1 1 1 -1 -1 -1 -1 -1 -1 -1 -1 NA -1 -1 -1 -1 1 1 -1 -1 -1 NA NA -1 1 -1 NA -1 -1 1 -1 -1 -1 1 1 -1 1 1 1 1 -1 -1 -1 -1 -1 -1 -1 1 1 -1 -1 -1 -1 -1 -1 1 -1 -1 -1 -1 -1 -1 -1 -1 -1 NA NA -1 -1 -1 -1 1 1 -1 1 -1 -1 -1 1 NA -1 NA 1 1 -1 -1 -1 -1 -1 -1 -1 NA NA -1 1 NA NA 1 1 -1 -1 1 NA -1 -1 NA 1 1 NA -1 1 -1 -1 -1 -1 1 1 1 -1 1 NA -1 1 1 1 1 NA NA NA 1 -1 1 -1 -1 NA 1 1 NA NA NA -1 -1 -1 -1 -1 NA -1 -1 -1 -1 -1 -1 -1 -1 -1 -1 -1 -1 -1 -1 -1 NA 1 1 NA -1 1 1 NA -1 -1 -1 -1 NA NA 1 NA NA -1 -1 NA -1 -1 -1 -1 NA -1 -1 -1 -1 -1 -1 1 -1 1 1 -1 -1 -1 -1 -1 -1 -1 -1 -1 1 -1 1 -1 -1 -1 -1 -1 1 -1 1 -1 1 -1 -1 -1 1 -1 -1 NA 1 1 1 1 1 -1 -1 -1 -1 -1 NA NA -1 -1 NA -1 -1 1 -1 1 1 -1 NA -1 1 -1 -1 -1 -1 -1 1 -1 -1 1 1 1 NA NA -1 -1 -1 -1 NA 1 NA -1 1 -1 -1 1 1 1 -1 NA -1 1 -1 -1 NA -1 -1 -1 1 -1 1 -1 -1 -1 -1 -1 -1 -1 NA NA NA -1 -1 -1 -1 -1 NA -1 -1 -1 1 -1 1 -1 1 1 -1 NA -1 -1 -1 -1 -1 NA -1 -1 -1 1 -1 -1 1 1 1 -1 1 1 1 -1 1 -1 -1 1 NA 1 1 1 -1 -1 -1 -1 -1 -1 -1 1 NA NA -1 -1 NA -1 -1 NA 1 -1 1 1 -1 -1 -1 -1 -1 NA NA -1 -1 -1 -1 -1 -1 NA 1 1 NA NA 1 NA NA NA -1 NA -1 -1 1 -1 -1 NA -1 1 1 -1 1 -1 -1 -1 -1 -1 -1 -1 -1 -1 -1 1 1 1 -1 -1 -1 NA -1 1 1 -1 -1 -1 -1 -1 -1 -1 NA 1 1 -1 -1 -1 -1 1 -1 -1 -1 1 -1 -1 -1 1 1 NA 1 1 1 -1 -1 -1 1 NA -1 -1 -1 1 -1 -1 NA NA 1 NA -1 -1 -1 -1 -1 -1 -1 -1 -1 -1 -1 NA -1 NA -1 -1 -1 -1 NA -1 -1 NA -1 -1 -1 -1 -1 -1 -1 NA NA NA NA 1 1 -1 -1 -1 -1 -1 -1 1 1 NA NA NA NA -1 -1 1 -1 -1 -1 NA -1 1 1 -1 -1 -1 -1 -1 1 -1 -1 NA NA -1 -1 -1 1 -1 -1 NA NA 1 NA NA NA 1 -1 -1 -1 1 1 NA NA NA -1 -1 NA -1 NA -1 -1 -1 -1 1 1 -1 -1 -1 -1 -1 -1 -1 -1 -1 -1 -1 -1 1 -1 -1 1 NA 1 -1 NA -1 -1 -1 -1 -1 1 -1 1 -1 -1 NA -1 -1 -1 -1 -1 -1 1 NA -1 -1 -1 1 -1 -1 -1 -1 -1 NA -1 -1 -1 NA -1 1 -1 1 -1 -1 -1 -1 -1 -1 -1 -1 -1 -1 NA NA NA NA NA NA -1 -1 -1 -1 NA 1 -1 1 NA 1 -1 NA 1 -1 -1 1 -1 1 -1 -1 -1 -1 -1 -1 -1 1 -1 -1 -1 -1 1 1 -1 -1 -1 -1 -1 1 1 -1 -1 -1 NA -1 -1 1 -1 1 -1 -1 1 -1 -1 -1 -1 1 -1 NA NA NA 1 -1 1 1 -1 NA -1 NA -1 -1 -1 -1 1 NA 1 -1 1 1 NA -1 -1 -1 -1 -1 NA -1 -1 -1 -1 1 -1 1 1 1 -1 -1 -1 -1 -1 NA 1 -1 1 1 1 1 1 1 -1 NA 1 NA NA -1 -1 -1 1 -1 -1 -1 1 NA 1 1 -1 1 NA NA -1 1 -1 -1 -1 NA -1 -1 -1 -1 -1 -1 -1 -1 -1 -1 NA -1 -1 -1 -1 -1 -1 1 1 NA -1 -1 -1 1 -1 NA NA NA -1 -1 -1 -1 1 1 -1 NA 1 -1 -1 1 1 -1 1 -1 -1 1 NA NA NA 1 -1 1 1 -1 1 -1 1 NA NA -1 -1 -1 NA 1 1 1 -1 -1 -1 -1 -1 -1 -1 -1 -1 -1 NA 1 -1 -1 -1 -1 1 -1 NA NA NA -1 -1 -1 -1 -1 -1 -1 1 -1 -1 -1 -1 -1 1 -1 1 1 1 -1 -1 -1 1 -1 -1 -1 NA NA NA NA NA -1 -1 1 NA NA -1 NA 1 -1 -1 1 1 NA NA 1 -1 -1 1 NA -1 -1 -1 1 -1 -1 -1 1 -1 -1 -1 1 -1 -1 -1 -1 -1 -1 -1 -1 -1 -1 -1 -1 -1 NA 1 -1 1 -1 1 -1 -1 -1 -1 1 -1 -1 -1 -1 -1 -1 -1 -1 -1 NA NA 1 -1 -1 1 NA -1 -1 -1 -1 -1 -1 -1 -1 -1 -1 -1 -1 -1 -1 NA -1 NA NA NA NA 1 1 -1 -1 -1 -1 -1 -1 -1 -1 -1 -1 -1 -1 -1 -1 -1 -1 -1 NA -1 -1 1 -1 -1 1 -1 1 1 NA NA 1 -1 NA NA NA -1 -1 NA NA 1 1 -1 NA NA -1 -1 -1 -1 -1 -1 -1 -1 -1 -1 -1 1 -1 1 -1 -1 -1 1 -1 NA -1 -1 NA -1 NA NA NA NA NA NA NA 1 NA -1 -1 -1 1 -1 -1 NA -1 -1 -1 -1 -1 NA 1 -1 NA NA -1 1 NA NA -1 -1 NA NA NA NA NA NA -1 1 -1 -1 -1 -1 -1 -1 -1 -1 -1 -1 NA -1 1 1 NA NA -1 -1 -1 -1 -1 -1 1 NA -1 -1 -1 -1 -1 -1 -1 NA -1 -1 -1 NA NA -1 -1 1 1 -1 -1 1 -1 1 -1 -1 1 1 -1 -1 NA -1 -1 -1 -1 -1 -1 -1 -1 NA -1 -1 -1 NA -1 -1 -1 -1 -1 -1 -1 -1 NA -1 -1 1 -1 -1 -1 -1 -1 -1 1 1 -1 -1 -1 1 1 -1 -1 -1 -1 -1 -1 -1 -1 1 -1 -1 -1 NA NA -1 -1 NA NA NA -1 -1 -1 -1 -1 1 -1 NA -1 -1 -1 -1 -1 1 -1 -1 -1 -1 -1 1 -1 NA NA -1 1 1 -1 1 -1 -1 NA 1 -1 -1 -1 -1 NA NA -1 NA -1 -1 -1 NA 1 NA NA -1 1 1 1 -1 -1 1 -1 -1 -1 -1 -1 NA -1 -1 NA 1 NA -1 1 1 1 -1 -1 -1 NA -1 -1 -1 1 -1 1 1 -1 -1 NA -1 -1 1 -1 -1 NA -1 -1 -1 -1 -1 -1 -1 -1 -1 -1 -1 -1 -1 -1 1 1 -1 -1 1 -1 -1 -1 -1 -1 -1 1 1 -1 NA -1 -1 -1 NA NA -1 -1 1 NA NA -1 -1 -1 -1 1 -1 NA NA NA NA NA NA -1 -1 -1 -1 -1 1 -1 -1 1 -1 -1 1 -1 NA 1 1 -1 -1 -1 -1 NA NA 1 NA -1 -1 -1 -1 -1 -1 NA NA 1 -1 -1 1 1 1 1 -1 -1 -1 -1 1 -1 -1 NA -1 -1 -1 -1 -1 1 -1 -1 -1 -1 -1 1 -1 -1 -1 -1 -1 -1 -1 1 -1 -1 -1 -1 -1 -1 -1 -1 -1 1 1 -1 -1 -1 NA -1 -1 NA NA NA 1 1 1 -1 -1 -1 -1 -1 1 -1 -1 -1 1 NA -1 NA NA -1 1 -1 NA NA 1 -1 -1 NA NA NA -1 -1 -1 -1 -1 -1 -1 -1 1 -1 1 1 1 -1 NA -1 -1 -1 -1 -1 -1 -1 -1 -1 1 NA NA 1 1 1 1 NA -1 -1 NA NA NA -1 -1 -1 1 1 -1 -1 -1 -1 -1 -1 -1 -1 -1 NA NA 1 -1 -1 -1 1 1 -1 NA NA -1 -1 -1 -1 1 1 NA -1 -1 -1 -1 -1 -1 -1 -1 -1 -1 -1 -1 NA 1 1 1 -1 -1 -1 1 -1 -1 1 1 -1 1 -1 -1 -1 -1 1 NA -1 -1 -1 -1 NA -1 1 -1 -1 NA -1 -1 -1 -1 NA NA NA 1 -1 NA -1 -1 1 -1 1 NA -1 -1 -1 -1 -1 -1 -1 1 1 -1 -1 NA -1 1 -1 1 1 1 -1 -1 NA NA -1 -1 -1 -1 -1 NA -1 NA -1 -1 1 -1 -1 -1 NA -1 NA -1 NA NA NA -1 NA -1 1 NA 1 -1 -1 -1 -1 -1 1 NA -1 -1 1 NA -1 1 -1 -1 -1 -1 -1 -1 1 -1 -1 -1 1 -1 -1 -1 -1 1 NA -1 1 -1 -1 1 -1 1 -1 1 -1 -1 -1 -1 -1 NA -1 NA -1 -1 1 1 NA NA -1 -1 NA -1 -1 -1 -1 1 -1 1 -1 NA -1 -1 -1 1 -1 -1 1 1 -1 -1 1 -1 1 -1 -1 -1 NA NA -1 -1 1 -1 NA NA NA -1 -1 NA -1 -1 1 1 -1 1 1 -1 -1 -1 -1 -1 -1 -1 -1 -1 1 1 1 1 1 NA -1 -1 -1 -1 -1 -1 1 -1 1 1 1 -1 NA 1 -1 -1 -1 1 -1 -1 1 1 1 -1 1 -1 -1 NA -1 -1 -1 -1 -1 NA NA 1 -1 NA 1 -1 NA NA -1 -1 -1 NA -1 1 -1 -1 -1 -1 1 1 -1 NA -1 -1 1 -1 -1 -1 -1 1 -1 NA -1 -1 -1 -1 NA -1 1 -1 -1 -1 -1 NA NA NA -1 -1 -1 -1 -1 -1 -1 -1 -1 -1 -1 -1 1 -1 1 -1 -1 -1 -1 -1 -1 NA NA NA -1 -1 1 -1 -1 -1 NA 1 1 -1 -1 1 1 -1 NA NA 1 -1 -1 NA -1 -1 -1 -1 -1 -1 -1 -1 -1 -1 -1 -1 -1 -1 -1 -1 1 -1 NA NA NA 1 -1 -1 1 -1 NA -1 -1 -1 -1 -1 -1 1 1 -1 NA NA 1 NA NA -1 -1 1 -1 -1 -1 -1 1 -1 -1 -1 -1 -1 1 -1 1 -1 1 -1 -1 -1 -1 -1 -1 NA NA -1 -1 1 -1 NA -1 1 -1 1 1 NA -1 -1 -1 1 -1 1 -1 -1 -1 -1 -1 1 NA -1 -1 NA -1 -1 -1 -1 -1 -1 -1 -1 -1 1 -1 -1 -1 1 1 1 1 NA 1 -1 -1 1 -1 -1 -1 -1 -1 -1 NA NA NA -1 -1 -1 -1 -1 -1 -1 1 1 -1 1 1 1 1 -1 -1 -1 -1 NA -1 -1 -1 -1 NA NA -1 1 1 1 1 -1 -1 -1 -1 -1 -1 1 -1 -1 NA NA -1 -1 -1 -1 -1 1 -1 1 -1 1 -1 -1 1 -1 -1 1 -1 -1 1 -1 -1 1 -1 -1 -1 -1 1 -1 -1 -1 -1 -1 NA 1 -1 NA NA -1 -1 -1 -1 1 1 -1 -1 -1 -1 -1 -1 -1 1 NA 1 -1 -1 1 1 -1 -1 -1 -1 -1 -1 -1 -1 -1 1 1 1 -1 -1 -1 1 NA -1 -1 -1 -1 -1 -1 1 1 NA -1 -1 -1 1 -1 -1 -1 -1 -1 -1 1 -1 -1 -1 1 -1 -1 -1 NA NA NA NA NA NA -1 -1 1 -1 -1 -1 -1 1 -1 -1 -1 1 1 -1 1 NA -1 -1 1 1 1 -1 -1 1 -1 -1 -1 -1 1 -1 NA -1 1 -1 NA -1 -1 -1 -1 -1 -1 -1 NA -1 -1 1 1 1 -1 -1 -1 -1 -1 -1 -1 -1 -1 -1 -1 -1 -1 -1 -1 -1 1 -1 1 1 -1 1 1 1 NA NA -1 1 1 -1 NA -1 -1 -1 -1 -1 -1 1 -1 1 -1 1 1 -1 -1 -1 1 -1 -1 NA -1 -1 -1 -1 1 1 -1 -1 -1 -1 NA NA -1 -1 -1 NA -1 -1 -1 -1 NA -1 -1 -1 1 -1 -1 -1 -1 -1 1 -1 -1 1 -1 -1 -1 1 1 1 -1 NA NA -1 -1 NA -1 -1 1 1 -1 -1 -1 NA -1 -1 -1 1 -1 1 -1 1 -1 -1 -1 1 -1 1 1 -1 -1 1 NA 1 -1 -1 -1 -1 -1 1 -1 -1 -1 -1 -1 -1 -1 -1 -1 1 -1 -1 -1 -1 -1 -1 1 -1 -1 1 NA NA NA -1 1 -1 -1 -1 -1 -1 1 1 1 NA -1 1 1 -1 -1 -1 -1 -1 -1 -1 NA -1 -1 -1 NA NA 1 -1 NA -1 NA -1 1 -1 -1 -1 -1 -1 NA -1 -1 -1 -1 -1 1 1 -1 -1 -1 -1 -1 -1 -1 -1 -1 -1 -1 NA NA -1 -1 1 -1 NA NA -1 -1 -1 1 -1 1 -1 1 -1 -1 -1 -1 -1 1 -1 -1 NA 1 1 1 1 -1 -1 -1 -1 -1 1 1 NA NA -1 1 1 -1 NA -1 -1 -1 1 1 1 -1 1 1 NA -1 NA -1 -1 -1 -1 -1 -1 NA -1 -1 1 1 1 -1 -1 -1 -1 1 -1 -1 -1 -1 -1 -1 -1 1 1 -1 NA -1 -1 -1 1 -1 -1 -1 1 1 -1 -1 -1 -1 -1 -1 NA NA 1 -1 -1 -1 1 1 1 -1 -1 -1 NA -1 -1 -1 -1 NA NA -1 -1 1 1 NA NA -1 -1 NA -1 -1 1 -1 1 NA 1 -1 -1 -1 1 -1 -1 -1 -1 1 -1
Genotype.8 -1 -1 -1 -1 -1 NA -1 -1 NA 1 NA -1 -1 -1 1 -1 1 -1 1 -1 -1 1 -1 -1 NA -1 -1 -1 -1 1 -1 -1 -1 -1 -1 -1 1 1 -1 NA 1 1 1 -1 -1 1 -1 -1 -1 -1 -1 -1 -1 -1 -1 -1 NA -1 1 1 -1 -1 -1 -1 1 NA NA 1 -1 1 1 1 1 1 1 -1 NA -1 1 -1 NA 1 -1 1 -1 -1 -1 1 -1 NA NA NA 1 -1 -1 -1 -1 -1 1 -1 1 -1 1 -1 -1 -1 1 -1 -1 -1 -1 -1 -1 NA -1 1 NA NA -1 -1 -1 1 -1 -1 1 1 -1 NA NA -1 -1 -1 1 -1 NA -1 -1 -1 NA -1 -1 1 -1 NA NA -1 -1 -1 -1 -1 NA NA -1 -1 1 -1 NA NA -1 -1 -1 1 1 1 1 1 1 -1 1 -1 -1 -1 -1 -1 1 1 1 NA -1 -1 1 NA -1 -1 -1 1 NA NA -1 1 1 NA 1 1 -1 -1 NA 1 -1 -1 -1 -1 -1 1 -1 -1 -1 -1 -1 -1 1 -1 NA 1 NA -1 -1 -1 -1 -1 1 -1 -1 -1 -1 1 -1 -1 -1 -1 -1 1 -1 -1 NA 1 1 1 1 1 -1 -1 -1 1 NA NA NA 1 -1 -1 -1 -1 -1 -1 -1 -1 NA -1 -1 -1 -1 -1 1 -1 -1 -1 -1 1 NA 1 -1 -1 -1 -1 -1 -1 -1 -1 -1 -1 -1 -1 NA NA 1 1 -1 NA NA -1 -1 -1 1 NA NA NA -1 -1 NA NA -1 1 -1 -1 -1 -1 -1 -1 -1 -1 -1 -1 1 NA -1 -1 -1 NA NA -1 -1 -1 -1 1 -1 1 -1 -1 1 1 1 -1 -1 1 -1 1 1 -1 1 -1 -1 -1 -1 -1 -1 NA NA NA NA -1 1 -1 1 -1 1 NA -1 -1 NA NA NA 1 -1 -1 NA NA NA -1 -1 -1 -1 1 NA NA 1 1 NA NA NA -1 NA 1 -1 -1 -1 NA -1 -1 -1 -1 -1 NA NA NA -1 NA NA NA NA -1 -1 1 1 1 NA NA 1 -1 -1 1 -1 -1 -1 -1 -1 -1 1 1 -1 1 -1 -1 NA 1 NA 1 -1 -1 NA 1 1 -1 -1 1 -1 1 -1 -1 -1 1 -1 -1 1 -1 -1 -1 -1 1 1 NA -1 1 1 1 1 -1 -1 -1 -1 -1 1 -1 -1 -1 -1 -1 -1 -1 -1 -1 -1 -1 NA NA 1 -1 -1 -1 -1 -1 NA NA -1 1 NA -1 -1 -1 -1 -1 -1 -1 -1 NA -1 -1 NA -1 -1 NA NA -1 -1 -1 -1 1 -1 NA 1 -1 NA -1 1 NA -1 1 -1 NA -1 NA NA -1 -1 -1 -1 1 1 1 -1 NA NA 1 1 -1 -1 -1 -1 -1 -1 1 1 NA NA -1 1 -1 -1 -1 NA -1 -1 1 1 -1 NA NA -1 -1 1 1 NA -1 -1 1 1 -1 NA NA NA -1 -1 1 1 -1 -1 -1 -1 -1 -1 -1 NA NA 1 1 -1 -1 -1 -1 NA NA -1 -1 1 1 1 NA NA NA -1 -1 -1 NA NA NA -1 -1 1 -1 1 -1 -1 1 -1 -1 -1 -1 -1 -1 -1 -1 NA 1 -1 -1 -1 -1 -1 -1 -1 -1 1 -1 -1 -1 -1 -1 1 1 1 NA NA NA -1 -1 -1 NA -1 -1 1 NA -1 -1 -1 1 NA -1 -1 -1 1 1 1 -1 -1 -1 -1 1 1 NA 1 -1 NA -1 -1 1 -1 -1 NA NA NA -1 -1 -1 -1 -1 -1 -1 -1 -1 -1 -1 -1 -1 NA -1 -1 1 NA NA NA 1 -1 -1 NA -1 NA -1 1 NA -1 -1 -1 -1 -1 -1 -1 -1 -1 -1 NA NA -1 -1 -1 -1 -1 -1 -1 -1 NA -1 NA -1 -1 -1 -1 NA -1 -1 -1 1 -1 NA -1 NA NA 1 1 -1 -1 1 NA -1 1 1 NA -1 -1 -1 -1 -1 -1 -1 -1 -1 -1 NA -1 -1 -1 -1 -1 -1 1 -1 -1 NA -1 NA 1 1 -1 NA -1 -1 -1 -1 NA 1 -1 -1 -1 1 -1 1 -1 -1 -1 -1 -1 NA 1 1 -1 -1 -1 -1 -1 1 -1 1 -1 -1 1 -1 -1 1 -1 NA NA -1 -1 -1 -1 -1 NA -1 -1 -1 1 1 NA NA 1 1 -1 NA NA -1 -1 -1 NA NA 1 -1 -1 -1 -1 -1 -1 -1 -1 -1 -1 -1 -1 -1 1 NA NA -1 1 -1 NA NA NA NA NA -1 1 -1 -1 -1 -1 -1 -1 1 -1 -1 -1 NA NA 1 NA -1 -1 1 NA NA -1 -1 -1 1 -1 1 1 -1 -1 -1 -1 NA -1 -1 -1 -1 -1 -1 -1 -1 -1 -1 -1 -1 -1 NA NA NA -1 NA -1 -1 -1 -1 1 -1 -1 1 -1 -1 NA -1 -1 -1 -1 -1 -1 -1 -1 -1 -1 NA NA NA 1 1 1 NA NA -1 -1 -1 -1 1 1 -1 1 -1 -1 1 -1 -1 -1 -1 -1 -1 -1 NA -1 1 1 -1 -1 -1 -1 -1 1 1 1 -1 1 -1 NA 1 NA -1 -1 NA NA NA -1 -1 -1 -1 -1 -1 -1 -1 -1 -1 NA 1 1 1 -1 -1 NA -1 -1 NA 1 -1 1 -1 -1 NA -1 -1 -1 NA 1 -1 1 -1 -1 -1 -1 -1 -1 NA NA NA -1 -1 -1 -1 -1 -1 -1 -1 1 -1 NA 1 -1 -1 NA NA 1 1 -1 -1 -1 -1 -1 -1 -1 -1 1 -1 NA NA NA -1 -1 -1 1 -1 -1 1 1 1 -1 1 -1 -1 1 NA NA -1 1 -1 1 1 -1 -1 -1 -1 -1 1 1 1 -1 -1 NA 1 NA -1 -1 -1 -1 -1 -1 -1 -1 -1 -1 1 -1 -1 1 NA NA -1 -1 NA NA -1 -1 -1 -1 -1 -1 1 -1 -1 -1 -1 1 -1 1 1 1 1 NA -1 1 1 NA 1 -1 -1 -1 NA 1 NA NA 1 NA NA -1 -1 -1 NA -1 -1 -1 -1 NA -1 -1 -1 -1 NA NA 1 -1 1 -1 NA -1 NA NA NA NA -1 -1 -1 -1 -1 NA NA NA -1 -1 -1 -1 -1 -1 -1 -1 -1 -1 1 NA -1 -1 -1 -1 -1 -1 -1 1 1 -1 -1 -1 -1 1 1 -1 NA -1 1 1 -1 -1 -1 -1 -1 -1 1 -1 -1 NA NA NA NA NA 1 -1 1 1 1 -1 -1 1 -1 -1 -1 -1 -1 -1 NA NA NA NA -1 1 -1 -1 -1 -1 -1 -1 -1 NA -1 -1 1 -1 -1 NA NA -1 -1 -1 -1 -1 -1 -1 -1 -1 -1 -1 -1 -1 -1 -1 -1 1 -1 -1 1 -1 -1 -1 -1 -1 NA NA NA -1 -1 1 -1 -1 -1 -1 -1 -1 -1 -1 1 1 -1 -1 -1 -1 1 -1 -1 NA -1 -1 -1 NA -1 -1 -1 1 1 -1 -1 -1 1 1 -1 -1 -1 -1 -1 -1 NA NA NA 1 1 1 -1 -1 1 1 1 -1 -1 1 NA NA -1 NA -1 1 1 1 1 1 -1 -1 -1 NA NA -1 1 NA -1 NA 1 NA NA NA 1 -1 -1 NA -1 -1 -1 -1 -1 NA NA NA -1 -1 1 -1 -1 -1 1 -1 1 -1 1 1 -1 -1 1 -1 -1 -1 -1 -1 -1 1 -1 NA NA 1 -1 -1 NA -1 -1 NA NA -1 1 1 1 1 -1 -1 -1 -1 -1 NA 1 -1 1 -1 -1 -1 -1 -1 -1 -1 -1 NA 1 NA -1 -1 -1 -1 NA NA -1 -1 -1 1 -1 -1 1 1 -1 -1 -1 -1 NA -1 1 1 -1 -1 -1 -1 NA -1 NA NA NA 1 1 1 1 1 -1 1 -1 1 1 1 1 -1 -1 NA NA NA NA 1 -1 -1 -1 1 -1 -1 -1 -1 1 -1 -1 1 -1 -1 -1 -1 -1 1 1 NA -1 -1 -1 -1 1 -1 NA -1 1 -1 -1 -1 -1 -1 -1 -1 1 NA NA 1 -1 -1 -1 -1 -1 -1 -1 -1 -1 NA NA 1 NA 1 -1 -1 -1 -1 -1 1 -1 1 1 -1 -1 -1 -1 1 -1 -1 -1 -1 -1 1 -1 -1 -1 1 1 -1 -1 -1 NA NA NA -1 -1 1 1 -1 1 1 1 1 -1 -1 NA 1 1 -1 -1 -1 -1 -1 NA 1 -1 NA -1 -1 -1 1 -1 -1 -1 NA NA -1 -1 -1 1 -1 -1 -1 -1 -1 -1 -1 -1 -1 -1 1 1 -1 -1 -1 NA 1 -1 -1 -1 1 -1 -1 -1 NA -1 1 -1 NA 1 1 1 1 1 1 NA 1 -1 NA NA 1 -1 -1 1 -1 -1 -1 1 -1 1 -1 -1 -1 NA -1 -1 -1 NA 1 -1 -1 -1 -1 -1 1 NA -1 -1 -1 -1 -1 1 -1 -1 -1 -1 -1 -1 -1 -1 -1 -1 -1 -1 -1 -1 1 -1 1 1 -1 -1 -1 -1 -1 -1 -1 -1 -1 -1 -1 -1 -1 -1 -1 -1 -1 -1 -1 1 1 -1 -1 NA NA -1 -1 -1 -1 -1 -1 -1 -1 -1 NA NA -1 -1 -1 -1 -1 -1 -1 -1 1 -1 -1 NA -1 NA NA 1 1 -1 -1 -1 1 NA -1 -1 -1 -1 NA 1 1 1 -1 1 1 -1 1 -1 -1 -1 -1 1 1 -1 1 -1 -1 -1 1 NA -1 NA NA NA NA 1 -1 -1 1 1 -1 -1 -1 -1 -1 -1 -1 -1 -1 -1 NA NA -1 -1 1 -1 -1 -1 -1 1 NA NA -1 -1 -1 -1 -1 1 -1 -1 NA -1 -1 -1 -1 NA -1 -1 -1 -1 -1 -1 NA NA -1 -1 -1 1 NA -1 1 -1 -1 NA -1 1 1 1 -1 -1 -1 -1 -1 -1 -1 -1 -1 1 1 1 1 -1 -1 1 -1 -1 -1 1 -1 -1 -1 -1 -1 -1 -1 -1 -1 NA NA NA 1 1 -1 -1 NA NA NA NA 1 -1 1 NA -1 NA -1 -1 NA -1 -1 -1 -1 -1 -1 NA -1 -1 -1 -1 -1 1 1 -1 1 -1 -1 1 -1 -1 -1 -1 -1 1 1 NA -1 -1 -1 NA 1 1 NA 1 NA -1 -1 NA -1 -1 1 1 1 1 -1 1 1 1 -1 -1 NA -1 -1 -1 -1 NA -1 1 1 1 NA -1 -1 -1 -1 -1 NA -1 -1 1 1 -1 -1 -1 -1 -1 -1 -1 -1 -1 -1 -1 -1 -1 -1 -1 -1 -1 -1 -1 -1 -1 -1 NA 1 -1 NA NA 1 1 NA NA -1 NA -1 -1 1 -1 -1 -1 1 -1 1 1 -1 -1 -1 -1 1 -1 -1 1 NA -1 1 -1 -1 -1 -1 -1 NA -1 -1 1 -1 -1 -1 NA NA NA -1 -1 -1 -1 -1 -1 -1 -1 -1 -1 -1 -1 1 -1 1 1 1 -1 -1 -1 -1 -1 1 -1 -1 1 -1 -1 -1 -1 -1 -1 -1 -1 -1 -1 -1 NA -1 -1 NA -1 -1 -1 1 -1 -1 -1 -1 -1 NA -1 -1 -1 -1 -1 NA -1 NA -1 1 1 NA -1 -1 -1 -1 -1 NA NA -1 -1 -1 -1 1 -1 NA NA 1 -1 -1 -1 -1 NA -1 NA -1 NA -1 1 1 1 1 NA NA NA -1 -1 -1 -1 1 -1 NA NA NA -1 1 1 -1 -1 -1 -1 -1 -1 NA -1 -1 -1 -1 1 -1 -1 NA NA NA -1 -1 -1 -1 1 NA 1 -1 -1 -1 NA 1 1 1 1 NA -1 -1 -1 -1 NA -1 -1 1 1 NA -1 NA NA -1 -1 NA -1 NA NA NA -1 -1 -1 -1 1 -1 -1 -1 NA -1 -1 NA NA 1 NA -1 -1 NA -1 1 NA 1 -1 1 1 1 -1 -1 1 1 1 -1 NA -1 -1 -1 -1 -1 -1 1 1 -1 -1 -1 1 -1 1 1 -1 -1 -1 1 1 1 1 NA NA 1 -1 NA -1 -1 NA NA -1 1 -1 1 NA -1 1 NA NA -1 -1 -1 -1 -1 NA -1 -1 NA -1 -1 NA -1 -1 -1 -1 -1 NA -1 -1 -1 -1 1 1 -1 -1 -1 1 NA NA 1 1 1 -1 -1 -1 -1 NA -1 -1 1 NA 1 -1 -1 -1 -1 -1 1 1 -1 1 -1 -1 1 -1 NA -1 1 NA 1 -1 1 1 -1 NA -1 -1 -1 -1 1 1 1 -1 NA NA -1 NA NA NA -1 -1 -1 -1 -1 -1 NA -1 -1 -1 -1 -1 1 -1 -1 -1 1 -1 -1 -1 -1 -1 -1 NA NA -1 -1 NA -1 -1 1 NA -1 -1 -1 -1 -1 -1 -1 -1 NA 1 -1 -1 -1 NA NA -1 NA 1 -1 -1 NA -1 -1 -1 NA -1 -1 -1 -1 -1 -1 -1 NA 1 -1 -1 -1 -1 NA -1 -1 -1 1 NA -1 -1 1 -1 NA 1 1 1 NA 1 1 -1 -1 1 1 NA -1 NA -1 -1 -1 -1 -1 NA -1 1 1 -1 NA NA -1 -1 -1 1 NA -1 -1 -1 1 NA -1 -1 NA 1 1 -1 NA -1 -1 -1 -1 -1 1 -1 -1 -1 NA NA -1 -1 -1 1 -1 -1 1 -1 -1 -1 -1 -1 -1 -1 1 -1 -1 -1 -1 -1 NA -1 -1 -1 NA -1 NA -1 -1 -1 -1 NA -1 -1 -1 -1 1 -1 -1 -1 -1 -1 1 NA -1 -1 1 1 -1 -1 -1 -1 -1 -1 -1 -1 NA NA NA -1 NA 1 -1 -1 -1 NA -1 -1 1 1 -1 -1 -1 -1 -1 NA NA NA -1 -1 -1 -1 1 NA 1 -1 -1 1 1 -1 -1 -1 -1 1 -1 -1 -1 -1 NA NA 1 -1 -1 -1 1 NA NA 1 -1 -1 1 -1 NA NA NA -1 -1 -1 -1 NA NA NA NA NA -1 NA -1 1 -1 -1 -1 1 -1 NA NA -1 1 NA NA 1 -1 -1 NA -1 -1 -1 NA -1 -1 -1 NA -1 -1 -1 -1 -1 NA -1 1 1 1 -1 -1 -1 NA 1 -1 1 1 1 -1 -1 -1 -1 -1 -1 -1 1 1 -1 -1 NA -1 -1 -1 -1 -1 -1 -1 NA -1 NA -1 -1 -1 NA 1 -1 -1 NA -1 -1 -1 -1 NA -1 1 1 -1 -1 NA -1 -1 1 NA -1 -1 -1 -1 -1 -1 1 1 -1 -1 -1 NA -1 1 -1 -1 -1 -1 NA NA NA 1 -1 NA -1 1 1 -1 -1 -1 -1 NA -1 1 1 1 1 1 1 NA NA NA -1 -1 -1 -1 -1 -1 -1 -1 NA 1 NA -1 -1 NA NA 1 -1 1 1 NA NA -1 NA -1 -1 1 NA -1 1 1 1 -1 NA -1 -1 -1 -1 -1 -1 NA -1 -1 -1 -1 -1 1 1 -1 -1 -1 1 1 -1 -1 NA NA -1 1 -1 -1 1 NA -1 -1 1 1 -1 NA -1 NA -1 1 -1 1 1 -1 NA -1 1 -1 -1 -1 -1 -1 -1 -1 -1 -1 -1 -1 1 -1 -1 -1 NA NA -1 -1 -1 -1 -1 -1 -1 -1 -1 1 -1 NA 1 1 -1 1 -1 NA NA -1 NA NA 1 1 -1 -1 -1 -1 -1 -1 NA NA NA NA 1 1 -1 1 1 -1 1 1 -1 -1 -1 -1 1 1 NA 1 -1 -1 1 -1 -1 1 -1 NA NA NA -1 NA -1 1 -1 1 -1 -1 -1 -1 -1 -1 -1 NA 1 -1 -1 -1 -1 -1 -1 1 1 -1 -1 NA -1 -1 -1 NA 1 1 -1 -1 NA -1 -1 1 -1 -1 -1 1 -1 -1 -1 1 -1 -1 -1 1 1 -1 -1 NA -1 -1 1 1 -1 NA -1 -1 1 1 -1 1 1 1 NA -1 -1 -1 -1 -1 -1 -1 -1 -1 -1 -1 1 -1 -1 NA -1 NA -1 -1 -1 NA -1 NA -1 -1 -1 -1 -1 NA NA NA 1 -1 NA NA 1 1 -1 -1 1 -1 -1 1 1 NA NA NA -1 -1 -1 -1 -1 -1 -1 NA -1 -1 1 1 1 -1 -1 -1 1 -1 -1 -1 1 1 NA -1 -1 1 1 NA NA -1 -1 1 NA 1 NA NA -1 -1 -1 1 -1 -1 NA 1 -1 -1 -1 -1 1 1 -1 -1 -1 -1 -1 -1 NA -1 -1 -1 NA NA -1 -1 1 1 1 -1 1 1 1 -1 NA 1 NA NA 1 -1 NA NA 1 -1 -1 -1 -1 1 -1 -1 1 NA NA NA NA 1 -1 -1 NA -1 1 1 NA -1 -1 -1 NA -1 -1 -1 -1 -1 -1 -1 -1 -1 NA NA 1 -1 -1 -1 -1 -1 -1 -1 1 1 NA -1 -1 -1 NA -1 NA -1 -1 -1 NA NA -1 -1 1 -1 -1 -1 -1 -1 -1 -1 -1 -1 -1 1 -1 -1 -1 -1 -1 -1 -1 -1 1 -1 -1 NA NA -1 NA -1 -1 1 -1 -1 NA NA NA -1 1 -1 -1 -1 1 NA NA NA 1 -1 -1 1 -1 1 1 -1 1 1 -1 -1 -1 -1 -1 -1 -1 -1 -1 -1 -1 -1 -1 -1 -1 -1 1 -1 -1 -1 1 -1 1 -1 NA -1 1 -1 -1 -1 NA 1 1 1 1 -1 -1 -1 -1 -1 NA NA NA -1 1 NA NA NA NA -1 -1 -1 -1 -1 -1 -1 NA 1 -1 -1 -1 -1 NA NA 1 NA NA -1 NA -1 -1 NA 1 -1 NA NA 1 1 1 -1 1 NA 1 NA -1 -1 -1 -1 -1 1 NA 1 -1 -1 1 -1 NA -1 -1 -1 1 1 -1 -1 -1 -1 1 -1 1 1 -1 NA -1 -1 -1 -1 1 -1 NA -1 -1 -1 -1 -1 -1 -1 -1 NA -1 -1 -1 -1 NA NA -1 -1 -1 -1 1 NA -1 -1 NA 1 -1 NA -1 1 -1 1 1 -1 -1 -1 -1 -1 -1 1 -1 -1 NA -1 -1 NA NA 1 NA 1 NA -1 -1 -1 -1 -1 -1 -1 -1 1 -1 NA -1 -1 -1 NA -1 1 1 -1 -1 -1 -1 -1 NA NA -1 -1 -1 -1 -1 1 1 1 -1 -1 -1 -1 NA NA -1 -1 -1 -1 -1 1 1 -1 -1 -1 -1 -1 -1 -1 -1 -1 -1 1 NA -1 1 -1 NA -1 NA -1 -1 NA 1 -1 -1 1 -1 -1 NA -1 1 -1 -1 -1 -1 -1 -1 -1 -1 -1 1 -1 NA NA NA NA NA NA 1 -1 -1 1 1 -1 -1 -1 -1 -1 -1 -1 NA NA -1 -1 -1 NA NA -1 NA NA NA -1 NA -1 -1 -1 -1 -1 -1 -1 -1 1 -1 -1 -1 -1 -1 -1 -1 -1 1 1 1 -1 -1 1 -1 1 1 1 1 1 1 -1 -1 NA 1 NA -1 -1 -1 -1 -1 -1 -1 NA -1 1 1 -1 -1 -1 -1 -1 -1 -1 NA NA -1 -1 -1 -1 -1 NA -1 1 -1 -1 -1 -1 NA NA -1 -1 NA NA NA -1 -1 -1 -1 -1 NA -1 -1 -1 -1 -1 NA 1 NA NA 1 1 -1 -1 1 1 1 -1 -1 1 -1 NA NA 1 NA 1 -1 -1 NA -1 -1 1 1 -1 -1 -1 -1 -1 -1 -1 -1 -1 -1 -1 -1 -1 -1 -1 -1 1 -1 -1 -1 NA -1 -1 -1 1 NA NA -1 -1 -1 1 1 -1 -1 -1 -1 NA NA -1 -1 -1 -1 -1 -1 -1 NA -1 -1 NA NA -1 1 NA -1 -1 1 -1 -1 -1 -1 -1 NA NA -1 NA -1 -1 1 -1 -1 1 -1 -1 -1 -1 -1 NA -1 -1 -1 1 -1 -1 -1 -1 -1 -1 -1 NA -1 -1 -1 -1 -1 1 -1 -1 -1 1 1 -1 -1 1 -1 -1 -1 -1 -1 NA -1 NA -1 -1 -1 -1 -1 -1 -1 -1 1 1 -1 -1 1 -1 -1 -1 -1 -1 NA -1 NA -1 -1 -1 -1 -1 NA NA NA -1 -1 -1 NA 1 1 NA -1 -1 NA -1 NA NA NA 1 1 -1 -1 -1 NA NA -1 1 1 -1 1 -1 NA -1 -1 -1 -1 -1 -1 -1 1 NA NA -1 NA -1 -1 NA -1 -1 -1 -1 -1 -1 -1 -1 -1 -1 -1 1 NA 1 -1 -1 -1 -1 -1 -1 -1 NA -1 NA -1 -1 1 1 -1 -1 -1 -1 1 -1 -1 NA NA NA NA -1 -1 -1 -1 1 -1 -1 NA -1 -1 -1 -1 NA -1 1 1 1 -1 1 1 1 -1 -1 NA -1 1 1 -1 1 1 -1 -1 1 -1 NA -1 1 1 -1 NA 1 -1 -1 -1 -1 -1 -1 1 -1 -1 -1 NA -1 1 1 -1 -1 1 1 -1 1 -1 -1 -1 NA NA 1 NA NA -1 -1 1 1 -1 1 NA NA 1 1 -1 NA 1 -1 NA NA 1 1 NA 1 1 -1 -1 NA -1 -1 -1 -1 -1 -1 -1 NA NA NA NA NA NA NA 1 1 1 1 -1 -1 NA NA 1 -1 -1 1 NA 1 -1 NA 1 -1 1 1 -1 -1 -1 -1 -1 1 -1 -1 -1 -1 -1 -1 -1 -1 NA NA NA 1 -1 -1 -1 -1 -1 1 1 1 -1 NA -1 NA NA NA -1 -1 -1 -1 -1 1 -1 -1 -1 -1 NA NA NA -1 -1 -1 -1 -1 -1 -1 -1 -1 -1 -1 -1 1 1 -1 1 NA -1 -1 NA NA -1 -1 NA NA 1 1 1 -1 -1 -1 -1 -1 1 -1 1 -1 1 NA -1 1 1 1 -1 -1 -1 -1 NA -1 NA 1 -1 -1 -1 -1 -1 -1 -1 -1 -1 NA NA 1 -1 -1 -1 NA -1 -1 -1 -1 NA -1 -1 -1 -1 -1 -1 -1 -1 -1 NA -1 -1 -1 NA NA -1 -1 -1 -1 -1 -1 -1 -1 -1 1 1 1 1 1 -1 -1 NA -1 -1 1 1 1 -1 -1 -1 -1 NA -1 -1 1 -1 NA NA -1 -1 -1 -1 -1 -1 -1 -1 -1 -1 -1 NA 1 1 -1 NA NA -1 -1 -1 -1 -1 -1 NA NA 1 NA -1 1 -1 -1 -1 1 1 1 1 NA 1 -1 1 -1 NA NA -1 -1 -1 -1 NA -1 NA NA -1 -1 -1 NA -1 -1 1 -1 -1 -1 -1 NA -1 -1 NA -1 -1 -1 -1 -1 -1 -1 -1 -1 NA 1 -1 -1 1 NA -1 NA 1 1 -1 -1 -1 -1 -1 NA NA 1 -1 -1 -1 NA NA NA -1 1 1 1 NA NA NA -1 -1 -1 1 -1 -1 -1 -1 -1 NA NA NA 1 1 -1 1 NA NA -1 -1 -1 1 NA NA NA -1 -1 -1 NA -1 -1 NA -1 -1 -1 -1 -1 1 1 NA 1 -1 -1 -1 NA -1 -1 -1 NA NA NA -1 -1 NA -1 1 -1 1 -1 -1 NA -1 -1 -1 -1 -1 NA NA 1 -1 -1 1 1 1 -1 -1 1 1 -1 NA NA -1 1 -1 -1 NA -1 NA NA -1 NA -1 1 1 -1 1 -1 -1 -1 NA NA NA NA -1 -1 -1 -1 -1 -1 NA NA -1 1 1 -1 -1 -1 -1 -1 -1 1 1 -1 -1 -1 -1 -1 -1 -1 -1 NA -1 -1 -1 -1 NA NA 1 -1 -1 -1 -1 -1 1 -1 1 1 -1 NA -1 1 -1 1 -1 -1 -1 -1 -1 -1 -1 -1 -1 -1 -1 -1 -1 -1 -1 -1 -1 NA NA -1 -1 -1 -1 -1 -1 -1 -1 -1 -1 -1 1 -1 -1 -1 1 -1 -1 -1 NA -1 -1 1 -1 -1 -1 -1 1 -1 -1 -1 -1 NA 1 1 -1 NA 1 -1 1 -1 NA -1 NA -1 -1 -1 NA NA 1 -1 NA NA -1 -1 -1 -1 -1 -1 -1 1 -1 -1 -1 1 1 1 -1 -1 1 -1 -1 1 1 -1 1 1 NA -1 1 -1 -1 -1 -1 -1 -1 -1 1 -1 -1 -1 -1 NA 1 1 1 1 -1 -1 -1 -1 -1 -1 -1 -1 -1 -1 NA -1 -1 NA -1 NA -1 NA NA 1 1 -1 -1 -1 -1 1 -1 -1 1 -1 -1 -1 -1 -1 1 -1 NA -1 -1 NA -1 1 -1 1 -1 -1 -1 -1 -1 -1 NA NA NA -1 -1 1 NA -1 1 -1 -1 NA NA -1 1 NA -1 NA -1 1 -1 1 1 -1 -1 NA -1 -1 NA 1 1 -1 -1 1 1 NA NA -1 -1 1 1 1 1 NA -1 -1 -1 -1 -1 -1 NA NA -1 -1 NA NA 1 1 1 -1 -1 -1 -1 -1 -1 -1 -1 1 -1 1 -1 -1 -1 -1 -1 -1 -1 NA -1 NA 1 NA NA 1 -1 -1 -1 -1 -1 -1 -1 -1 -1 1 NA NA -1 1 1 1 -1 1 -1 1 1 -1 1 -1 -1 1 -1 -1 NA NA NA NA -1 NA -1 -1 1 -1 1 1 1 -1 -1 1 NA 1 NA -1 -1 -1 -1 -1 -1 1 1 1 1 1 1 NA -1 -1 -1 -1 -1 -1 -1 -1 NA 1 -1 -1 NA -1 -1 -1 -1 NA -1 -1 -1 -1 -1 -1 -1 -1 NA NA -1 -1 -1 1 -1 -1 -1 NA NA -1 -1 -1 1 1 -1 NA -1 -1 -1 -1 -1 -1 -1 NA NA -1 -1 -1 -1 -1 -1 NA NA -1 -1 -1 -1 1 -1 1 -1 1 1 -1 -1 -1 -1 -1 -1 1 NA -1 NA NA -1 -1 -1 -1 1 -1 -1 -1 -1 -1 NA 1 -1 -1 1 -1 1 1 -1 NA -1 -1 1 1 1 -1 -1 -1 -1 -1 -1 -1 -1 -1 -1 NA -1 -1 1 NA 1 1 -1 -1 -1 -1 -1 -1 -1 -1 -1 -1 -1 1 1 -1 -1 -1 -1 -1 -1 -1 -1 -1 NA 1 NA -1 -1 -1 1 -1 -1 -1 -1 1 1 -1 1 -1 -1 -1 -1 -1 -1 NA 1 -1 NA -1 1 -1 -1 -1 1 1 -1 1 1 -1 1 -1 -1 NA NA -1 -1 -1 -1 1 NA -1 -1 -1 -1 -1 -1 -1 1 1 -1 -1 -1 -1 NA -1 -1 -1 -1 1 NA 1 1 NA -1 -1 -1 -1 1 -1 1 1 -1 1 -1 -1 NA 1 -1 -1 -1 NA NA -1 1 1 -1 -1 -1 -1 -1 -1 -1 -1 -1 -1 -1 NA -1 -1 -1 -1 -1 -1 -1 -1 -1 1 1 -1 1 -1 -1 -1 -1 NA -1 -1 -1 1 1 -1 -1 -1 -1 NA -1 1 -1 NA NA -1 NA -1 NA -1 -1 -1 -1 1 -1 -1 -1 NA NA NA NA -1 -1 -1 -1 -1 1 1 1 NA -1 -1 -1 NA -1 -1 1 -1 -1 NA NA -1 -1 -1 -1 -1 -1 -1 -1 NA NA -1 -1 1 1 1 1 NA -1 -1 -1 -1 -1 -1 1 NA -1 -1 -1 -1 -1 -1 -1 -1 -1 -1 -1 NA -1 1 -1 NA NA 1 -1 -1 1 1 -1 1 -1 1 -1 NA -1 -1 -1 1 -1 -1 1 1 -1 -1 -1 -1 -1 -1 -1 -1 NA -1 -1 -1 -1 -1 -1 -1 -1 -1 NA -1 -1 -1 -1 1 -1 NA 1 1 1 1 -1 -1 -1 -1 -1 -1 -1 NA -1 -1 -1 -1 -1 -1 -1 -1 -1 1 -1 -1 NA NA NA 1 -1 -1 NA -1 NA 1 1 -1 NA NA NA NA -1 -1 -1 -1 1 1 -1 -1 1 1 -1 NA NA NA -1 -1 1 1 NA 1 -1 1 1 1 NA -1 -1 -1 1 -1 NA -1 1 -1 -1 -1 -1 -1 -1 NA 1 -1 -1 NA 1 -1 -1 1 -1 -1 -1 -1 -1 NA 1 -1 1 1 1 -1 1 -1 -1 -1 NA -1 -1 -1 -1 -1 -1 1 -1 NA 1 1 1 -1 -1 -1 1 -1 -1 -1 -1 NA -1 -1 -1 -1 -1 NA 1 -1 -1 -1 -1 -1 -1 -1 1 -1 NA -1 -1 NA NA 1 -1 -1 -1 1 NA 1 NA -1 -1 1 -1 -1 -1 -1 1 1 -1 1 NA NA -1 -1 -1 -1 1 -1 -1 -1 -1 -1 -1 1 -1 NA -1 NA NA -1 1 -1 -1 NA NA -1 -1 -1 -1 NA NA -1 -1 -1 -1 1 -1 -1 -1 -1 -1 1 -1 -1 -1 -1 NA NA -1 -1 -1 1 1 1 -1 1 -1 -1 1 -1 -1 -1 -1 1 1 -1 -1 -1 -1 -1 -1 -1 -1 -1 1 -1 -1 NA NA NA 1 -1 NA -1 -1 1 -1 NA -1 NA 1 1 1 1 -1 1 -1 NA -1 -1 1 1 -1 -1 -1 -1 -1 -1 -1 -1 -1 -1 1 1 1 -1 -1 -1 1 -1 -1 -1 -1 -1 -1 -1 -1 -1 -1 -1 -1 NA -1 -1 NA NA -1 1 NA NA -1 -1 -1 -1 1 -1 -1 -1 NA NA 1 -1 -1 -1 -1 NA -1 -1 -1 -1 -1 NA NA -1 -1 -1 1 -1 1 -1 -1 1 -1 NA -1 -1 -1 -1 -1 -1 -1 -1 -1 1 -1 -1 -1 NA 1 1 -1 -1 1 1 1 -1 1 -1 -1 -1 1 -1 -1 NA NA -1 NA NA -1 -1 1 -1 NA -1 -1 -1 -1 -1 NA NA NA -1 NA 1 NA NA -1 -1 -1 -1 -1 -1 1 -1 -1 -1 -1 NA -1 1 1 NA -1 NA NA NA 1 1 -1 1 1 -1 NA -1 1 1 NA NA -1 -1 1 1 NA 1 NA -1 -1 NA -1 -1 -1 -1 -1 -1 -1 -1 -1 -1 -1 -1 NA NA -1 -1 1 -1 NA -1 -1 NA 1 -1 1 NA -1 -1 -1 NA -1 -1 NA -1 -1 NA NA NA -1 -1 -1 NA NA -1 -1 -1 -1 -1 NA NA -1 -1 1 1 1 1 -1 -1 NA NA -1 -1 NA 1 1 -1 -1 NA 1 -1 1 -1 -1 -1 -1 -1 -1 -1 1 NA NA 1 NA -1 1 -1 -1 -1 -1 -1 -1 1 -1 -1 -1 -1 -1 -1 -1 -1 -1 -1 1 -1 1 -1 -1 -1 -1 -1 -1 -1 NA -1 1 1 1 -1 1 1 -1 -1 -1 NA -1 -1 1 NA NA -1 1 -1 -1 1 -1 -1 -1 -1 1 1 1 -1 NA -1 1 -1 -1 -1 -1 1 NA NA -1 1 NA NA -1 1 -1 1 -1 -1 -1 -1 -1 1 -1 -1 NA NA -1 -1 -1 1 -1 -1 NA NA NA 1 1 -1 1 -1 1 1 -1 -1 -1 1 -1 -1 -1 -1 -1 -1 NA NA NA -1 NA 1 -1 -1 -1 -1 -1 -1 -1 -1 -1 1 -1 -1 -1 -1 -1 -1 -1 NA 1 -1 1 1 -1 -1 -1 -1 -1 -1 -1 -1 -1 -1 1 -1 -1 -1 NA 1 -1 -1 -1 -1 -1 -1 1 -1 1 -1 -1 -1 -1 1 NA NA NA 1 -1 -1 -1 -1 -1 -1 -1 -1 -1 NA 1 NA -1 NA NA -1 -1 -1 NA 1 1 NA NA 1 NA NA -1 -1 -1 -1 NA -1 -1 1 -1 NA NA NA -1 NA NA 1 1 1 1 NA 1 -1 1 1 1 -1 -1 1 NA NA NA -1 -1 -1 -1 1 1 -1 -1 1 1 -1 -1 -1 -1 -1 -1 -1 -1 1 1 1 1 -1 -1 -1 -1 -1 1 NA NA 1 1 1 1 -1 -1 NA NA -1 -1 NA -1 -1 -1 -1 -1 -1 -1 -1 -1 -1 -1 -1 -1 -1 -1 NA -1 -1 NA NA -1 -1 -1 -1 -1 NA NA NA -1 NA NA NA -1 -1 -1 -1 NA NA -1 -1 -1 -1 1 -1 -1 1 -1 -1 -1 -1 -1 -1 -1 NA -1 -1 -1 NA 1 -1 -1 NA NA NA NA -1 -1 NA 1 -1 -1 -1 NA -1 -1 -1 -1 -1 1 -1 -1 NA -1 -1 NA NA 1 NA -1 NA -1 -1 -1 1 -1 -1 -1 -1 1 1 1 -1 -1 -1 -1 -1 -1 1 1 1 -1 -1 -1 1 -1 1 NA NA -1 NA -1 NA 1 NA -1 -1 -1 -1 -1 -1 -1 -1 -1 -1 NA -1 NA NA NA 1 1 -1 NA 1 -1 NA -1 -1 -1 -1 -1 1 1 1 1 1 NA NA -1 -1 -1 -1 1 NA 1 -1 -1 -1 -1 -1 -1 -1 -1 NA NA NA -1 -1 -1 -1 -1 NA 1 NA 1 -1 NA 1 -1 1 1 1 -1 -1 NA -1 1 -1 -1 -1 -1 -1 -1 -1 -1 NA -1 -1 -1 -1 -1 NA NA -1 1 1 1 NA -1 1 -1 -1 NA NA NA NA NA NA 1 -1 1 NA -1 1 1 -1 1 -1 -1 -1 -1 -1 1 -1 -1 -1 -1 -1 -1 -1 1 1 1 -1 -1 1 NA -1 -1 -1 -1 -1 -1 -1 -1 -1 -1 NA -1 -1 -1 -1 -1 NA -1 NA 1 NA -1 -1 -1 NA -1 1 1 1 -1 -1 -1 -1 -1 -1 1 -1 1 1 -1 -1 -1 NA NA 1 NA -1 -1 -1 -1 -1 1 NA NA -1 -1 1 -1 NA 1 -1 -1 -1 NA NA 1 NA NA 1 -1 1 1 1 -1 NA NA 1 -1 -1 -1 1 -1 -1 1 -1 -1 NA NA -1 NA 1 1 -1 -1 -1 -1 -1 -1 -1 -1 -1 NA NA 1 1 1 1 1 1 1 -1 -1 -1 1 -1 -1 -1 1 1 1 1 1 -1 -1 -1 -1 NA -1 -1 -1 -1 1 -1 -1 1 -1 -1 -1 1 -1 -1 -1 -1 -1 -1 NA NA NA -1 1 -1 -1 -1 -1 -1 -1 1 -1 -1 1 -1 -1 NA -1 1 -1 -1 1 1 1 NA NA 1 -1 -1 NA -1 NA -1 -1 -1 1 -1 NA -1 1 NA 1 -1 1 -1 1 -1 -1 -1 -1 -1 -1 -1 NA 1 -1 1 -1 -1 -1 NA -1 1 1 -1 -1 NA 1 1 1 1 -1 1 1 NA -1 -1 NA NA 1 NA NA -1 -1 -1 -1 -1 1 -1 -1 -1 1 1 1 NA -1 -1 NA NA NA NA -1 -1 -1 -1 -1 -1 NA NA -1 -1 -1 -1 -1 -1 -1 -1 -1 -1 NA -1 -1 -1 1 NA -1 NA -1 -1 -1 1 1 1 -1 1 1 -1 -1 1 -1 -1 -1 NA 1 -1 -1 -1 -1 -1 -1 1 -1 1 1 1 -1 -1 -1 -1 -1 -1 -1 -1 -1 -1 -1 -1 -1 -1 -1 -1 NA 1 -1 1 NA NA -1 NA -1 NA -1 -1 -1 -1 -1 NA NA NA 1 -1 NA NA -1 -1 NA 1 -1 NA NA NA NA -1 -1 -1 NA -1 1 1 1 -1 -1 -1 -1 -1 NA -1 -1 -1 1 1 -1 -1 -1 NA -1 -1 -1 -1 -1 NA -1 1 1 -1 -1 -1 1 -1 NA NA NA NA NA -1 -1 -1 NA 1 NA 1 -1 -1 -1 -1 -1 -1 NA 1 1 -1 NA -1 -1 NA -1 -1 -1 -1 -1 -1 -1 -1 -1 -1 1 1 1 -1 1 1 -1 -1 -1 -1 -1 1 1 -1 1 -1 -1 -1 1 NA NA NA 1 -1 1 -1 NA -1 -1 -1 NA -1 -1 NA 1 1 NA -1 -1 -1 -1 NA NA NA NA -1 -1 -1 -1 -1 -1 1 -1 -1 -1 -1 -1 -1 -1 1 NA 1 -1 -1 -1 -1 1 1 1 1 -1 1 -1 -1 -1 -1 1 -1 -1 NA NA NA NA NA NA -1 -1 -1 -1 -1 -1 -1 -1 -1 NA -1 1 -1 -1 1 -1 1 -1 -1 -1 -1 NA -1 -1 -1 -1 -1 -1 -1 -1 1 -1 -1 1 1 -1 1 1 NA -1 NA NA -1 -1 -1 1 NA -1 -1 -1 1 -1 1 1 -1 NA -1 1 1 1 1 -1 1 NA -1 -1 -1 -1 -1 NA 1 1 1 -1 -1 1 NA NA 1 -1 1 -1 -1 -1 -1 -1 1 -1 -1 1 1 1 NA -1 NA -1 -1 -1 -1 1 -1 -1 -1 -1 1 -1 -1 -1 1 1 -1 -1 -1 1 -1 NA -1 -1 1 -1 1 1 -1 NA -1 -1 -1 NA NA -1 -1 NA -1 -1 NA -1 1 -1 1 NA 1 -1 NA NA NA 1 1 1 1 -1 1 1 -1 -1 NA -1 1 1 1 1 -1 -1 -1 -1 NA 1 1 -1 -1 1 1 -1 -1 -1 1 1 NA NA -1 1 1 1 -1 -1 NA NA -1 -1 1 -1 -1 -1 -1 1 -1 -1 -1 -1 -1 1 -1 NA NA NA NA -1 1 -1 1 1 -1 -1 -1 -1 -1 -1 -1 -1 NA NA -1 NA NA -1 NA -1 -1 -1 -1 -1 -1 -1 1 NA -1 1 1 -1 -1 -1 -1 -1 -1 NA NA -1 NA -1 -1 -1 -1 -1 1 1 1 -1 -1 NA -1 NA -1 -1 -1 -1 -1 -1 -1 NA -1 -1 -1 -1 -1 -1 -1 -1 -1 1 1 -1 -1 NA -1 1 NA NA -1 -1 -1 -1 -1 NA 1 NA 1 -1 1 -1 -1 -1 -1 -1 -1 -1 -1 NA NA -1 -1 1 -1 -1 -1 -1 -1 -1 1 -1 -1 -1 -1 -1 -1 1 -1 -1 1 NA 1 -1 -1 -1 -1 NA -1 -1 1 NA NA -1 -1 1 -1 -1 -1 -1 1 -1 -1 -1 -1 -1 1 -1 -1 NA NA -1 -1 -1 -1 -1 -1 1 1 NA -1 1 -1 NA NA -1 -1 -1 -1 -1 -1 -1 -1 -1 -1 -1 -1 NA -1 -1 1 -1 -1 -1 NA -1 -1 1 1 -1 -1 1 -1 -1 -1 1 -1 -1 NA NA NA 1 -1 -1 -1 1 -1 -1 -1 NA NA NA NA NA NA NA 1 -1 -1 -1 -1 -1 1 1 -1 -1 -1 -1 -1 1 -1 -1 NA NA 1 1 NA -1 -1 -1 -1 NA -1 -1 -1 -1 -1 -1 -1 -1 -1 -1 -1 -1 -1 1 -1 -1 -1 -1 1 -1 -1 -1 1 -1 -1 -1 -1 -1 -1 -1 -1 -1 1 1 -1 1 1 1 -1 1 1 -1 NA NA -1 -1 -1 -1 NA -1 -1 -1 -1 -1 -1 -1 -1 1 -1 -1 -1 -1 1 -1 NA NA -1 -1 -1 1 -1 -1 NA NA NA -1 -1 -1 NA NA -1 NA -1 -1 NA 1 -1 -1 NA -1 NA 1 -1 -1 -1 -1 -1 1 -1 -1 -1 -1 -1 NA 1 -1 -1 -1 1 NA -1 -1 -1 NA NA NA NA NA NA -1 NA 1 -1 -1 -1 -1 -1 -1 -1 1 1 -1 1 1 -1 -1 -1 1 NA 1 1 -1 NA NA -1 -1 -1 -1 -1 -1 -1 -1 1 -1 -1 1 1 -1 1 -1 -1 NA -1 -1 -1 -1 -1 -1 -1 -1 1 1 -1 -1 -1 -1 -1 -1 -1 NA NA -1 -1 -1 1 1 -1 NA 1 -1 NA 1 NA -1 -1 NA NA NA NA NA NA NA -1 1 NA NA -1 -1 -1 -1 -1 1 -1 1 1 1 NA NA 1 -1 -1 -1 NA -1 -1 -1 NA 1 -1 NA NA NA -1 1 1 NA NA NA -1 1 -1 -1 1 -1 -1 NA NA 1 1 -1 -1 -1 NA -1 -1 -1 -1 -1 -1 -1 -1 NA -1 NA -1 -1 -1 -1 -1 -1 1 1 -1 1 1 NA 1 NA 1 1 1 -1 -1 1 -1 NA 1 1 -1 -1 -1 NA 1 1 -1 1 1 -1 NA -1 -1 NA NA NA -1 1 1 NA NA NA -1 NA NA NA -1 -1 -1 NA -1 NA 1 1 NA NA 1 1 1 -1 -1 -1 1 NA 1 1 1 -1 -1 -1 NA NA NA -1 -1 1 -1 NA -1 -1 1 -1 -1 NA -1 -1 1 -1 -1 -1 -1 NA -1 -1 -1 -1 -1 -1 -1 1 -1 -1 -1 -1 1 -1 -1 -1 -1 -1 -1 -1 -1 NA 1 -1 -1 -1 NA -1 1 -1 -1 NA -1 NA -1 -1 -1 -1 -1 -1 -1 1 1 -1 -1 -1 -1 -1 NA 1 1 -1 1 1 -1 NA NA NA NA NA 1 1 NA -1 -1 -1 -1 -1 -1 -1 -1 -1 -1 -1 -1 -1 -1 1 NA NA -1 -1 -1 -1 -1 -1 1 1 -1 -1 -1 -1 -1 1 -1 -1 1 -1 -1 -1 -1 1 -1 -1 -1 -1 -1 -1 NA -1 NA -1 -1 1 NA 1 -1 NA NA -1 -1 NA -1 -1 NA NA -1 -1 -1 -1 -1 -1 -1 1 -1 NA -1 NA -1 1 -1 1 -1 -1 -1 1 1 -1 -1 -1 -1 1 1 1 1 -1 1 -1 -1 1 1 1 1 -1 -1 NA -1 NA NA NA -1 -1 NA NA NA -1 -1 1 1 -1 -1 -1 1 -1 -1 -1 NA NA 1 NA -1 1 -1 -1 NA -1 -1 NA -1 1 NA 1 -1 NA -1 1 -1 1 1 1 NA NA 1 -1 -1 -1 -1 -1 -1 1 -1 -1 1 -1 -1 -1 -1 -1 -1 -1 -1 NA -1 -1 -1 -1 -1 1 -1 NA -1 -1 1 -1 NA 1 1 -1 -1 -1 -1 1 -1 -1 -1 -1 -1 -1 1 1 1 -1 -1 -1 NA -1 -1 1 NA -1 -1 -1 -1 -1 -1 1 1 1 -1 -1 NA 1 NA -1 -1 -1 -1 1 -1 -1 NA -1 NA -1 -1 -1 -1 -1 NA NA -1 -1 -1 1 NA -1 -1 -1 -1 -1 -1 NA -1 -1 -1 -1 1 -1 1 -1 -1 NA -1 -1 -1 1 -1 -1 NA NA -1 NA -1 -1 -1 -1 -1 -1 -1 -1 -1 -1 1 -1 1 -1 -1 1 -1 NA -1 -1 -1 1 1 1 -1 -1 -1 -1 -1 1 NA NA NA NA -1 -1 -1 -1 NA 1 -1 -1 -1 -1 NA NA -1 NA -1 NA -1 -1 -1 1 -1 -1 -1 -1 -1 -1 -1 -1 -1 -1 -1 -1 1 1 1 1 1 1 -1 -1 1 -1 NA NA NA -1 -1 NA NA 1 -1 NA -1 -1 -1 -1 -1 1 -1 -1 1 -1 -1 -1 1 -1 -1 -1 -1 -1 -1 -1 -1 -1 -1 NA NA -1 NA NA -1 1 1 NA -1 -1 1 -1 -1 -1 -1 NA -1 -1 -1 NA NA -1 -1 -1 NA -1 -1 -1 -1 -1 -1 -1 1 1 -1 1 -1 -1 -1 1 -1 -1 -1 -1 -1 NA -1 1 1 NA -1 -1 1 -1 -1 NA -1 NA 1 -1 -1 -1 -1 -1 -1 1 -1 -1 -1 NA -1 1 -1 -1 -1 -1 1 NA -1 NA NA -1 1 NA NA NA NA NA 1 -1 -1 NA -1 -1 -1 -1 -1 -1 -1 -1 -1 NA 1 -1 -1 -1 -1 -1 -1 -1 -1 1 NA -1 -1 -1 -1 -1 1 -1 -1 -1 1 1 NA -1 -1 -1 1 -1 -1 -1 -1 -1 -1 -1 -1 1 1 -1 -1 -1 -1 -1 -1 -1 NA NA 1 -1 -1 -1 -1 NA NA 1 NA NA NA 1 -1 -1 -1 1 -1 -1 1 NA -1 NA NA NA -1 -1 -1 -1 1 1 1 -1 -1 NA -1 1 -1 -1 -1 1 -1 -1 NA -1 -1 -1 -1 1 -1 1 -1 -1 -1 -1 -1 -1 1 -1 -1 -1 -1 -1 -1 -1 -1 -1 -1 1 1 -1 -1 -1 -1 -1 -1 -1 -1 NA -1 -1 NA NA 1 -1 -1 -1 -1 1 -1 -1 -1 -1 -1 NA 1 1 -1 1 -1 -1 -1 -1 1 -1 NA NA NA -1 NA -1 NA 1 1 NA -1 -1 -1 -1 -1 -1 NA 1 -1 -1 1 -1 -1 -1 -1 -1 -1 -1 NA 1 -1 NA NA -1 1 -1 -1 -1 -1 -1 1 1 -1 -1 -1 -1 -1 NA -1 -1 -1 -1 -1 -1 -1 -1 -1 1 -1 NA NA NA -1 -1 -1 NA -1 -1 -1 1 -1 NA 1 1 1 1 NA NA -1 -1 -1 1 -1 -1 NA -1 -1 NA NA 1 1 NA -1 NA -1 1 -1 NA NA NA -1 -1 NA -1 -1 NA NA NA NA NA 1 -1 -1 -1 NA NA -1 1 -1 -1 1 NA NA -1 1 1 -1 1 -1 -1 -1 1 NA -1 -1 -1 -1 -1 -1 -1 -1 1 1 -1 -1 1 -1 -1 1 NA -1 -1 -1 -1 -1 -1 -1 1 1 -1 -1 -1 1 -1 1 1 1 -1 -1 -1 1 -1 -1 -1 -1 -1 1 -1 -1 -1 -1 -1 NA -1 NA -1 NA 1 1 -1 -1 NA -1 -1 1 NA 1 -1 NA -1 -1 -1 NA -1 1 -1 NA 1 1 -1 -1 -1 -1 -1 -1 -1 -1 NA NA -1 1 1 -1 NA NA NA -1 1 -1 1 1 1 NA -1 -1 1 -1 -1 -1 -1 -1 -1 -1 NA -1 -1 -1 -1 -1 -1 -1 -1 -1 NA -1 1 -1 -1 NA -1 -1 1 NA NA NA -1 -1 NA 1 1 NA -1 -1 1 1 1 1 -1 -1 -1 -1 -1 NA -1 NA -1 -1 -1 1 -1 -1 1 -1 -1 1 NA -1 -1 -1 NA -1 -1 -1 -1 NA 1 -1 -1 -1 1 1 1 1 1 -1 NA -1 -1 NA -1 -1 -1 -1 1 1 -1 1 -1 NA NA -1 -1 -1 -1 -1 -1 -1 -1 -1 -1 -1 -1 -1 -1 -1 -1 -1 NA NA -1 -1 -1 -1 1 -1 -1 1 1 1 -1 NA 1 1 NA 1 1 -1 -1 -1 -1 -1 1 1 -1 -1 -1 NA NA -1 -1 -1 -1 -1 -1 -1 -1 -1 -1 1 1 -1 NA NA -1 -1 NA 1 1 -1 -1 -1 NA NA NA NA -1 NA -1 -1 NA -1 -1 -1 -1 -1 1 NA 1 1 1 -1 -1 -1 1 -1 -1 -1 -1 -1 1 NA NA NA -1 1 -1 1 -1 -1 -1 -1 -1 NA -1 -1 1 1 NA -1 -1 NA -1 -1 NA -1 -1 1 1 1 -1 -1 -1 -1 -1 -1 -1 NA NA -1 -1 -1 -1 -1 -1 -1 -1 NA NA 1 1 -1 -1 1 NA -1 1 -1 NA NA -1 1 NA -1 1 -1 NA -1 -1 NA 1 -1 -1 1 1 1 -1 -1 -1 NA -1 -1 -1 -1 NA 1 1 NA 1 NA -1 1 -1 -1 -1 -1 -1 -1 NA -1 NA 1 NA -1 -1 1 -1 NA -1 NA NA NA -1 -1 -1 NA 1 -1 1 NA NA NA -1 -1 -1 1 1 1 1 -1 1 1 -1 -1 -1 NA 1 -1 -1 -1 -1 -1 NA -1 NA 1 -1 1 1 1 -1 NA -1 -1 -1 -1 -1 -1 NA -1 -1 1 1 -1 -1 -1 NA -1 NA NA -1 NA -1 NA -1 -1 -1 -1 NA NA -1 -1 -1 -1 -1 NA NA -1 1 1 -1 -1 -1 -1 -1 -1 -1 NA -1 -1 -1 1 -1 -1 -1 -1 -1 -1 NA 1 -1 -1 -1 -1 -1 1 -1 -1 1 1 -1 -1 -1 1 -1 -1 NA -1 1 1 -1 -1 -1 -1 -1 NA NA -1 -1 -1 1 -1 -1 NA NA -1 -1 1 -1 -1 -1 -1 -1 -1 -1 -1 -1 -1 1 1 1 -1 -1 1 NA -1 -1 -1 1 1 1 1 NA 1 1 -1 -1 -1 1 -1 NA NA NA NA -1 -1 -1 1 -1 NA NA -1 -1 1 -1 NA -1 NA 1 1 1 -1 -1 -1 NA -1 -1 1 1 -1 -1 -1 NA NA -1 -1 -1 NA -1 -1 1 1 1 NA NA NA NA -1 NA -1 -1 -1 1 NA NA 1 -1 1 NA 1 -1 1 1 -1 -1 -1 NA -1 NA NA 1 1 NA 1 NA NA -1 -1 -1 -1 -1 -1 1 1 1 NA NA 1 -1 NA -1 -1 -1 -1 -1 -1 -1 -1 NA -1 -1 1 -1 -1 1 1 NA -1 -1 1 NA NA -1 1 -1 -1 -1 -1 -1 -1 -1 1 -1 NA -1 -1 -1 -1 -1 -1 -1 NA -1 -1 -1 -1 -1 NA 1 -1 NA NA NA 1 1 -1 -1 1 1 -1 -1 1 1 1 -1 -1 1 1 1 1 -1 -1 -1 -1 -1 -1 NA -1 -1 -1 1 1 -1 1 1 -1 1 -1 -1 -1 -1 -1 -1 NA -1 -1 NA -1 -1 -1 -1 -1 -1 -1 -1 1 1 NA 1 1 1 NA 1 -1 -1 -1 -1 -1 -1 -1 1 -1 -1 1 1 -1 -1 -1 -1 -1 NA 1 1 1 NA NA -1 1 NA 1 -1 -1 1 -1 NA -1 -1 -1 -1 1 NA NA -1 -1 -1 1 1 -1 -1 -1 -1 NA -1 NA -1 NA 1 NA -1 -1 -1 1 -1 -1 NA 1 1 -1 1 1 -1 -1 -1 NA NA -1 1 1 1 -1 NA NA NA -1 -1 -1 -1 NA -1 -1 -1 NA NA NA -1 -1 1 1 1 -1 -1 1 1 -1 NA -1 1 1 -1 -1 -1 -1 NA -1 -1 -1 -1 -1 -1 -1 -1 -1 -1 -1 -1 -1 -1 -1 -1 -1 NA -1 -1 1 -1 -1 -1 NA 1 -1 -1 -1 NA NA NA -1 -1 -1 -1 -1 -1 NA -1 -1 NA -1 -1 -1 -1 NA NA -1 -1 1 NA NA -1 -1 -1 -1 -1 -1 -1 -1 1 -1 -1 NA -1 -1 1 -1 -1 -1 1 -1 -1 -1 -1 -1 NA -1 1 1 1 -1 -1 -1 -1 1 1 -1 -1 -1 -1 NA NA NA -1 -1 1 -1 -1 -1 NA NA -1 -1 -1 1 1 -1 NA 1 -1 -1 -1 -1 -1 -1 -1 1 NA NA 1 -1 -1 NA -1 -1 -1 -1 NA 1 NA -1 NA 1 NA 1 1 NA -1 NA NA -1 -1 -1 -1 -1 -1 -1 -1 -1 -1 -1 1 -1 -1 -1 -1 -1 -1 NA NA -1 1 -1 -1 -1 -1 1 -1 NA NA 1 -1 -1 1 -1 -1 -1 1 1 -1 NA NA -1 NA -1 1 -1 NA -1 -1 -1 -1 -1 -1 -1 -1 -1 1 -1 -1 -1 -1 1 1 -1 -1 -1 -1 -1 1 -1 1 -1 1 -1 NA -1 NA -1 1 -1 -1 -1 -1 -1 -1 -1 -1 1 -1 -1 -1 NA -1 1 1 -1 -1 NA -1 1 1 -1 NA 1 -1 NA -1 -1 1 1 1 -1 1 1 1 -1 NA -1 -1 -1 -1 -1 1 1 1 1 -1 1 -1 -1 NA -1 -1 NA NA NA -1 1 -1 -1 1 -1 NA -1 -1 -1 NA NA NA NA -1 -1 NA 1 1 1 1 -1 -1 1 -1 -1 1 1 -1 -1 -1 -1 -1 NA NA -1 -1 -1 NA 1 -1 -1 -1 -1 -1 -1 -1 -1 NA -1 NA NA -1 1 -1 -1 NA NA 1 -1 -1 -1 NA 1 -1 1 -1 NA -1 -1 NA NA -1 1 -1 -1 -1 1 -1 -1 -1 -1 -1 -1 NA 1 1 1 NA NA NA NA -1 -1 -1 NA NA -1 NA NA -1 1 NA -1 -1 -1 1 -1 -1 1 NA 1 NA 1 1 -1 -1 -1 -1 -1 -1 NA NA -1 -1 -1 -1 -1 -1 -1 1 NA NA NA -1 NA NA -1 -1 1 NA -1 -1 -1 -1 -1 -1 -1 NA -1 1 -1 -1 1 -1 -1 -1 1 1 -1 -1 -1 -1 -1 -1 -1 1 NA -1 1 -1 1 -1 NA 1 -1 NA NA -1 NA -1 -1 -1 -1 -1 -1 -1 -1 -1 -1 -1 -1 -1 -1 -1 -1 NA 1 -1 -1 -1 NA -1 1 1 -1 -1 -1 -1 -1 -1 -1 1 1 -1 -1 -1 -1 NA -1 -1 1 -1 -1 NA -1 1 NA -1 -1 -1 -1 1 1 -1 -1 -1 -1 -1 1 1 -1 1 -1 NA NA NA -1 -1 -1 1 -1 -1 -1 -1 1 -1 1 NA NA -1 NA -1 -1 NA -1 -1 NA -1 -1 NA NA -1 NA NA NA -1 -1 -1 -1 -1 -1 -1 -1 -1 -1 NA -1 1 1 -1 NA NA -1 1 1 -1 -1 1 -1 -1 -1 -1 -1 -1 -1 -1 -1 -1 -1 -1 1 NA -1 -1 -1 1 NA -1 -1 -1 -1 -1 -1 -1 -1 -1 -1 NA -1 -1 -1 -1 -1 1 NA -1 NA NA 1 -1 NA NA NA NA 1 -1 NA NA -1 NA -1 NA NA -1 -1 -1 -1 -1 -1 -1 -1 -1 -1 1 1 -1 -1 -1 NA -1 NA -1 -1 1 1 -1 NA NA NA -1 -1 NA NA -1 -1 -1 -1 NA -1 -1 -1 -1 1 NA -1 -1 -1 -1 1 -1 NA -1 -1 NA NA 1 1 1 1 1 NA NA 1 -1 1 NA -1 1 -1 -1 1 -1 -1 -1 -1 -1 -1 -1 -1 -1 -1 -1 -1 1 -1 1 NA NA 1 -1 -1 -1 -1 -1 -1 -1 NA -1 NA NA NA -1 -1 -1 -1 -1 -1 -1 1 NA NA NA NA -1 -1 1 -1 NA NA NA -1 -1 NA -1 -1 1 -1 -1 1 -1 -1 1 1 1 1 -1 -1 -1 1 -1 -1 -1 -1 -1 -1 -1 NA 1 NA 1 -1 NA NA 1 -1 NA NA -1 -1 1 -1 -1 -1 -1 NA -1 -1 -1 -1 1 -1 -1 -1 -1 1 1 -1 -1 -1 -1 -1 1 1 -1 NA -1 NA NA -1 -1 NA 1 -1 -1 NA -1 -1 -1 -1 1 -1 -1 -1 NA NA -1 -1 -1 -1 1 1 -1 NA -1 -1 -1 1 -1 1 -1 -1 -1 NA -1 -1 1 -1 -1 -1 -1 -1 -1 -1 -1 -1 1 -1 1 -1 NA -1 -1 -1 1 1 -1 -1 1 -1 NA 1 1 NA NA 1 NA NA -1 -1 -1 -1 -1 -1 -1 1 1 NA 1 -1 -1 NA NA -1 -1 -1 -1 -1 -1 -1 -1 -1 -1 -1 NA -1 NA -1 -1 -1 -1 NA NA -1 1 -1 1 -1 -1 -1 -1 -1 -1 -1 -1 1 NA 1 1 1 -1 1 NA -1 1 -1 -1 -1 -1 -1 1 NA -1 -1 1 -1 -1 -1 NA -1 -1 NA 1 -1 -1 1 NA NA -1 -1 -1 -1 -1 -1 -1 -1 -1 1 1 -1 -1 -1 -1 NA 1 NA 1 -1 -1 -1 -1 NA -1 NA NA NA NA -1 NA NA -1 1 -1 1 1 NA -1 -1 -1 NA NA -1 -1 -1 1 -1 -1 -1 -1 -1 -1 NA NA 1 -1 -1 -1 -1 NA -1 NA 1 NA -1 -1 -1 -1 -1 NA NA 1 -1 -1 1 -1 -1 -1 NA 1 -1 -1 NA -1 -1 -1 -1 -1 NA -1 -1 -1 -1 -1 1 NA -1 NA -1 -1 -1 -1 -1 -1 1 -1 NA -1 -1 -1 1 1 -1 1 1 1 1 -1 -1 -1 -1 NA NA 1 -1 -1 NA NA NA NA NA NA NA NA NA -1 -1 -1 -1 1 1 -1 -1 -1 NA NA -1 -1 1 NA -1 -1 -1 -1 -1 1 -1 -1 1 1 1 -1 1 -1 -1 NA NA NA -1 -1 -1 NA NA 1 -1 1 1 NA NA -1 NA NA NA NA -1 1 -1 -1 -1 -1 1 -1 NA -1 -1 -1 -1 -1 1 1 NA NA -1 -1 1 -1 -1 1 -1 -1 NA NA -1 1 -1 NA 1 -1 1 1 NA NA NA 1 NA 1 -1 -1 NA -1 -1 -1 -1 -1 1 -1 -1 NA 1 -1 1 -1 -1 -1 1 -1 -1 -1 1 NA NA -1 -1 NA NA -1 -1 -1 NA -1 -1 -1 -1 -1 -1 NA -1 NA -1 1 1 NA 1 -1 NA -1 1 1 NA 1 -1 1 1 1 -1 -1 -1 -1 1 NA -1 -1 1 1 -1 -1 1 NA -1 -1 -1 -1 -1 1 -1 -1 NA -1 -1 NA NA NA -1 -1 NA -1 -1 -1 -1 1 -1 -1 -1 -1 -1 -1 -1 -1 -1 -1 -1 1 -1 -1 -1 -1 -1 -1 -1 -1 -1 -1 -1 NA -1 -1 NA NA -1 -1 NA -1 -1 -1 -1 -1 1 -1 -1 -1 -1 -1 NA NA 1 -1 -1 -1 -1 -1 NA -1 1 -1 -1 -1 -1 -1 -1 -1 1 NA NA -1 -1 -1 -1 -1 NA NA -1 1 1 -1 NA -1 -1 NA -1 -1 -1 -1 1 NA -1 -1 1 1 -1 NA -1 1 NA NA -1 1 -1 1 -1 -1 1 -1 -1 NA -1 -1 -1 -1 NA NA -1 -1 -1 1 -1 -1 -1 1 1 -1 NA NA -1 -1 1 -1 1 -1 -1 1 -1 -1 1 -1 -1 -1 -1 -1 -1 -1 -1 -1 -1 -1 -1 -1 -1 NA NA NA -1 -1 1 1 1 NA -1 -1 NA -1 -1 1 1 -1 -1 -1 -1 -1 1 1 -1 -1 -1 1 -1 1 -1 -1 -1 NA 1 -1 -1 -1 -1 -1 -1 NA NA -1 -1 -1 1 -1 -1 1 -1 -1 1 -1 NA 1 1 -1 -1 -1 -1 NA NA -1 -1 -1 NA -1 -1 -1 -1 1 1 1 -1 1 -1 -1 -1 -1 -1 -1 -1 -1 1 -1 -1 -1 NA NA -1 NA -1 NA NA NA 1 -1 -1 -1 -1 -1 -1 -1 1 1 -1 NA NA -1 -1 -1 -1 -1 -1 -1 -1 -1 -1 1 NA NA 1 NA -1 1 1 1 -1 -1 -1 -1 -1 NA -1 NA 1 -1 1 1 1 NA 1 1 1 -1 1 NA -1 -1 -1 -1 -1 -1 -1 -1 -1 -1 -1 -1 -1 -1 -1 -1 -1 -1 1 -1 NA NA NA 1 -1 -1 1 -1 1 -1 -1 -1 NA -1 -1 1 1 1 1 1 -1 -1 -1 -1 NA NA -1 -1 -1 -1 -1 -1 -1 -1 -1 -1 -1 -1 -1 -1 -1 -1 -1 NA -1 -1 -1 NA NA NA NA -1 -1 -1 -1 -1 1 -1 NA NA -1 -1 NA NA -1 -1 -1 -1 -1 NA 1 1 1 1 -1 -1 -1 -1 -1 1 1 -1 -1 -1 -1 -1 -1 -1 NA NA -1 -1 1 NA -1 NA 1 1 -1 1 -1 -1 -1 1 1 NA -1 1 NA NA -1 -1 -1 -1 -1 -1 1 -1 1 1 1 1 NA NA 1 -1 -1 -1 1 -1 -1 -1 -1 -1 -1 NA NA -1 -1 -1 -1 -1 -1 -1 NA -1 -1 1 1 1 1 -1 -1 -1 NA -1 -1 -1 -1 -1 -1 1 NA 1 NA -1 -1 -1 -1 -1 -1 -1 -1 1 NA -1 -1 1 1 NA -1 -1 -1 1 -1 -1 -1 NA -1 -1 -1 -1 -1 -1 -1 -1 NA -1 -1 1 -1 -1 1 1 1 -1 NA NA -1 -1 -1 -1 -1 NA NA -1 -1 1 -1 NA -1 -1 -1 -1 NA -1 1 -1 NA -1 -1 NA 1 -1 -1 -1 1 NA NA 1 1 -1 -1 -1 -1 1 1 -1 -1 1 -1 -1 -1 -1 -1 -1 -1 -1 1 -1 -1 -1 NA NA 1 -1 -1 -1 -1 -1 -1 -1 -1 -1 -1 NA NA -1 -1 -1 -1 1 -1 -1 -1 1 -1 1 1 1 -1 -1 1 1 -1 -1 1 -1 1 1 1 -1 -1 -1 -1 -1 -1 -1 -1 -1 -1 -1 1 -1 -1 -1 1 -1 NA -1 -1 -1 -1 -1 NA -1 -1 -1 1 1 -1 1 1 -1 NA 1 1 1 -1 -1 -1 -1 -1 1 -1 -1 -1 -1 -1 NA 1 NA -1 -1 -1 NA -1 -1 -1 -1 -1 -1 NA -1 1 NA NA NA -1 -1 -1 1 1 1 -1 -1 -1 NA -1 -1 -1 1 -1 -1 -1 1 1 -1 1 NA 1 1 -1 -1 -1 1 1 -1 -1 1 -1 -1 NA -1 -1 -1 1 NA -1 -1 -1 -1 -1 -1 -1 -1 -1 1 1 1 NA NA NA -1 NA -1 NA -1 -1 -1 1 1 1 -1 -1 -1 -1 -1 -1 1 1 -1 NA NA -1 1 -1 -1 -1 -1 -1 -1 -1 -1 -1 NA 1 1 -1 -1 1 NA NA -1 -1 -1 -1 -1 NA NA -1 -1 1 NA -1 -1 -1 -1 1 -1 NA -1 -1 -1 NA NA 1 1 -1 -1 -1 -1 NA -1 -1 -1 1 -1 NA 1 -1 -1 -1 -1 -1 NA NA -1 -1 -1 -1 -1 -1 -1 NA -1 1 1 1 -1 -1 -1 -1 -1 -1 NA NA NA NA NA -1 -1 -1 -1 NA 1 1 1 -1 -1 -1 -1 NA -1 -1 -1 -1 1 -1 -1 -1 -1 NA -1 -1 1 1 NA -1 -1 -1 -1 -1 -1 NA -1 -1 NA NA -1 -1 -1 -1 -1 NA -1 1 -1 1 NA NA -1 -1 -1 1 -1 -1 1 -1 -1 1 -1 -1 -1 -1 1 -1 -1 -1 -1 -1 1 1 -1 -1 -1 -1 -1 -1 -1 1 1 NA NA -1 -1 -1 -1 NA -1 -1 -1 -1 -1 -1 NA -1 -1 -1 -1 -1 -1 -1 -1 -1 NA NA NA -1 NA -1 -1 -1 1 NA -1 -1 -1 1 1 -1 NA -1 -1 NA 1 NA NA NA NA NA 1 NA NA -1 -1 NA 1 -1 -1 -1 NA NA NA NA NA NA NA NA 1 -1 -1 -1 -1 -1 1 1 NA 1 -1 -1 -1 NA -1 1 1 1 -1 -1 1 NA NA NA 1 -1 -1 -1 1 1 -1 1 -1 -1 -1 -1 NA NA -1 -1 -1 -1 1 1 1 -1 -1 -1 -1 -1 -1 -1 -1 -1 -1 NA -1 -1 1 -1 -1 -1 NA NA 1 -1 NA NA NA -1 NA NA 1 -1 -1 NA -1 -1 -1 -1 -1 -1 -1 -1 1 -1 1 1 -1 1 1 -1 -1 -1 -1 -1 -1 -1 -1 -1 -1 -1 -1 -1 -1 -1 -1 NA NA NA 1 -1 -1 -1 -1 -1 -1 1 1 -1 -1 -1 -1 -1 -1 1 -1 1 1 -1 -1 -1 -1 -1 1 -1 NA NA -1 -1 NA 1 -1 -1 -1 -1 -1 -1 -1 -1 -1 -1 1 -1 -1 -1 -1 -1 -1 -1 -1 -1 1 1 -1 -1 1 1 1 -1 1 -1 -1 -1 1 -1 -1 NA -1 -1 -1 1 -1 -1 NA -1 1 NA -1 -1 -1 1 1 1 -1 -1 NA NA 1 NA 1 NA -1 -1 -1 -1 -1 -1 -1 -1 NA 1 -1 -1 1 -1 -1 -1 -1 -1 NA -1 1 -1 -1 NA NA NA 1 -1 1 1 -1 -1 -1 -1 -1 -1 1 1 -1 NA NA 1 1 -1 -1 -1 -1 -1 -1 -1 -1 -1 -1 -1 -1 -1 -1 1 1 -1 NA NA -1 -1 1 1 1 NA 1 -1 -1 -1 -1 -1 -1 1 -1 1 NA -1 -1 NA 1 -1 -1 -1 -1 -1 -1 -1 NA NA NA -1 -1 -1 1 -1 -1 -1 -1 -1 -1 -1 1 -1 1 -1 NA -1 1 -1 1 -1 -1 -1 -1 1 1 1 -1 -1 NA -1 -1 1 1 -1 -1 NA -1 -1 -1 -1 -1 -1 -1 -1 -1 -1 NA -1 1 -1 1 -1 -1 1 -1 -1 -1 -1 NA NA 1 -1 1 1 1 1 1 1 -1 1 -1 -1 -1 -1 -1 -1 1 -1 1 NA NA -1 -1 NA NA NA -1 NA -1 -1 1 -1 1 -1 NA NA 1 -1 -1 -1 1 -1 -1
[truncated: 12,451,450 more chars]
