# Supplementary material for: Ascertainment bias from imputation methods evaluation in wheat
Source: BMC Genomics. 2016 Oct 4;17:773. doi: 10.1186/s12864-016-3120-5 (PMC5050639; doi:10.1186/s12864-016-3120-5)
Supplement: Additional file 25: — Wheat GBS bin map for 35 % coverage. Markers, chromosome and position (bins) are presented as columns. (txt 287 kb) [file 12864_2016_3120_MOESM25_ESM.txt]

Additional file 25: Wheat GBS bin map for 35% coverage. Markers, chromosome and position (bins) are presented as columns.

marker	chromosome	position
1 SNP.1 14 22
2 SNP.2 8 82
3 SNP.3 19 240
4 SNP.4 17 220
5 SNP.5 5 120
6 SNP.6 17 100
7 SNP.7 13 51
8 SNP.8 16 40
9 SNP.9 20 131
10 SNP.10 1 198
11 SNP.11 1 198
12 SNP.12 2 141
13 SNP.13 8 70
14 SNP.14 8 70
15 SNP.15 17 83
16 SNP.16 10 204
17 SNP.17 10 101
18 SNP.18 8 141
19 SNP.19 1 69
20 SNP.20 16 143
21 SNP.21 14 310
22 SNP.22 13 229
23 SNP.23 13 230
24 SNP.24 13 230
25 SNP.25 19 53
26 SNP.26 17 123
27 SNP.27 19 194
28 SNP.28 13 84
29 SNP.29 17 154
30 SNP.30 20 37
31 SNP.31 2 147
32 SNP.32 16 17
33 SNP.33 21 0
34 SNP.34 19 195
35 SNP.35 20 177
36 SNP.36 20 24
37 SNP.37 10 89
38 SNP.38 13 229
39 SNP.39 2 292
40 SNP.40 20 177
41 SNP.41 13 232
42 SNP.42 13 232
43 SNP.43 13 232
44 SNP.44 11 126
45 SNP.45 11 126
46 SNP.46 7 253
47 SNP.47 13 223
48 SNP.48 17 47
49 SNP.49 17 34
50 SNP.50 18 32
51 SNP.51 18 32
52 SNP.52 1 255
53 SNP.53 1 255
54 SNP.54 4 128
55 SNP.55 8 70
56 SNP.56 14 254
57 SNP.57 19 100
58 SNP.58 19 195
59 SNP.59 20 0
60 SNP.60 1 71
61 SNP.61 8 217
62 SNP.62 8 82
63 SNP.63 6 170
64 SNP.64 15 318
65 SNP.65 10 98
66 SNP.66 17 34
67 SNP.67 17 34
68 SNP.68 20 37
69 SNP.69 8 186
70 SNP.70 10 98
71 SNP.71 11 112
72 SNP.72 11 112
73 SNP.73 11 112
74 SNP.74 10 95
75 SNP.75 21 250
76 SNP.76 1 242
77 SNP.77 5 146
78 SNP.78 14 81
79 SNP.79 19 56
80 SNP.80 7 143
81 SNP.81 2 169
82 SNP.82 6 57
83 SNP.83 1 171
84 SNP.84 8 54
85 SNP.85 8 217
86 SNP.86 14 290
87 SNP.87 14 290
88 SNP.88 20 65
89 SNP.89 8 211
90 SNP.90 11 112
91 SNP.91 1 139
92 SNP.92 1 141
93 SNP.93 17 116
94 SNP.94 19 271
95 SNP.95 13 230
96 SNP.96 8 0
97 SNP.97 20 123
98 SNP.98 4 85
99 SNP.99 5 51
100 SNP.100 21 0
101 SNP.101 1 110
102 SNP.102 4 178
103 SNP.103 20 42
104 SNP.104 8 175
105 SNP.105 9 169
106 SNP.106 9 169
107 SNP.107 1 71
108 SNP.108 19 84
109 SNP.109 5 126
110 SNP.110 5 114
111 SNP.111 8 175
112 SNP.112 9 277
113 SNP.113 9 213
114 SNP.114 21 260
115 SNP.115 17 116
116 SNP.116 19 322
117 SNP.117 20 247
118 SNP.118 20 247
119 SNP.119 6 77
120 SNP.120 14 22
121 SNP.121 2 165
122 SNP.122 20 33
123 SNP.123 20 119
124 SNP.124 8 282
125 SNP.125 10 79
126 SNP.126 10 79
127 SNP.127 14 254
128 SNP.128 8 186
129 SNP.129 8 186
130 SNP.130 13 228
131 SNP.131 5 227
132 SNP.132 13 175
133 SNP.133 4 233
134 SNP.134 13 230
135 SNP.135 13 25
136 SNP.136 17 158
137 SNP.137 17 158
138 SNP.138 17 158
139 SNP.139 2 209
140 SNP.140 8 203
141 SNP.141 1 257
142 SNP.142 9 284
143 SNP.143 6 172
144 SNP.144 1 128
145 SNP.145 5 224
146 SNP.146 19 225
147 SNP.147 18 30
148 SNP.148 12 53
149 SNP.149 5 141
150 SNP.150 5 141
151 SNP.151 14 295
152 SNP.152 14 275
153 SNP.153 5 104
154 SNP.154 1 242
155 SNP.155 4 34
156 SNP.156 20 145
157 SNP.157 1 255
158 SNP.158 5 144
159 SNP.159 5 146
160 SNP.160 10 216
161 SNP.161 16 139
162 SNP.162 16 139
163 SNP.163 13 72
164 SNP.164 13 72
165 SNP.165 13 72
166 SNP.166 10 80
167 SNP.167 10 80
168 SNP.168 13 230
169 SNP.169 5 195
170 SNP.170 20 135
171 SNP.171 20 135
172 SNP.172 14 247
173 SNP.173 20 34
174 SNP.174 20 34
175 SNP.175 20 34
176 SNP.176 4 234
177 SNP.177 11 143
178 SNP.178 14 228
179 SNP.179 17 158
180 SNP.180 1 110
181 SNP.181 17 116
182 SNP.182 5 156
183 SNP.183 10 18
184 SNP.184 17 112
185 SNP.185 17 112
186 SNP.186 17 202
187 SNP.187 16 139
188 SNP.188 16 139
189 SNP.189 18 76
190 SNP.190 14 0
191 SNP.191 14 0
192 SNP.192 14 22
193 SNP.193 14 25
194 SNP.194 14 25
195 SNP.195 7 28
196 SNP.196 13 187
197 SNP.197 2 22
198 SNP.198 14 152
199 SNP.199 19 169
200 SNP.200 17 116
201 SNP.201 18 33
202 SNP.202 17 139
203 SNP.203 17 34
204 SNP.204 5 104
205 SNP.205 14 57
206 SNP.206 21 178
207 SNP.207 13 180
208 SNP.208 13 180
209 SNP.209 13 180
210 SNP.210 17 224
211 SNP.211 14 140
212 SNP.212 17 224
213 SNP.213 4 97
214 SNP.214 7 107
215 SNP.215 16 184
216 SNP.216 10 74
217 SNP.217 10 74
218 SNP.218 14 173
219 SNP.219 20 123
220 SNP.220 13 223
221 SNP.221 13 223
222 SNP.222 4 205
223 SNP.223 4 126
224 SNP.224 4 126
225 SNP.225 18 186
226 SNP.226 5 53
227 SNP.227 15 317
228 SNP.228 8 192
229 SNP.229 19 39
230 SNP.230 10 95
231 SNP.231 19 117
232 SNP.232 11 143
233 SNP.233 14 25
234 SNP.234 5 116
235 SNP.235 16 147
236 SNP.236 14 117
237 SNP.237 14 117
238 SNP.238 14 117
239 SNP.239 1 23
240 SNP.240 8 174
241 SNP.241 5 88
242 SNP.242 1 139
243 SNP.243 19 53
244 SNP.244 6 1
245 SNP.245 7 86
246 SNP.246 7 86
247 SNP.247 7 86
248 SNP.248 6 1
249 SNP.249 14 198
250 SNP.250 14 198
251 SNP.251 19 297
252 SNP.252 13 228
253 SNP.253 11 127
254 SNP.254 17 213
255 SNP.255 17 204
256 SNP.256 17 204
257 SNP.257 8 289
258 SNP.258 18 1
259 SNP.259 12 75
260 SNP.260 10 222
261 SNP.261 20 113
262 SNP.262 20 113
263 SNP.263 14 138
264 SNP.264 1 94
265 SNP.265 1 94
266 SNP.266 8 129
267 SNP.267 2 286
268 SNP.268 1 71
269 SNP.269 20 24
270 SNP.270 1 150
271 SNP.271 8 180
272 SNP.272 8 180
273 SNP.273 2 292
274 SNP.274 2 292
275 SNP.275 18 202
276 SNP.276 18 202
277 SNP.277 10 80
278 SNP.278 4 185
279 SNP.279 4 185
280 SNP.280 9 210
281 SNP.281 8 153
282 SNP.282 13 232
283 SNP.283 5 97
284 SNP.284 5 97
285 SNP.285 20 24
286 SNP.286 20 24
287 SNP.287 8 233
288 SNP.288 8 20
289 SNP.289 5 190
290 SNP.290 8 212
291 SNP.291 5 266
292 SNP.292 17 220
293 SNP.293 4 241
294 SNP.294 9 29
295 SNP.295 9 29
296 SNP.296 9 29
297 SNP.297 1 171
298 SNP.298 1 171
299 SNP.299 20 131
300 SNP.300 20 131
301 SNP.301 2 22
302 SNP.302 19 310
303 SNP.303 20 112
304 SNP.304 1 144
305 SNP.305 1 144
306 SNP.306 1 144
307 SNP.307 13 128
308 SNP.308 20 58
309 SNP.309 7 254
310 SNP.310 20 173
311 SNP.311 5 53
312 SNP.312 5 53
313 SNP.313 17 83
314 SNP.314 5 104
315 SNP.315 19 267
316 SNP.316 6 109
317 SNP.317 8 204
318 SNP.318 17 47
319 SNP.319 5 0
320 SNP.320 7 86
321 SNP.321 11 177
322 SNP.322 11 177
323 SNP.323 7 86
324 SNP.324 11 112
325 SNP.325 17 110
326 SNP.326 19 56
327 SNP.327 4 172
328 SNP.328 19 15
329 SNP.329 19 172
330 SNP.330 17 202
331 SNP.331 10 52
332 SNP.332 5 104
333 SNP.333 17 123
334 SNP.334 8 281
335 SNP.335 8 175
336 SNP.336 13 222
337 SNP.337 13 222
338 SNP.338 3 164
339 SNP.339 20 187
340 SNP.340 20 147
341 SNP.341 13 171
342 SNP.342 13 171
343 SNP.343 4 136
344 SNP.344 19 297
345 SNP.345 19 191
346 SNP.346 14 254
347 SNP.347 14 254
348 SNP.348 14 254
349 SNP.349 5 266
350 SNP.350 1 145
351 SNP.351 1 63
352 SNP.352 20 32
353 SNP.353 20 32
354 SNP.354 11 135
355 SNP.355 20 132
356 SNP.356 5 104
357 SNP.357 3 205
358 SNP.358 4 97
359 SNP.359 5 190
360 SNP.360 5 190
361 SNP.361 5 190
362 SNP.362 2 213
363 SNP.363 19 56
364 SNP.364 19 56
365 SNP.365 4 24
366 SNP.366 8 227
367 SNP.367 8 227
368 SNP.368 19 177
369 SNP.369 13 230
370 SNP.370 20 145
371 SNP.371 17 83
372 SNP.372 19 156
373 SNP.373 8 211
374 SNP.374 8 211
375 SNP.375 20 131
376 SNP.376 19 156
377 SNP.377 7 27
378 SNP.378 17 100
379 SNP.379 11 104
380 SNP.380 5 136
381 SNP.381 5 195
382 SNP.382 20 65
383 SNP.383 5 48
384 SNP.384 19 15
385 SNP.385 7 134
386 SNP.386 17 231
387 SNP.387 19 84
388 SNP.388 20 37
389 SNP.389 20 37
390 SNP.390 1 145
391 SNP.391 3 33
392 SNP.392 7 27
393 SNP.393 3 215
394 SNP.394 3 215
395 SNP.395 18 33
396 SNP.396 8 168
397 SNP.397 13 229
398 SNP.398 21 215
399 SNP.399 8 168
400 SNP.400 8 248
401 SNP.401 8 248
402 SNP.402 10 79
403 SNP.403 10 79
404 SNP.404 11 104
405 SNP.405 4 239
406 SNP.406 4 239
407 SNP.407 13 84
408 SNP.408 14 138
409 SNP.409 5 228
410 SNP.410 18 174
411 SNP.411 5 120
412 SNP.412 5 120
413 SNP.413 2 144
414 SNP.414 10 146
415 SNP.415 20 166
416 SNP.416 8 54
417 SNP.417 20 126
418 SNP.418 20 126
419 SNP.419 7 279
420 SNP.420 17 83
421 SNP.421 13 231
422 SNP.422 7 141
423 SNP.423 17 83
424 SNP.424 1 261
425 SNP.425 17 83
426 SNP.426 17 159
427 SNP.427 5 144
428 SNP.428 5 144
429 SNP.429 3 234
430 SNP.430 6 172
431 SNP.431 4 234
432 SNP.432 20 123
433 SNP.433 20 123
434 SNP.434 5 127
435 SNP.435 17 77
436 SNP.436 4 126
437 SNP.437 19 195
438 SNP.438 10 56
439 SNP.439 10 56
440 SNP.440 13 228
441 SNP.441 13 51
442 SNP.442 20 132
443 SNP.443 2 133
444 SNP.444 20 132
445 SNP.445 13 229
446 SNP.446 14 247
447 SNP.447 14 247
448 SNP.448 13 218
449 SNP.449 19 282
450 SNP.450 17 159
451 SNP.451 1 134
452 SNP.452 19 242
453 SNP.453 20 132
454 SNP.454 20 132
455 SNP.455 20 132
456 SNP.456 13 217
457 SNP.457 14 114
458 SNP.458 5 138
459 SNP.459 5 138
460 SNP.460 5 138
461 SNP.461 7 275
462 SNP.462 17 139
463 SNP.463 19 177
464 SNP.464 4 116
465 SNP.465 13 230
466 SNP.466 5 132
467 SNP.467 5 162
468 SNP.468 3 227
469 SNP.469 7 41
470 SNP.470 7 41
471 SNP.471 7 41
472 SNP.472 7 48
473 SNP.473 19 193
474 SNP.474 19 193
475 SNP.475 20 32
476 SNP.476 1 130
477 SNP.477 15 93
478 SNP.478 16 159
479 SNP.479 16 159
480 SNP.480 16 190
481 SNP.481 16 139
482 SNP.482 16 139
483 SNP.483 8 203
484 SNP.484 11 112
485 SNP.485 16 149
486 SNP.486 5 150
487 SNP.487 5 53
488 SNP.488 13 230
489 SNP.489 13 215
490 SNP.490 1 104
491 SNP.491 1 104
492 SNP.492 1 104
493 SNP.493 17 92
494 SNP.494 5 225
495 SNP.495 20 145
496 SNP.496 17 92
497 SNP.497 19 199
498 SNP.498 20 126
499 SNP.499 20 126
500 SNP.500 21 215
501 SNP.501 11 159
502 SNP.502 11 177
503 SNP.503 2 176
504 SNP.504 2 176
505 SNP.505 2 176
506 SNP.506 13 185
507 SNP.507 13 185
508 SNP.508 13 185
509 SNP.509 20 187
510 SNP.510 20 187
511 SNP.511 20 184
512 SNP.512 20 187
513 SNP.513 16 234
514 SNP.514 1 100
515 SNP.515 8 212
516 SNP.516 17 83
517 SNP.517 11 177
518 SNP.518 1 63
519 SNP.519 3 142
520 SNP.520 20 24
521 SNP.521 4 24
522 SNP.522 7 237
523 SNP.523 15 288
524 SNP.524 5 159
525 SNP.525 14 46
526 SNP.526 14 0
527 SNP.527 1 242
528 SNP.528 1 242
529 SNP.529 8 168
530 SNP.530 5 25
531 SNP.531 5 60
532 SNP.532 1 23
533 SNP.533 1 23
534 SNP.534 21 150
535 SNP.535 17 230
536 SNP.536 17 230
537 SNP.537 17 230
538 SNP.538 1 100
539 SNP.539 2 268
540 SNP.540 1 0
541 SNP.541 1 0
542 SNP.542 8 129
543 SNP.543 8 233
544 SNP.544 20 159
545 SNP.545 2 198
546 SNP.546 2 198
547 SNP.547 16 51
548 SNP.548 10 129
549 SNP.549 20 165
550 SNP.550 14 266
551 SNP.551 13 166
552 SNP.552 14 25
553 SNP.553 14 25
554 SNP.554 10 101
555 SNP.555 3 130
556 SNP.556 2 255
557 SNP.557 14 220
558 SNP.558 18 270
559 SNP.559 8 50
560 SNP.560 8 50
561 SNP.561 19 53
562 SNP.562 19 181
563 SNP.563 17 154
564 SNP.564 11 106
565 SNP.565 11 106
566 SNP.566 17 137
567 SNP.567 6 86
568 SNP.568 4 116
569 SNP.569 4 116
570 SNP.570 3 220
571 SNP.571 13 230
572 SNP.572 19 225
573 SNP.573 8 253
574 SNP.574 20 116
575 SNP.575 21 260
576 SNP.576 14 173
577 SNP.577 16 223
578 SNP.578 17 220
579 SNP.579 15 320
580 SNP.580 19 156
581 SNP.581 1 23
582 SNP.582 1 23
583 SNP.583 16 55
584 SNP.584 16 55
585 SNP.585 14 199
586 SNP.586 17 154
587 SNP.587 5 160
588 SNP.588 5 160
589 SNP.589 14 117
590 SNP.590 1 198
591 SNP.591 17 232
592 SNP.592 17 99
593 SNP.593 8 50
594 SNP.594 8 50
595 SNP.595 3 206
596 SNP.596 10 74
597 SNP.597 17 157
598 SNP.598 5 123
599 SNP.599 15 146
600 SNP.600 17 114
601 SNP.601 8 70
602 SNP.602 20 155
603 SNP.603 20 155
604 SNP.604 20 155
605 SNP.605 2 223
606 SNP.606 14 212
607 SNP.607 14 212
608 SNP.608 14 212
609 SNP.609 20 42
610 SNP.610 13 128
611 SNP.611 13 128
612 SNP.612 6 84
613 SNP.613 14 106
614 SNP.614 14 106
615 SNP.615 14 106
616 SNP.616 16 0
617 SNP.617 2 111
618 SNP.618 10 228
619 SNP.619 10 228
620 SNP.620 8 222
621 SNP.621 20 0
622 SNP.622 8 129
623 SNP.623 15 320
624 SNP.624 2 103
625 SNP.625 4 97
626 SNP.626 17 123
627 SNP.627 14 93
628 SNP.628 8 129
629 SNP.629 10 112
630 SNP.630 11 177
631 SNP.631 20 187
632 SNP.632 5 266
633 SNP.633 10 47
634 SNP.634 20 165
635 SNP.635 20 165
636 SNP.636 1 171
637 SNP.637 4 34
638 SNP.638 4 34
639 SNP.639 4 34
640 SNP.640 19 105
641 SNP.641 19 105
642 SNP.642 19 105
643 SNP.643 12 14
644 SNP.644 2 168
645 SNP.645 9 267
646 SNP.646 4 97
647 SNP.647 11 135
648 SNP.648 20 185
649 SNP.649 20 58
650 SNP.650 4 126
651 SNP.651 17 189
652 SNP.652 8 112
653 SNP.653 8 112
654 SNP.654 1 171
655 SNP.655 10 123
656 SNP.656 14 22
657 SNP.657 14 22
658 SNP.658 4 133
659 SNP.659 11 112
660 SNP.660 11 112
661 SNP.661 4 36
662 SNP.662 14 248
663 SNP.663 19 271
664 SNP.664 7 139
665 SNP.665 7 139
666 SNP.666 10 80
667 SNP.667 10 80
668 SNP.668 20 20
669 SNP.669 20 37
670 SNP.670 8 129
671 SNP.671 11 73
672 SNP.672 7 267
673 SNP.673 7 267
674 SNP.674 19 178
675 SNP.675 13 229
676 SNP.676 14 25
677 SNP.677 2 177
678 SNP.678 2 177
679 SNP.679 2 177
680 SNP.680 1 128
681 SNP.681 1 128
682 SNP.682 16 237
683 SNP.683 15 310
684 SNP.684 15 310
685 SNP.685 15 310
686 SNP.686 4 60
687 SNP.687 5 171
688 SNP.688 7 56
689 SNP.689 8 54
690 SNP.690 7 56
691 SNP.691 19 271
692 SNP.692 8 206
693 SNP.693 14 114
694 SNP.694 11 159
695 SNP.695 12 53
696 SNP.696 17 228
697 SNP.697 2 247
698 SNP.698 7 56
699 SNP.699 20 132
700 SNP.700 1 94
701 SNP.701 8 119
702 SNP.702 2 201
703 SNP.703 3 234
704 SNP.704 19 15
705 SNP.705 14 76
706 SNP.706 19 174
707 SNP.707 13 232
708 SNP.708 19 53
709 SNP.709 13 229
710 SNP.710 20 184
711 SNP.711 5 120
712 SNP.712 2 171
713 SNP.713 2 171
714 SNP.714 2 176
715 SNP.715 4 58
716 SNP.716 7 275
717 SNP.717 7 275
718 SNP.718 2 213
719 SNP.719 7 139
720 SNP.720 1 266
721 SNP.721 5 104
722 SNP.722 8 203
723 SNP.723 8 249
724 SNP.724 19 15
725 SNP.725 19 15
726 SNP.726 19 47
727 SNP.727 6 107
728 SNP.728 14 22
729 SNP.729 13 222
730 SNP.730 13 228
731 SNP.731 8 201
732 SNP.732 5 62
733 SNP.733 20 126
734 SNP.734 20 126
735 SNP.735 16 72
736 SNP.736 5 190
737 SNP.737 1 243
738 SNP.738 1 243
739 SNP.739 1 243
740 SNP.740 12 55
741 SNP.741 20 31
742 SNP.742 20 31
743 SNP.743 20 31
744 SNP.744 13 218
745 SNP.745 13 218
746 SNP.746 8 192
747 SNP.747 8 192
748 SNP.748 7 249
749 SNP.749 17 215
750 SNP.750 17 187
751 SNP.751 11 121
752 SNP.752 3 220
753 SNP.753 20 185
754 SNP.754 20 185
755 SNP.755 11 148
756 SNP.756 19 84
757 SNP.757 16 0
758 SNP.758 13 175
759 SNP.759 13 175
760 SNP.760 8 222
761 SNP.761 8 222
762 SNP.762 16 223
763 SNP.763 4 233
764 SNP.764 8 200
765 SNP.765 4 205
766 SNP.766 2 214
767 SNP.767 8 232
768 SNP.768 16 234
769 SNP.769 6 21
770 SNP.770 4 60
771 SNP.771 10 56
772 SNP.772 1 150
773 SNP.773 19 97
774 SNP.774 14 266
775 SNP.775 14 266
776 SNP.776 7 41
777 SNP.777 7 41
778 SNP.778 17 154
779 SNP.779 20 18
780 SNP.780 11 97
781 SNP.781 5 157
782 SNP.782 20 23
783 SNP.783 20 179
784 SNP.784 16 0
785 SNP.785 4 237
786 SNP.786 16 52
787 SNP.787 5 190
788 SNP.788 2 254
789 SNP.789 17 114
790 SNP.790 1 145
791 SNP.791 1 145
792 SNP.792 11 106
793 SNP.793 8 168
794 SNP.794 8 129
795 SNP.795 8 168
796 SNP.796 19 172
797 SNP.797 19 172
798 SNP.798 19 172
799 SNP.799 19 172
800 SNP.800 16 196
801 SNP.801 4 26
802 SNP.802 4 26
803 SNP.803 8 140
804 SNP.804 8 140
805 SNP.805 13 72
806 SNP.806 2 102
807 SNP.807 19 45
808 SNP.808 17 213
809 SNP.809 1 150
810 SNP.810 20 145
811 SNP.811 20 37
812 SNP.812 10 94
813 SNP.813 14 28
814 SNP.814 2 147
815 SNP.815 13 169
816 SNP.816 20 115
817 SNP.817 7 267
818 SNP.818 20 0
819 SNP.819 20 0
820 SNP.820 8 233
821 SNP.821 8 233
822 SNP.822 8 233
823 SNP.823 21 150
824 SNP.824 16 235
825 SNP.825 6 172
826 SNP.826 12 38
827 SNP.827 13 222
828 SNP.828 8 151
829 SNP.829 16 184
830 SNP.830 14 173
831 SNP.831 17 163
832 SNP.832 17 163
833 SNP.833 8 129
834 SNP.834 5 53
835 SNP.835 17 100
836 SNP.836 1 100
837 SNP.837 1 100
838 SNP.838 16 0
839 SNP.839 16 17
840 SNP.840 18 30
841 SNP.841 4 21
842 SNP.842 4 21
843 SNP.843 8 282
844 SNP.844 16 139
845 SNP.845 10 101
846 SNP.846 20 163
847 SNP.847 7 322
848 SNP.848 4 46
849 SNP.849 19 117
850 SNP.850 4 97
851 SNP.851 10 129
852 SNP.852 2 187
853 SNP.853 16 175
854 SNP.854 16 175
855 SNP.855 5 48
856 SNP.856 5 60
857 SNP.857 18 272
858 SNP.858 20 20
859 SNP.859 20 20
860 SNP.860 17 121
861 SNP.861 20 131
862 SNP.862 17 139
863 SNP.863 17 202
864 SNP.864 17 213
865 SNP.865 20 18
866 SNP.866 21 120
867 SNP.867 19 201
868 SNP.868 16 223
869 SNP.869 19 47
870 SNP.870 1 171
871 SNP.871 7 48
872 SNP.872 7 48
873 SNP.873 13 166
874 SNP.874 21 136
875 SNP.875 21 136
876 SNP.876 4 126
877 SNP.877 1 63
878 SNP.878 3 164
879 SNP.879 16 184
880 SNP.880 8 119
881 SNP.881 8 119
882 SNP.882 20 0
883 SNP.883 5 156
884 SNP.884 20 135
885 SNP.885 20 135
886 SNP.886 1 173
887 SNP.887 13 230
888 SNP.888 5 160
889 SNP.889 20 187
890 SNP.890 20 187
891 SNP.891 2 224
892 SNP.892 4 46
893 SNP.893 8 50
894 SNP.894 10 123
895 SNP.895 10 123
896 SNP.896 13 229
897 SNP.897 4 222
898 SNP.898 13 228
899 SNP.899 13 228
900 SNP.900 10 47
901 SNP.901 8 162
902 SNP.902 20 139
903 SNP.903 20 139
904 SNP.904 14 254
905 SNP.905 17 114
906 SNP.906 17 114
907 SNP.907 2 248
908 SNP.908 7 312
909 SNP.909 7 312
910 SNP.910 8 200
911 SNP.911 8 200
912 SNP.912 14 198
913 SNP.913 5 161
914 SNP.914 10 140
915 SNP.915 10 140
916 SNP.916 10 140
917 SNP.917 14 138
918 SNP.918 13 166
919 SNP.919 16 55
920 SNP.920 16 55
921 SNP.921 16 55
922 SNP.922 8 273
923 SNP.923 4 126
924 SNP.924 14 25
925 SNP.925 16 0
926 SNP.926 16 139
927 SNP.927 7 86
928 SNP.928 13 231
929 SNP.929 7 180
930 SNP.930 15 310
931 SNP.931 15 310
932 SNP.932 10 76
933 SNP.933 7 139
934 SNP.934 5 0
935 SNP.935 2 214
936 SNP.936 2 214
937 SNP.937 2 214
938 SNP.938 2 214
939 SNP.939 9 113
940 SNP.940 17 155
941 SNP.941 17 155
942 SNP.942 17 155
943 SNP.943 17 83
944 SNP.944 17 83
945 SNP.945 17 83
946 SNP.946 3 69
947 SNP.947 3 69
948 SNP.948 19 225
949 SNP.949 2 133
950 SNP.950 2 133
951 SNP.951 8 160
952 SNP.952 17 116
953 SNP.953 17 116
954 SNP.954 10 150
955 SNP.955 8 280
956 SNP.956 8 164
957 SNP.957 17 213
958 SNP.958 13 230
959 SNP.959 7 86
960 SNP.960 5 159
961 SNP.961 19 193
962 SNP.962 19 191
963 SNP.963 2 162
964 SNP.964 7 56
965 SNP.965 19 172
966 SNP.966 20 187
967 SNP.967 13 230
968 SNP.968 19 297
969 SNP.969 19 297
970 SNP.970 2 230
971 SNP.971 2 230
972 SNP.972 11 177
973 SNP.973 11 177
974 SNP.974 1 198
975 SNP.975 19 182
976 SNP.976 19 182
977 SNP.977 19 182
978 SNP.978 13 230
979 SNP.979 5 138
980 SNP.980 5 175
981 SNP.981 8 54
982 SNP.982 14 46
983 SNP.983 13 223
984 SNP.984 16 51
985 SNP.985 17 32
986 SNP.986 3 139
987 SNP.987 3 139
988 SNP.988 8 189
989 SNP.989 1 63
990 SNP.990 13 180
991 SNP.991 10 79
992 SNP.992 10 79
993 SNP.993 21 28
994 SNP.994 5 126
995 SNP.995 5 126
996 SNP.996 13 215
997 SNP.997 2 214
998 SNP.998 2 214
999 SNP.999 19 0
1000 SNP.1000 19 156
1001 SNP.1001 7 250
1002 SNP.1002 7 254
1003 SNP.1003 14 93
1004 SNP.1004 14 96
1005 SNP.1005 1 198
1006 SNP.1006 7 308
1007 SNP.1007 19 127
1008 SNP.1008 15 156
1009 SNP.1009 5 159
1010 SNP.1010 14 200
1011 SNP.1011 21 160
1012 SNP.1012 20 29
1013 SNP.1013 20 29
1014 SNP.1014 19 193
1015 SNP.1015 5 131
1016 SNP.1016 17 83
1017 SNP.1017 17 83
1018 SNP.1018 20 18
1019 SNP.1019 7 180
1020 SNP.1020 1 242
1021 SNP.1021 7 180
1022 SNP.1022 10 101
1023 SNP.1023 17 25
1024 SNP.1024 17 25
1025 SNP.1025 19 272
1026 SNP.1026 19 51
1027 SNP.1027 5 159
1028 SNP.1028 2 214
1029 SNP.1029 13 217
1030 SNP.1030 13 217
1031 SNP.1031 20 145
1032 SNP.1032 4 229
1033 SNP.1033 10 234
1034 SNP.1034 19 199
1035 SNP.1035 20 158
1036 SNP.1036 20 132
1037 SNP.1037 20 132
1038 SNP.1038 20 132
1039 SNP.1039 5 162
1040 SNP.1040 17 151
1041 SNP.1041 14 76
1042 SNP.1042 14 85
1043 SNP.1043 7 139
1044 SNP.1044 4 217
1045 SNP.1045 7 139
1046 SNP.1046 19 316
1047 SNP.1047 10 18
1048 SNP.1048 10 18
1049 SNP.1049 10 18
1050 SNP.1050 13 223
1051 SNP.1051 13 229
1052 SNP.1052 8 50
1053 SNP.1053 8 160
1054 SNP.1054 8 160
1055 SNP.1055 5 62
1056 SNP.1056 5 62
1057 SNP.1057 10 89
1058 SNP.1058 8 160
1059 SNP.1059 5 48
1060 SNP.1060 2 141
1061 SNP.1061 13 230
1062 SNP.1062 16 175
1063 SNP.1063 10 104
1064 SNP.1064 20 187
1065 SNP.1065 21 333
1066 SNP.1066 2 200
1067 SNP.1067 17 72
1068 SNP.1068 14 308
1069 SNP.1069 14 308
1070 SNP.1070 19 322
1071 SNP.1071 5 25
1072 SNP.1072 20 263
1073 SNP.1073 19 84
1074 SNP.1074 10 73
1075 SNP.1075 19 127
1076 SNP.1076 11 32
1077 SNP.1077 11 32
1078 SNP.1078 20 98
1079 SNP.1079 11 114
1080 SNP.1080 20 147
1081 SNP.1081 7 1
1082 SNP.1082 7 1
1083 SNP.1083 20 112
1084 SNP.1084 17 47
1085 SNP.1085 17 47
1086 SNP.1086 17 123
1087 SNP.1087 14 181
1088 SNP.1088 5 228
1089 SNP.1089 5 228
1090 SNP.1090 5 228
1091 SNP.1091 2 102
1092 SNP.1092 4 137
1093 SNP.1093 11 106
1094 SNP.1094 14 247
1095 SNP.1095 16 166
1096 SNP.1096 4 116
1097 SNP.1097 14 235
1098 SNP.1098 21 327
1099 SNP.1099 13 230
1100 SNP.1100 1 264
1101 SNP.1101 3 156
1102 SNP.1102 5 97
1103 SNP.1103 5 118
1104 SNP.1104 8 217
1105 SNP.1105 8 161
1106 SNP.1106 20 147
1107 SNP.1107 2 92
1108 SNP.1108 4 192
1109 SNP.1109 2 213
1110 SNP.1110 8 54
1111 SNP.1111 8 54
1112 SNP.1112 2 171
1113 SNP.1113 8 253
1114 SNP.1114 4 0
1115 SNP.1115 4 21
1116 SNP.1116 20 20
1117 SNP.1117 13 166
1118 SNP.1118 13 166
1119 SNP.1119 1 130
1120 SNP.1120 5 155
1121 SNP.1121 16 143
1122 SNP.1122 17 116
1123 SNP.1123 7 134
1124 SNP.1124 5 190
1125 SNP.1125 19 225
1126 SNP.1126 2 286
1127 SNP.1127 2 169
1128 SNP.1128 8 161
1129 SNP.1129 2 144
1130 SNP.1130 5 195
1131 SNP.1131 5 195
1132 SNP.1132 5 195
1133 SNP.1133 1 63
1134 SNP.1134 4 34
1135 SNP.1135 13 222
1136 SNP.1136 14 22
1137 SNP.1137 16 40
1138 SNP.1138 20 147
1139 SNP.1139 14 25
1140 SNP.1140 14 22
1141 SNP.1141 13 175
1142 SNP.1142 13 178
1143 SNP.1143 6 172
1144 SNP.1144 13 148
1145 SNP.1145 13 148
1146 SNP.1146 16 139
1147 SNP.1147 20 37
1148 SNP.1148 3 15
1149 SNP.1149 8 192
1150 SNP.1150 19 242
1151 SNP.1151 19 242
1152 SNP.1152 3 15
1153 SNP.1153 2 176
1154 SNP.1154 5 114
1155 SNP.1155 5 118
1156 SNP.1156 2 232
1157 SNP.1157 12 123
1158 SNP.1158 13 1
1159 SNP.1159 2 133
1160 SNP.1160 2 133
1161 SNP.1161 2 140
1162 SNP.1162 5 195
1163 SNP.1163 5 195
1164 SNP.1164 5 51
1165 SNP.1165 4 127
1166 SNP.1166 4 116
1167 SNP.1167 9 138
1168 SNP.1168 1 23
1169 SNP.1169 1 171
1170 SNP.1170 8 284
1171 SNP.1171 20 31
1172 SNP.1172 20 37
1173 SNP.1173 20 185
1174 SNP.1174 15 288
1175 SNP.1175 13 230
1176 SNP.1176 13 228
1177 SNP.1177 13 230
1178 SNP.1178 5 161
1179 SNP.1179 5 138
1180 SNP.1180 5 138
1181 SNP.1181 5 138
1182 SNP.1182 20 131
1183 SNP.1183 20 131
1184 SNP.1184 2 107
1185 SNP.1185 8 189
1186 SNP.1186 8 189
1187 SNP.1187 14 316
1188 SNP.1188 14 316
1189 SNP.1189 17 95
1190 SNP.1190 17 95
1191 SNP.1191 17 157
1192 SNP.1192 20 187
1193 SNP.1193 17 72
1194 SNP.1194 17 157
1195 SNP.1195 8 205
1196 SNP.1196 17 147
1197 SNP.1197 4 196
1198 SNP.1198 21 335
1199 SNP.1199 5 122
1200 SNP.1200 5 122
1201 SNP.1201 8 248
1202 SNP.1202 8 248
1203 SNP.1203 4 237
1204 SNP.1204 4 237
1205 SNP.1205 4 237
1206 SNP.1206 7 129
1207 SNP.1207 5 159
1208 SNP.1208 14 152
1209 SNP.1209 14 171
1210 SNP.1210 10 179
1211 SNP.1211 10 113
1212 SNP.1212 3 227
1213 SNP.1213 5 116
1214 SNP.1214 8 201
1215 SNP.1215 7 93
1216 SNP.1216 11 138
1217 SNP.1217 8 173
1218 SNP.1218 10 228
1219 SNP.1219 21 120
1220 SNP.1220 8 204
1221 SNP.1221 11 113
1222 SNP.1222 20 247
1223 SNP.1223 6 172
1224 SNP.1224 17 34
1225 SNP.1225 5 122
1226 SNP.1226 5 122
1227 SNP.1227 20 23
1228 SNP.1228 19 323
1229 SNP.1229 13 232
1230 SNP.1230 2 207
1231 SNP.1231 2 207
1232 SNP.1232 2 207
1233 SNP.1233 13 222
1234 SNP.1234 14 152
1235 SNP.1235 1 145
1236 SNP.1236 8 169
1237 SNP.1237 8 169
1238 SNP.1238 19 105
1239 SNP.1239 19 105
1240 SNP.1240 14 57
1241 SNP.1241 11 99
1242 SNP.1242 21 333
1243 SNP.1243 14 173
1244 SNP.1244 5 132
1245 SNP.1245 17 83
1246 SNP.1246 7 57
1247 SNP.1247 19 194
1248 SNP.1248 1 266
1249 SNP.1249 1 266
1250 SNP.1250 1 265
1251 SNP.1251 14 295
1252 SNP.1252 14 295
1253 SNP.1253 8 203
1254 SNP.1254 7 164
1255 SNP.1255 20 155
1256 SNP.1256 17 31
1257 SNP.1257 17 31
1258 SNP.1258 11 112
1259 SNP.1259 14 81
1260 SNP.1260 17 116
1261 SNP.1261 2 22
1262 SNP.1262 14 0
1263 SNP.1263 16 0
1264 SNP.1264 16 0
1265 SNP.1265 16 0
1266 SNP.1266 14 28
1267 SNP.1267 19 177
1268 SNP.1268 1 159
1269 SNP.1269 1 159
1270 SNP.1270 2 182
1271 SNP.1271 20 132
1272 SNP.1272 10 104
1273 SNP.1273 10 104
1274 SNP.1274 4 190
1275 SNP.1275 14 200
1276 SNP.1276 13 25
1277 SNP.1277 13 228
1278 SNP.1278 13 228
1279 SNP.1279 16 61
1280 SNP.1280 16 71
1281 SNP.1281 19 53
1282 SNP.1282 19 53
1283 SNP.1283 19 169
1284 SNP.1284 5 88
1285 SNP.1285 1 171
1286 SNP.1286 8 174
1287 SNP.1287 10 216
1288 SNP.1288 8 200
1289 SNP.1289 8 200
1290 SNP.1290 10 226
1291 SNP.1291 4 205
1292 SNP.1292 14 266
1293 SNP.1293 1 69
1294 SNP.1294 5 144
1295 SNP.1295 14 93
1296 SNP.1296 7 134
1297 SNP.1297 10 179
1298 SNP.1298 2 201
1299 SNP.1299 14 93
1300 SNP.1300 13 25
1301 SNP.1301 17 114
1302 SNP.1302 19 282
1303 SNP.1303 1 198
1304 SNP.1304 4 162
1305 SNP.1305 10 58
1306 SNP.1306 1 261
1307 SNP.1307 20 32
1308 SNP.1308 4 125
1309 SNP.1309 8 71
1310 SNP.1310 20 111
1311 SNP.1311 19 267
1312 SNP.1312 15 322
1313 SNP.1313 19 117
1314 SNP.1314 19 117
1315 SNP.1315 13 185
1316 SNP.1316 18 270
1317 SNP.1317 20 20
1318 SNP.1318 13 230
1319 SNP.1319 5 48
1320 SNP.1320 5 48
1321 SNP.1321 15 310
1322 SNP.1322 14 266
1323 SNP.1323 8 186
1324 SNP.1324 10 140
1325 SNP.1325 8 186
1326 SNP.1326 1 63
1327 SNP.1327 8 194
1328 SNP.1328 8 194
1329 SNP.1329 17 123
1330 SNP.1330 8 129
1331 SNP.1331 19 318
1332 SNP.1332 20 18
1333 SNP.1333 18 24
1334 SNP.1334 18 24
1335 SNP.1335 16 149
1336 SNP.1336 7 86
1337 SNP.1337 20 151
1338 SNP.1338 2 147
1339 SNP.1339 19 183
1340 SNP.1340 8 20
1341 SNP.1341 4 46
1342 SNP.1342 4 240
1343 SNP.1343 5 64
1344 SNP.1344 5 161
1345 SNP.1345 14 310
1346 SNP.1346 4 136
1347 SNP.1347 17 154
1348 SNP.1348 5 150
1349 SNP.1349 14 248
1350 SNP.1350 7 48
1351 SNP.1351 6 167
1352 SNP.1352 17 160
1353 SNP.1353 16 175
1354 SNP.1354 16 184
1355 SNP.1355 7 41
1356 SNP.1356 6 86
1357 SNP.1357 5 159
1358 SNP.1358 8 140
1359 SNP.1359 19 100
1360 SNP.1360 19 100
1361 SNP.1361 17 147
1362 SNP.1362 20 187
1363 SNP.1363 5 224
1364 SNP.1364 19 320
1365 SNP.1365 16 234
1366 SNP.1366 19 320
1367 SNP.1367 16 40
1368 SNP.1368 7 51
1369 SNP.1369 20 64
1370 SNP.1370 16 190
1371 SNP.1371 20 155
1372 SNP.1372 21 160
1373 SNP.1373 20 119
1374 SNP.1374 10 80
1375 SNP.1375 10 80
1376 SNP.1376 17 99
1377 SNP.1377 7 52
1378 SNP.1378 8 233
1379 SNP.1379 4 133
1380 SNP.1380 4 133
1381 SNP.1381 4 133
1382 SNP.1382 2 255
1383 SNP.1383 2 255
1384 SNP.1384 13 128
1385 SNP.1385 2 147
1386 SNP.1386 5 150
1387 SNP.1387 20 157
1388 SNP.1388 6 172
1389 SNP.1389 5 53
1390 SNP.1390 6 172
1391 SNP.1391 5 150
1392 SNP.1392 1 264
1393 SNP.1393 6 172
1394 SNP.1394 16 51
1395 SNP.1395 16 51
1396 SNP.1396 13 230
1397 SNP.1397 2 203
1398 SNP.1398 16 0
1399 SNP.1399 2 133
1400 SNP.1400 2 133
1401 SNP.1401 1 231
1402 SNP.1402 14 199
1403 SNP.1403 19 67
1404 SNP.1404 20 165
1405 SNP.1405 8 201
1406 SNP.1406 5 171
1407 SNP.1407 4 136
1408 SNP.1408 20 131
1409 SNP.1409 14 106
1410 SNP.1410 4 116
1411 SNP.1411 3 220
1412 SNP.1412 3 220
1413 SNP.1413 13 166
1414 SNP.1414 20 187
1415 SNP.1415 2 102
1416 SNP.1416 8 282
1417 SNP.1417 16 153
1418 SNP.1418 8 174
1419 SNP.1419 19 242
1420 SNP.1420 10 179
1421 SNP.1421 18 190
1422 SNP.1422 18 190
1423 SNP.1423 18 190
1424 SNP.1424 17 89
1425 SNP.1425 13 223
1426 SNP.1426 1 171
1427 SNP.1427 7 133
1428 SNP.1428 11 99
1429 SNP.1429 20 123
1430 SNP.1430 5 54
1431 SNP.1431 8 129
1432 SNP.1432 14 173
1433 SNP.1433 14 173
1434 SNP.1434 14 173
1435 SNP.1435 19 177
1436 SNP.1436 19 177
1437 SNP.1437 21 76
1438 SNP.1438 19 156
1439 SNP.1439 8 290
1440 SNP.1440 11 148
1441 SNP.1441 11 148
1442 SNP.1442 11 148
1443 SNP.1443 14 135
1444 SNP.1444 8 289
1445 SNP.1445 19 174
1446 SNP.1446 14 99
1447 SNP.1447 1 139
1448 SNP.1448 19 297
1449 SNP.1449 17 139
1450 SNP.1450 20 32
1451 SNP.1451 20 32
1452 SNP.1452 7 169
1453 SNP.1453 7 169
1454 SNP.1454 5 126
1455 SNP.1455 16 52
1456 SNP.1456 5 116
1457 SNP.1457 8 153
1458 SNP.1458 19 321
1459 SNP.1459 5 123
1460 SNP.1460 2 184
1461 SNP.1461 5 143
1462 SNP.1462 13 87
1463 SNP.1463 10 104
1464 SNP.1464 10 104
1465 SNP.1465 19 242
1466 SNP.1466 18 179
1467 SNP.1467 2 292
1468 SNP.1468 20 155
1469 SNP.1469 5 195
1470 SNP.1470 8 192
1471 SNP.1471 10 136
1472 SNP.1472 10 136
1473 SNP.1473 14 22
1474 SNP.1474 17 83
1475 SNP.1475 14 28
1476 SNP.1476 19 156
1477 SNP.1477 16 40
1478 SNP.1478 18 32
1479 SNP.1479 16 126
1480 SNP.1480 7 254
1481 SNP.1481 2 268
1482 SNP.1482 2 268
1483 SNP.1483 19 177
1484 SNP.1484 14 165
1485 SNP.1485 19 51
1486 SNP.1486 13 155
1487 SNP.1487 4 233
1488 SNP.1488 10 56
1489 SNP.1489 1 173
1490 SNP.1490 5 126
1491 SNP.1491 4 162
1492 SNP.1492 7 57
1493 SNP.1493 20 182
1494 SNP.1494 16 40
1495 SNP.1495 14 247
1496 SNP.1496 14 247
1497 SNP.1497 3 111
1498 SNP.1498 7 169
1499 SNP.1499 8 64
1500 SNP.1500 8 64
1501 SNP.1501 8 206
1502 SNP.1502 8 206
1503 SNP.1503 5 150
1504 SNP.1504 13 229
1505 SNP.1505 8 233
1506 SNP.1506 4 167
1507 SNP.1507 19 47
1508 SNP.1508 16 159
1509 SNP.1509 17 154
1510 SNP.1510 1 182
1511 SNP.1511 5 150
1512 SNP.1512 5 266
1513 SNP.1513 8 153
1514 SNP.1514 19 319
1515 SNP.1515 8 168
1516 SNP.1516 19 230
1517 SNP.1517 8 253
1518 SNP.1518 20 112
1519 SNP.1519 20 112
1520 SNP.1520 16 56
1521 SNP.1521 16 56
1522 SNP.1522 5 228
1523 SNP.1523 5 138
1524 SNP.1524 19 230
1525 SNP.1525 19 230
1526 SNP.1526 13 166
1527 SNP.1527 16 233
1528 SNP.1528 8 173
1529 SNP.1529 5 159
1530 SNP.1530 10 73
1531 SNP.1531 10 73
1532 SNP.1532 16 51
1533 SNP.1533 16 51
1534 SNP.1534 19 176
1535 SNP.1535 19 105
1536 SNP.1536 20 37
1537 SNP.1537 1 141
1538 SNP.1538 1 141
1539 SNP.1539 3 111
1540 SNP.1540 3 111
1541 SNP.1541 4 229
1542 SNP.1542 20 58
1543 SNP.1543 20 110
1544 SNP.1544 2 214
1545 SNP.1545 13 228
1546 SNP.1546 13 188
1547 SNP.1547 20 123
1548 SNP.1548 8 253
1549 SNP.1549 5 62
1550 SNP.1550 8 189
1551 SNP.1551 13 72
1552 SNP.1552 13 72
1553 SNP.1553 2 113
1554 SNP.1554 2 113
1555 SNP.1555 2 113
1556 SNP.1556 10 129
1557 SNP.1557 4 116
1558 SNP.1558 13 128
1559 SNP.1559 8 161
1560 SNP.1560 8 200
1561 SNP.1561 5 132
1562 SNP.1562 10 47
1563 SNP.1563 8 20
1564 SNP.1564 16 146
1565 SNP.1565 7 134
1566 SNP.1566 8 253
1567 SNP.1567 20 168
1568 SNP.1568 14 138
1569 SNP.1569 19 105
1570 SNP.1570 19 195
1571 SNP.1571 5 162
1572 SNP.1572 4 229
1573 SNP.1573 18 202
1574 SNP.1574 18 202
1575 SNP.1575 1 139
1576 SNP.1576 3 69
1577 SNP.1577 20 65
1578 SNP.1578 20 65
1579 SNP.1579 13 166
1580 SNP.1580 14 235
1581 SNP.1581 14 235
1582 SNP.1582 14 235
1583 SNP.1583 14 235
1584 SNP.1584 2 106
1585 SNP.1585 19 193
1586 SNP.1586 17 100
1587 SNP.1587 13 230
1588 SNP.1588 11 159
1589 SNP.1589 17 137
1590 SNP.1590 17 99
1591 SNP.1591 17 99
1592 SNP.1592 11 159
1593 SNP.1593 13 116
1594 SNP.1594 13 187
1595 SNP.1595 16 223
1596 SNP.1596 16 223
1597 SNP.1597 3 156
1598 SNP.1598 7 143
1599 SNP.1599 8 180
1600 SNP.1600 8 180
1601 SNP.1601 8 186
1602 SNP.1602 14 247
1603 SNP.1603 14 247
1604 SNP.1604 2 147
1605 SNP.1605 14 114
1606 SNP.1606 5 134
1607 SNP.1607 5 51
1608 SNP.1608 10 112
1609 SNP.1609 10 112
1610 SNP.1610 13 128
1611 SNP.1611 20 155
1612 SNP.1612 6 0
1613 SNP.1613 10 104
1614 SNP.1614 14 138
1615 SNP.1615 13 84
1616 SNP.1616 5 126
1617 SNP.1617 16 52
1618 SNP.1618 19 267
1619 SNP.1619 19 267
1620 SNP.1620 9 277
1621 SNP.1621 4 34
1622 SNP.1622 4 34
1623 SNP.1623 20 88
1624 SNP.1624 20 88
1625 SNP.1625 5 146
1626 SNP.1626 10 41
1627 SNP.1627 8 64
1628 SNP.1628 18 267
1629 SNP.1629 18 267
1630 SNP.1630 19 39
1631 SNP.1631 14 166
1632 SNP.1632 4 240
1633 SNP.1633 4 131
1634 SNP.1634 7 133
1635 SNP.1635 20 135
1636 SNP.1636 20 135
1637 SNP.1637 17 158
1638 SNP.1638 13 180
1639 SNP.1639 9 0
1640 SNP.1640 2 113
1641 SNP.1641 20 133
1642 SNP.1642 7 86
1643 SNP.1643 20 145
1644 SNP.1644 20 151
1645 SNP.1645 8 177
1646 SNP.1646 8 211
1647 SNP.1647 1 265
1648 SNP.1648 14 0
1649 SNP.1649 1 159
1650 SNP.1650 20 32
1651 SNP.1651 4 0
1652 SNP.1652 2 107
1653 SNP.1653 2 107
1654 SNP.1654 10 58
1655 SNP.1655 14 240
1656 SNP.1656 14 240
1657 SNP.1657 7 164
1658 SNP.1658 17 34
1659 SNP.1659 13 223
1660 SNP.1660 18 161
1661 SNP.1661 4 214
1662 SNP.1662 8 161
1663 SNP.1663 5 160
1664 SNP.1664 5 53
1665 SNP.1665 19 169
1666 SNP.1666 19 169
1667 SNP.1667 8 284
1668 SNP.1668 16 146
1669 SNP.1669 2 158
1670 SNP.1670 13 128
1671 SNP.1671 2 92
1672 SNP.1672 2 228
1673 SNP.1673 5 36
1674 SNP.1674 5 36
1675 SNP.1675 19 172
1676 SNP.1676 14 248
1677 SNP.1677 18 174
1678 SNP.1678 20 188
1679 SNP.1679 2 198
1680 SNP.1680 8 161
1681 SNP.1681 8 161
1682 SNP.1682 4 126
1683 SNP.1683 14 308
1684 SNP.1684 14 308
1685 SNP.1685 5 156
1686 SNP.1686 2 144
1687 SNP.1687 7 141
1688 SNP.1688 7 141
1689 SNP.1689 13 155
1690 SNP.1690 8 253
1691 SNP.1691 20 145
1692 SNP.1692 17 78
1693 SNP.1693 4 233
1694 SNP.1694 4 233
1695 SNP.1695 5 64
1696 SNP.1696 5 64
1697 SNP.1697 21 334
1698 SNP.1698 1 128
1699 SNP.1699 4 97
1700 SNP.1700 4 97
1701 SNP.1701 13 155
1702 SNP.1702 13 155
1703 SNP.1703 15 155
1704 SNP.1704 2 286
1705 SNP.1705 3 241
1706 SNP.1706 5 60
1707 SNP.1707 20 179
1708 SNP.1708 2 182
1709 SNP.1709 2 133
1710 SNP.1710 2 133
1711 SNP.1711 13 230
1712 SNP.1712 15 126
1713 SNP.1713 20 37
1714 SNP.1714 10 204
1715 SNP.1715 10 204
1716 SNP.1716 8 214
1717 SNP.1717 9 137
1718 SNP.1718 5 177
1719 SNP.1719 5 266
1720 SNP.1720 2 286
1721 SNP.1721 16 223
1722 SNP.1722 11 32
1723 SNP.1723 21 327
1724 SNP.1724 7 312
1725 SNP.1725 4 128
1726 SNP.1726 5 36
1727 SNP.1727 13 230
1728 SNP.1728 13 230
1729 SNP.1729 13 230
1730 SNP.1730 20 18
1731 SNP.1731 3 227
1732 SNP.1732 19 321
1733 SNP.1733 14 22
1734 SNP.1734 17 104
1735 SNP.1735 11 147
1736 SNP.1736 11 147
1737 SNP.1737 10 123
1738 SNP.1738 7 279
1739 SNP.1739 10 216
1740 SNP.1740 4 72
1741 SNP.1741 8 281
1742 SNP.1742 14 114
1743 SNP.1743 8 186
1744 SNP.1744 3 205
1745 SNP.1745 13 230
1746 SNP.1746 17 154
1747 SNP.1747 19 84
1748 SNP.1748 1 171
1749 SNP.1749 5 136
1750 SNP.1750 13 232
1751 SNP.1751 8 119
1752 SNP.1752 8 248
1753 SNP.1753 8 248
1754 SNP.1754 13 217
1755 SNP.1755 16 234
1756 SNP.1756 19 174
1757 SNP.1757 1 32
1758 SNP.1758 8 211
1759 SNP.1759 19 195
1760 SNP.1760 8 162
1761 SNP.1761 5 224
1762 SNP.1762 5 224
1763 SNP.1763 1 171
1764 SNP.1764 14 174
1765 SNP.1765 14 174
1766 SNP.1766 11 159
1767 SNP.1767 11 134
1768 SNP.1768 20 65
1769 SNP.1769 20 65
1770 SNP.1770 7 114
1771 SNP.1771 7 139
1772 SNP.1772 14 200
1773 SNP.1773 5 156
1774 SNP.1774 1 71
1775 SNP.1775 8 161
1776 SNP.1776 7 133
1777 SNP.1777 7 133
1778 SNP.1778 7 133
1779 SNP.1779 20 0
1780 SNP.1780 20 37
1781 SNP.1781 20 37
1782 SNP.1782 20 20
1783 SNP.1783 19 199
1784 SNP.1784 10 79
1785 SNP.1785 9 277
1786 SNP.1786 8 160
1787 SNP.1787 8 160
1788 SNP.1788 10 79
1789 SNP.1789 10 79
1790 SNP.1790 2 252
1791 SNP.1791 8 173
1792 SNP.1792 4 97
1793 SNP.1793 4 0
1794 SNP.1794 4 0
1795 SNP.1795 11 106
1796 SNP.1796 18 30
1797 SNP.1797 19 303
1798 SNP.1798 2 286
1799 SNP.1799 4 97
1800 SNP.1800 16 175
1801 SNP.1801 16 175
1802 SNP.1802 7 139
1803 SNP.1803 17 129
1804 SNP.1804 16 159
1805 SNP.1805 16 166
1806 SNP.1806 15 146
1807 SNP.1807 14 240
1808 SNP.1808 14 240
1809 SNP.1809 14 166
1810 SNP.1810 14 238
1811 SNP.1811 7 210
1812 SNP.1812 5 53
1813 SNP.1813 19 179
1814 SNP.1814 17 114
1815 SNP.1815 8 119
1816 SNP.1816 8 119
1817 SNP.1817 19 193
1818 SNP.1818 9 200
1819 SNP.1819 16 166
1820 SNP.1820 16 107
1821 SNP.1821 10 80
1822 SNP.1822 14 39
1823 SNP.1823 10 225
1824 SNP.1824 17 114
1825 SNP.1825 13 230
1826 SNP.1826 8 149
1827 SNP.1827 8 149
1828 SNP.1828 8 149
1829 SNP.1829 16 235
1830 SNP.1830 21 126
1831 SNP.1831 8 64
1832 SNP.1832 8 64
1833 SNP.1833 14 22
1834 SNP.1834 13 224
1835 SNP.1835 19 53
1836 SNP.1836 19 53
1837 SNP.1837 4 133
1838 SNP.1838 2 182
1839 SNP.1839 20 37
1840 SNP.1840 18 33
1841 SNP.1841 19 179
1842 SNP.1842 1 171
1843 SNP.1843 5 107
1844 SNP.1844 19 194
1845 SNP.1845 19 193
1846 SNP.1846 19 193
1847 SNP.1847 19 193
1848 SNP.1848 10 225
1849 SNP.1849 19 47
1850 SNP.1850 11 129
1851 SNP.1851 11 129
1852 SNP.1852 11 129
1853 SNP.1853 17 220
1854 SNP.1854 17 220
1855 SNP.1855 2 165
1856 SNP.1856 5 120
1857 SNP.1857 5 120
1858 SNP.1858 5 120
1859 SNP.1859 5 224
1860 SNP.1860 7 92
1861 SNP.1861 5 224
1862 SNP.1862 2 293
1863 SNP.1863 7 92
1864 SNP.1864 8 20
1865 SNP.1865 8 20
1866 SNP.1866 8 180
1867 SNP.1867 10 123
1868 SNP.1868 19 282
1869 SNP.1869 2 141
1870 SNP.1870 1 145
1871 SNP.1871 1 145
1872 SNP.1872 19 282
1873 SNP.1873 8 289
1874 SNP.1874 8 289
1875 SNP.1875 2 182
1876 SNP.1876 7 139
1877 SNP.1877 17 137
1878 SNP.1878 17 137
1879 SNP.1879 10 75
1880 SNP.1880 10 75
1881 SNP.1881 10 75
1882 SNP.1882 6 1
1883 SNP.1883 6 1
1884 SNP.1884 6 1
1885 SNP.1885 8 161
1886 SNP.1886 19 193
1887 SNP.1887 17 0
1888 SNP.1888 17 0
1889 SNP.1889 20 0
1890 SNP.1890 20 0
1891 SNP.1891 4 58
1892 SNP.1892 16 40
1893 SNP.1893 13 230
1894 SNP.1894 8 289
1895 SNP.1895 13 217
1896 SNP.1896 2 158
1897 SNP.1897 14 199
1898 SNP.1898 17 136
1899 SNP.1899 15 232
1900 SNP.1900 20 180
1901 SNP.1901 5 190
1902 SNP.1902 2 182
1903 SNP.1903 8 248
1904 SNP.1904 4 122
1905 SNP.1905 9 182
1906 SNP.1906 19 48
1907 SNP.1907 20 29
1908 SNP.1908 5 161
1909 SNP.1909 14 85
1910 SNP.1910 14 85
1911 SNP.1911 2 268
1912 SNP.1912 2 268
1913 SNP.1913 14 237
1914 SNP.1914 13 116
1915 SNP.1915 13 116
1916 SNP.1916 10 178
1917 SNP.1917 1 114
1918 SNP.1918 7 57
1919 SNP.1919 7 57
1920 SNP.1920 8 233
1921 SNP.1921 2 116
1922 SNP.1922 20 247
1923 SNP.1923 5 175
1924 SNP.1924 6 169
1925 SNP.1925 19 201
1926 SNP.1926 11 159
1927 SNP.1927 17 189
1928 SNP.1928 20 33
1929 SNP.1929 13 230
1930 SNP.1930 1 100
1931 SNP.1931 10 225
1932 SNP.1932 17 77
1933 SNP.1933 20 159
1934 SNP.1934 13 230
1935 SNP.1935 5 135
1936 SNP.1936 5 228
1937 SNP.1937 5 227
1938 SNP.1938 19 177
1939 SNP.1939 19 156
1940 SNP.1940 19 257
1941 SNP.1941 10 80
1942 SNP.1942 13 166
1943 SNP.1943 4 122
1944 SNP.1944 4 122
1945 SNP.1945 8 262
1946 SNP.1946 8 262
1947 SNP.1947 5 107
1948 SNP.1948 20 184
1949 SNP.1949 4 122
1950 SNP.1950 4 122
1951 SNP.1951 19 201
1952 SNP.1952 19 201
1953 SNP.1953 2 187
1954 SNP.1954 2 187
1955 SNP.1955 10 225
1956 SNP.1956 19 172
1957 SNP.1957 19 117
1958 SNP.1958 8 0
1959 SNP.1959 17 72
1960 SNP.1960 20 179
1961 SNP.1961 20 163
1962 SNP.1962 20 180
1963 SNP.1963 3 234
1964 SNP.1964 4 128
1965 SNP.1965 3 130
1966 SNP.1966 3 130
1967 SNP.1967 3 130
1968 SNP.1968 2 254
1969 SNP.1969 13 223
1970 SNP.1970 10 94
1971 SNP.1971 6 78
1972 SNP.1972 16 59
1973 SNP.1973 4 34
1974 SNP.1974 19 199
1975 SNP.1975 19 199
1976 SNP.1976 7 237
1977 SNP.1977 1 139
1978 SNP.1978 2 201
1979 SNP.1979 9 284
1980 SNP.1980 1 242
1981 SNP.1981 16 52
1982 SNP.1982 16 52
1983 SNP.1983 8 206
1984 SNP.1984 14 248
1985 SNP.1985 15 322
1986 SNP.1986 8 205
1987 SNP.1987 5 177
1988 SNP.1988 11 159
1989 SNP.1989 17 72
1990 SNP.1990 17 72
1991 SNP.1991 10 73
1992 SNP.1992 8 149
1993 SNP.1993 8 189
1994 SNP.1994 8 189
1995 SNP.1995 8 189
1996 SNP.1996 1 24
1997 SNP.1997 17 104
1998 SNP.1998 8 200
1999 SNP.1999 7 1
2000 SNP.2000 7 1
2001 SNP.2001 11 147
2002 SNP.2002 1 148
2003 SNP.2003 8 50
2004 SNP.2004 9 187
2005 SNP.2005 8 280
2006 SNP.2006 8 189
2007 SNP.2007 17 86
2008 SNP.2008 9 213
2009 SNP.2009 2 44
2010 SNP.2010 7 267
2011 SNP.2011 19 15
2012 SNP.2012 8 200
2013 SNP.2013 13 84
2014 SNP.2014 8 233
2015 SNP.2015 8 233
2016 SNP.2016 8 233
2017 SNP.2017 14 236
2018 SNP.2018 14 236
2019 SNP.2019 13 230
2020 SNP.2020 13 230
2021 SNP.2021 16 143
2022 SNP.2022 1 148
2023 SNP.2023 1 148
2024 SNP.2024 5 116
2025 SNP.2025 4 229
2026 SNP.2026 13 75
2027 SNP.2027 16 184
2028 SNP.2028 4 97
2029 SNP.2029 20 145
2030 SNP.2030 14 198
2031 SNP.2031 14 198
2032 SNP.2032 14 198
2033 SNP.2033 19 117
2034 SNP.2034 19 39
2035 SNP.2035 17 104
2036 SNP.2036 17 27
2037 SNP.2037 7 250
2038 SNP.2038 13 100
2039 SNP.2039 17 123
2040 SNP.2040 20 185
2041 SNP.2041 20 185
2042 SNP.2042 7 269
2043 SNP.2043 5 126
2044 SNP.2044 11 159
2045 SNP.2045 11 159
2046 SNP.2046 11 159
2047 SNP.2047 10 79
2048 SNP.2048 19 316
2049 SNP.2049 4 132
2050 SNP.2050 11 159
2051 SNP.2051 19 117
2052 SNP.2052 3 241
2053 SNP.2053 5 177
2054 SNP.2054 14 254
2055 SNP.2055 20 187
2056 SNP.2056 5 114
2057 SNP.2057 16 61
2058 SNP.2058 8 20
2059 SNP.2059 8 50
2060 SNP.2060 19 105
2061 SNP.2061 19 105
2062 SNP.2062 19 215
2063 SNP.2063 18 33
2064 SNP.2064 3 130
2065 SNP.2065 20 173
2066 SNP.2066 5 136
2067 SNP.2067 5 146
2068 SNP.2068 4 46
2069 SNP.2069 20 187
2070 SNP.2070 13 166
2071 SNP.2071 16 139
2072 SNP.2072 5 146
2073 SNP.2073 10 231
2074 SNP.2074 19 51
2075 SNP.2075 5 224
2076 SNP.2076 5 224
2077 SNP.2077 5 48
2078 SNP.2078 9 182
2079 SNP.2079 9 182
2080 SNP.2080 7 182
2081 SNP.2081 16 152
2082 SNP.2082 2 170
2083 SNP.2083 8 201
2084 SNP.2084 21 221
2085 SNP.2085 5 136
2086 SNP.2086 4 229
2087 SNP.2087 7 48
2088 SNP.2088 14 316
2089 SNP.2089 4 229
2090 SNP.2090 13 229
2091 SNP.2091 16 233
2092 SNP.2092 16 233
2093 SNP.2093 8 206
2094 SNP.2094 18 118
2095 SNP.2095 7 267
2096 SNP.2096 19 84
2097 SNP.2097 13 166
2098 SNP.2098 13 166
2099 SNP.2099 16 146
2100 SNP.2100 6 169
2101 SNP.2101 4 0
2102 SNP.2102 6 1
2103 SNP.2103 6 1
2104 SNP.2104 6 1
2105 SNP.2105 6 1
2106 SNP.2106 16 237
2107 SNP.2107 16 146
2108 SNP.2108 19 184
2109 SNP.2109 19 184
2110 SNP.2110 5 88
2111 SNP.2111 16 233
2112 SNP.2112 16 233
2113 SNP.2113 2 133
2114 SNP.2114 10 104
2115 SNP.2115 4 192
2116 SNP.2116 4 192
2117 SNP.2117 20 65
2118 SNP.2118 21 327
2119 SNP.2119 14 198
2120 SNP.2120 8 222
2121 SNP.2121 16 234
2122 SNP.2122 6 86
2123 SNP.2123 10 95
2124 SNP.2124 2 165
2125 SNP.2125 2 165
2126 SNP.2126 13 223
2127 SNP.2127 8 281
2128 SNP.2128 17 123
2129 SNP.2129 8 194
2130 SNP.2130 16 233
2131 SNP.2131 8 200
2132 SNP.2132 8 273
2133 SNP.2133 8 50
2134 SNP.2134 8 50
2135 SNP.2135 8 50
2136 SNP.2136 4 24
2137 SNP.2137 5 129
2138 SNP.2138 5 129
2139 SNP.2139 13 97
2140 SNP.2140 1 130
2141 SNP.2141 19 242
2142 SNP.2142 10 74
2143 SNP.2143 8 64
2144 SNP.2144 13 217
2145 SNP.2145 2 187
2146 SNP.2146 2 187
2147 SNP.2147 5 266
2148 SNP.2148 14 22
2149 SNP.2149 8 253
2150 SNP.2150 10 226
2151 SNP.2151 17 72
2152 SNP.2152 17 72
2153 SNP.2153 5 266
2154 SNP.2154 5 266
2155 SNP.2155 5 266
2156 SNP.2156 6 177
2157 SNP.2157 14 93
2158 SNP.2158 13 229
2159 SNP.2159 20 123
2160 SNP.2160 20 123
2161 SNP.2161 10 73
2162 SNP.2162 16 146
2163 SNP.2163 4 162
2164 SNP.2164 8 168
2165 SNP.2165 7 271
2166 SNP.2166 3 205
2167 SNP.2167 1 37
2168 SNP.2168 14 125
2169 SNP.2169 10 112
2170 SNP.2170 17 149
2171 SNP.2171 17 112
2172 SNP.2172 19 240
2173 SNP.2173 19 246
2174 SNP.2174 11 99
2175 SNP.2175 20 159
2176 SNP.2176 20 159
2177 SNP.2177 8 200
2178 SNP.2178 8 233
2179 SNP.2179 20 159
2180 SNP.2180 20 159
2181 SNP.2181 19 53
2182 SNP.2182 19 53
2183 SNP.2183 8 141
2184 SNP.2184 21 73
2185 SNP.2185 10 101
2186 SNP.2186 10 101
2187 SNP.2187 19 172
2188 SNP.2188 14 96
2189 SNP.2189 14 198
2190 SNP.2190 7 322
2191 SNP.2191 14 28
2192 SNP.2192 14 28
2193 SNP.2193 7 229
2194 SNP.2194 8 289
2195 SNP.2195 7 28
2196 SNP.2196 7 28
2197 SNP.2197 19 184
2198 SNP.2198 16 40
2199 SNP.2199 19 194
2200 SNP.2200 6 77
2201 SNP.2201 11 114
2202 SNP.2202 1 0
2203 SNP.2203 19 127
2204 SNP.2204 5 36
2205 SNP.2205 5 36
2206 SNP.2206 4 222
2207 SNP.2207 11 135
2208 SNP.2208 20 159
2209 SNP.2209 7 51
2210 SNP.2210 7 51
2211 SNP.2211 7 51
2212 SNP.2212 17 158
2213 SNP.2213 10 129
2214 SNP.2214 7 88
2215 SNP.2215 1 140
2216 SNP.2216 1 140
2217 SNP.2217 20 37
2218 SNP.2218 10 94
2219 SNP.2219 15 310
2220 SNP.2220 10 76
2221 SNP.2221 2 144
2222 SNP.2222 21 327
2223 SNP.2223 10 140
2224 SNP.2224 5 117
2225 SNP.2225 10 89
2226 SNP.2226 17 83
2227 SNP.2227 19 53
2228 SNP.2228 19 53
2229 SNP.2229 19 53
2230 SNP.2230 19 297
2231 SNP.2231 19 297
2232 SNP.2232 17 31
2233 SNP.2233 17 31
2234 SNP.2234 17 31
2235 SNP.2235 5 137
2236 SNP.2236 5 54
2237 SNP.2237 1 139
2238 SNP.2238 5 48
2239 SNP.2239 13 230
2240 SNP.2240 13 230
2241 SNP.2241 13 222
2242 SNP.2242 17 31
2243 SNP.2243 14 173
2244 SNP.2244 20 18
2245 SNP.2245 17 213
2246 SNP.2246 10 234
2247 SNP.2247 17 110
2248 SNP.2248 5 53
2249 SNP.2249 8 192
2250 SNP.2250 5 70
2251 SNP.2251 5 70
2252 SNP.2252 21 333
2253 SNP.2253 21 28
2254 SNP.2254 1 171
2255 SNP.2255 20 184
2256 SNP.2256 17 123
2257 SNP.2257 17 123
2258 SNP.2258 17 123
2259 SNP.2259 4 116
2260 SNP.2260 4 229
2261 SNP.2261 17 78
2262 SNP.2262 11 177
2263 SNP.2263 16 0
2264 SNP.2264 14 240
2265 SNP.2265 19 97
2266 SNP.2266 14 198
2267 SNP.2267 14 198
2268 SNP.2268 16 190
2269 SNP.2269 16 190
2270 SNP.2270 19 191
2271 SNP.2271 7 308
2272 SNP.2272 19 169
2273 SNP.2273 7 48
2274 SNP.2274 7 48
2275 SNP.2275 19 169
2276 SNP.2276 10 18
2277 SNP.2277 8 72
2278 SNP.2278 16 152
2279 SNP.2279 2 177
2280 SNP.2280 11 177
2281 SNP.2281 16 71
2282 SNP.2282 19 48
2283 SNP.2283 9 277
2284 SNP.2284 5 132
2285 SNP.2285 10 150
2286 SNP.2286 15 310
2287 SNP.2287 15 310
2288 SNP.2288 14 198
2289 SNP.2289 20 132
2290 SNP.2290 4 214
2291 SNP.2291 4 214
2292 SNP.2292 17 121
2293 SNP.2293 14 248
2294 SNP.2294 19 47
2295 SNP.2295 2 262
2296 SNP.2296 8 202
2297 SNP.2297 8 192
2298 SNP.2298 8 192
2299 SNP.2299 7 28
2300 SNP.2300 7 28
2301 SNP.2301 11 32
2302 SNP.2302 14 162
2303 SNP.2303 5 70
2304 SNP.2304 2 181
2305 SNP.2305 19 124
2306 SNP.2306 19 124
2307 SNP.2307 16 175
2308 SNP.2308 20 64
2309 SNP.2309 20 64
2310 SNP.2310 17 112
2311 SNP.2311 2 133
2312 SNP.2312 14 106
2313 SNP.2313 6 78
2314 SNP.2314 7 34
2315 SNP.2315 4 240
2316 SNP.2316 4 240
2317 SNP.2317 5 157
2318 SNP.2318 5 157
2319 SNP.2319 5 157
2320 SNP.2320 5 134
2321 SNP.2321 8 212
2322 SNP.2322 2 286
2323 SNP.2323 11 121
2324 SNP.2324 13 166
2325 SNP.2325 11 106
2326 SNP.2326 4 126
2327 SNP.2327 8 186
2328 SNP.2328 8 273
2329 SNP.2329 19 297
2330 SNP.2330 6 107
2331 SNP.2331 17 121
2332 SNP.2332 19 191
2333 SNP.2333 19 183
2334 SNP.2334 4 178
2335 SNP.2335 5 155
2336 SNP.2336 8 262
2337 SNP.2337 2 171
2338 SNP.2338 8 192
2339 SNP.2339 4 127
2340 SNP.2340 4 127
2341 SNP.2341 18 135
2342 SNP.2342 10 73
2343 SNP.2343 13 230
2344 SNP.2344 17 154
2345 SNP.2345 8 173
2346 SNP.2346 11 112
2347 SNP.2347 8 248
2348 SNP.2348 8 248
2349 SNP.2349 8 248
2350 SNP.2350 14 76
2351 SNP.2351 5 53
2352 SNP.2352 20 179
2353 SNP.2353 1 243
2354 SNP.2354 2 268
2355 SNP.2355 2 268
2356 SNP.2356 2 268
2357 SNP.2357 16 233
2358 SNP.2358 13 230
2359 SNP.2359 17 213
2360 SNP.2360 7 114
2361 SNP.2361 7 114
2362 SNP.2362 13 228
2363 SNP.2363 2 44
2364 SNP.2364 14 227
2365 SNP.2365 1 264
2366 SNP.2366 10 112
2367 SNP.2367 10 112
2368 SNP.2368 10 112
2369 SNP.2369 8 20
2370 SNP.2370 14 173
2371 SNP.2371 18 142
2372 SNP.2372 18 142
2373 SNP.2373 10 225
2374 SNP.2374 1 261
2375 SNP.2375 1 261
2376 SNP.2376 19 53
2377 SNP.2377 16 237
2378 SNP.2378 16 237
2379 SNP.2379 13 25
2380 SNP.2380 17 31
2381 SNP.2381 17 31
2382 SNP.2382 15 231
2383 SNP.2383 1 94
2384 SNP.2384 5 195
2385 SNP.2385 8 180
2386 SNP.2386 1 134
2387 SNP.2387 8 251
2388 SNP.2388 2 248
2389 SNP.2389 1 266
2390 SNP.2390 5 266
2391 SNP.2391 5 266
2392 SNP.2392 20 145
2393 SNP.2393 20 145
2394 SNP.2394 10 75
2395 SNP.2395 20 188
2396 SNP.2396 20 188
2397 SNP.2397 5 166
2398 SNP.2398 16 159
2399 SNP.2399 10 75
2400 SNP.2400 13 230
2401 SNP.2401 8 140
2402 SNP.2402 13 223
2403 SNP.2403 13 223
2404 SNP.2404 14 0
2405 SNP.2405 15 288
2406 SNP.2406 8 273
2407 SNP.2407 18 270
2408 SNP.2408 20 177
2409 SNP.2409 8 168
2410 SNP.2410 18 24
2411 SNP.2411 4 26
2412 SNP.2412 4 26
2413 SNP.2413 11 121
2414 SNP.2414 8 129
2415 SNP.2415 1 231
2416 SNP.2416 1 231
2417 SNP.2417 1 243
2418 SNP.2418 1 243
2419 SNP.2419 1 243
2420 SNP.2420 20 145
2421 SNP.2421 13 230
2422 SNP.2422 1 104
2423 SNP.2423 14 173
2424 SNP.2424 2 133
2425 SNP.2425 21 169
2426 SNP.2426 5 120
2427 SNP.2427 8 211
2428 SNP.2428 8 169
2429 SNP.2429 8 169
2430 SNP.2430 20 59
2431 SNP.2431 16 107
2432 SNP.2432 16 106
2433 SNP.2433 15 169
2434 SNP.2434 2 182
2435 SNP.2435 11 112
2436 SNP.2436 4 97
2437 SNP.2437 8 20
2438 SNP.2438 7 52
2439 SNP.2439 7 52
2440 SNP.2440 2 44
2441 SNP.2441 7 52
2442 SNP.2442 17 154
2443 SNP.2443 17 154
2444 SNP.2444 10 101
2445 SNP.2445 1 104
2446 SNP.2446 5 192
2447 SNP.2447 5 192
2448 SNP.2448 5 114
2449 SNP.2449 18 78
2450 SNP.2450 5 114
2451 SNP.2451 5 159
2452 SNP.2452 2 133
2453 SNP.2453 2 133
2454 SNP.2454 8 186
2455 SNP.2455 8 141
2456 SNP.2456 17 92
2457 SNP.2457 7 267
2458 SNP.2458 8 161
2459 SNP.2459 8 161
2460 SNP.2460 14 57
2461 SNP.2461 14 130
2462 SNP.2462 1 139
2463 SNP.2463 2 147
2464 SNP.2464 1 160
2465 SNP.2465 14 238
2466 SNP.2466 5 153
2467 SNP.2467 7 114
2468 SNP.2468 20 155
2469 SNP.2469 4 71
2470 SNP.2470 4 71
2471 SNP.2471 13 84
2472 SNP.2472 20 147
2473 SNP.2473 19 178
2474 SNP.2474 5 127
2475 SNP.2475 5 195
2476 SNP.2476 7 279
2477 SNP.2477 7 279
2478 SNP.2478 16 190
2479 SNP.2479 14 236
2480 SNP.2480 1 255
2481 SNP.2481 18 33
2482 SNP.2482 18 30
2483 SNP.2483 14 254
2484 SNP.2484 11 101
2485 SNP.2485 11 122
2486 SNP.2486 11 32
2487 SNP.2487 8 233
2488 SNP.2488 3 206
2489 SNP.2489 17 213
2490 SNP.2490 17 213
2491 SNP.2491 2 255
2492 SNP.2492 2 255
2493 SNP.2493 2 255
2494 SNP.2494 17 202
2495 SNP.2495 4 133
2496 SNP.2496 17 104
2497 SNP.2497 10 223
2498 SNP.2498 4 172
2499 SNP.2499 7 107
2500 SNP.2500 20 145
2501 SNP.2501 8 206
2502 SNP.2502 19 176
2503 SNP.2503 5 266
2504 SNP.2504 5 266
2505 SNP.2505 2 232
2506 SNP.2506 2 232
2507 SNP.2507 2 232
2508 SNP.2508 20 145
2509 SNP.2509 20 145
2510 SNP.2510 17 154
2511 SNP.2511 13 230
2512 SNP.2512 19 169
2513 SNP.2513 19 169
2514 SNP.2514 2 228
2515 SNP.2515 20 177
2516 SNP.2516 20 159
2517 SNP.2517 13 228
2518 SNP.2518 10 216
2519 SNP.2519 9 182
2520 SNP.2520 4 126
2521 SNP.2521 17 112
2522 SNP.2522 17 112
2523 SNP.2523 5 266
2524 SNP.2524 5 266
2525 SNP.2525 8 203
2526 SNP.2526 17 121
2527 SNP.2527 8 253
2528 SNP.2528 17 100
2529 SNP.2529 2 144
2530 SNP.2530 2 144
2531 SNP.2531 2 147
2532 SNP.2532 2 147
2533 SNP.2533 15 106
2534 SNP.2534 2 147
2535 SNP.2535 8 164
2536 SNP.2536 8 164
2537 SNP.2537 4 126
2538 SNP.2538 4 97
2539 SNP.2539 10 89
2540 SNP.2540 20 133
2541 SNP.2541 20 134
2542 SNP.2542 7 130
2543 SNP.2543 7 130
2544 SNP.2544 9 128
2545 SNP.2545 9 87
2546 SNP.2546 3 130
2547 SNP.2547 1 182
2548 SNP.2548 1 182
2549 SNP.2549 1 182
2550 SNP.2550 10 129
2551 SNP.2551 5 49
2552 SNP.2552 19 15
2553 SNP.2553 19 54
2554 SNP.2554 19 54
2555 SNP.2555 5 132
2556 SNP.2556 20 157
2557 SNP.2557 20 18
2558 SNP.2558 8 95
2559 SNP.2559 15 322
2560 SNP.2560 15 322
2561 SNP.2561 21 333
2562 SNP.2562 19 117
2563 SNP.2563 1 94
2564 SNP.2564 1 94
2565 SNP.2565 17 100
2566 SNP.2566 21 333
2567 SNP.2567 21 333
2568 SNP.2568 14 76
2569 SNP.2569 20 139
2570 SNP.2570 20 139
2571 SNP.2571 20 179
2572 SNP.2572 20 179
2573 SNP.2573 4 97
2574 SNP.2574 1 110
2575 SNP.2575 16 234
2576 SNP.2576 8 112
2577 SNP.2577 8 112
2578 SNP.2578 20 64
2579 SNP.2579 20 64
2580 SNP.2580 14 240
2581 SNP.2581 14 240
2582 SNP.2582 14 240
2583 SNP.2583 13 232
2584 SNP.2584 1 110
2585 SNP.2585 14 228
2586 SNP.2586 16 175
2587 SNP.2587 16 175
2588 SNP.2588 16 175
2589 SNP.2589 5 166
2590 SNP.2590 5 166
2591 SNP.2591 5 175
2592 SNP.2592 10 89
2593 SNP.2593 11 63
2594 SNP.2594 11 63
2595 SNP.2595 11 63
2596 SNP.2596 19 242
2597 SNP.2597 14 130
2598 SNP.2598 17 31
2599 SNP.2599 17 31
2600 SNP.2600 10 112
2601 SNP.2601 11 99
2602 SNP.2602 4 239
2603 SNP.2603 8 175
2604 SNP.2604 8 175
2605 SNP.2605 8 175
2606 SNP.2606 13 232
2607 SNP.2607 13 232
2608 SNP.2608 4 239
2609 SNP.2609 15 35
2610 SNP.2610 17 112
2611 SNP.2611 7 245
2612 SNP.2612 20 33
2613 SNP.2613 4 237
2614 SNP.2614 4 237
2615 SNP.2615 19 177
2616 SNP.2616 8 232
2617 SNP.2617 13 231
2618 SNP.2618 20 184
2619 SNP.2619 8 173
2620 SNP.2620 2 102
2621 SNP.2621 12 50
2622 SNP.2622 4 71
2623 SNP.2623 2 133
2624 SNP.2624 7 114
2625 SNP.2625 7 130
2626 SNP.2626 8 203
2627 SNP.2627 10 226
2628 SNP.2628 1 150
2629 SNP.2629 19 53
2630 SNP.2630 7 271
2631 SNP.2631 20 147
2632 SNP.2632 8 203
2633 SNP.2633 13 75
2634 SNP.2634 5 51
2635 SNP.2635 5 51
2636 SNP.2636 8 211
2637 SNP.2637 16 40
2638 SNP.2638 2 182
2639 SNP.2639 14 22
2640 SNP.2640 5 156
2641 SNP.2641 20 116
2642 SNP.2642 20 231
2643 SNP.2643 20 231
2644 SNP.2644 17 32
2645 SNP.2645 5 51
2646 SNP.2646 3 142
2647 SNP.2647 20 37
2648 SNP.2648 8 141
2649 SNP.2649 11 126
2650 SNP.2650 11 126
2651 SNP.2651 13 226
2652 SNP.2652 13 226
2653 SNP.2653 2 144
2654 SNP.2654 1 243
2655 SNP.2655 15 231
2656 SNP.2656 17 110
2657 SNP.2657 15 320
2658 SNP.2658 1 69
2659 SNP.2659 1 69
2660 SNP.2660 5 166
2661 SNP.2661 10 76
2662 SNP.2662 8 204
2663 SNP.2663 10 129
2664 SNP.2664 5 97
2665 SNP.2665 2 200
2666 SNP.2666 19 0
2667 SNP.2667 2 140
2668 SNP.2668 4 37
2669 SNP.2669 4 214
2670 SNP.2670 5 161
2671 SNP.2671 5 161
2672 SNP.2672 21 150
2673 SNP.2673 2 213
2674 SNP.2674 2 213
2675 SNP.2675 9 45
2676 SNP.2676 14 81
2677 SNP.2677 5 156
2678 SNP.2678 5 156
2679 SNP.2679 6 21
2680 SNP.2680 5 215
2681 SNP.2681 4 72
2682 SNP.2682 8 168
2683 SNP.2683 20 185
2684 SNP.2684 18 30
2685 SNP.2685 18 30
2686 SNP.2686 20 139
2687 SNP.2687 4 122
2688 SNP.2688 13 226
2689 SNP.2689 8 71
2690 SNP.2690 20 177
2691 SNP.2691 7 86
2692 SNP.2692 4 196
2693 SNP.2693 1 242
2694 SNP.2694 4 237
2695 SNP.2695 17 47
2696 SNP.2696 13 222
2697 SNP.2697 19 105
2698 SNP.2698 10 112
2699 SNP.2699 20 33
2700 SNP.2700 17 224
2701 SNP.2701 17 224
2702 SNP.2702 4 97
2703 SNP.2703 13 191
2704 SNP.2704 19 172
2705 SNP.2705 19 143
2706 SNP.2706 19 127
2707 SNP.2707 8 233
2708 SNP.2708 19 183
2709 SNP.2709 2 78
2710 SNP.2710 8 194
2711 SNP.2711 19 53
2712 SNP.2712 5 153
2713 SNP.2713 5 153
2714 SNP.2714 17 32
2715 SNP.2715 7 86
2716 SNP.2716 13 228
2717 SNP.2717 17 147
2718 SNP.2718 19 45
2719 SNP.2719 8 141
2720 SNP.2720 4 167
2721 SNP.2721 15 310
2722 SNP.2722 20 37
2723 SNP.2723 16 0
2724 SNP.2724 14 167
2725 SNP.2725 14 167
2726 SNP.2726 17 121
2727 SNP.2727 4 97
2728 SNP.2728 19 193
2729 SNP.2729 20 31
2730 SNP.2730 16 143
2731 SNP.2731 20 147
2732 SNP.2732 20 147
2733 SNP.2733 7 114
2734 SNP.2734 19 182
2735 SNP.2735 20 187
2736 SNP.2736 5 266
2737 SNP.2737 1 171
2738 SNP.2738 10 74
2739 SNP.2739 5 224
2740 SNP.2740 5 224
2741 SNP.2741 8 82
2742 SNP.2742 8 82
2743 SNP.2743 20 182
2744 SNP.2744 20 182
2745 SNP.2745 19 105
2746 SNP.2746 10 198
2747 SNP.2747 10 198
2748 SNP.2748 1 173
2749 SNP.2749 6 145
2750 SNP.2750 6 145
2751 SNP.2751 20 147
2752 SNP.2752 20 23
2753 SNP.2753 20 24
2754 SNP.2754 7 229
2755 SNP.2755 7 229
2756 SNP.2756 1 242
2757 SNP.2757 17 182
2758 SNP.2758 17 182
2759 SNP.2759 21 150
2760 SNP.2760 19 271
2761 SNP.2761 2 247
2762 SNP.2762 8 82
2763 SNP.2763 19 282
2764 SNP.2764 14 162
2765 SNP.2765 5 171
2766 SNP.2766 5 171
2767 SNP.2767 10 74
2768 SNP.2768 10 74
2769 SNP.2769 6 86
2770 SNP.2770 2 207
2771 SNP.2771 1 139
2772 SNP.2772 1 139
2773 SNP.2773 1 139
2774 SNP.2774 17 163
2775 SNP.2775 17 104
2776 SNP.2776 4 234
2777 SNP.2777 1 94
2778 SNP.2778 4 26
2779 SNP.2779 8 273
2780 SNP.2780 1 63
2781 SNP.2781 10 89
2782 SNP.2782 10 204
2783 SNP.2783 10 204
2784 SNP.2784 21 178
2785 SNP.2785 10 204
2786 SNP.2786 10 204
2787 SNP.2787 1 243
2788 SNP.2788 19 320
2789 SNP.2789 13 87
2790 SNP.2790 20 263
2791 SNP.2791 17 27
2792 SNP.2792 16 234
2793 SNP.2793 19 97
2794 SNP.2794 5 191
2795 SNP.2795 20 145
2796 SNP.2796 21 0
2797 SNP.2797 1 130
2798 SNP.2798 4 34
2799 SNP.2799 4 34
2800 SNP.2800 16 184
2801 SNP.2801 16 184
2802 SNP.2802 20 126
2803 SNP.2803 20 128
2804 SNP.2804 8 95
2805 SNP.2805 17 160
2806 SNP.2806 7 51
2807 SNP.2807 15 93
2808 SNP.2808 16 153
2809 SNP.2809 1 130
2810 SNP.2810 20 37
2811 SNP.2811 4 128
2812 SNP.2812 18 61
2813 SNP.2813 18 30
2814 SNP.2814 1 243
2815 SNP.2815 14 220
2816 SNP.2816 13 223
2817 SNP.2817 20 188
2818 SNP.2818 14 212
2819 SNP.2819 4 126
2820 SNP.2820 4 126
2821 SNP.2821 4 126
2822 SNP.2822 19 124
2823 SNP.2823 11 32
2824 SNP.2824 14 174
2825 SNP.2825 19 181
2826 SNP.2826 19 272
2827 SNP.2827 8 249
2828 SNP.2828 19 225
2829 SNP.2829 14 291
2830 SNP.2830 19 225
2831 SNP.2831 19 242
2832 SNP.2832 7 246
2833 SNP.2833 20 132
2834 SNP.2834 20 163
2835 SNP.2835 19 39
2836 SNP.2836 10 41
2837 SNP.2837 10 41
2838 SNP.2838 19 39
2839 SNP.2839 19 39
2840 SNP.2840 8 173
2841 SNP.2841 14 316
2842 SNP.2842 8 201
2843 SNP.2843 3 205
2844 SNP.2844 20 31
2845 SNP.2845 16 0
2846 SNP.2846 16 0
2847 SNP.2847 5 138
2848 SNP.2848 8 173
2849 SNP.2849 5 133
2850 SNP.2850 10 41
2851 SNP.2851 19 191
2852 SNP.2852 7 253
2853 SNP.2853 13 230
2854 SNP.2854 6 170
2855 SNP.2855 13 187
2856 SNP.2856 10 18
2857 SNP.2857 10 18
2858 SNP.2858 8 173
2859 SNP.2859 19 15
2860 SNP.2860 19 225
2861 SNP.2861 17 121
2862 SNP.2862 5 166
2863 SNP.2863 7 279
2864 SNP.2864 5 166
2865 SNP.2865 14 275
2866 SNP.2866 11 121
2867 SNP.2867 11 121
2868 SNP.2868 19 179
2869 SNP.2869 19 179
2870 SNP.2870 14 114
2871 SNP.2871 21 165
2872 SNP.2872 17 112
2873 SNP.2873 1 264
2874 SNP.2874 13 223
2875 SNP.2875 17 159
2876 SNP.2876 17 159
2877 SNP.2877 17 159
2878 SNP.2878 16 143
2879 SNP.2879 2 232
2880 SNP.2880 5 143
2881 SNP.2881 2 0
2882 SNP.2882 17 83
2883 SNP.2883 14 25
2884 SNP.2884 7 27
2885 SNP.2885 20 33
2886 SNP.2886 1 244
2887 SNP.2887 20 177
2888 SNP.2888 2 286
2889 SNP.2889 21 0
2890 SNP.2890 5 48
2891 SNP.2891 5 48
2892 SNP.2892 9 128
2893 SNP.2893 11 106
2894 SNP.2894 8 20
2895 SNP.2895 7 107
2896 SNP.2896 8 20
2897 SNP.2897 17 232
2898 SNP.2898 17 232
2899 SNP.2899 7 182
2900 SNP.2900 5 225
2901 SNP.2901 19 272
2902 SNP.2902 17 116
2903 SNP.2903 17 116
2904 SNP.2904 2 105
2905 SNP.2905 8 201
2906 SNP.2906 2 92
2907 SNP.2907 14 316
2908 SNP.2908 14 104
2909 SNP.2909 14 316
2910 SNP.2910 17 220
2911 SNP.2911 14 165
2912 SNP.2912 14 165
2913 SNP.2913 14 165
2914 SNP.2914 7 229
2915 SNP.2915 5 155
2916 SNP.2916 5 155
2917 SNP.2917 19 39
2918 SNP.2918 21 337
2919 SNP.2919 19 179
2920 SNP.2920 19 179
2921 SNP.2921 21 333
2922 SNP.2922 20 159
2923 SNP.2923 10 80
2924 SNP.2924 18 272
2925 SNP.2925 16 159
2926 SNP.2926 1 173
2927 SNP.2927 8 233
2928 SNP.2928 10 222
2929 SNP.2929 10 222
2930 SNP.2930 20 139
2931 SNP.2931 20 139
2932 SNP.2932 19 117
2933 SNP.2933 19 257
2934 SNP.2934 19 191
2935 SNP.2935 19 199
2936 SNP.2936 10 129
2937 SNP.2937 12 130
2938 SNP.2938 10 225
2939 SNP.2939 8 168
2940 SNP.2940 12 14
2941 SNP.2941 20 132
2942 SNP.2942 17 215
2943 SNP.2943 8 20
2944 SNP.2944 8 20
2945 SNP.2945 8 20
2946 SNP.2946 8 72
2947 SNP.2947 2 147
2948 SNP.2948 6 174
2949 SNP.2949 4 0
2950 SNP.2950 8 169
2951 SNP.2951 19 48
2952 SNP.2952 19 48
2953 SNP.2953 1 173
2954 SNP.2954 4 97
2955 SNP.2955 3 69
2956 SNP.2956 9 140
2957 SNP.2957 6 167
2958 SNP.2958 14 135
2959 SNP.2959 4 46
2960 SNP.2960 14 199
2961 SNP.2961 4 0
2962 SNP.2962 4 190
2963 SNP.2963 10 41
2964 SNP.2964 20 18
2965 SNP.2965 9 266
2966 SNP.2966 5 116
2967 SNP.2967 5 114
2968 SNP.2968 1 100
2969 SNP.2969 5 117
2970 SNP.2970 5 117
2971 SNP.2971 17 147
2972 SNP.2972 20 187
2973 SNP.2973 11 148
2974 SNP.2974 5 36
2975 SNP.2975 4 126
2976 SNP.2976 5 120
2977 SNP.2977 5 120
2978 SNP.2978 4 126
2979 SNP.2979 9 229
2980 SNP.2980 9 229
2981 SNP.2981 9 229
2982 SNP.2982 4 126
2983 SNP.2983 1 261
2984 SNP.2984 1 255
2985 SNP.2985 8 175
2986 SNP.2986 14 247
2987 SNP.2987 2 111
2988 SNP.2988 5 127
2989 SNP.2989 19 143
2990 SNP.2990 7 329
2991 SNP.2991 8 175
2992 SNP.2992 17 182
2993 SNP.2993 16 233
2994 SNP.2994 19 15
2995 SNP.2995 2 140
2996 SNP.2996 8 192
2997 SNP.2997 14 267
2998 SNP.2998 1 94
2999 SNP.2999 14 236
3000 SNP.3000 14 266
3001 SNP.3001 19 52
3002 SNP.3002 10 114
3003 SNP.3003 4 133
3004 SNP.3004 14 173
3005 SNP.3005 2 139
3006 SNP.3006 2 151
3007 SNP.3007 2 151
3008 SNP.3008 5 160
3009 SNP.3009 5 160
3010 SNP.3010 3 69
3011 SNP.3011 2 169
3012 SNP.3012 2 169
3013 SNP.3013 6 38
3014 SNP.3014 19 55
3015 SNP.3015 1 160
3016 SNP.3016 1 160
3017 SNP.3017 17 157
3018 SNP.3018 10 150
3019 SNP.3019 20 157
3020 SNP.3020 16 233
3021 SNP.3021 16 233
3022 SNP.3022 16 233
3023 SNP.3023 16 17
3024 SNP.3024 19 297
3025 SNP.3025 19 297
3026 SNP.3026 20 145
3027 SNP.3027 13 230
3028 SNP.3028 19 297
3029 SNP.3029 3 227
3030 SNP.3030 20 151
3031 SNP.3031 20 151
3032 SNP.3032 19 297
3033 SNP.3033 2 292
3034 SNP.3034 2 268
3035 SNP.3035 2 139
3036 SNP.3036 19 282
3037 SNP.3037 19 177
3038 SNP.3038 3 167
3039 SNP.3039 4 229
3040 SNP.3040 4 229
3041 SNP.3041 4 229
3042 SNP.3042 4 214
3043 SNP.3043 8 119
3044 SNP.3044 19 257
3045 SNP.3045 9 169
3046 SNP.3046 11 126
3047 SNP.3047 11 99
3048 SNP.3048 5 70
3049 SNP.3049 8 129
3050 SNP.3050 10 57
3051 SNP.3051 14 114
3052 SNP.3052 14 114
3053 SNP.3053 14 114
3054 SNP.3054 8 50
3055 SNP.3055 8 50
3056 SNP.3056 14 199
3057 SNP.3057 9 140
3058 SNP.3058 5 143
3059 SNP.3059 16 184
3060 SNP.3060 5 144
3061 SNP.3061 14 121
3062 SNP.3062 20 32
3063 SNP.3063 8 253
3064 SNP.3064 17 121
3065 SNP.3065 2 255
3066 SNP.3066 2 255
3067 SNP.3067 5 224
3068 SNP.3068 8 50
3069 SNP.3069 2 248
3070 SNP.3070 10 101
3071 SNP.3071 8 200
3072 SNP.3072 8 212
3073 SNP.3073 13 229
3074 SNP.3074 2 255
3075 SNP.3075 19 143
3076 SNP.3076 20 33
3077 SNP.3077 2 169
3078 SNP.3078 2 169
3079 SNP.3079 17 114
3080 SNP.3080 7 308
3081 SNP.3081 7 308
3082 SNP.3082 7 182
3083 SNP.3083 8 95
3084 SNP.3084 13 230
3085 SNP.3085 13 230
3086 SNP.3086 13 230
3087 SNP.3087 8 175
3088 SNP.3088 14 166
3089 SNP.3089 14 166
3090 SNP.3090 20 165
3091 SNP.3091 10 94
3092 SNP.3092 4 172
3093 SNP.3093 10 150
3094 SNP.3094 19 179
3095 SNP.3095 19 179
3096 SNP.3096 20 128
3097 SNP.3097 19 242
3098 SNP.3098 7 180
3099 SNP.3099 7 169
3100 SNP.3100 8 112
3101 SNP.3101 19 172
3102 SNP.3102 17 121
3103 SNP.3103 17 121
3104 SNP.3104 20 31
3105 SNP.3105 8 206
3106 SNP.3106 17 184
3107 SNP.3107 20 29
3108 SNP.3108 19 172
3109 SNP.3109 20 187
3110 SNP.3110 17 139
3111 SNP.3111 17 77
3112 SNP.3112 14 114
3113 SNP.3113 8 245
3114 SNP.3114 7 256
3115 SNP.3115 1 104
3116 SNP.3116 5 228
3117 SNP.3117 13 135
3118 SNP.3118 5 190
3119 SNP.3119 5 190
3120 SNP.3120 7 107
3121 SNP.3121 16 196
3122 SNP.3122 16 196
3123 SNP.3123 20 139
3124 SNP.3124 2 234
3125 SNP.3125 5 141
3126 SNP.3126 14 254
3127 SNP.3127 14 254
3128 SNP.3128 17 136
3129 SNP.3129 10 41
3130 SNP.3130 10 41
3131 SNP.3131 10 41
3132 SNP.3132 8 180
3133 SNP.3133 19 272
3134 SNP.3134 5 53
3135 SNP.3135 5 55
3136 SNP.3136 16 223
3137 SNP.3137 13 25
3138 SNP.3138 20 139
3139 SNP.3139 5 226
3140 SNP.3140 5 226
3141 SNP.3141 7 275
3142 SNP.3142 14 22
3143 SNP.3143 14 22
3144 SNP.3144 16 159
3145 SNP.3145 16 159
3146 SNP.3146 5 146
3147 SNP.3147 19 194
3148 SNP.3148 7 139
3149 SNP.3149 21 248
3150 SNP.3150 14 93
3151 SNP.3151 17 154
3152 SNP.3152 5 48
3153 SNP.3153 20 180
3154 SNP.3154 5 175
3155 SNP.3155 20 132
3156 SNP.3156 10 140
3157 SNP.3157 7 237
3158 SNP.3158 2 60
3159 SNP.3159 5 153
3160 SNP.3160 4 234
3161 SNP.3161 16 190
3162 SNP.3162 16 190
3163 SNP.3163 13 230
3164 SNP.3164 5 97
3165 SNP.3165 5 97
3166 SNP.3166 8 222
3167 SNP.3167 8 222
3168 SNP.3168 20 119
3169 SNP.3169 8 251
3170 SNP.3170 19 215
3171 SNP.3171 19 225
3172 SNP.3172 14 104
3173 SNP.3173 10 225
3174 SNP.3174 14 76
3175 SNP.3175 14 76
3176 SNP.3176 19 257
3177 SNP.3177 14 76
3178 SNP.3178 16 190
3179 SNP.3179 8 217
3180 SNP.3180 20 179
3181 SNP.3181 17 224
3182 SNP.3182 17 224
3183 SNP.3183 14 181
3184 SNP.3184 8 248
3185 SNP.3185 2 133
3186 SNP.3186 8 248
3187 SNP.3187 17 34
3188 SNP.3188 17 34
3189 SNP.3189 20 187
3190 SNP.3190 18 212
3191 SNP.3191 2 198
3192 SNP.3192 14 238
3193 SNP.3193 14 238
3194 SNP.3194 4 136
3195 SNP.3195 15 310
3196 SNP.3196 8 54
3197 SNP.3197 14 240
3198 SNP.3198 19 58
3199 SNP.3199 4 34
3200 SNP.3200 19 39
3201 SNP.3201 17 114
3202 SNP.3202 8 153
3203 SNP.3203 8 153
3204 SNP.3204 11 101
3205 SNP.3205 20 182
3206 SNP.3206 4 136
3207 SNP.3207 10 129
3208 SNP.3208 16 40
3209 SNP.3209 8 227
3210 SNP.3210 20 114
3211 SNP.3211 5 114
3212 SNP.3212 2 22
3213 SNP.3213 2 22
3214 SNP.3214 3 234
3215 SNP.3215 7 210
3216 SNP.3216 17 147
3217 SNP.3217 8 161
3218 SNP.3218 8 161
3219 SNP.3219 8 161
3220 SNP.3220 10 198
3221 SNP.3221 6 21
3222 SNP.3222 6 21
3223 SNP.3223 6 21
3224 SNP.3224 4 239
3225 SNP.3225 4 239
3226 SNP.3226 8 192
3227 SNP.3227 18 135
3228 SNP.3228 18 161
3229 SNP.3229 21 0
3230 SNP.3230 8 214
3231 SNP.3231 17 202
3232 SNP.3232 1 145
3233 SNP.3233 5 51
3234 SNP.3234 5 51
3235 SNP.3235 17 154
3236 SNP.3236 11 122
3237 SNP.3237 8 175
3238 SNP.3238 14 91
3239 SNP.3239 2 113
3240 SNP.3240 7 57
3241 SNP.3241 10 179
3242 SNP.3242 10 179
3243 SNP.3243 8 186
3244 SNP.3244 2 181
3245 SNP.3245 7 169
3246 SNP.3246 16 166
3247 SNP.3247 16 166
3248 SNP.3248 6 179
3249 SNP.3249 13 222
3250 SNP.3250 5 141
3251 SNP.3251 5 120
3252 SNP.3252 7 267
3253 SNP.3253 14 240
3254 SNP.3254 10 57
3255 SNP.3255 10 57
3256 SNP.3256 10 57
3257 SNP.3257 15 85
3258 SNP.3258 20 180
3259 SNP.3259 1 63
3260 SNP.3260 1 63
3261 SNP.3261 1 63
3262 SNP.3262 2 292
3263 SNP.3263 4 168
3264 SNP.3264 8 82
3265 SNP.3265 17 114
3266 SNP.3266 4 34
3267 SNP.3267 4 34
3268 SNP.3268 2 133
3269 SNP.3269 21 333
3270 SNP.3270 4 116
3271 SNP.3271 4 116
3272 SNP.3272 5 53
3273 SNP.3273 17 100
3274 SNP.3274 8 222
3275 SNP.3275 13 228
3276 SNP.3276 16 126
3277 SNP.3277 16 126
3278 SNP.3278 5 150
3279 SNP.3279 4 21
3280 SNP.3280 13 230
3281 SNP.3281 8 201
3282 SNP.3282 7 0
3283 SNP.3283 8 200
3284 SNP.3284 1 257
3285 SNP.3285 4 214
3286 SNP.3286 13 230
3287 SNP.3287 1 231
3288 SNP.3288 5 114
3289 SNP.3289 10 231
3290 SNP.3290 4 85
3291 SNP.3291 11 129
3292 SNP.3292 11 112
3293 SNP.3293 16 190
3294 SNP.3294 4 122
3295 SNP.3295 9 47
3296 SNP.3296 17 121
3297 SNP.3297 17 121
3298 SNP.3298 20 29
3299 SNP.3299 18 150
3300 SNP.3300 18 142
3301 SNP.3301 2 214
3302 SNP.3302 8 200
3303 SNP.3303 8 20
3304 SNP.3304 2 177
3305 SNP.3305 5 60
3306 SNP.3306 1 144
3307 SNP.3307 8 192
3308 SNP.3308 19 143
3309 SNP.3309 13 226
3310 SNP.3310 7 141
3311 SNP.3311 10 203
3312 SNP.3312 10 178
3313 SNP.3313 14 114
3314 SNP.3314 9 29
3315 SNP.3315 9 29
3316 SNP.3316 20 32
3317 SNP.3317 20 247
3318 SNP.3318 20 247
3319 SNP.3319 19 182
3320 SNP.3320 19 193
3321 SNP.3321 4 126
3322 SNP.3322 19 193
3323 SNP.3323 8 227
3324 SNP.3324 8 160
3325 SNP.3325 8 160
3326 SNP.3326 8 160
3327 SNP.3327 5 49
3328 SNP.3328 5 49
3329 SNP.3329 5 49
3330 SNP.3330 3 205
3331 SNP.3331 7 114
3332 SNP.3332 11 0
3333 SNP.3333 10 150
3334 SNP.3334 8 248
3335 SNP.3335 10 150
3336 SNP.3336 5 107
3337 SNP.3337 6 21
3338 SNP.3338 6 21
3339 SNP.3339 5 55
3340 SNP.3340 14 117
3341 SNP.3341 9 284
3342 SNP.3342 10 75
3343 SNP.3343 10 75
3344 SNP.3344 10 75
3345 SNP.3345 17 213
3346 SNP.3346 9 29
3347 SNP.3347 9 29
3348 SNP.3348 8 149
3349 SNP.3349 8 149
3350 SNP.3350 4 239
3351 SNP.3351 4 239
3352 SNP.3352 12 123
3353 SNP.3353 21 126
3354 SNP.3354 3 111
3355 SNP.3355 2 255
3356 SNP.3356 8 201
3357 SNP.3357 16 233
3358 SNP.3358 20 132
3359 SNP.3359 9 284
3360 SNP.3360 2 181
3361 SNP.3361 2 60
3362 SNP.3362 21 327
3363 SNP.3363 10 95
3364 SNP.3364 6 173
3365 SNP.3365 14 22
3366 SNP.3366 16 235
3367 SNP.3367 4 85
3368 SNP.3368 4 85
3369 SNP.3369 20 177
3370 SNP.3370 20 184
3371 SNP.3371 1 231
3372 SNP.3372 7 271
3373 SNP.3373 7 271
3374 SNP.3374 9 284
3375 SNP.3375 8 201
3376 SNP.3376 8 201
3377 SNP.3377 5 117
3378 SNP.3378 2 262
3379 SNP.3379 4 240
3380 SNP.3380 14 22
3381 SNP.3381 11 114
3382 SNP.3382 8 211
3383 SNP.3383 17 163
3384 SNP.3384 2 294
3385 SNP.3385 13 229
3386 SNP.3386 5 117
3387 SNP.3387 4 167
3388 SNP.3388 4 167
3389 SNP.3389 4 116
3390 SNP.3390 4 116
3391 SNP.3391 20 147
3392 SNP.3392 8 71
3393 SNP.3393 16 139
3394 SNP.3394 18 190
3395 SNP.3395 13 230
3396 SNP.3396 20 64
3397 SNP.3397 5 150
3398 SNP.3398 1 128
3399 SNP.3399 5 97
3400 SNP.3400 5 107
3401 SNP.3401 2 268
3402 SNP.3402 4 222
3403 SNP.3403 4 222
3404 SNP.3404 4 222
3405 SNP.3405 19 15
3406 SNP.3406 5 122
3407 SNP.3407 8 174
3408 SNP.3408 1 173
3409 SNP.3409 14 212
3410 SNP.3410 19 322
3411 SNP.3411 19 322
3412 SNP.3412 14 267
3413 SNP.3413 6 167
3414 SNP.3414 17 104
3415 SNP.3415 19 323
3416 SNP.3416 4 178
3417 SNP.3417 8 141
3418 SNP.3418 8 141
3419 SNP.3419 10 225
3420 SNP.3420 9 187
3421 SNP.3421 9 187
3422 SNP.3422 10 95
3423 SNP.3423 10 95
3424 SNP.3424 12 14
3425 SNP.3425 8 161
3426 SNP.3426 10 79
3427 SNP.3427 5 53
3428 SNP.3428 8 71
3429 SNP.3429 14 254
3430 SNP.3430 8 201
3431 SNP.3431 3 241
3432 SNP.3432 8 248
3433 SNP.3433 8 129
3434 SNP.3434 10 41
3435 SNP.3435 20 145
3436 SNP.3436 5 116
3437 SNP.3437 5 266
3438 SNP.3438 17 121
3439 SNP.3439 17 31
3440 SNP.3440 2 207
3441 SNP.3441 6 109
3442 SNP.3442 4 126
3443 SNP.3443 12 130
3444 SNP.3444 12 130
3445 SNP.3445 13 25
3446 SNP.3446 8 50
3447 SNP.3447 10 73
3448 SNP.3448 13 232
3449 SNP.3449 18 270
3450 SNP.3450 1 139
3451 SNP.3451 10 73
3452 SNP.3452 20 119
3453 SNP.3453 2 242
3454 SNP.3454 13 178
3455 SNP.3455 13 178
3456 SNP.3456 14 130
3457 SNP.3457 17 114
3458 SNP.3458 17 114
3459 SNP.3459 11 112
3460 SNP.3460 7 69
3461 SNP.3461 8 194
3462 SNP.3462 2 156
3463 SNP.3463 5 162
3464 SNP.3464 5 107
3465 SNP.3465 11 134
3466 SNP.3466 19 172
3467 SNP.3467 1 94
3468 SNP.3468 13 215
3469 SNP.3469 13 230
3470 SNP.3470 2 133
3471 SNP.3471 14 236
3472 SNP.3472 14 236
3473 SNP.3473 16 51
3474 SNP.3474 16 51
3475 SNP.3475 14 165
3476 SNP.3476 19 127
3477 SNP.3477 13 166
3478 SNP.3478 5 162
3479 SNP.3479 20 131
3480 SNP.3480 20 132
3481 SNP.3481 19 193
3482 SNP.3482 2 252
3483 SNP.3483 16 40
3484 SNP.3484 17 99
3485 SNP.3485 2 142
3486 SNP.3486 14 104
3487 SNP.3487 14 104
3488 SNP.3488 16 59
3489 SNP.3489 16 59
3490 SNP.3490 13 230
3491 SNP.3491 13 230
3492 SNP.3492 20 113
3493 SNP.3493 16 190
3494 SNP.3494 16 190
3495 SNP.3495 9 266
3496 SNP.3496 6 21
3497 SNP.3497 6 21
3498 SNP.3498 6 21
3499 SNP.3499 9 266
3500 SNP.3500 17 163
3501 SNP.3501 9 266
3502 SNP.3502 18 274
3503 SNP.3503 5 104
3504 SNP.3504 5 104
3505 SNP.3505 14 121
3506 SNP.3506 18 185
3507 SNP.3507 20 115
3508 SNP.3508 14 220
3509 SNP.3509 16 166
3510 SNP.3510 4 222
3511 SNP.3511 1 171
3512 SNP.3512 8 73
3513 SNP.3513 11 159
3514 SNP.3514 5 162
3515 SNP.3515 12 63
3516 SNP.3516 17 159
3517 SNP.3517 8 289
3518 SNP.3518 20 231
3519 SNP.3519 4 126
3520 SNP.3520 4 126
3521 SNP.3521 17 99
3522 SNP.3522 10 94
3523 SNP.3523 13 135
3524 SNP.3524 14 76
3525 SNP.3525 20 0
3526 SNP.3526 20 0
3527 SNP.3527 20 0
3528 SNP.3528 1 173
3529 SNP.3529 13 226
3530 SNP.3530 2 223
3531 SNP.3531 7 270
3532 SNP.3532 7 270
3533 SNP.3533 19 267
3534 SNP.3534 14 200
3535 SNP.3535 19 53
3536 SNP.3536 20 145
3537 SNP.3537 20 145
3538 SNP.3538 8 203
3539 SNP.3539 14 76
3540 SNP.3540 14 76
3541 SNP.3541 20 184
3542 SNP.3542 8 217
3543 SNP.3543 19 303
3544 SNP.3544 8 69
3545 SNP.3545 8 69
3546 SNP.3546 21 28
3547 SNP.3547 17 139
3548 SNP.3548 14 106
3549 SNP.3549 17 86
3550 SNP.3550 16 58
3551 SNP.3551 5 156
3552 SNP.3552 7 28
3553 SNP.3553 7 28
3554 SNP.3554 8 20
3555 SNP.3555 19 191
3556 SNP.3556 13 232
3557 SNP.3557 3 15
3558 SNP.3558 3 15
3559 SNP.3559 3 15
3560 SNP.3560 14 140
3561 SNP.3561 1 173
3562 SNP.3562 11 112
3563 SNP.3563 16 234
3564 SNP.3564 13 228
3565 SNP.3565 14 247
3566 SNP.3566 17 228
3567 SNP.3567 11 148
3568 SNP.3568 7 28
3569 SNP.3569 7 28
3570 SNP.3570 8 248
3571 SNP.3571 2 223
3572 SNP.3572 1 261
3573 SNP.3573 1 261
3574 SNP.3574 1 261
3575 SNP.3575 1 100
3576 SNP.3576 20 18
3577 SNP.3577 13 230
3578 SNP.3578 1 182
3579 SNP.3579 2 230
3580 SNP.3580 4 116
3581 SNP.3581 5 64
3582 SNP.3582 19 172
3583 SNP.3583 19 172
3584 SNP.3584 14 162
3585 SNP.3585 2 169
3586 SNP.3586 11 112
3587 SNP.3587 8 200
3588 SNP.3588 19 84
3589 SNP.3589 17 114
3590 SNP.3590 15 210
3591 SNP.3591 7 329
3592 SNP.3592 13 84
3593 SNP.3593 13 84
3594 SNP.3594 19 318
3595 SNP.3595 5 195
3596 SNP.3596 5 190
3597 SNP.3597 14 275
3598 SNP.3598 14 275
3599 SNP.3599 5 190
3600 SNP.3600 2 254
3601 SNP.3601 20 37
3602 SNP.3602 10 129
3603 SNP.3603 10 94
3604 SNP.3604 19 183
3605 SNP.3605 14 212
3606 SNP.3606 16 190
3607 SNP.3607 2 70
3608 SNP.3608 18 78
3609 SNP.3609 12 63
3610 SNP.3610 12 63
3611 SNP.3611 5 159
3612 SNP.3612 5 177
3613 SNP.3613 8 141
3614 SNP.3614 8 141
3615 SNP.3615 8 141
3616 SNP.3616 2 223
3617 SNP.3617 2 223
3618 SNP.3618 3 139
3619 SNP.3619 20 20
3620 SNP.3620 20 20
3621 SNP.3621 3 130
3622 SNP.3622 17 77
3623 SNP.3623 17 77
3624 SNP.3624 7 210
3625 SNP.3625 7 210
3626 SNP.3626 3 111
3627 SNP.3627 3 111
3628 SNP.3628 7 329
3629 SNP.3629 2 247
3630 SNP.3630 7 329
3631 SNP.3631 2 182
3632 SNP.3632 17 89
3633 SNP.3633 17 157
3634 SNP.3634 5 224
3635 SNP.3635 5 224
3636 SNP.3636 13 166
3637 SNP.3637 5 51
3638 SNP.3638 16 106
3639 SNP.3639 20 132
3640 SNP.3640 14 212
3641 SNP.3641 14 227
3642 SNP.3642 13 222
3643 SNP.3643 16 126
3644 SNP.3644 16 126
3645 SNP.3645 13 232
3646 SNP.3646 19 322
3647 SNP.3647 19 322
3648 SNP.3648 20 98
3649 SNP.3649 17 154
3650 SNP.3650 17 154
3651 SNP.3651 10 79
3652 SNP.3652 13 230
3653 SNP.3653 13 230
3654 SNP.3654 7 56
3655 SNP.3655 7 56
3656 SNP.3656 2 209
3657 SNP.3657 2 209
3658 SNP.3658 18 152
3659 SNP.3659 9 229
3660 SNP.3660 8 168
3661 SNP.3661 20 188
3662 SNP.3662 5 104
3663 SNP.3663 6 145
3664 SNP.3664 21 28
3665 SNP.3665 5 104
3666 SNP.3666 14 240
3667 SNP.3667 8 168
3668 SNP.3668 20 65
3669 SNP.3669 20 88
3670 SNP.3670 20 88
3671 SNP.3671 14 0
3672 SNP.3672 14 28
3673 SNP.3673 13 230
3674 SNP.3674 2 44
3675 SNP.3675 1 140
3676 SNP.3676 8 140
3677 SNP.3677 2 44
3678 SNP.3678 8 140
3679 SNP.3679 7 114
3680 SNP.3680 20 37
3681 SNP.3681 2 225
3682 SNP.3682 2 225
3683 SNP.3683 11 112
3684 SNP.3684 17 34
3685 SNP.3685 2 225
3686 SNP.3686 5 96
3687 SNP.3687 14 254
3688 SNP.3688 14 254
3689 SNP.3689 16 147
3690 SNP.3690 8 189
3691 SNP.3691 13 232
3692 SNP.3692 8 174
3693 SNP.3693 16 159
3694 SNP.3694 19 117
3695 SNP.3695 5 88
3696 SNP.3696 7 107
3697 SNP.3697 7 107
3698 SNP.3698 19 15
3699 SNP.3699 19 15
3700 SNP.3700 20 139
3701 SNP.3701 2 133
3702 SNP.3702 5 177
3703 SNP.3703 5 266
3704 SNP.3704 5 266
3705 SNP.3705 5 266
3706 SNP.3706 9 260
3707 SNP.3707 20 65
3708 SNP.3708 16 237
3709 SNP.3709 20 119
3710 SNP.3710 10 129
3711 SNP.3711 11 114
3712 SNP.3712 8 173
3713 SNP.3713 19 67
3714 SNP.3714 19 67
3715 SNP.3715 1 146
3716 SNP.3716 19 84
3717 SNP.3717 20 151
3718 SNP.3718 3 130
3719 SNP.3719 3 130
3720 SNP.3720 7 192
3721 SNP.3721 17 202
3722 SNP.3722 8 262
3723 SNP.3723 17 123
3724 SNP.3724 8 168
3725 SNP.3725 8 168
3726 SNP.3726 16 190
3727 SNP.3727 20 151
3728 SNP.3728 5 54
3729 SNP.3729 17 112
3730 SNP.3730 16 51
3731 SNP.3731 7 166
3732 SNP.3732 21 172
3733 SNP.3733 21 172
3734 SNP.3734 13 229
3735 SNP.3735 14 291
3736 SNP.3736 1 100
3737 SNP.3737 11 148
3738 SNP.3738 11 148
3739 SNP.3739 2 147
3740 SNP.3740 16 237
3741 SNP.3741 16 237
3742 SNP.3742 5 146
3743 SNP.3743 16 237
3744 SNP.3744 6 77
3745 SNP.3745 21 314
3746 SNP.3746 7 27
3747 SNP.3747 11 135
3748 SNP.3748 19 321
3749 SNP.3749 19 321
3750 SNP.3750 11 159
3751 SNP.3751 13 97
3752 SNP.3752 3 130
3753 SNP.3753 2 142
3754 SNP.3754 1 171
3755 SNP.3755 13 187
3756 SNP.3756 8 203
3757 SNP.3757 8 141
3758 SNP.3758 13 217
3759 SNP.3759 14 198
3760 SNP.3760 10 123
3761 SNP.3761 9 277
3762 SNP.3762 20 33
3763 SNP.3763 1 94
3764 SNP.3764 1 140
3765 SNP.3765 1 140
3766 SNP.3766 20 64
3767 SNP.3767 4 237
3768 SNP.3768 4 229
3769 SNP.3769 14 117
3770 SNP.3770 5 48
3771 SNP.3771 5 48
3772 SNP.3772 20 23
3773 SNP.3773 14 152
3774 SNP.3774 2 228
3775 SNP.3775 13 226
3776 SNP.3776 14 22
3777 SNP.3777 20 37
3778 SNP.3778 11 95
3779 SNP.3779 19 193
3780 SNP.3780 13 149
3781 SNP.3781 8 160
3782 SNP.3782 8 160
3783 SNP.3783 10 89
3784 SNP.3784 15 310
3785 SNP.3785 15 310
3786 SNP.3786 15 310
3787 SNP.3787 13 72
3788 SNP.3788 19 100
3789 SNP.3789 8 82
3790 SNP.3790 8 82
3791 SNP.3791 20 31
3792 SNP.3792 4 237
3793 SNP.3793 2 144
3794 SNP.3794 19 0
3795 SNP.3795 7 56
3796 SNP.3796 15 178
3797 SNP.3797 13 185
3798 SNP.3798 15 176
3799 SNP.3799 13 230
3800 SNP.3800 13 230
3801 SNP.3801 10 112
3802 SNP.3802 17 99
3803 SNP.3803 17 116
3804 SNP.3804 10 101
3805 SNP.3805 10 129
3806 SNP.3806 20 158
3807 SNP.3807 1 255
3808 SNP.3808 4 116
3809 SNP.3809 5 104
3810 SNP.3810 2 223
3811 SNP.3811 20 123
3812 SNP.3812 17 149
3813 SNP.3813 17 149
3814 SNP.3814 1 100
3815 SNP.3815 1 100
3816 SNP.3816 17 86
3817 SNP.3817 4 237
3818 SNP.3818 13 215
3819 SNP.3819 14 236
3820 SNP.3820 14 235
3821 SNP.3821 14 235
3822 SNP.3822 10 225
3823 SNP.3823 8 233
3824 SNP.3824 10 80
3825 SNP.3825 20 145
3826 SNP.3826 20 145
3827 SNP.3827 16 184
3828 SNP.3828 17 159
3829 SNP.3829 16 0
3830 SNP.3830 16 0
3831 SNP.3831 16 51
3832 SNP.3832 16 51
3833 SNP.3833 16 51
3834 SNP.3834 17 202
3835 SNP.3835 13 215
3836 SNP.3836 10 18
3837 SNP.3837 4 167
3838 SNP.3838 5 159
3839 SNP.3839 20 33
3840 SNP.3840 10 223
3841 SNP.3841 2 44
3842 SNP.3842 10 95
3843 SNP.3843 16 234
3844 SNP.3844 20 163
3845 SNP.3845 5 116
3846 SNP.3846 8 203
3847 SNP.3847 13 230
3848 SNP.3848 8 50
3849 SNP.3849 11 113
3850 SNP.3850 11 122
3851 SNP.3851 2 147
3852 SNP.3852 14 254
3853 SNP.3853 11 135
3854 SNP.3854 11 135
3855 SNP.3855 20 27
3856 SNP.3856 13 116
3857 SNP.3857 1 182
3858 SNP.3858 5 266
3859 SNP.3859 2 154
3860 SNP.3860 2 156
3861 SNP.3861 2 156
3862 SNP.3862 17 151
3863 SNP.3863 8 189
3864 SNP.3864 8 189
3865 SNP.3865 8 186
3866 SNP.3866 13 84
3867 SNP.3867 4 21
3868 SNP.3868 14 240
3869 SNP.3869 6 0
3870 SNP.3870 2 147
3871 SNP.3871 1 23
3872 SNP.3872 1 63
3873 SNP.3873 10 98
3874 SNP.3874 14 29
3875 SNP.3875 17 224
3876 SNP.3876 2 292
3877 SNP.3877 2 292
3878 SNP.3878 8 168
3879 SNP.3879 8 168
3880 SNP.3880 14 266
3881 SNP.3881 17 147
3882 SNP.3882 1 23
3883 SNP.3883 17 121
3884 SNP.3884 15 318
3885 SNP.3885 15 317
3886 SNP.3886 8 262
3887 SNP.3887 5 134
3888 SNP.3888 16 159
3889 SNP.3889 14 267
3890 SNP.3890 19 177
3891 SNP.3891 19 177
3892 SNP.3892 20 165
3893 SNP.3893 19 55
3894 SNP.3894 20 165
3895 SNP.3895 20 0
3896 SNP.3896 5 143
3897 SNP.3897 5 143
3898 SNP.3898 9 29
3899 SNP.3899 20 37
3900 SNP.3900 20 37
3901 SNP.3901 8 227
3902 SNP.3902 19 51
3903 SNP.3903 19 51
3904 SNP.3904 5 192
3905 SNP.3905 19 184
3906 SNP.3906 13 128
3907 SNP.3907 21 172
3908 SNP.3908 18 78
3909 SNP.3909 16 149
3910 SNP.3910 13 223
3911 SNP.3911 13 215
3912 SNP.3912 7 56
3913 SNP.3913 7 56
3914 SNP.3914 19 297
3915 SNP.3915 5 114
3916 SNP.3916 20 163
3917 SNP.3917 8 211
3918 SNP.3918 2 156
3919 SNP.3919 14 220
3920 SNP.3920 13 0
3921 SNP.3921 19 56
3922 SNP.3922 13 232
3923 SNP.3923 16 143
3924 SNP.3924 16 143
3925 SNP.3925 7 48
3926 SNP.3926 14 22
3927 SNP.3927 13 230
3928 SNP.3928 14 173
3929 SNP.3929 14 173
3930 SNP.3930 7 107
3931 SNP.3931 7 107
3932 SNP.3932 8 201
3933 SNP.3933 8 201
3934 SNP.3934 21 248
3935 SNP.3935 14 25
3936 SNP.3936 14 25
3937 SNP.3937 20 132
3938 SNP.3938 19 257
3939 SNP.3939 20 166
3940 SNP.3940 5 104
3941 SNP.3941 5 104
3942 SNP.3942 5 104
3943 SNP.3943 6 21
3944 SNP.3944 6 21
3945 SNP.3945 13 215
3946 SNP.3946 17 154
3947 SNP.3947 17 154
3948 SNP.3948 8 54
3949 SNP.3949 17 114
3950 SNP.3950 20 159
3951 SNP.3951 19 225
3952 SNP.3952 11 159
3953 SNP.3953 11 135
3954 SNP.3954 16 0
3955 SNP.3955 21 160
3956 SNP.3956 7 48
3957 SNP.3957 19 199
3958 SNP.3958 10 204
3959 SNP.3959 19 191
3960 SNP.3960 10 225
3961 SNP.3961 14 267
3962 SNP.3962 20 123
3963 SNP.3963 10 74
3964 SNP.3964 10 73
3965 SNP.3965 14 235
3966 SNP.3966 14 235
3967 SNP.3967 19 183
3968 SNP.3968 7 52
3969 SNP.3969 4 192
3970 SNP.3970 8 169
3971 SNP.3971 17 34
3972 SNP.3972 17 34
3973 SNP.3973 20 147
3974 SNP.3974 10 74
3975 SNP.3975 3 205
3976 SNP.3976 20 42
3977 SNP.3977 20 42
3978 SNP.3978 20 42
3979 SNP.3979 5 150
3980 SNP.3980 5 175
3981 SNP.3981 15 318
3982 SNP.3982 15 318
3983 SNP.3983 9 73
3984 SNP.3984 9 73
3985 SNP.3985 11 112
3986 SNP.3986 4 126
3987 SNP.3987 20 166
3988 SNP.3988 14 141
3989 SNP.3989 6 145
3990 SNP.3990 8 203
3991 SNP.3991 19 193
3992 SNP.3992 19 193
3993 SNP.3993 14 93
3994 SNP.3994 16 126
3995 SNP.3995 14 220
3996 SNP.3996 14 220
3997 SNP.3997 9 128
3998 SNP.3998 7 41
3999 SNP.3999 7 41
4000 SNP.4000 17 154
4001 SNP.4001 17 154
4002 SNP.4002 17 154
4003 SNP.4003 19 127
4004 SNP.4004 20 187
4005 SNP.4005 1 148
4006 SNP.4006 1 148
4007 SNP.4007 2 141
4008 SNP.4008 2 141
4009 SNP.4009 17 220
4010 SNP.4010 5 144
4011 SNP.4011 5 146
4012 SNP.4012 20 159
4013 SNP.4013 20 159
4014 SNP.4014 14 174
4015 SNP.4015 2 142
4016 SNP.4016 17 224
4017 SNP.4017 18 203
4018 SNP.4018 8 211
4019 SNP.4019 20 24
4020 SNP.4020 20 145
4021 SNP.4021 19 272
4022 SNP.4022 17 154
4023 SNP.4023 20 123
4024 SNP.4024 12 46
4025 SNP.4025 3 227
4026 SNP.4026 18 185
4027 SNP.4027 18 185
4028 SNP.4028 14 200
4029 SNP.4029 14 200
4030 SNP.4030 6 21
4031 SNP.4031 6 21
4032 SNP.4032 8 73
4033 SNP.4033 8 73
4034 SNP.4034 8 73
4035 SNP.4035 17 77
4036 SNP.4036 20 159
4037 SNP.4037 9 87
4038 SNP.4038 6 84
4039 SNP.4039 17 229
4040 SNP.4040 19 179
4041 SNP.4041 9 267
4042 SNP.4042 11 112
4043 SNP.4043 2 177
4044 SNP.4044 7 56
4045 SNP.4045 17 191
4046 SNP.4046 13 215
4047 SNP.4047 16 148
4048 SNP.4048 16 148
4049 SNP.4049 19 320
4050 SNP.4050 14 25
4051 SNP.4051 14 22
4052 SNP.4052 7 130
4053 SNP.4053 8 73
4054 SNP.4054 19 194
4055 SNP.4055 14 99
4056 SNP.4056 10 227
4057 SNP.4057 14 173
4058 SNP.4058 19 15
4059 SNP.4059 19 215
4060 SNP.4060 9 263
4061 SNP.4061 16 61
4062 SNP.4062 8 206
4063 SNP.4063 8 200
4064 SNP.4064 8 200
4065 SNP.4065 10 47
4066 SNP.4066 3 164
4067 SNP.4067 20 159
4068 SNP.4068 20 159
4069 SNP.4069 16 234
4070 SNP.4070 15 310
4071 SNP.4071 5 146
4072 SNP.4072 5 146
4073 SNP.4073 16 139
4074 SNP.4074 18 30
4075 SNP.4075 16 40
4076 SNP.4076 19 179
4077 SNP.4077 20 166
4078 SNP.4078 9 137
4079 SNP.4079 2 60
4080 SNP.4080 5 127
4081 SNP.4081 5 127
4082 SNP.4082 14 25
4083 SNP.4083 16 71
4084 SNP.4084 10 74
4085 SNP.4085 10 74
4086 SNP.4086 10 74
4087 SNP.4087 8 222
4088 SNP.4088 11 0
4089 SNP.4089 17 158
4090 SNP.4090 10 222
4091 SNP.4091 13 87
4092 SNP.4092 8 82
4093 SNP.4093 1 69
4094 SNP.4094 10 222
4095 SNP.4095 2 156
4096 SNP.4096 2 156
4097 SNP.4097 1 255
4098 SNP.4098 16 56
4099 SNP.4099 16 56
4100 SNP.4100 20 119
4101 SNP.4101 20 119
4102 SNP.4102 13 226
4103 SNP.4103 13 72
4104 SNP.4104 3 242
4105 SNP.4105 5 195
4106 SNP.4106 5 195
4107 SNP.4107 13 84
4108 SNP.4108 16 72
4109 SNP.4109 16 72
4110 SNP.4110 17 100
4111 SNP.4111 20 187
4112 SNP.4112 20 187
4113 SNP.4113 8 129
4114 SNP.4114 20 145
4115 SNP.4115 20 145
4116 SNP.4116 2 144
4117 SNP.4117 2 144
4118 SNP.4118 2 144
4119 SNP.4119 5 228
4120 SNP.4120 14 291
4121 SNP.4121 14 29
4122 SNP.4122 7 107
4123 SNP.4123 4 126
4124 SNP.4124 8 50
4125 SNP.4125 15 310
4126 SNP.4126 15 310
4127 SNP.4127 16 237
4128 SNP.4128 13 230
4129 SNP.4129 14 247
4130 SNP.4130 3 111
4131 SNP.4131 3 130
4132 SNP.4132 2 262
4133 SNP.4133 8 202
4134 SNP.4134 7 136
4135 SNP.4135 17 100
4136 SNP.4136 17 100
4137 SNP.4137 8 71
4138 SNP.4138 11 106
4139 SNP.4139 13 217
4140 SNP.4140 13 217
4141 SNP.4141 21 246
4142 SNP.4142 8 211
4143 SNP.4143 8 211
4144 SNP.4144 5 120
4145 SNP.4145 8 161
4146 SNP.4146 8 161
4147 SNP.4147 8 168
4148 SNP.4148 17 154
4149 SNP.4149 17 154
4150 SNP.4150 7 57
4151 SNP.4151 7 57
4152 SNP.4152 4 234
4153 SNP.4153 21 89
4154 SNP.4154 19 156
4155 SNP.4155 16 0
4156 SNP.4156 21 89
4157 SNP.4157 8 227
4158 SNP.4158 2 165
4159 SNP.4159 4 116
4160 SNP.4160 4 116
4161 SNP.4161 7 166
4162 SNP.4162 9 182
4163 SNP.4163 4 26
4164 SNP.4164 11 99
4165 SNP.4165 4 237
4166 SNP.4166 4 237
4167 SNP.4167 18 150
4168 SNP.4168 8 168
4169 SNP.4169 8 168
4170 SNP.4170 13 230
4171 SNP.4171 17 92
4172 SNP.4172 10 112
4173 SNP.4173 14 114
4174 SNP.4174 5 144
4175 SNP.4175 16 190
4176 SNP.4176 11 121
4177 SNP.4177 11 121
4178 SNP.4178 18 274
4179 SNP.4179 18 274
4180 SNP.4180 17 121
4181 SNP.4181 13 231
4182 SNP.4182 8 194
4183 SNP.4183 8 192
4184 SNP.4184 11 121
4185 SNP.4185 6 145
4186 SNP.4186 6 145
4187 SNP.4187 6 145
4188 SNP.4188 16 51
4189 SNP.4189 20 37
4190 SNP.4190 13 229
4191 SNP.4191 13 229
4192 SNP.4192 9 284
4193 SNP.4193 19 84
4194 SNP.4194 5 266
4195 SNP.4195 8 249
4196 SNP.4196 20 145
4197 SNP.4197 10 129
4198 SNP.4198 10 129
4199 SNP.4199 10 129
4200 SNP.4200 5 159
4201 SNP.4201 21 178
4202 SNP.4202 10 231
4203 SNP.4203 19 55
4204 SNP.4204 11 134
4205 SNP.4205 20 188
4206 SNP.4206 8 233
4207 SNP.4207 10 18
4208 SNP.4208 2 230
4209 SNP.4209 2 60
4210 SNP.4210 11 113
4211 SNP.4211 11 113
4212 SNP.4212 17 213
4213 SNP.4213 16 233
4214 SNP.4214 5 175
4215 SNP.4215 5 175
4216 SNP.4216 7 135
4217 SNP.4217 6 38
4218 SNP.4218 6 38
4219 SNP.4219 8 200
4220 SNP.4220 13 148
4221 SNP.4221 2 144
4222 SNP.4222 21 246
4223 SNP.4223 8 140
4224 SNP.4224 8 140
4225 SNP.4225 8 149
4226 SNP.4226 21 246
4227 SNP.4227 8 129
4228 SNP.4228 8 119
4229 SNP.4229 1 69
4230 SNP.4230 8 192
4231 SNP.4231 8 192
4232 SNP.4232 15 172
4233 SNP.4233 21 169
4234 SNP.4234 5 146
4235 SNP.4235 5 146
4236 SNP.4236 13 172
4237 SNP.4237 10 129
4238 SNP.4238 17 121
4239 SNP.4239 5 126
4240 SNP.4240 14 248
4241 SNP.4241 14 308
4242 SNP.4242 7 135
4243 SNP.4243 16 152
4244 SNP.4244 6 57
4245 SNP.4245 11 106
4246 SNP.4246 14 198
4247 SNP.4247 2 141
4248 SNP.4248 11 113
4249 SNP.4249 5 156
4250 SNP.4250 5 156
4251 SNP.4251 20 110
4252 SNP.4252 10 222
4253 SNP.4253 14 114
4254 SNP.4254 14 114
4255 SNP.4255 17 220
4256 SNP.4256 2 162
4257 SNP.4257 2 162
4258 SNP.4258 14 125
4259 SNP.4259 14 199
4260 SNP.4260 14 199
4261 SNP.4261 17 213
4262 SNP.4262 16 166
4263 SNP.4263 16 166
4264 SNP.4264 4 125
4265 SNP.4265 13 230
4266 SNP.4266 17 121
4267 SNP.4267 17 121
4268 SNP.4268 19 181
4269 SNP.4269 19 181
4270 SNP.4270 19 184
4271 SNP.4271 5 25
4272 SNP.4272 16 106
4273 SNP.4273 10 179
4274 SNP.4274 10 101
4275 SNP.4275 10 98
4276 SNP.4276 10 130
4277 SNP.4277 20 177
4278 SNP.4278 8 129
4279 SNP.4279 2 165
4280 SNP.4280 19 39
4281 SNP.4281 19 272
4282 SNP.4282 19 272
4283 SNP.4283 19 272
4284 SNP.4284 13 169
4285 SNP.4285 13 169
4286 SNP.4286 20 159
4287 SNP.4287 9 284
4288 SNP.4288 19 100
4289 SNP.4289 14 230
4290 SNP.4290 16 147
4291 SNP.4291 7 107
4292 SNP.4292 8 245
4293 SNP.4293 13 230
4294 SNP.4294 16 190
4295 SNP.4295 20 110
4296 SNP.4296 20 110
4297 SNP.4297 13 185
4298 SNP.4298 13 84
4299 SNP.4299 20 230
4300 SNP.4300 20 230
4301 SNP.4301 5 143
4302 SNP.4302 15 93
4303 SNP.4303 4 237
4304 SNP.4304 4 237
4305 SNP.4305 4 222
4306 SNP.4306 14 125
4307 SNP.4307 14 275
4308 SNP.4308 17 77
4309 SNP.4309 5 226
4310 SNP.4310 8 82
4311 SNP.4311 16 72
4312 SNP.4312 7 166
4313 SNP.4313 2 209
4314 SNP.4314 20 159
4315 SNP.4315 8 273
4316 SNP.4316 8 273
4317 SNP.4317 8 273
4318 SNP.4318 1 134
4319 SNP.4319 4 85
4320 SNP.4320 18 24
4321 SNP.4321 18 24
4322 SNP.4322 11 159
4323 SNP.4323 2 169
4324 SNP.4324 13 232
4325 SNP.4325 3 216
4326 SNP.4326 3 216
4327 SNP.4327 11 135
4328 SNP.4328 2 147
4329 SNP.4329 2 147
4330 SNP.4330 4 46
4331 SNP.4331 4 46
4332 SNP.4332 13 230
4333 SNP.4333 13 230
4334 SNP.4334 14 254
4335 SNP.4335 14 254
4336 SNP.4336 17 121
4337 SNP.4337 17 121
4338 SNP.4338 17 123
4339 SNP.4339 17 123
4340 SNP.4340 7 107
4341 SNP.4341 7 114
4342 SNP.4342 7 107
4343 SNP.4343 7 107
4344 SNP.4344 19 100
4345 SNP.4345 20 32
4346 SNP.4346 20 32
4347 SNP.4347 13 84
4348 SNP.4348 13 84
4349 SNP.4349 13 84
4350 SNP.4350 11 148
4351 SNP.4351 11 148
4352 SNP.4352 19 53
4353 SNP.4353 19 127
4354 SNP.4354 19 127
4355 SNP.4355 7 249
4356 SNP.4356 17 137
4357 SNP.4357 8 64
4358 SNP.4358 8 64
4359 SNP.4359 8 64
4360 SNP.4360 14 198
4361 SNP.4361 1 182
4362 SNP.4362 7 139
4363 SNP.4363 8 194
4364 SNP.4364 18 32
4365 SNP.4365 20 98
4366 SNP.4366 10 101
4367 SNP.4367 10 101
4368 SNP.4368 4 26
4369 SNP.4369 17 137
4370 SNP.4370 11 95
4371 SNP.4371 5 48
4372 SNP.4372 9 29
4373 SNP.4373 5 48
4374 SNP.4374 5 48
4375 SNP.4375 12 53
4376 SNP.4376 4 126
4377 SNP.4377 6 169
4378 SNP.4378 7 322
4379 SNP.4379 7 322
4380 SNP.4380 19 193
4381 SNP.4381 19 193
4382 SNP.4382 16 190
4383 SNP.4383 16 175
4384 SNP.4384 13 229
4385 SNP.4385 4 122
4386 SNP.4386 2 22
4387 SNP.4387 14 165
4388 SNP.4388 14 165
4389 SNP.4389 5 195
4390 SNP.4390 19 53
4391 SNP.4391 8 50
4392 SNP.4392 8 50
4393 SNP.4393 4 58
4394 SNP.4394 14 240
4395 SNP.4395 14 240
4396 SNP.4396 17 123
4397 SNP.4397 17 123
4398 SNP.4398 14 56
4399 SNP.4399 14 56
4400 SNP.4400 14 56
4401 SNP.4401 17 163
4402 SNP.4402 17 163
4403 SNP.4403 8 160
4404 SNP.4404 8 175
4405 SNP.4405 5 156
4406 SNP.4406 5 156
4407 SNP.4407 16 166
4408 SNP.4408 16 166
4409 SNP.4409 5 166
4410 SNP.4410 14 98
4411 SNP.4411 5 104
4412 SNP.4412 2 147
4413 SNP.4413 14 228
4414 SNP.4414 8 280
4415 SNP.4415 10 101
4416 SNP.4416 16 190
4417 SNP.4417 19 117
4418 SNP.4418 19 117
4419 SNP.4419 20 111
4420 SNP.4420 17 157
4421 SNP.4421 8 73
4422 SNP.4422 8 73
4423 SNP.4423 5 153
4424 SNP.4424 9 29
4425 SNP.4425 11 148
4426 SNP.4426 7 322
4427 SNP.4427 13 228
4428 SNP.4428 2 292
4429 SNP.4429 10 74
4430 SNP.4430 13 185
4431 SNP.4431 16 153
4432 SNP.4432 13 175
4433 SNP.4433 13 188
4434 SNP.4434 19 267
4435 SNP.4435 5 120
4436 SNP.4436 10 225
4437 SNP.4437 13 87
4438 SNP.4438 20 163
4439 SNP.4439 20 163
4440 SNP.4440 17 100
4441 SNP.4441 2 262
4442 SNP.4442 5 53
4443 SNP.4443 7 267
4444 SNP.4444 11 159
4445 SNP.4445 1 128
4446 SNP.4446 17 230
4447 SNP.4447 19 184
4448 SNP.4448 11 97
4449 SNP.4449 20 155
4450 SNP.4450 8 189
4451 SNP.4451 2 187
4452 SNP.4452 8 20
4453 SNP.4453 7 279
4454 SNP.4454 6 164
4455 SNP.4455 5 156
4456 SNP.4456 5 156
4457 SNP.4457 11 113
4458 SNP.4458 5 157
4459 SNP.4459 8 72
4460 SNP.4460 8 72
4461 SNP.4461 5 104
4462 SNP.4462 8 168
4463 SNP.4463 21 170
4464 SNP.4464 2 232
4465 SNP.4465 2 144
4466 SNP.4466 18 249
4467 SNP.4467 19 53
4468 SNP.4468 19 53
4469 SNP.4469 20 20
4470 SNP.4470 20 20
4471 SNP.4471 20 20
4472 SNP.4472 19 199
4473 SNP.4473 19 199
4474 SNP.4474 5 161
4475 SNP.4475 19 179
4476 SNP.4476 20 31
4477 SNP.4477 20 180
4478 SNP.4478 20 180
4479 SNP.4479 8 214
4480 SNP.4480 20 145
4481 SNP.4481 20 145
4482 SNP.4482 14 181
4483 SNP.4483 14 295
4484 SNP.4484 2 166
4485 SNP.4485 14 254
4486 SNP.4486 14 254
4487 SNP.4487 14 254
4488 SNP.4488 6 21
4489 SNP.4489 20 24
4490 SNP.4490 2 213
4491 SNP.4491 19 15
4492 SNP.4492 10 203
4493 SNP.4493 8 173
4494 SNP.4494 8 173
4495 SNP.4495 13 230
4496 SNP.4496 13 230
4497 SNP.4497 8 282
4498 SNP.4498 20 145
4499 SNP.4499 20 145
4500 SNP.4500 16 166
4501 SNP.4501 4 34
4502 SNP.4502 17 137
4503 SNP.4503 20 123
4504 SNP.4504 7 312
4505 SNP.4505 7 312
4506 SNP.4506 20 147
4507 SNP.4507 8 129
4508 SNP.4508 17 157
4509 SNP.4509 1 255
4510 SNP.4510 8 149
4511 SNP.4511 13 51
4512 SNP.4512 6 38
4513 SNP.4513 9 112
4514 SNP.4514 5 195
4515 SNP.4515 16 166
4516 SNP.4516 5 138
4517 SNP.4517 20 132
4518 SNP.4518 8 214
4519 SNP.4519 11 126
4520 SNP.4520 11 126
4521 SNP.4521 4 126
4522 SNP.4522 6 21
4523 SNP.4523 11 63
4524 SNP.4524 11 63
4525 SNP.4525 5 72
4526 SNP.4526 17 121
4527 SNP.4527 20 168
4528 SNP.4528 13 231
4529 SNP.4529 16 190
4530 SNP.4530 16 146
4531 SNP.4531 20 126
4532 SNP.4532 4 85
4533 SNP.4533 6 77
4534 SNP.4534 6 77
4535 SNP.4535 4 46
4536 SNP.4536 7 57
4537 SNP.4537 17 220
4538 SNP.4538 5 60
4539 SNP.4539 17 47
4540 SNP.4540 8 203
4541 SNP.4541 8 129
4542 SNP.4542 11 121
4543 SNP.4543 11 134
4544 SNP.4544 7 130
4545 SNP.4545 10 150
4546 SNP.4546 14 238
4547 SNP.4547 4 122
4548 SNP.4548 8 68
4549 SNP.4549 8 192
4550 SNP.4550 8 192
4551 SNP.4551 5 156
4552 SNP.4552 18 190
4553 SNP.4553 4 185
4554 SNP.4554 8 20
4555 SNP.4555 19 47
4556 SNP.4556 14 25
4557 SNP.4557 19 127
4558 SNP.4558 5 51
4559 SNP.4559 2 201
4560 SNP.4560 18 32
4561 SNP.4561 7 229
4562 SNP.4562 7 229
4563 SNP.4563 9 29
4564 SNP.4564 14 254
4565 SNP.4565 8 160
4566 SNP.4566 5 166
4567 SNP.4567 1 37
4568 SNP.4568 5 122
4569 SNP.4569 6 77
4570 SNP.4570 13 155
4571 SNP.4571 13 154
4572 SNP.4572 13 154
4573 SNP.4573 4 136
4574 SNP.4574 4 136
4575 SNP.4575 19 297
4576 SNP.4576 17 25
4577 SNP.4577 8 192
4578 SNP.4578 9 284
4579 SNP.4579 9 284
4580 SNP.4580 19 267
4581 SNP.4581 20 116
4582 SNP.4582 1 100
4583 SNP.4583 13 0
4584 SNP.4584 11 75
4585 SNP.4585 5 117
4586 SNP.4586 20 132
4587 SNP.4587 5 195
4588 SNP.4588 5 195
4589 SNP.4589 18 267
4590 SNP.4590 1 128
4591 SNP.4591 16 159
4592 SNP.4592 16 159
4593 SNP.4593 5 97
4594 SNP.4594 5 97
4595 SNP.4595 5 104
4596 SNP.4596 7 237
4597 SNP.4597 7 237
4598 SNP.4598 7 237
4599 SNP.4599 21 169
4600 SNP.4600 2 252
4601 SNP.4601 2 252
4602 SNP.4602 5 195
4603 SNP.4603 8 161
4604 SNP.4604 2 252
4605 SNP.4605 11 177
4606 SNP.4606 19 172
4607 SNP.4607 18 252
4608 SNP.4608 13 191
4609 SNP.4609 4 116
4610 SNP.4610 11 97
4611 SNP.4611 7 139
4612 SNP.4612 4 59
4613 SNP.4613 2 147
4614 SNP.4614 21 134
4615 SNP.4615 2 147
4616 SNP.4616 8 192
4617 SNP.4617 8 192
4618 SNP.4618 8 186
4619 SNP.4619 15 288
4620 SNP.4620 19 193
4621 SNP.4621 11 99
4622 SNP.4622 7 139
4623 SNP.4623 16 51
4624 SNP.4624 4 128
4625 SNP.4625 8 192
4626 SNP.4626 10 222
4627 SNP.4627 19 323
4628 SNP.4628 19 323
4629 SNP.4629 8 168
4630 SNP.4630 8 168
4631 SNP.4631 8 168
4632 SNP.4632 8 141
4633 SNP.4633 8 141
4634 SNP.4634 8 141
4635 SNP.4635 8 141
4636 SNP.4636 16 56
4637 SNP.4637 20 119
4638 SNP.4638 19 53
4639 SNP.4639 18 30
4640 SNP.4640 18 30
4641 SNP.4641 20 145
4642 SNP.4642 20 145
4643 SNP.4643 5 134
4644 SNP.4644 5 134
4645 SNP.4645 4 229
4646 SNP.4646 5 134
4647 SNP.4647 5 134
4648 SNP.4648 8 192
4649 SNP.4649 10 227
4650 SNP.4650 10 227
4651 SNP.4651 20 166
4652 SNP.4652 20 163
4653 SNP.4653 20 163
4654 SNP.4654 20 177
4655 SNP.4655 11 134
4656 SNP.4656 11 134
4657 SNP.4657 14 247
4658 SNP.4658 13 222
4659 SNP.4659 17 34
4660 SNP.4660 17 34
4661 SNP.4661 4 233
4662 SNP.4662 2 111
4663 SNP.4663 8 169
4664 SNP.4664 5 25
4665 SNP.4665 5 25
4666 SNP.4666 11 76
4667 SNP.4667 5 51
4668 SNP.4668 20 147
4669 SNP.4669 10 216
4670 SNP.4670 20 155
4671 SNP.4671 10 73
4672 SNP.4672 11 177
4673 SNP.4673 8 233
4674 SNP.4674 11 177
4675 SNP.4675 7 1
4676 SNP.4676 7 1
4677 SNP.4677 19 0
4678 SNP.4678 9 138
4679 SNP.4679 14 254
4680 SNP.4680 13 231
4681 SNP.4681 7 307
4682 SNP.4682 8 168
4683 SNP.4683 2 147
4684 SNP.4684 8 168
4685 SNP.4685 17 123
4686 SNP.4686 8 168
4687 SNP.4687 2 203
4688 SNP.4688 17 114
4689 SNP.4689 2 233
4690 SNP.4690 4 126
4691 SNP.4691 13 228
4692 SNP.4692 5 72
4693 SNP.4693 4 222
4694 SNP.4694 4 222
4695 SNP.4695 18 30
4696 SNP.4696 20 158
4697 SNP.4697 1 255
4698 SNP.4698 20 177
4699 SNP.4699 20 126
4700 SNP.4700 10 234
4701 SNP.4701 2 144
4702 SNP.4702 17 123
4703 SNP.4703 2 147
4704 SNP.4704 8 203
4705 SNP.4705 11 101
4706 SNP.4706 16 235
4707 SNP.4707 16 235
4708 SNP.4708 20 37
4709 SNP.4709 19 297
4710 SNP.4710 5 135
4711 SNP.4711 10 234
4712 SNP.4712 10 234
4713 SNP.4713 6 21
4714 SNP.4714 17 69
4715 SNP.4715 17 69
4716 SNP.4716 8 222
4717 SNP.4717 8 248
4718 SNP.4718 19 225
4719 SNP.4719 10 89
4720 SNP.4720 19 225
4721 SNP.4721 13 222
4722 SNP.4722 3 167
4723 SNP.4723 14 200
4724 SNP.4724 13 230
4725 SNP.4725 2 147
4726 SNP.4726 19 215
4727 SNP.4727 17 89
4728 SNP.4728 2 141
4729 SNP.4729 2 141
4730 SNP.4730 17 114
4731 SNP.4731 7 237
4732 SNP.4732 7 237
4733 SNP.4733 13 84
4734 SNP.4734 13 84
4735 SNP.4735 21 327
4736 SNP.4736 20 159
4737 SNP.4737 20 159
4738 SNP.4738 8 160
4739 SNP.4739 3 205
4740 SNP.4740 5 117
4741 SNP.4741 5 117
4742 SNP.4742 7 210
4743 SNP.4743 19 127
4744 SNP.4744 11 177
4745 SNP.4745 11 177
4746 SNP.4746 11 177
4747 SNP.4747 19 177
4748 SNP.4748 19 177
4749 SNP.4749 3 207
4750 SNP.4750 11 159
4751 SNP.4751 8 168
4752 SNP.4752 17 78
4753 SNP.4753 8 200
4754 SNP.4754 9 142
4755 SNP.4755 6 179
4756 SNP.4756 1 23
4757 SNP.4757 5 55
4758 SNP.4758 5 55
4759 SNP.4759 20 126
4760 SNP.4760 5 131
4761 SNP.4761 4 214
4762 SNP.4762 21 246
4763 SNP.4763 20 132
4764 SNP.4764 14 275
4765 SNP.4765 17 123
4766 SNP.4766 20 187
4767 SNP.4767 3 188
4768 SNP.4768 3 188
4769 SNP.4769 14 235
4770 SNP.4770 10 101
4771 SNP.4771 2 254
4772 SNP.4772 2 254
4773 SNP.4773 10 41
4774 SNP.4774 19 47
4775 SNP.4775 4 237
4776 SNP.4776 19 105
4777 SNP.4777 16 234
4778 SNP.4778 17 158
4779 SNP.4779 19 195
4780 SNP.4780 19 242
4781 SNP.4781 19 242
4782 SNP.4782 20 37
4783 SNP.4783 20 37
4784 SNP.4784 2 141
4785 SNP.4785 2 141
4786 SNP.4786 2 141
4787 SNP.4787 18 272
4788 SNP.4788 11 63
4789 SNP.4789 19 177
4790 SNP.4790 2 247
4791 SNP.4791 3 33
4792 SNP.4792 20 184
4793 SNP.4793 2 223
4794 SNP.4794 4 34
4795 SNP.4795 4 34
4796 SNP.4796 2 223
4797 SNP.4797 15 318
4798 SNP.4798 10 79
4799 SNP.4799 6 144
4800 SNP.4800 7 34
4801 SNP.4801 7 34
4802 SNP.4802 7 34
4803 SNP.4803 5 104
4804 SNP.4804 17 33
4805 SNP.4805 17 33
4806 SNP.4806 17 33
4807 SNP.4807 17 33
4808 SNP.4808 5 141
4809 SNP.4809 7 322
4810 SNP.4810 7 139
4811 SNP.4811 7 322
4812 SNP.4812 13 230
4813 SNP.4813 20 179
4814 SNP.4814 10 143
4815 SNP.4815 8 282
4816 SNP.4816 13 222
4817 SNP.4817 10 112
4818 SNP.4818 11 134
4819 SNP.4819 11 134
4820 SNP.4820 2 294
4821 SNP.4821 13 229
4822 SNP.4822 5 114
4823 SNP.4823 7 313
4824 SNP.4824 7 313
4825 SNP.4825 10 140
4826 SNP.4826 9 266
4827 SNP.4827 9 266
4828 SNP.4828 20 147
4829 SNP.4829 20 147
4830 SNP.4830 19 45
4831 SNP.4831 16 196
4832 SNP.4832 20 177
4833 SNP.4833 14 22
4834 SNP.4834 14 22
4835 SNP.4835 6 164
4836 SNP.4836 6 164
4837 SNP.4837 17 154
4838 SNP.4838 17 154
4839 SNP.4839 8 168
4840 SNP.4840 8 217
4841 SNP.4841 7 229
4842 SNP.4842 20 247
4843 SNP.4843 10 123
4844 SNP.4844 17 72
4845 SNP.4845 14 290
4846 SNP.4846 19 15
4847 SNP.4847 19 15
4848 SNP.4848 13 230
4849 SNP.4849 18 24
4850 SNP.4850 18 24
4851 SNP.4851 8 280
4852 SNP.4852 8 211
4853 SNP.4853 16 233
4854 SNP.4854 16 233
4855 SNP.4855 14 316
4856 SNP.4856 20 37
4857 SNP.4857 13 230
4858 SNP.4858 1 261
4859 SNP.4859 13 178
4860 SNP.4860 16 51
4861 SNP.4861 16 51
4862 SNP.4862 20 65
4863 SNP.4863 5 150
4864 SNP.4864 19 191
4865 SNP.4865 19 191
4866 SNP.4866 19 184
4867 SNP.4867 16 175
4868 SNP.4868 14 22
4869 SNP.4869 13 226
4870 SNP.4870 7 136
4871 SNP.4871 7 136
4872 SNP.4872 4 97
4873 SNP.4873 20 166
4874 SNP.4874 5 107
4875 SNP.4875 3 215
4876 SNP.4876 9 260
4877 SNP.4877 2 198
4878 SNP.4878 1 71
4879 SNP.4879 14 254
4880 SNP.4880 5 162
4881 SNP.4881 13 185
4882 SNP.4882 13 185
4883 SNP.4883 2 223
4884 SNP.4884 2 223
4885 SNP.4885 5 266
4886 SNP.4886 8 200
4887 SNP.4887 17 33
4888 SNP.4888 14 130
4889 SNP.4889 19 178
4890 SNP.4890 19 178
4891 SNP.4891 13 215
4892 SNP.4892 10 179
4893 SNP.4893 8 186
4894 SNP.4894 8 71
4895 SNP.4895 8 71
4896 SNP.4896 20 145
4897 SNP.4897 16 152
4898 SNP.4898 2 147
4899 SNP.4899 2 144
4900 SNP.4900 7 253
4901 SNP.4901 20 155
4902 SNP.4902 13 72
4903 SNP.4903 16 237
4904 SNP.4904 16 237
4905 SNP.4905 8 149
4906 SNP.4906 21 241
4907 SNP.4907 13 75
4908 SNP.4908 19 177
4909 SNP.4909 12 63
4910 SNP.4910 2 187
4911 SNP.4911 8 290
4912 SNP.4912 8 71
4913 SNP.4913 7 135
4914 SNP.4914 5 116
4915 SNP.4915 8 140
4916 SNP.4916 8 173
4917 SNP.4917 13 230
4918 SNP.4918 10 0
4919 SNP.4919 10 0
4920 SNP.4920 5 150
4921 SNP.4921 2 152
4922 SNP.4922 14 81
4923 SNP.4923 4 97
4924 SNP.4924 8 280
4925 SNP.4925 11 106
4926 SNP.4926 7 139
4927 SNP.4927 13 230
4928 SNP.4928 19 55
4929 SNP.4929 9 284
4930 SNP.4930 9 284
4931 SNP.4931 15 71
4932 SNP.4932 4 59
4933 SNP.4933 13 228
4934 SNP.4934 11 135
4935 SNP.4935 11 135
4936 SNP.4936 11 135
4937 SNP.4937 5 215
4938 SNP.4938 13 229
4939 SNP.4939 7 169
4940 SNP.4940 7 192
4941 SNP.4941 17 154
4942 SNP.4942 2 225
4943 SNP.4943 17 154
4944 SNP.4944 2 147
4945 SNP.4945 2 147
4946 SNP.4946 16 40
4947 SNP.4947 2 200
4948 SNP.4948 2 200
4949 SNP.4949 7 245
4950 SNP.4950 7 56
4951 SNP.4951 7 56
4952 SNP.4952 16 146
4953 SNP.4953 20 188
4954 SNP.4954 16 40
4955 SNP.4955 4 60
4956 SNP.4956 4 60
4957 SNP.4957 14 27
4958 SNP.4958 20 64
4959 SNP.4959 13 224
4960 SNP.4960 13 224
4961 SNP.4961 14 117
4962 SNP.4962 4 58
4963 SNP.4963 20 182
4964 SNP.4964 5 166
4965 SNP.4965 5 166
4966 SNP.4966 20 182
4967 SNP.4967 19 100
4968 SNP.4968 14 135
4969 SNP.4969 10 80
4970 SNP.4970 9 260
4971 SNP.4971 2 228
4972 SNP.4972 2 228
4973 SNP.4973 16 190
4974 SNP.4974 20 177
4975 SNP.4975 20 177
4976 SNP.4976 20 247
4977 SNP.4977 14 254
4978 SNP.4978 8 20
4979 SNP.4979 15 317
4980 SNP.4980 19 45
4981 SNP.4981 15 317
4982 SNP.4982 19 100
4983 SNP.4983 7 275
4984 SNP.4984 9 210
4985 SNP.4985 8 182
4986 SNP.4986 7 193
4987 SNP.4987 16 147
4988 SNP.4988 9 138
4989 SNP.4989 9 138
4990 SNP.4990 21 170
4991 SNP.4991 17 121
4992 SNP.4992 17 114
4993 SNP.4993 21 298
4994 SNP.4994 4 190
4995 SNP.4995 19 177
4996 SNP.4996 8 201
4997 SNP.4997 7 86
4998 SNP.4998 19 177
4999 SNP.4999 20 123
5000 SNP.5000 5 160
5001 SNP.5001 5 160
5002 SNP.5002 5 160
5003 SNP.5003 19 310
5004 SNP.5004 14 93
5005 SNP.5005 14 93
5006 SNP.5006 20 37
5007 SNP.5007 7 275
5008 SNP.5008 2 158
5009 SNP.5009 2 158
5010 SNP.5010 8 50
5011 SNP.5011 19 191
5012 SNP.5012 19 191
5013 SNP.5013 12 38
5014 SNP.5014 8 50
5015 SNP.5015 20 184
5016 SNP.5016 4 237
5017 SNP.5017 4 237
5018 SNP.5018 2 147
5019 SNP.5019 2 144
5020 SNP.5020 14 76
5021 SNP.5021 5 143
5022 SNP.5022 20 27
5023 SNP.5023 19 177
5024 SNP.5024 19 177
5025 SNP.5025 5 156
5026 SNP.5026 17 116
5027 SNP.5027 10 227
5028 SNP.5028 19 143
5029 SNP.5029 13 128
5030 SNP.5030 13 128
5031 SNP.5031 5 141
5032 SNP.5032 19 193
5033 SNP.5033 19 193
5034 SNP.5034 7 271
5035 SNP.5035 7 271
5036 SNP.5036 5 146
5037 SNP.5037 5 150
5038 SNP.5038 14 267
5039 SNP.5039 1 128
5040 SNP.5040 20 132
5041 SNP.5041 11 136
5042 SNP.5042 13 51
5043 SNP.5043 13 51
5044 SNP.5044 13 51
5045 SNP.5045 8 160
5046 SNP.5046 13 230
5047 SNP.5047 7 271
5048 SNP.5048 8 71
5049 SNP.5049 8 71
5050 SNP.5050 13 148
5051 SNP.5051 20 23
5052 SNP.5052 19 267
5053 SNP.5053 5 48
5054 SNP.5054 20 132
5055 SNP.5055 5 117
5056 SNP.5056 5 117
5057 SNP.5057 1 100
5058 SNP.5058 1 100
5059 SNP.5059 16 51
5060 SNP.5060 5 114
5061 SNP.5061 5 116
5062 SNP.5062 6 84
5063 SNP.5063 19 54
5064 SNP.5064 17 114
5065 SNP.5065 8 289
5066 SNP.5066 8 289
5067 SNP.5067 5 132
5068 SNP.5068 10 56
5069 SNP.5069 5 166
5070 SNP.5070 5 166
5071 SNP.5071 2 78
5072 SNP.5072 3 206
5073 SNP.5073 16 151
5074 SNP.5074 16 159
5075 SNP.5075 16 151
5076 SNP.5076 10 140
5077 SNP.5077 5 171
5078 SNP.5078 20 132
5079 SNP.5079 2 242
5080 SNP.5080 2 214
5081 SNP.5081 2 214
5082 SNP.5082 3 206
5083 SNP.5083 13 232
5084 SNP.5084 14 39
5085 SNP.5085 7 143
5086 SNP.5086 7 143
5087 SNP.5087 19 124
5088 SNP.5088 13 51
5089 SNP.5089 19 191
5090 SNP.5090 13 223
5091 SNP.5091 13 223
5092 SNP.5092 10 112
5093 SNP.5093 10 112
5094 SNP.5094 4 125
5095 SNP.5095 19 169
5096 SNP.5096 19 45
5097 SNP.5097 8 203
5098 SNP.5098 8 203
5099 SNP.5099 20 165
5100 SNP.5100 8 214
5101 SNP.5101 21 178
5102 SNP.5102 19 242
5103 SNP.5103 11 135
5104 SNP.5104 21 335
5105 SNP.5105 4 34
5106 SNP.5106 11 138
5107 SNP.5107 18 276
5108 SNP.5108 4 237
5109 SNP.5109 4 237
5110 SNP.5110 9 229
5111 SNP.5111 9 229
5112 SNP.5112 8 54
5113 SNP.5113 15 317
5114 SNP.5114 14 228
5115 SNP.5115 14 228
5116 SNP.5116 8 202
5117 SNP.5117 8 202
5118 SNP.5118 17 123
5119 SNP.5119 17 123
5120 SNP.5120 7 51
5121 SNP.5121 7 51
5122 SNP.5122 13 51
5123 SNP.5123 5 48
5124 SNP.5124 19 271
5125 SNP.5125 19 271
5126 SNP.5126 8 200
5127 SNP.5127 8 200
5128 SNP.5128 8 169
5129 SNP.5129 20 131
5130 SNP.5130 14 25
5131 SNP.5131 14 25
5132 SNP.5132 19 195
5133 SNP.5133 1 128
5134 SNP.5134 4 168
5135 SNP.5135 2 133
5136 SNP.5136 2 162
5137 SNP.5137 17 89
5138 SNP.5138 20 168
5139 SNP.5139 20 177
5140 SNP.5140 5 70
5141 SNP.5141 2 141
5142 SNP.5142 7 48
5143 SNP.5143 7 41
5144 SNP.5144 8 262
5145 SNP.5145 5 64
5146 SNP.5146 5 64
5147 SNP.5147 19 97
5148 SNP.5148 19 271
5149 SNP.5149 17 121
5150 SNP.5150 17 121
5151 SNP.5151 17 121
5152 SNP.5152 9 73
5153 SNP.5153 19 271
5154 SNP.5154 19 271
5155 SNP.5155 19 271
5156 SNP.5156 19 257
5157 SNP.5157 18 270
5158 SNP.5158 14 174
5159 SNP.5159 14 174
5160 SNP.5160 14 162
5161 SNP.5161 8 140
5162 SNP.5162 19 271
5163 SNP.5163 16 190
5164 SNP.5164 4 241
5165 SNP.5165 4 241
5166 SNP.5166 7 279
5167 SNP.5167 16 234
5168 SNP.5168 16 234
5169 SNP.5169 16 234
5170 SNP.5170 1 231
5171 SNP.5171 13 229
5172 SNP.5172 2 44
5173 SNP.5173 14 93
5174 SNP.5174 19 100
5175 SNP.5175 19 100
5176 SNP.5176 5 155
5177 SNP.5177 19 84
5178 SNP.5178 6 167
5179 SNP.5179 6 75
5180 SNP.5180 1 63
5181 SNP.5181 7 129
5182 SNP.5182 19 55
5183 SNP.5183 10 234
5184 SNP.5184 14 39
5185 SNP.5185 20 166
5186 SNP.5186 2 169
5187 SNP.5187 19 267
5188 SNP.5188 8 129
5189 SNP.5189 17 31
5190 SNP.5190 5 195
5191 SNP.5191 14 39
5192 SNP.5192 13 226
5193 SNP.5193 13 226
5194 SNP.5194 14 248
5195 SNP.5195 17 47
5196 SNP.5196 19 257
5197 SNP.5197 1 144
5198 SNP.5198 14 39
5199 SNP.5199 8 140
5200 SNP.5200 8 140
5201 SNP.5201 20 159
5202 SNP.5202 10 130
5203 SNP.5203 4 128
5204 SNP.5204 4 128
5205 SNP.5205 4 128
5206 SNP.5206 2 232
5207 SNP.5207 8 169
5208 SNP.5208 8 169
5209 SNP.5209 8 169
5210 SNP.5210 7 135
5211 SNP.5211 8 192
5212 SNP.5212 7 136
5213 SNP.5213 8 169
5214 SNP.5214 20 159
5215 SNP.5215 20 231
5216 SNP.5216 17 147
5217 SNP.5217 17 147
5218 SNP.5218 20 64
5219 SNP.5219 17 137
5220 SNP.5220 17 137
5221 SNP.5221 4 237
5222 SNP.5222 20 64
5223 SNP.5223 8 73
5224 SNP.5224 8 175
5225 SNP.5225 20 131
5226 SNP.5226 17 95
5227 SNP.5227 21 160
5228 SNP.5228 18 245
5229 SNP.5229 16 51
5230 SNP.5230 16 51
5231 SNP.5231 7 88
5232 SNP.5232 14 267
5233 SNP.5233 8 249
5234 SNP.5234 4 126
5235 SNP.5235 7 191
5236 SNP.5236 14 104
5237 SNP.5237 20 173
5238 SNP.5238 20 173
5239 SNP.5239 21 248
5240 SNP.5240 21 248
5241 SNP.5241 20 23
5242 SNP.5242 13 228
5243 SNP.5243 14 165
5244 SNP.5244 6 167
5245 SNP.5245 10 226
5246 SNP.5246 10 226
5247 SNP.5247 6 167
5248 SNP.5248 2 151
5249 SNP.5249 20 145
5250 SNP.5250 8 211
5251 SNP.5251 8 211
5252 SNP.5252 8 211
5253 SNP.5253 4 128
5254 SNP.5254 14 277
5255 SNP.5255 5 116
5256 SNP.5256 9 29
5257 SNP.5257 10 41
5258 SNP.5258 15 318
5259 SNP.5259 17 136
5260 SNP.5260 13 84
5261 SNP.5261 13 226
5262 SNP.5262 14 25
5263 SNP.5263 8 68
5264 SNP.5264 4 127
5265 SNP.5265 4 136
5266 SNP.5266 7 312
5267 SNP.5267 3 241
5268 SNP.5268 2 242
5269 SNP.5269 7 247
5270 SNP.5270 8 222
5271 SNP.5271 8 289
5272 SNP.5272 21 28
5273 SNP.5273 9 266
5274 SNP.5274 7 191
5275 SNP.5275 13 222
5276 SNP.5276 2 133
5277 SNP.5277 21 246
5278 SNP.5278 2 133
5279 SNP.5279 15 317
5280 SNP.5280 2 133
5281 SNP.5281 10 47
5282 SNP.5282 14 308
5283 SNP.5283 18 24
5284 SNP.5284 15 317
5285 SNP.5285 18 24
5286 SNP.5286 18 24
5287 SNP.5287 14 135
5288 SNP.5288 4 116
5289 SNP.5289 5 104
5290 SNP.5290 4 133
5291 SNP.5291 9 29
5292 SNP.5292 9 29
5293 SNP.5293 2 147
5294 SNP.5294 8 203
5295 SNP.5295 8 203
5296 SNP.5296 15 318
5297 SNP.5297 16 175
5298 SNP.5298 7 279
5299 SNP.5299 1 242
5300 SNP.5300 1 242
5301 SNP.5301 7 164
5302 SNP.5302 14 114
5303 SNP.5303 10 227
5304 SNP.5304 16 17
5305 SNP.5305 19 174
5306 SNP.5306 21 334
5307 SNP.5307 2 232
5308 SNP.5308 2 232
5309 SNP.5309 17 31
5310 SNP.5310 6 75
5311 SNP.5311 2 187
5312 SNP.5312 2 187
5313 SNP.5313 15 71
5314 SNP.5314 4 234
5315 SNP.5315 18 30
5316 SNP.5316 8 141
5317 SNP.5317 8 149
5318 SNP.5318 17 157
5319 SNP.5319 16 61
5320 SNP.5320 16 61
5321 SNP.5321 16 61
5322 SNP.5322 4 133
5323 SNP.5323 16 190
5324 SNP.5324 19 195
5325 SNP.5325 19 195
5326 SNP.5326 11 99
5327 SNP.5327 13 229
5328 SNP.5328 13 229
5329 SNP.5329 17 129
5330 SNP.5330 1 231
5331 SNP.5331 10 57
5332 SNP.5332 5 224
5333 SNP.5333 19 230
5334 SNP.5334 19 230
5335 SNP.5335 19 271
5336 SNP.5336 19 271
5337 SNP.5337 7 269
5338 SNP.5338 7 269
5339 SNP.5339 13 223
5340 SNP.5340 13 223
5341 SNP.5341 18 152
5342 SNP.5342 20 177
5343 SNP.5343 14 39
5344 SNP.5344 14 39
5345 SNP.5345 9 182
5346 SNP.5346 9 182
5347 SNP.5347 9 182
5348 SNP.5348 10 140
5349 SNP.5349 11 135
5350 SNP.5350 8 217
5351 SNP.5351 13 230
5352 SNP.5352 13 25
5353 SNP.5353 13 25
5354 SNP.5354 20 173
5355 SNP.5355 4 21
5356 SNP.5356 7 107
5357 SNP.5357 19 179
5358 SNP.5358 7 27
5359 SNP.5359 7 27
5360 SNP.5360 7 27
5361 SNP.5361 7 27
5362 SNP.5362 11 95
5363 SNP.5363 11 95
5364 SNP.5364 5 126
5365 SNP.5365 20 24
5366 SNP.5366 5 138
5367 SNP.5367 5 138
5368 SNP.5368 2 209
5369 SNP.5369 2 209
5370 SNP.5370 20 128
5371 SNP.5371 6 145
5372 SNP.5372 14 212
5373 SNP.5373 14 212
5374 SNP.5374 9 284
5375 SNP.5375 17 114
5376 SNP.5376 17 114
5377 SNP.5377 13 229
5378 SNP.5378 5 62
5379 SNP.5379 5 138
5380 SNP.5380 11 106
5381 SNP.5381 11 106
5382 SNP.5382 11 106
5383 SNP.5383 7 130
5384 SNP.5384 1 242
5385 SNP.5385 10 80
5386 SNP.5386 10 80
5387 SNP.5387 8 232
5388 SNP.5388 14 295
5389 SNP.5389 20 131
5390 SNP.5390 14 295
5391 SNP.5391 20 131
5392 SNP.5392 19 51
5393 SNP.5393 14 295
5394 SNP.5394 1 264
5395 SNP.5395 1 264
5396 SNP.5396 1 264
5397 SNP.5397 2 286
5398 SNP.5398 14 291
5399 SNP.5399 5 141
5400 SNP.5400 11 177
5401 SNP.5401 19 39
5402 SNP.5402 17 112
5403 SNP.5403 17 112
5404 SNP.5404 18 274
5405 SNP.5405 19 193
5406 SNP.5406 17 112
5407 SNP.5407 17 112
5408 SNP.5408 2 248
5409 SNP.5409 1 114
5410 SNP.5410 1 114
5411 SNP.5411 1 114
5412 SNP.5412 20 168
5413 SNP.5413 13 223
5414 SNP.5414 13 223
5415 SNP.5415 8 200
5416 SNP.5416 10 73
5417 SNP.5417 10 73
5418 SNP.5418 10 18
5419 SNP.5419 4 168
5420 SNP.5420 9 266
5421 SNP.5421 8 73
5422 SNP.5422 17 154
5423 SNP.5423 1 69
5424 SNP.5424 8 190
5425 SNP.5425 8 190
5426 SNP.5426 4 196
5427 SNP.5427 14 138
5428 SNP.5428 8 248
5429 SNP.5429 5 141
5430 SNP.5430 5 141
5431 SNP.5431 20 37
5432 SNP.5432 3 205
5433 SNP.5433 8 206
5434 SNP.5434 2 292
5435 SNP.5435 20 159
5436 SNP.5436 4 233
5437 SNP.5437 5 122
5438 SNP.5438 5 131
5439 SNP.5439 20 182
5440 SNP.5440 1 173
5441 SNP.5441 2 209
5442 SNP.5442 14 266
5443 SNP.5443 14 266
5444 SNP.5444 8 169
5445 SNP.5445 3 142
5446 SNP.5446 2 176
5447 SNP.5447 2 176
5448 SNP.5448 13 223
5449 SNP.5449 19 191
5450 SNP.5450 18 0
5451 SNP.5451 4 116
5452 SNP.5452 19 271
5453 SNP.5453 19 271
5454 SNP.5454 10 95
5455 SNP.5455 4 126
5456 SNP.5456 20 20
5457 SNP.5457 5 127
5458 SNP.5458 14 227
5459 SNP.5459 14 227
5460 SNP.5460 5 190
5461 SNP.5461 5 190
5462 SNP.5462 5 190
5463 SNP.5463 14 81
5464 SNP.5464 5 138
5465 SNP.5465 14 100
5466 SNP.5466 8 192
5467 SNP.5467 2 133
5468 SNP.5468 10 227
5469 SNP.5469 8 54
5470 SNP.5470 16 152
5471 SNP.5471 7 139
5472 SNP.5472 14 22
5473 SNP.5473 21 336
5474 SNP.5474 17 154
5475 SNP.5475 15 146
5476 SNP.5476 21 28
5477 SNP.5477 13 0
5478 SNP.5478 16 126
5479 SNP.5479 10 223
5480 SNP.5480 10 223
5481 SNP.5481 5 88
5482 SNP.5482 5 96
5483 SNP.5483 10 123
5484 SNP.5484 14 152
5485 SNP.5485 14 152
5486 SNP.5486 8 200
5487 SNP.5487 11 112
5488 SNP.5488 11 112
5489 SNP.5489 21 248
5490 SNP.5490 4 34
5491 SNP.5491 4 36
5492 SNP.5492 1 63
5493 SNP.5493 1 63
5494 SNP.5494 2 133
5495 SNP.5495 2 133
5496 SNP.5496 14 290
5497 SNP.5497 10 123
5498 SNP.5498 7 237
5499 SNP.5499 19 179
5500 SNP.5500 4 222
5501 SNP.5501 18 270
5502 SNP.5502 18 270
5503 SNP.5503 18 270
5504 SNP.5504 18 30
5505 SNP.5505 5 62
5506 SNP.5506 18 252
5507 SNP.5507 7 253
5508 SNP.5508 5 88
5509 SNP.5509 2 144
5510 SNP.5510 2 169
5511 SNP.5511 20 0
5512 SNP.5512 10 74
5513 SNP.5513 10 74
5514 SNP.5514 8 177
5515 SNP.5515 8 177
5516 SNP.5516 10 150
5517 SNP.5517 19 199
5518 SNP.5518 19 199
5519 SNP.5519 8 168
5520 SNP.5520 2 286
5521 SNP.5521 20 168
5522 SNP.5522 4 36
5523 SNP.5523 8 281
5524 SNP.5524 20 177
5525 SNP.5525 20 177
5526 SNP.5526 19 193
5527 SNP.5527 5 116
5528 SNP.5528 1 198
5529 SNP.5529 8 248
5530 SNP.5530 8 175
5531 SNP.5531 8 248
5532 SNP.5532 14 85
5533 SNP.5533 18 33
5534 SNP.5534 14 85
5535 SNP.5535 1 173
5536 SNP.5536 2 207
5537 SNP.5537 18 275
5538 SNP.5538 8 182
5539 SNP.5539 5 157
5540 SNP.5540 20 145
5541 SNP.5541 5 150
5542 SNP.5542 17 112
5543 SNP.5543 19 199
5544 SNP.5544 14 220
5545 SNP.5545 8 164
5546 SNP.5546 8 164
5547 SNP.5547 8 164
5548 SNP.5548 20 163
5549 SNP.5549 20 163
5550 SNP.5550 5 155
5551 SNP.5551 7 269
5552 SNP.5552 20 173
5553 SNP.5553 5 53
5554 SNP.5554 17 154
5555 SNP.5555 20 145
5556 SNP.5556 17 220
5557 SNP.5557 17 147
5558 SNP.5558 2 248
5559 SNP.5559 1 110
5560 SNP.5560 4 126
5561 SNP.5561 11 32
5562 SNP.5562 11 148
5563 SNP.5563 11 159
5564 SNP.5564 5 104
5565 SNP.5565 6 1
5566 SNP.5566 17 104
5567 SNP.5567 13 230
5568 SNP.5568 11 112
5569 SNP.5569 16 184
5570 SNP.5570 19 195
5571 SNP.5571 14 138
5572 SNP.5572 14 138
5573 SNP.5573 14 138
5574 SNP.5574 17 154
5575 SNP.5575 17 228
5576 SNP.5576 20 139
5577 SNP.5577 4 0
5578 SNP.5578 4 0
5579 SNP.5579 19 15
5580 SNP.5580 19 15
5581 SNP.5581 19 191
5582 SNP.5582 19 191
5583 SNP.5583 19 191
5584 SNP.5584 14 275
5585 SNP.5585 14 275
5586 SNP.5586 1 150
5587 SNP.5587 14 238
5588 SNP.5588 13 230
5589 SNP.5589 13 230
5590 SNP.5590 2 292
5591 SNP.5591 2 292
5592 SNP.5592 5 141
5593 SNP.5593 10 234
5594 SNP.5594 16 139
5595 SNP.5595 8 222
5596 SNP.5596 7 279
5597 SNP.5597 6 169
5598 SNP.5598 14 181
5599 SNP.5599 19 100
5600 SNP.5600 7 180
5601 SNP.5601 4 122
5602 SNP.5602 4 122
5603 SNP.5603 17 147
5604 SNP.5604 20 132
5605 SNP.5605 15 93
5606 SNP.5606 19 48
5607 SNP.5607 2 141
5608 SNP.5608 10 227
5609 SNP.5609 4 214
5610 SNP.5610 4 214
5611 SNP.5611 19 297
5612 SNP.5612 16 143
5613 SNP.5613 8 141
5614 SNP.5614 4 46
5615 SNP.5615 13 154
5616 SNP.5616 13 154
5617 SNP.5617 16 152
5618 SNP.5618 2 70
5619 SNP.5619 8 149
5620 SNP.5620 17 114
5621 SNP.5621 9 137
5622 SNP.5622 20 145
5623 SNP.5623 20 182
5624 SNP.5624 12 121
5625 SNP.5625 4 133
5626 SNP.5626 5 136
5627 SNP.5627 19 182
5628 SNP.5628 9 267
5629 SNP.5629 8 140
5630 SNP.5630 17 114
5631 SNP.5631 1 261
5632 SNP.5632 6 57
5633 SNP.5633 8 194
5634 SNP.5634 15 95
5635 SNP.5635 14 297
5636 SNP.5636 14 297
5637 SNP.5637 5 132
5638 SNP.5638 7 180
5639 SNP.5639 18 270
5640 SNP.5640 20 179
5641 SNP.5641 17 123
5642 SNP.5642 3 206
5643 SNP.5643 13 180
5644 SNP.5644 11 159
5645 SNP.5645 10 113
5646 SNP.5646 5 141
5647 SNP.5647 8 160
5648 SNP.5648 8 153
5649 SNP.5649 3 130
5650 SNP.5650 17 147
5651 SNP.5651 17 147
5652 SNP.5652 17 147
5653 SNP.5653 20 88
5654 SNP.5654 20 155
5655 SNP.5655 16 139
5656 SNP.5656 5 177
5657 SNP.5657 20 177
5658 SNP.5658 20 177
5659 SNP.5659 20 163
5660 SNP.5660 11 121
5661 SNP.5661 4 233
5662 SNP.5662 11 126
5663 SNP.5663 7 135
5664 SNP.5664 8 168
5665 SNP.5665 10 129
5666 SNP.5666 20 166
5667 SNP.5667 4 134
5668 SNP.5668 2 113
5669 SNP.5669 10 225
5670 SNP.5670 8 201
5671 SNP.5671 8 201
5672 SNP.5672 20 139
5673 SNP.5673 20 88
5674 SNP.5674 20 147
5675 SNP.5675 20 147
5676 SNP.5676 20 179
5677 SNP.5677 6 21
5678 SNP.5678 19 316
5679 SNP.5679 17 34
5680 SNP.5680 16 159
5681 SNP.5681 17 137
5682 SNP.5682 4 237
5683 SNP.5683 13 230
5684 SNP.5684 17 31
5685 SNP.5685 7 69
5686 SNP.5686 10 179
5687 SNP.5687 10 179
5688 SNP.5688 5 226
5689 SNP.5689 1 173
5690 SNP.5690 6 21
5691 SNP.5691 6 21
5692 SNP.5692 8 186
5693 SNP.5693 8 186
5694 SNP.5694 4 136
5695 SNP.5695 17 137
5696 SNP.5696 9 112
5697 SNP.5697 16 233
5698 SNP.5698 8 169
5699 SNP.5699 8 169
5700 SNP.5700 8 169
5701 SNP.5701 11 177
5702 SNP.5702 10 94
5703 SNP.5703 20 187
5704 SNP.5704 5 120
5705 SNP.5705 5 120
5706 SNP.5706 6 75
5707 SNP.5707 5 225
5708 SNP.5708 13 178
5709 SNP.5709 5 132
5710 SNP.5710 14 275
5711 SNP.5711 14 275
5712 SNP.5712 2 176
5713 SNP.5713 16 147
5714 SNP.5714 16 143
5715 SNP.5715 20 23
5716 SNP.5716 5 161
5717 SNP.5717 20 145
5718 SNP.5718 13 128
5719 SNP.5719 20 132
5720 SNP.5720 5 146
5721 SNP.5721 5 146
5722 SNP.5722 5 150
5723 SNP.5723 19 283
5724 SNP.5724 19 283
5725 SNP.5725 4 234
5726 SNP.5726 1 71
5727 SNP.5727 2 242
5728 SNP.5728 2 242
5729 SNP.5729 8 164
5730 SNP.5730 7 322
5731 SNP.5731 8 164
5732 SNP.5732 11 121
5733 SNP.5733 11 121
5734 SNP.5734 11 121
5735 SNP.5735 8 168
5736 SNP.5736 8 200
5737 SNP.5737 20 110
5738 SNP.5738 4 161
5739 SNP.5739 14 227
5740 SNP.5740 14 227
5741 SNP.5741 1 128
5742 SNP.5742 17 121
5743 SNP.5743 5 70
5744 SNP.5744 5 70
5745 SNP.5745 5 266
5746 SNP.5746 2 213
5747 SNP.5747 8 201
5748 SNP.5748 8 211
5749 SNP.5749 5 177
5750 SNP.5750 5 177
5751 SNP.5751 5 190
5752 SNP.5752 15 322
5753 SNP.5753 17 99
5754 SNP.5754 17 99
5755 SNP.5755 16 126
5756 SNP.5756 20 113
5757 SNP.5757 20 98
5758 SNP.5758 18 270
5759 SNP.5759 18 270
5760 SNP.5760 2 268
5761 SNP.5761 2 268
5762 SNP.5762 8 194
5763 SNP.5763 8 194
5764 SNP.5764 8 194
5765 SNP.5765 10 73
5766 SNP.5766 10 73
5767 SNP.5767 10 73
5768 SNP.5768 19 271
5769 SNP.5769 19 271
5770 SNP.5770 21 172
5771 SNP.5771 8 149
5772 SNP.5772 8 192
5773 SNP.5773 8 192
5774 SNP.5774 11 121
5775 SNP.5775 16 147
5776 SNP.5776 13 228
5777 SNP.5777 21 246
5778 SNP.5778 17 149
5779 SNP.5779 5 150
5780 SNP.5780 14 220
5781 SNP.5781 2 102
5782 SNP.5782 21 170
5783 SNP.5783 10 225
5784 SNP.5784 10 225
5785 SNP.5785 2 147
5786 SNP.5786 9 156
5787 SNP.5787 9 156
5788 SNP.5788 14 162
5789 SNP.5789 20 163
5790 SNP.5790 19 191
5791 SNP.5791 19 191
5792 SNP.5792 19 191
5793 SNP.5793 10 80
5794 SNP.5794 5 156
5795 SNP.5795 5 156
5796 SNP.5796 16 206
5797 SNP.5797 20 179
5798 SNP.5798 20 179
5799 SNP.5799 17 100
5800 SNP.5800 2 133
5801 SNP.5801 13 229
5802 SNP.5802 1 139
5803 SNP.5803 16 149
5804 SNP.5804 10 203
5805 SNP.5805 3 205
5806 SNP.5806 5 138
5807 SNP.5807 10 129
5808 SNP.5808 10 129
5809 SNP.5809 16 237
5810 SNP.5810 17 99
5811 SNP.5811 17 99
5812 SNP.5812 14 174
5813 SNP.5813 10 234
5814 SNP.5814 14 103
5815 SNP.5815 8 253
5816 SNP.5816 8 253
5817 SNP.5817 2 141
5818 SNP.5818 20 23
5819 SNP.5819 20 0
5820 SNP.5820 2 223
5821 SNP.5821 2 223
5822 SNP.5822 2 223
5823 SNP.5823 5 104
5824 SNP.5824 11 75
5825 SNP.5825 7 86
5826 SNP.5826 7 86
5827 SNP.5827 20 166
5828 SNP.5828 5 150
5829 SNP.5829 17 154
5830 SNP.5830 17 154
5831 SNP.5831 17 154
5832 SNP.5832 20 179
5833 SNP.5833 8 50
5834 SNP.5834 13 215
5835 SNP.5835 1 0
5836 SNP.5836 5 159
5837 SNP.5837 5 175
5838 SNP.5838 20 188
5839 SNP.5839 8 232
5840 SNP.5840 5 116
5841 SNP.5841 15 87
5842 SNP.5842 4 214
5843 SNP.5843 4 214
5844 SNP.5844 4 214
5845 SNP.5845 1 128
5846 SNP.5846 5 120
5847 SNP.5847 13 223
5848 SNP.5848 8 71
5849 SNP.5849 8 71
5850 SNP.5850 8 71
5851 SNP.5851 2 168
5852 SNP.5852 2 168
5853 SNP.5853 2 168
5854 SNP.5854 16 143
5855 SNP.5855 8 20
5856 SNP.5856 8 20
5857 SNP.5857 4 178
5858 SNP.5858 20 163
5859 SNP.5859 10 140
5860 SNP.5860 10 140
5861 SNP.5861 14 254
5862 SNP.5862 13 232
5863 SNP.5863 8 161
5864 SNP.5864 8 161
5865 SNP.5865 6 54
5866 SNP.5866 20 187
5867 SNP.5867 19 179
5868 SNP.5868 1 173
5869 SNP.5869 13 230
5870 SNP.5870 13 230
5871 SNP.5871 4 116
5872 SNP.5872 21 178
5873 SNP.5873 8 201
5874 SNP.5874 5 150
5875 SNP.5875 14 59
5876 SNP.5876 14 59
5877 SNP.5877 13 51
5878 SNP.5878 4 178
5879 SNP.5879 5 104
5880 SNP.5880 4 178
5881 SNP.5881 8 206
5882 SNP.5882 8 206
5883 SNP.5883 8 206
5884 SNP.5884 15 93
5885 SNP.5885 2 139
5886 SNP.5886 8 149
5887 SNP.5887 4 24
5888 SNP.5888 4 24
5889 SNP.5889 7 229
5890 SNP.5890 5 62
5891 SNP.5891 5 151
5892 SNP.5892 7 92
5893 SNP.5893 13 215
5894 SNP.5894 10 94
5895 SNP.5895 10 94
5896 SNP.5896 20 139
5897 SNP.5897 9 116
5898 SNP.5898 9 116
5899 SNP.5899 18 30
5900 SNP.5900 8 160
5901 SNP.5901 7 107
5902 SNP.5902 7 107
5903 SNP.5903 2 60
5904 SNP.5904 5 192
5905 SNP.5905 5 192
5906 SNP.5906 5 192
5907 SNP.5907 2 162
5908 SNP.5908 11 126
5909 SNP.5909 11 126
5910 SNP.5910 7 166
5911 SNP.5911 3 164
5912 SNP.5912 4 178
5913 SNP.5913 4 178
5914 SNP.5914 19 201
5915 SNP.5915 19 201
5916 SNP.5916 19 201
5917 SNP.5917 2 141
5918 SNP.5918 2 141
5919 SNP.5919 2 141
5920 SNP.5920 20 33
5921 SNP.5921 5 195
5922 SNP.5922 5 195
5923 SNP.5923 13 223
5924 SNP.5924 13 180
5925 SNP.5925 17 232
5926 SNP.5926 17 232
5927 SNP.5927 2 165
5928 SNP.5928 1 100
5929 SNP.5929 10 18
5930 SNP.5930 14 198
5931 SNP.5931 19 297
5932 SNP.5932 20 33
5933 SNP.5933 5 134
5934 SNP.5934 14 198
5935 SNP.5935 8 161
5936 SNP.5936 8 161
5937 SNP.5937 4 26
5938 SNP.5938 9 29
5939 SNP.5939 17 92
5940 SNP.5940 5 157
5941 SNP.5941 5 155
5942 SNP.5942 4 192
5943 SNP.5943 1 128
5944 SNP.5944 7 267
5945 SNP.5945 4 116
5946 SNP.5946 8 211
5947 SNP.5947 1 242
5948 SNP.5948 8 201
5949 SNP.5949 4 34
5950 SNP.5950 8 182
5951 SNP.5951 8 182
5952 SNP.5952 8 182
5953 SNP.5953 16 233
5954 SNP.5954 17 123
5955 SNP.5955 20 58
5956 SNP.5956 8 201
5957 SNP.5957 14 76
5958 SNP.5958 17 112
5959 SNP.5959 20 163
5960 SNP.5960 13 231
5961 SNP.5961 20 145
5962 SNP.5962 5 136
5963 SNP.5963 2 44
5964 SNP.5964 19 182
5965 SNP.5965 2 78
5966 SNP.5966 5 126
5967 SNP.5967 13 230
5968 SNP.5968 13 223
5969 SNP.5969 1 139
5970 SNP.5970 1 139
5971 SNP.5971 8 201
5972 SNP.5972 8 201
5973 SNP.5973 1 128
5974 SNP.5974 1 171
5975 SNP.5975 20 155
5976 SNP.5976 11 106
5977 SNP.5977 11 106
5978 SNP.5978 1 128
5979 SNP.5979 2 147
5980 SNP.5980 2 147
5981 SNP.5981 17 114
5982 SNP.5982 13 230
5983 SNP.5983 13 230
5984 SNP.5984 13 230
5985 SNP.5985 20 64
5986 SNP.5986 13 230
5987 SNP.5987 7 134
5988 SNP.5988 11 135
5989 SNP.5989 16 51
5990 SNP.5990 11 121
5991 SNP.5991 11 121
5992 SNP.5992 11 121
5993 SNP.5993 17 187
5994 SNP.5994 17 154
5995 SNP.5995 5 107
5996 SNP.5996 21 120
5997 SNP.5997 1 261
5998 SNP.5998 11 121
5999 SNP.5999 11 121
6000 SNP.6000 11 121
6001 SNP.6001 5 70
6002 SNP.6002 17 114
6003 SNP.6003 17 114
6004 SNP.6004 10 225
6005 SNP.6005 1 266
6006 SNP.6006 20 133
6007 SNP.6007 20 37
6008 SNP.6008 20 18
6009 SNP.6009 20 18
6010 SNP.6010 2 176
6011 SNP.6011 11 147
6012 SNP.6012 6 170
6013 SNP.6013 8 190
6014 SNP.6014 11 112
6015 SNP.6015 7 141
6016 SNP.6016 3 139
6017 SNP.6017 4 162
6018 SNP.6018 4 162
6019 SNP.6019 4 162
6020 SNP.6020 13 178
6021 SNP.6021 13 178
6022 SNP.6022 19 39
6023 SNP.6023 8 203
6024 SNP.6024 8 203
6025 SNP.6025 8 203
6026 SNP.6026 8 201
6027 SNP.6027 2 286
6028 SNP.6028 4 36
6029 SNP.6029 4 36
6030 SNP.6030 4 36
6031 SNP.6031 17 157
6032 SNP.6032 17 157
6033 SNP.6033 7 130
6034 SNP.6034 17 77
6035 SNP.6035 19 246
6036 SNP.6036 14 165
6037 SNP.6037 2 44
6038 SNP.6038 2 133
6039 SNP.6039 2 133
6040 SNP.6040 17 147
6041 SNP.6041 13 230
6042 SNP.6042 18 212
6043 SNP.6043 14 171
6044 SNP.6044 14 171
6045 SNP.6045 2 182
6046 SNP.6046 2 181
6047 SNP.6047 1 117
6048 SNP.6048 20 23
6049 SNP.6049 17 112
6050 SNP.6050 8 200
6051 SNP.6051 13 223
6052 SNP.6052 19 143
6053 SNP.6053 19 174
6054 SNP.6054 13 228
6055 SNP.6055 11 76
6056 SNP.6056 14 316
6057 SNP.6057 18 32
6058 SNP.6058 8 73
6059 SNP.6059 8 73
6060 SNP.6060 19 177
6061 SNP.6061 19 177
6062 SNP.6062 13 191
6063 SNP.6063 2 162
6064 SNP.6064 13 191
6065 SNP.6065 17 224
6066 SNP.6066 5 126
6067 SNP.6067 5 126
6068 SNP.6068 5 136
6069 SNP.6069 5 144
6070 SNP.6070 11 159
6071 SNP.6071 9 137
6072 SNP.6072 5 135
6073 SNP.6073 8 129
6074 SNP.6074 17 83
6075 SNP.6075 1 0
6076 SNP.6076 7 139
6077 SNP.6077 5 136
6078 SNP.6078 19 124
6079 SNP.6079 13 128
6080 SNP.6080 7 245
6081 SNP.6081 20 58
6082 SNP.6082 20 58
6083 SNP.6083 14 247
6084 SNP.6084 3 1
6085 SNP.6085 1 243
6086 SNP.6086 17 147
6087 SNP.6087 7 133
6088 SNP.6088 5 70
6089 SNP.6089 5 70
6090 SNP.6090 14 200
6091 SNP.6091 7 136
6092 SNP.6092 7 136
6093 SNP.6093 18 61
6094 SNP.6094 5 266
6095 SNP.6095 5 266
6096 SNP.6096 5 123
6097 SNP.6097 11 1
6098 SNP.6098 2 141
6099 SNP.6099 6 75
6100 SNP.6100 14 247
6101 SNP.6101 10 47
6102 SNP.6102 10 47
6103 SNP.6103 19 282
6104 SNP.6104 19 282
6105 SNP.6105 14 100
6106 SNP.6106 16 218
6107 SNP.6107 8 161
6108 SNP.6108 19 39
6109 SNP.6109 16 143
6110 SNP.6110 15 178
6111 SNP.6111 8 273
6112 SNP.6112 8 273
6113 SNP.6113 8 273
6114 SNP.6114 8 273
6115 SNP.6115 8 273
6116 SNP.6116 11 159
6117 SNP.6117 11 159
6118 SNP.6118 11 159
6119 SNP.6119 11 159
6120 SNP.6120 19 97
6121 SNP.6121 5 160
6122 SNP.6122 16 151
6123 SNP.6123 20 58
6124 SNP.6124 10 104
6125 SNP.6125 11 106
6126 SNP.6126 20 25
6127 SNP.6127 19 195
6128 SNP.6128 20 25
6129 SNP.6129 19 195
6130 SNP.6130 19 195
6131 SNP.6131 8 129
6132 SNP.6132 4 240
6133 SNP.6133 4 240
6134 SNP.6134 20 58
6135 SNP.6135 9 277
6136 SNP.6136 16 61
6137 SNP.6137 16 61
6138 SNP.6138 13 232
6139 SNP.6139 11 177
6140 SNP.6140 11 177
6141 SNP.6141 11 177
6142 SNP.6142 7 27
6143 SNP.6143 20 159
6144 SNP.6144 20 159
6145 SNP.6145 14 39
6146 SNP.6146 10 80
6147 SNP.6147 19 15
6148 SNP.6148 8 232
6149 SNP.6149 5 171
6150 SNP.6150 20 177
6151 SNP.6151 8 222
6152 SNP.6152 8 222
6153 SNP.6153 17 27
6154 SNP.6154 17 27
6155 SNP.6155 2 141
6156 SNP.6156 17 121
6157 SNP.6157 17 121
6158 SNP.6158 10 80
6159 SNP.6159 20 64
6160 SNP.6160 19 84
6161 SNP.6161 14 247
6162 SNP.6162 14 247
6163 SNP.6163 16 139
6164 SNP.6164 16 143
6165 SNP.6165 8 200
6166 SNP.6166 5 159
6167 SNP.6167 6 21
6168 SNP.6168 5 114
6169 SNP.6169 14 267
6170 SNP.6170 8 200
6171 SNP.6171 10 134
6172 SNP.6172 10 134
6173 SNP.6173 20 187
6174 SNP.6174 8 206
6175 SNP.6175 2 113
6176 SNP.6176 2 113
6177 SNP.6177 2 113
6178 SNP.6178 15 310
6179 SNP.6179 15 310
6180 SNP.6180 15 310
6181 SNP.6181 19 177
6182 SNP.6182 1 198
6183 SNP.6183 19 191
6184 SNP.6184 19 47
6185 SNP.6185 13 228
6186 SNP.6186 19 55
6187 SNP.6187 17 123
6188 SNP.6188 10 227
6189 SNP.6189 20 20
6190 SNP.6190 20 20
6191 SNP.6191 20 20
6192 SNP.6192 20 20
6193 SNP.6193 3 241
6194 SNP.6194 10 223
6195 SNP.6195 13 229
6196 SNP.6196 13 230
6197 SNP.6197 19 56
6198 SNP.6198 19 56
6199 SNP.6199 2 111
6200 SNP.6200 5 114
6201 SNP.6201 20 182
6202 SNP.6202 20 182
6203 SNP.6203 16 143
6204 SNP.6204 20 158
6205 SNP.6205 6 182
6206 SNP.6206 11 135
6207 SNP.6207 14 93
6208 SNP.6208 1 145
6209 SNP.6209 1 145
6210 SNP.6210 1 71
6211 SNP.6211 10 150
6212 SNP.6212 4 136
6213 SNP.6213 4 126
6214 SNP.6214 7 57
6215 SNP.6215 8 249
6216 SNP.6216 8 232
6217 SNP.6217 13 230
6218 SNP.6218 11 121
6219 SNP.6219 14 173
6220 SNP.6220 14 173
6221 SNP.6221 14 173
6222 SNP.6222 8 73
6223 SNP.6223 8 284
6224 SNP.6224 8 284
6225 SNP.6225 2 147
6226 SNP.6226 2 147
6227 SNP.6227 5 104
6228 SNP.6228 5 104
6229 SNP.6229 1 24
6230 SNP.6230 17 69
6231 SNP.6231 17 69
6232 SNP.6232 16 196
6233 SNP.6233 19 201
6234 SNP.6234 19 195
6235 SNP.6235 5 159
6236 SNP.6236 5 159
6237 SNP.6237 2 232
6238 SNP.6238 14 93
6239 SNP.6239 19 124
6240 SNP.6240 8 0
6241 SNP.6241 6 79
6242 SNP.6242 13 217
6243 SNP.6243 13 217
6244 SNP.6244 10 146
6245 SNP.6245 8 168
6246 SNP.6246 17 104
6247 SNP.6247 8 140
6248 SNP.6248 7 246
6249 SNP.6249 1 159
6250 SNP.6250 4 34
6251 SNP.6251 4 34
6252 SNP.6252 1 255
6253 SNP.6253 1 255
6254 SNP.6254 1 255
6255 SNP.6255 5 215
6256 SNP.6256 1 173
6257 SNP.6257 1 173
6258 SNP.6258 2 228
6259 SNP.6259 17 215
6260 SNP.6260 2 156
6261 SNP.6261 19 174
6262 SNP.6262 16 71
6263 SNP.6263 7 107
6264 SNP.6264 5 190
6265 SNP.6265 5 190
6266 SNP.6266 20 263
6267 SNP.6267 1 71
6268 SNP.6268 1 71
6269 SNP.6269 1 71
6270 SNP.6270 14 114
6271 SNP.6271 2 147
6272 SNP.6272 14 198
6273 SNP.6273 17 123
6274 SNP.6274 17 123
6275 SNP.6275 20 147
6276 SNP.6276 2 176
6277 SNP.6277 11 104
6278 SNP.6278 5 122
6279 SNP.6279 10 129
6280 SNP.6280 2 133
6281 SNP.6281 2 133
6282 SNP.6282 5 126
6283 SNP.6283 5 161
6284 SNP.6284 20 110
6285 SNP.6285 1 171
6286 SNP.6286 1 171
6287 SNP.6287 16 106
6288 SNP.6288 19 193
6289 SNP.6289 13 231
6290 SNP.6290 13 231
6291 SNP.6291 13 231
6292 SNP.6292 14 246
6293 SNP.6293 8 180
6294 SNP.6294 8 249
6295 SNP.6295 5 159
6296 SNP.6296 5 159
6297 SNP.6297 2 177
6298 SNP.6298 11 126
6299 SNP.6299 5 117
6300 SNP.6300 5 60
6301 SNP.6301 5 60
6302 SNP.6302 5 60
6303 SNP.6303 14 220
6304 SNP.6304 11 112
6305 SNP.6305 13 84
6306 SNP.6306 4 237
6307 SNP.6307 17 147
6308 SNP.6308 19 246
6309 SNP.6309 1 117
6310 SNP.6310 8 161
6311 SNP.6311 3 215
6312 SNP.6312 11 129
6313 SNP.6313 8 140
6314 SNP.6314 8 140
6315 SNP.6315 20 179
6316 SNP.6316 18 270
6317 SNP.6317 18 270
6318 SNP.6318 18 270
6319 SNP.6319 10 98
6320 SNP.6320 13 72
6321 SNP.6321 6 169
6322 SNP.6322 13 230
6323 SNP.6323 16 0
6324 SNP.6324 19 297
6325 SNP.6325 8 82
6326 SNP.6326 14 25
6327 SNP.6327 17 147
6328 SNP.6328 8 194
6329 SNP.6329 8 194
6330 SNP.6330 19 182
6331 SNP.6331 19 182
6332 SNP.6332 8 20
6333 SNP.6333 13 128
6334 SNP.6334 2 158
6335 SNP.6335 5 146
6336 SNP.6336 20 31
6337 SNP.6337 12 38
6338 SNP.6338 17 121
6339 SNP.6339 8 153
6340 SNP.6340 11 177
6341 SNP.6341 2 184
6342 SNP.6342 1 173
6343 SNP.6343 1 173
6344 SNP.6344 10 178
6345 SNP.6345 10 178
6346 SNP.6346 5 134
6347 SNP.6347 5 114
6348 SNP.6348 20 37
6349 SNP.6349 10 76
6350 SNP.6350 2 182
6351 SNP.6351 10 76
6352 SNP.6352 13 231
6353 SNP.6353 13 231
6354 SNP.6354 20 58
6355 SNP.6355 19 267
6356 SNP.6356 17 232
6357 SNP.6357 19 97
6358 SNP.6358 19 97
6359 SNP.6359 7 136
6360 SNP.6360 7 136
6361 SNP.6361 5 146
6362 SNP.6362 6 54
6363 SNP.6363 19 97
6364 SNP.6364 19 97
6365 SNP.6365 14 220
6366 SNP.6366 13 230
6367 SNP.6367 8 129
6368 SNP.6368 8 129
6369 SNP.6369 4 190
6370 SNP.6370 12 38
6371 SNP.6371 17 149
6372 SNP.6372 2 292
6373 SNP.6373 1 173
6374 SNP.6374 5 116
6375 SNP.6375 11 32
6376 SNP.6376 1 148
6377 SNP.6377 16 184
6378 SNP.6378 16 184
6379 SNP.6379 19 179
6380 SNP.6380 5 157
6381 SNP.6381 7 275
6382 SNP.6382 11 121
6383 SNP.6383 7 57
6384 SNP.6384 10 216
6385 SNP.6385 10 143
6386 SNP.6386 16 206
6387 SNP.6387 2 165
6388 SNP.6388 19 191
6389 SNP.6389 4 122
6390 SNP.6390 13 224
6391 SNP.6391 8 233
6392 SNP.6392 10 226
6393 SNP.6393 19 117
6394 SNP.6394 13 217
6395 SNP.6395 4 125
6396 SNP.6396 17 89
6397 SNP.6397 17 89
6398 SNP.6398 19 156
6399 SNP.6399 19 156
6400 SNP.6400 2 165
6401 SNP.6401 19 197
6402 SNP.6402 14 198
6403 SNP.6403 5 114
6404 SNP.6404 16 71
6405 SNP.6405 16 71
6406 SNP.6406 16 71
6407 SNP.6407 7 313
6408 SNP.6408 13 154
6409 SNP.6409 13 154
6410 SNP.6410 2 156
6411 SNP.6411 14 114
6412 SNP.6412 20 247
6413 SNP.6413 8 206
6414 SNP.6414 14 22
6415 SNP.6415 16 0
6416 SNP.6416 16 0
6417 SNP.6417 8 192
6418 SNP.6418 14 121
6419 SNP.6419 2 147
6420 SNP.6420 10 123
6421 SNP.6421 8 211
6422 SNP.6422 8 200
6423 SNP.6423 5 141
6424 SNP.6424 5 141
6425 SNP.6425 2 198
6426 SNP.6426 2 198
6427 SNP.6427 2 198
6428 SNP.6428 16 71
6429 SNP.6429 14 247
6430 SNP.6430 5 161
6431 SNP.6431 2 232
6432 SNP.6432 6 77
6433 SNP.6433 11 126
6434 SNP.6434 6 164
6435 SNP.6435 6 164
6436 SNP.6436 10 98
6437 SNP.6437 9 232
6438 SNP.6438 1 114
6439 SNP.6439 17 159
6440 SNP.6440 4 59
6441 SNP.6441 7 114
6442 SNP.6442 8 71
6443 SNP.6443 4 24
6444 SNP.6444 16 51
6445 SNP.6445 14 212
6446 SNP.6446 18 267
6447 SNP.6447 16 151
6448 SNP.6448 20 37
6449 SNP.6449 4 126
6450 SNP.6450 1 231
6451 SNP.6451 8 175
6452 SNP.6452 8 175
6453 SNP.6453 19 177
6454 SNP.6454 14 22
6455 SNP.6455 14 22
6456 SNP.6456 13 188
6457 SNP.6457 1 128
6458 SNP.6458 20 18
6459 SNP.6459 2 147
6460 SNP.6460 5 146
6461 SNP.6461 5 146
6462 SNP.6462 9 87
6463 SNP.6463 19 56
6464 SNP.6464 13 228
6465 SNP.6465 7 153
6466 SNP.6466 11 95
6467 SNP.6467 7 51
6468 SNP.6468 4 178
6469 SNP.6469 7 51
6470 SNP.6470 19 184
6471 SNP.6471 19 184
6472 SNP.6472 2 256
6473 SNP.6473 16 56
6474 SNP.6474 8 200
6475 SNP.6475 4 134
6476 SNP.6476 8 95
6477 SNP.6477 17 158
6478 SNP.6478 20 132
6479 SNP.6479 20 132
6480 SNP.6480 20 132
6481 SNP.6481 1 148
6482 SNP.6482 1 148
6483 SNP.6483 5 141
6484 SNP.6484 16 59
6485 SNP.6485 5 175
6486 SNP.6486 5 126
6487 SNP.6487 5 126
6488 SNP.6488 2 293
6489 SNP.6489 14 96
6490 SNP.6490 12 63
6491 SNP.6491 8 232
6492 SNP.6492 16 223
6493 SNP.6493 20 139
6494 SNP.6494 20 139
6495 SNP.6495 20 139
6496 SNP.6496 11 95
6497 SNP.6497 17 157
6498 SNP.6498 17 157
6499 SNP.6499 11 177
6500 SNP.6500 8 192
6501 SNP.6501 21 178
6502 SNP.6502 1 231
6503 SNP.6503 1 231
6504 SNP.6504 1 231
6505 SNP.6505 7 245
6506 SNP.6506 1 128
6507 SNP.6507 2 286
6508 SNP.6508 2 286
6509 SNP.6509 1 128
6510 SNP.6510 10 143
6511 SNP.6511 7 255
6512 SNP.6512 7 255
6513 SNP.6513 8 233
6514 SNP.6514 17 123
6515 SNP.6515 16 139
6516 SNP.6516 14 247
6517 SNP.6517 5 161
6518 SNP.6518 4 116
6519 SNP.6519 5 144
6520 SNP.6520 5 137
6521 SNP.6521 5 137
6522 SNP.6522 5 137
6523 SNP.6523 5 175
6524 SNP.6524 5 151
6525 SNP.6525 10 123
6526 SNP.6526 5 62
6527 SNP.6527 21 169
6528 SNP.6528 21 170
6529 SNP.6529 4 85
6530 SNP.6530 4 85
6531 SNP.6531 19 193
6532 SNP.6532 21 170
6533 SNP.6533 2 182
6534 SNP.6534 14 171
6535 SNP.6535 9 284
6536 SNP.6536 9 284
6537 SNP.6537 5 70
6538 SNP.6538 5 70
6539 SNP.6539 1 139
6540 SNP.6540 1 139
6541 SNP.6541 5 116
6542 SNP.6542 4 24
6543 SNP.6543 4 237
6544 SNP.6544 8 140
6545 SNP.6545 17 72
6546 SNP.6546 5 171
6547 SNP.6547 10 178
6548 SNP.6548 4 222
6549 SNP.6549 14 138
6550 SNP.6550 12 55
6551 SNP.6551 19 322
6552 SNP.6552 8 162
6553 SNP.6553 20 159
6554 SNP.6554 20 159
6555 SNP.6555 19 169
6556 SNP.6556 5 266
6557 SNP.6557 7 69
6558 SNP.6558 7 69
6559 SNP.6559 5 266
6560 SNP.6560 8 245
6561 SNP.6561 1 130
6562 SNP.6562 1 130
6563 SNP.6563 5 114
6564 SNP.6564 5 114
6565 SNP.6565 5 114
6566 SNP.6566 5 157
6567 SNP.6567 3 215
6568 SNP.6568 1 242
6569 SNP.6569 1 231
6570 SNP.6570 2 184
6571 SNP.6571 2 184
6572 SNP.6572 2 184
6573 SNP.6573 7 141
6574 SNP.6574 6 38
6575 SNP.6575 19 225
6576 SNP.6576 4 190
6577 SNP.6577 2 156
6578 SNP.6578 10 89
6579 SNP.6579 10 89
6580 SNP.6580 10 89
6581 SNP.6581 21 220
6582 SNP.6582 21 220
6583 SNP.6583 1 182
6584 SNP.6584 13 217
6585 SNP.6585 17 34
6586 SNP.6586 17 34
6587 SNP.6587 17 34
6588 SNP.6588 10 227
6589 SNP.6589 19 191
6590 SNP.6590 19 191
6591 SNP.6591 4 34
6592 SNP.6592 19 246
6593 SNP.6593 14 25
6594 SNP.6594 1 173
6595 SNP.6595 16 235
6596 SNP.6596 10 112
6597 SNP.6597 8 203
6598 SNP.6598 1 130
6599 SNP.6599 17 147
6600 SNP.6600 8 50
6601 SNP.6601 5 122
6602 SNP.6602 5 122
6603 SNP.6603 8 0
6604 SNP.6604 2 213
6605 SNP.6605 2 213
6606 SNP.6606 16 234
6607 SNP.6607 14 57
6608 SNP.6608 15 178
6609 SNP.6609 15 178
6610 SNP.6610 14 199
6611 SNP.6611 14 93
6612 SNP.6612 14 93
6613 SNP.6613 10 203
6614 SNP.6614 15 83
6615 SNP.6615 14 138
6616 SNP.6616 1 159
6617 SNP.6617 7 69
6618 SNP.6618 7 69
6619 SNP.6619 19 201
6620 SNP.6620 6 167
6621 SNP.6621 14 200
6622 SNP.6622 9 266
6623 SNP.6623 4 97
6624 SNP.6624 8 173
6625 SNP.6625 5 134
6626 SNP.6626 9 156
6627 SNP.6627 2 147
6628 SNP.6628 11 104
6629 SNP.6629 14 25
6630 SNP.6630 5 51
6631 SNP.6631 5 51
6632 SNP.6632 17 231
6633 SNP.6633 19 179
6634 SNP.6634 7 210
6635 SNP.6635 19 53
6636 SNP.6636 11 112
6637 SNP.6637 11 112
6638 SNP.6638 11 112
6639 SNP.6639 11 112
6640 SNP.6640 6 77
6641 SNP.6641 5 120
6642 SNP.6642 19 51
6643 SNP.6643 14 254
6644 SNP.6644 19 51
6645 SNP.6645 19 51
6646 SNP.6646 20 180
6647 SNP.6647 11 126
6648 SNP.6648 11 126
6649 SNP.6649 2 144
6650 SNP.6650 2 144
6651 SNP.6651 2 144
6652 SNP.6652 9 45
6653 SNP.6653 17 123
6654 SNP.6654 17 123
6655 SNP.6655 19 191
6656 SNP.6656 18 33
6657 SNP.6657 5 151
6658 SNP.6658 14 22
6659 SNP.6659 1 242
6660 SNP.6660 1 242
6661 SNP.6661 8 211
6662 SNP.6662 8 211
6663 SNP.6663 8 211
6664 SNP.6664 20 29
6665 SNP.6665 17 34
6666 SNP.6666 21 136
6667 SNP.6667 6 164
6668 SNP.6668 14 27
6669 SNP.6669 10 58
6670 SNP.6670 1 171
6671 SNP.6671 11 104
6672 SNP.6672 12 50
6673 SNP.6673 4 128
6674 SNP.6674 15 317
6675 SNP.6675 15 317
6676 SNP.6676 2 252
6677 SNP.6677 15 210
6678 SNP.6678 9 140
6679 SNP.6679 9 213
6680 SNP.6680 9 213
6681 SNP.6681 10 222
6682 SNP.6682 2 198
6683 SNP.6683 7 255
6684 SNP.6684 14 76
6685 SNP.6685 2 169
6686 SNP.6686 19 53
6687 SNP.6687 19 53
6688 SNP.6688 19 53
6689 SNP.6689 20 187
6690 SNP.6690 10 227
6691 SNP.6691 20 116
6692 SNP.6692 20 116
6693 SNP.6693 17 187
6694 SNP.6694 11 75
6695 SNP.6695 13 75
6696 SNP.6696 2 139
6697 SNP.6697 8 203
6698 SNP.6698 19 117
6699 SNP.6699 5 144
6700 SNP.6700 4 136
6701 SNP.6701 17 191
6702 SNP.6702 17 147
6703 SNP.6703 17 147
6704 SNP.6704 3 139
6705 SNP.6705 19 272
6706 SNP.6706 5 104
6707 SNP.6707 17 112
6708 SNP.6708 13 128
6709 SNP.6709 20 247
6710 SNP.6710 1 63
6711 SNP.6711 5 160
6712 SNP.6712 19 97
6713 SNP.6713 19 97
6714 SNP.6714 21 165
6715 SNP.6715 2 141
6716 SNP.6716 7 249
6717 SNP.6717 10 89
6718 SNP.6718 8 214
6719 SNP.6719 14 212
6720 SNP.6720 7 114
6721 SNP.6721 5 64
6722 SNP.6722 5 64
6723 SNP.6723 5 64
6724 SNP.6724 5 97
6725 SNP.6725 17 202
6726 SNP.6726 17 202
6727 SNP.6727 17 202
6728 SNP.6728 8 169
6729 SNP.6729 5 138
6730 SNP.6730 1 173
6731 SNP.6731 11 135
6732 SNP.6732 11 135
6733 SNP.6733 14 142
6734 SNP.6734 20 147
6735 SNP.6735 13 231
6736 SNP.6736 5 126
6737 SNP.6737 2 141
6738 SNP.6738 2 141
6739 SNP.6739 5 133
6740 SNP.6740 13 217
6741 SNP.6741 5 177
6742 SNP.6742 8 149
6743 SNP.6743 8 149
6744 SNP.6744 7 254
6745 SNP.6745 19 193
6746 SNP.6746 19 193
6747 SNP.6747 16 71
6748 SNP.6748 19 176
6749 SNP.6749 8 280
6750 SNP.6750 8 64
6751 SNP.6751 8 203
6752 SNP.6752 8 203
6753 SNP.6753 8 202
6754 SNP.6754 4 128
6755 SNP.6755 13 230
6756 SNP.6756 8 168
6757 SNP.6757 8 168
6758 SNP.6758 5 104
6759 SNP.6759 17 157
6760 SNP.6760 15 93
6761 SNP.6761 5 138
6762 SNP.6762 5 138
6763 SNP.6763 11 104
6764 SNP.6764 6 1
6765 SNP.6765 20 188
6766 SNP.6766 19 156
6767 SNP.6767 17 72
6768 SNP.6768 5 156
6769 SNP.6769 5 156
6770 SNP.6770 1 23
6771 SNP.6771 5 135
6772 SNP.6772 2 169
6773 SNP.6773 17 157
6774 SNP.6774 9 140
6775 SNP.6775 21 337
6776 SNP.6776 16 139
6777 SNP.6777 13 222
6778 SNP.6778 19 169
6779 SNP.6779 5 266
6780 SNP.6780 2 207
6781 SNP.6781 21 120
6782 SNP.6782 2 147
6783 SNP.6783 13 215
6784 SNP.6784 11 135
6785 SNP.6785 10 130
6786 SNP.6786 11 95
6787 SNP.6787 7 57
6788 SNP.6788 7 57
6789 SNP.6789 7 28
6790 SNP.6790 6 180
6791 SNP.6791 14 297
6792 SNP.6792 19 56
6793 SNP.6793 19 39
6794 SNP.6794 1 69
6795 SNP.6795 19 39
6796 SNP.6796 4 132
6797 SNP.6797 16 237
6798 SNP.6798 20 31
6799 SNP.6799 13 215
6800 SNP.6800 20 155
6801 SNP.6801 20 159
6802 SNP.6802 8 232
6803 SNP.6803 10 140
6804 SNP.6804 4 128
6805 SNP.6805 4 128
6806 SNP.6806 4 126
6807 SNP.6807 7 153
6808 SNP.6808 14 297
6809 SNP.6809 7 322
6810 SNP.6810 21 0
6811 SNP.6811 4 122
6812 SNP.6812 4 127
6813 SNP.6813 4 127
6814 SNP.6814 4 127
6815 SNP.6815 13 217
6816 SNP.6816 13 217
6817 SNP.6817 1 182
6818 SNP.6818 1 182
6819 SNP.6819 2 133
6820 SNP.6820 19 242
6821 SNP.6821 19 225
6822 SNP.6822 16 40
6823 SNP.6823 19 181
6824 SNP.6824 11 143
6825 SNP.6825 13 228
6826 SNP.6826 5 161
6827 SNP.6827 13 185
6828 SNP.6828 1 128
6829 SNP.6829 5 64
6830 SNP.6830 8 227
6831 SNP.6831 1 63
6832 SNP.6832 1 63
6833 SNP.6833 8 253
6834 SNP.6834 14 198
6835 SNP.6835 2 248
6836 SNP.6836 2 248
6837 SNP.6837 2 198
6838 SNP.6838 2 198
6839 SNP.6839 20 157
6840 SNP.6840 11 126
6841 SNP.6841 17 147
6842 SNP.6842 7 139
6843 SNP.6843 17 112
6844 SNP.6844 19 53
6845 SNP.6845 19 53
6846 SNP.6846 5 104
6847 SNP.6847 5 104
6848 SNP.6848 18 275
6849 SNP.6849 19 191
6850 SNP.6850 7 130
6851 SNP.6851 17 215
6852 SNP.6852 1 139
6853 SNP.6853 5 55
6854 SNP.6854 14 121
6855 SNP.6855 14 247
6856 SNP.6856 8 140
6857 SNP.6857 20 182
6858 SNP.6858 20 182
6859 SNP.6859 20 182
6860 SNP.6860 11 32
6861 SNP.6861 17 83
6862 SNP.6862 5 55
6863 SNP.6863 17 27
6864 SNP.6864 17 104
6865 SNP.6865 4 237
6866 SNP.6866 7 135
6867 SNP.6867 14 247
6868 SNP.6868 10 129
6869 SNP.6869 10 129
6870 SNP.6870 8 200
6871 SNP.6871 14 247
6872 SNP.6872 14 247
6873 SNP.6873 4 116
6874 SNP.6874 5 156
6875 SNP.6875 5 151
6876 SNP.6876 1 110
6877 SNP.6877 10 18
6878 SNP.6878 17 121
6879 SNP.6879 4 24
6880 SNP.6880 7 254
6881 SNP.6881 7 254
6882 SNP.6882 7 254
6883 SNP.6883 14 230
6884 SNP.6884 14 230
6885 SNP.6885 13 229
6886 SNP.6886 13 229
6887 SNP.6887 6 182
6888 SNP.6888 5 150
6889 SNP.6889 7 129
6890 SNP.6890 10 112
6891 SNP.6891 4 125
6892 SNP.6892 19 191
6893 SNP.6893 11 135
6894 SNP.6894 3 205
6895 SNP.6895 20 151
6896 SNP.6896 20 151
6897 SNP.6897 2 156
6898 SNP.6898 17 228
6899 SNP.6899 13 59
6900 SNP.6900 2 214
6901 SNP.6901 15 230
6902 SNP.6902 16 126
6903 SNP.6903 14 235
6904 SNP.6904 5 136
6905 SNP.6905 5 136
6906 SNP.6906 5 126
6907 SNP.6907 20 155
6908 SNP.6908 2 200
6909 SNP.6909 20 163
6910 SNP.6910 1 110
6911 SNP.6911 20 29
6912 SNP.6912 20 179
6913 SNP.6913 20 29
6914 SNP.6914 1 23
6915 SNP.6915 20 67
6916 SNP.6916 1 100
6917 SNP.6917 15 317
6918 SNP.6918 4 85
6919 SNP.6919 20 59
6920 SNP.6920 9 67
6921 SNP.6921 19 195
6922 SNP.6922 10 225
6923 SNP.6923 14 89
6924 SNP.6924 14 89
6925 SNP.6925 8 20
6926 SNP.6926 4 26
6927 SNP.6927 8 129
6928 SNP.6928 13 51
6929 SNP.6929 19 193
6930 SNP.6930 19 193
6931 SNP.6931 7 48
6932 SNP.6932 16 175
6933 SNP.6933 20 37
6934 SNP.6934 4 190
6935 SNP.6935 1 128
6936 SNP.6936 2 252
6937 SNP.6937 2 60
6938 SNP.6938 16 151
6939 SNP.6939 18 276
6940 SNP.6940 18 276
6941 SNP.6941 20 166
6942 SNP.6942 20 166
6943 SNP.6943 5 141
6944 SNP.6944 20 132
6945 SNP.6945 14 267
6946 SNP.6946 20 187
6947 SNP.6947 17 116
6948 SNP.6948 2 133
6949 SNP.6949 11 97
6950 SNP.6950 10 234
6951 SNP.6951 10 234
6952 SNP.6952 13 229
6953 SNP.6953 1 150
6954 SNP.6954 1 150
6955 SNP.6955 8 0
6956 SNP.6956 8 0
6957 SNP.6957 8 0
6958 SNP.6958 8 0
6959 SNP.6959 17 83
6960 SNP.6960 10 79
6961 SNP.6961 10 79
6962 SNP.6962 13 148
6963 SNP.6963 13 148
6964 SNP.6964 20 188
6965 SNP.6965 10 123
6966 SNP.6966 10 74
6967 SNP.6967 10 74
6968 SNP.6968 10 74
6969 SNP.6969 10 74
6970 SNP.6970 16 71
6971 SNP.6971 2 182
6972 SNP.6972 8 153
6973 SNP.6973 8 153
6974 SNP.6974 8 169
6975 SNP.6975 16 175
6976 SNP.6976 16 175
6977 SNP.6977 7 130
6978 SNP.6978 7 130
6979 SNP.6979 16 237
6980 SNP.6980 16 237
6981 SNP.6981 20 65
6982 SNP.6982 17 159
6983 SNP.6983 16 233
6984 SNP.6984 19 267
6985 SNP.6985 17 110
6986 SNP.6986 17 110
6987 SNP.6987 5 117
6988 SNP.6988 21 169
6989 SNP.6989 19 191
6990 SNP.6990 19 191
6991 SNP.6991 16 146
6992 SNP.6992 19 242
6993 SNP.6993 19 242
6994 SNP.6994 11 63
6995 SNP.6995 5 88
6996 SNP.6996 13 217
6997 SNP.6997 9 156
6998 SNP.6998 10 130
6999 SNP.6999 10 130
7000 SNP.7000 19 246
7001 SNP.7001 21 169
7002 SNP.7002 20 119
7003 SNP.7003 20 116
7004 SNP.7004 14 27
7005 SNP.7005 8 248
7006 SNP.7006 20 98
7007 SNP.7007 13 87
7008 SNP.7008 19 193
7009 SNP.7009 20 177
7010 SNP.7010 8 280
7011 SNP.7011 8 280
7012 SNP.7012 8 82
7013 SNP.7013 8 82
7014 SNP.7014 11 143
7015 SNP.7015 11 143
7016 SNP.7016 7 57
7017 SNP.7017 7 307
7018 SNP.7018 2 184
7019 SNP.7019 2 188
7020 SNP.7020 8 204
7021 SNP.7021 5 141
7022 SNP.7022 4 137
7023 SNP.7023 14 220
7024 SNP.7024 9 138
7025 SNP.7025 5 162
7026 SNP.7026 5 177
7027 SNP.7027 5 70
7028 SNP.7028 5 70
7029 SNP.7029 19 179
7030 SNP.7030 16 223
7031 SNP.7031 5 104
7032 SNP.7032 19 297
7033 SNP.7033 19 297
7034 SNP.7034 7 270
7035 SNP.7035 8 201
7036 SNP.7036 3 164
7037 SNP.7037 3 164
7038 SNP.7038 9 116
7039 SNP.7039 14 254
7040 SNP.7040 14 254
7041 SNP.7041 10 222
7042 SNP.7042 10 222
7043 SNP.7043 17 112
7044 SNP.7044 21 333
7045 SNP.7045 13 226
7046 SNP.7046 7 107
7047 SNP.7047 7 279
7048 SNP.7048 19 321
7049 SNP.7049 14 198
7050 SNP.7050 17 86
7051 SNP.7051 2 286
7052 SNP.7052 2 292
7053 SNP.7053 20 188
7054 SNP.7054 20 111
7055 SNP.7055 20 111
7056 SNP.7056 20 155
7057 SNP.7057 14 247
7058 SNP.7058 8 262
7059 SNP.7059 17 114
7060 SNP.7060 17 114
7061 SNP.7061 17 114
7062 SNP.7062 13 230
7063 SNP.7063 7 267
7064 SNP.7064 5 53
7065 SNP.7065 2 181
7066 SNP.7066 8 289
7067 SNP.7067 8 289
7068 SNP.7068 12 50
7069 SNP.7069 19 257
7070 SNP.7070 17 137
7071 SNP.7071 1 117
7072 SNP.7072 1 150
7073 SNP.7073 1 150
7074 SNP.7074 1 150
7075 SNP.7075 6 170
7076 SNP.7076 6 170
7077 SNP.7077 20 31
7078 SNP.7078 8 168
7079 SNP.7079 16 40
7080 SNP.7080 3 164
7081 SNP.7081 3 164
7082 SNP.7082 14 290
7083 SNP.7083 4 229
7084 SNP.7084 8 161
7085 SNP.7085 8 161
7086 SNP.7086 8 82
7087 SNP.7087 5 60
7088 SNP.7088 5 60
7089 SNP.7089 17 137
7090 SNP.7090 20 173
7091 SNP.7091 11 129
7092 SNP.7092 17 129
7093 SNP.7093 4 21
7094 SNP.7094 4 21
7095 SNP.7095 18 33
7096 SNP.7096 21 327
7097 SNP.7097 19 105
7098 SNP.7098 20 123
7099 SNP.7099 14 121
7100 SNP.7100 2 207
7101 SNP.7101 20 135
7102 SNP.7102 17 116
7103 SNP.7103 18 174
7104 SNP.7104 8 175
7105 SNP.7105 8 233
7106 SNP.7106 13 222
7107 SNP.7107 21 178
7108 SNP.7108 8 169
7109 SNP.7109 8 169
7110 SNP.7110 3 205
7111 SNP.7111 3 205
7112 SNP.7112 3 167
7113 SNP.7113 2 142
7114 SNP.7114 2 156
7115 SNP.7115 20 133
7116 SNP.7116 13 230
7117 SNP.7117 11 148
7118 SNP.7118 5 120
7119 SNP.7119 5 120
7120 SNP.7120 19 193
7121 SNP.7121 20 166
7122 SNP.7122 2 147
7123 SNP.7123 8 206
7124 SNP.7124 16 0
7125 SNP.7125 14 117
7126 SNP.7126 17 147
7127 SNP.7127 17 147
7128 SNP.7128 1 148
7129 SNP.7129 8 64
7130 SNP.7130 8 64
7131 SNP.7131 8 164
7132 SNP.7132 8 141
7133 SNP.7133 14 227
7134 SNP.7134 7 28
7135 SNP.7135 5 122
7136 SNP.7136 7 169
7137 SNP.7137 11 148
7138 SNP.7138 20 159
7139 SNP.7139 20 159
7140 SNP.7140 20 159
7141 SNP.7141 14 91
7142 SNP.7142 14 39
7143 SNP.7143 16 190
7144 SNP.7144 20 29
7145 SNP.7145 16 206
7146 SNP.7146 16 206
7147 SNP.7147 10 41
7148 SNP.7148 17 139
7149 SNP.7149 17 139
7150 SNP.7150 17 139
7151 SNP.7151 6 21
7152 SNP.7152 10 80
7153 SNP.7153 13 230
7154 SNP.7154 20 165
7155 SNP.7155 20 187
7156 SNP.7156 10 223
7157 SNP.7157 5 144
7158 SNP.7158 20 119
7159 SNP.7159 20 116
7160 SNP.7160 4 241
7161 SNP.7161 20 123
7162 SNP.7162 8 192
7163 SNP.7163 7 141
7164 SNP.7164 4 126
7165 SNP.7165 16 152
7166 SNP.7166 7 210
7167 SNP.7167 8 214
7168 SNP.7168 8 214
7169 SNP.7169 19 257
7170 SNP.7170 19 267
7171 SNP.7171 17 86
7172 SNP.7172 10 80
7173 SNP.7173 7 271
7174 SNP.7174 8 73
7175 SNP.7175 1 171
7176 SNP.7176 1 171
7177 SNP.7177 1 171
7178 SNP.7178 9 140
7179 SNP.7179 8 201
7180 SNP.7180 10 104
7181 SNP.7181 19 53
7182 SNP.7182 19 53
7183 SNP.7183 5 195
7184 SNP.7184 3 164
7185 SNP.7185 8 201
7186 SNP.7186 8 168
7187 SNP.7187 10 123
7188 SNP.7188 4 234
7189 SNP.7189 4 237
7190 SNP.7190 13 166
7191 SNP.7191 11 39
7192 SNP.7192 13 232
7193 SNP.7193 10 79
7194 SNP.7194 5 132
7195 SNP.7195 13 223
7196 SNP.7196 7 52
7197 SNP.7197 13 135
7198 SNP.7198 5 159
7199 SNP.7199 5 116
7200 SNP.7200 7 57
7201 SNP.7201 17 139
7202 SNP.7202 19 177
7203 SNP.7203 19 177
7204 SNP.7204 17 77
7205 SNP.7205 2 176
7206 SNP.7206 8 211
7207 SNP.7207 11 112
7208 SNP.7208 8 160
7209 SNP.7209 16 184
7210 SNP.7210 16 184
7211 SNP.7211 16 184
7212 SNP.7212 20 123
7213 SNP.7213 5 226
7214 SNP.7214 2 144
7215 SNP.7215 5 117
7216 SNP.7216 17 110
7217 SNP.7217 17 110
7218 SNP.7218 17 110
7219 SNP.7219 8 186
7220 SNP.7220 8 186
7221 SNP.7221 8 186
7222 SNP.7222 8 168
7223 SNP.7223 8 249
7224 SNP.7224 8 249
7225 SNP.7225 10 18
7226 SNP.7226 13 226
7227 SNP.7227 4 97
7228 SNP.7228 7 139
7229 SNP.7229 17 114
7230 SNP.7230 17 114
7231 SNP.7231 20 123
7232 SNP.7232 19 191
7233 SNP.7233 7 92
7234 SNP.7234 17 228
7235 SNP.7235 13 116
7236 SNP.7236 16 151
7237 SNP.7237 8 182
7238 SNP.7238 20 163
7239 SNP.7239 5 131
7240 SNP.7240 17 121
7241 SNP.7241 4 71
7242 SNP.7242 16 166
7243 SNP.7243 5 190
7244 SNP.7244 10 113
7245 SNP.7245 14 97
7246 SNP.7246 14 97
7247 SNP.7247 4 178
7248 SNP.7248 2 147
7249 SNP.7249 10 150
7250 SNP.7250 16 237
7251 SNP.7251 16 237
7252 SNP.7252 14 114
7253 SNP.7253 20 166
7254 SNP.7254 21 150
7255 SNP.7255 5 48
7256 SNP.7256 5 48
7257 SNP.7257 10 98
7258 SNP.7258 1 257
7259 SNP.7259 19 242
7260 SNP.7260 4 178
7261 SNP.7261 4 36
7262 SNP.7262 5 97
7263 SNP.7263 5 97
7264 SNP.7264 5 146
7265 SNP.7265 2 182
7266 SNP.7266 2 141
7267 SNP.7267 8 206
7268 SNP.7268 5 141
7269 SNP.7269 5 141
7270 SNP.7270 5 141
7271 SNP.7271 16 159
7272 SNP.7272 5 266
7273 SNP.7273 14 230
7274 SNP.7274 14 230
7275 SNP.7275 14 230
7276 SNP.7276 7 69
7277 SNP.7277 10 146
7278 SNP.7278 2 141
7279 SNP.7279 2 141
7280 SNP.7280 1 171
7281 SNP.7281 19 195
7282 SNP.7282 19 282
7283 SNP.7283 19 282
7284 SNP.7284 5 136
7285 SNP.7285 7 322
7286 SNP.7286 8 71
7287 SNP.7287 11 104
7288 SNP.7288 1 145
7289 SNP.7289 14 254
7290 SNP.7290 1 63
7291 SNP.7291 1 71
7292 SNP.7292 1 71
7293 SNP.7293 19 191
7294 SNP.7294 1 141
7295 SNP.7295 8 200
7296 SNP.7296 20 166
7297 SNP.7297 13 128
7298 SNP.7298 4 26
7299 SNP.7299 14 171
7300 SNP.7300 13 155
7301 SNP.7301 13 217
7302 SNP.7302 14 171
7303 SNP.7303 14 171
7304 SNP.7304 19 100
7305 SNP.7305 5 266
7306 SNP.7306 20 182
7307 SNP.7307 2 147
7308 SNP.7308 2 147
7309 SNP.7309 20 42
7310 SNP.7310 20 42
7311 SNP.7311 13 228
7312 SNP.7312 13 228
7313 SNP.7313 8 222
7314 SNP.7314 8 174
7315 SNP.7315 2 223
7316 SNP.7316 1 145
7317 SNP.7317 4 34
7318 SNP.7318 13 180
7319 SNP.7319 8 282
7320 SNP.7320 8 282
7321 SNP.7321 2 113
7322 SNP.7322 10 74
7323 SNP.7323 5 228
7324 SNP.7324 14 78
7325 SNP.7325 4 0
7326 SNP.7326 5 266
7327 SNP.7327 20 145
7328 SNP.7328 8 168
7329 SNP.7329 10 134
7330 SNP.7330 20 59
7331 SNP.7331 21 333
7332 SNP.7332 7 91
7333 SNP.7333 7 91
7334 SNP.7334 3 241
7335 SNP.7335 13 135
7336 SNP.7336 8 217
7337 SNP.7337 8 217
7338 SNP.7338 5 190
7339 SNP.7339 5 190
7340 SNP.7340 5 190
7341 SNP.7341 16 146
7342 SNP.7342 8 153
7343 SNP.7343 8 129
7344 SNP.7344 17 158
7345 SNP.7345 3 86
7346 SNP.7346 5 48
7347 SNP.7347 5 48
7348 SNP.7348 14 121
7349 SNP.7349 20 42
7350 SNP.7350 16 159
7351 SNP.7351 16 149
7352 SNP.7352 20 187
7353 SNP.7353 20 187
7354 SNP.7354 14 114
7355 SNP.7355 16 207
7356 SNP.7356 19 105
7357 SNP.7357 16 71
7358 SNP.7358 2 105
7359 SNP.7359 7 51
7360 SNP.7360 17 112
7361 SNP.7361 5 190
7362 SNP.7362 20 37
7363 SNP.7363 8 149
7364 SNP.7364 2 111
7365 SNP.7365 5 146
7366 SNP.7366 20 132
7367 SNP.7367 5 166
7368 SNP.7368 7 139
7369 SNP.7369 19 100
7370 SNP.7370 5 122
7371 SNP.7371 3 156
7372 SNP.7372 5 104
7373 SNP.7373 2 228
7374 SNP.7374 17 215
7375 SNP.7375 5 127
7376 SNP.7376 11 106
7377 SNP.7377 16 207
7378 SNP.7378 17 116
7379 SNP.7379 16 206
7380 SNP.7380 17 157
7381 SNP.7381 7 139
7382 SNP.7382 11 126
7383 SNP.7383 11 126
7384 SNP.7384 5 160
7385 SNP.7385 5 160
7386 SNP.7386 2 158
7387 SNP.7387 5 138
7388 SNP.7388 16 233
7389 SNP.7389 17 157
7390 SNP.7390 17 157
7391 SNP.7391 19 179
7392 SNP.7392 19 179
7393 SNP.7393 19 179
7394 SNP.7394 19 48
7395 SNP.7395 20 20
7396 SNP.7396 8 182
7397 SNP.7397 20 188
7398 SNP.7398 7 27
7399 SNP.7399 7 27
7400 SNP.7400 14 22
7401 SNP.7401 10 216
7402 SNP.7402 14 103
7403 SNP.7403 19 199
7404 SNP.7404 6 54
7405 SNP.7405 6 54
7406 SNP.7406 6 54
7407 SNP.7407 7 180
7408 SNP.7408 7 180
7409 SNP.7409 19 297
7410 SNP.7410 16 159
7411 SNP.7411 17 154
7412 SNP.7412 17 159
7413 SNP.7413 13 25
7414 SNP.7414 10 226
7415 SNP.7415 13 217
7416 SNP.7416 13 217
7417 SNP.7417 2 168
7418 SNP.7418 7 139
7419 SNP.7419 7 139
7420 SNP.7420 4 239
7421 SNP.7421 6 38
7422 SNP.7422 4 36
7423 SNP.7423 4 128
7424 SNP.7424 16 223
7425 SNP.7425 7 141
7426 SNP.7426 14 114
7427 SNP.7427 20 37
7428 SNP.7428 16 146
7429 SNP.7429 16 146
7430 SNP.7430 17 114
7431 SNP.7431 17 114
7432 SNP.7432 17 123
7433 SNP.7433 17 123
7434 SNP.7434 13 230
7435 SNP.7435 20 169
7436 SNP.7436 19 322
7437 SNP.7437 20 182
7438 SNP.7438 7 107
7439 SNP.7439 9 29
7440 SNP.7440 13 185
7441 SNP.7441 4 133
7442 SNP.7442 4 133
7443 SNP.7443 4 136
7444 SNP.7444 4 126
7445 SNP.7445 4 126
7446 SNP.7446 10 225
7447 SNP.7447 14 240
7448 SNP.7448 13 230
7449 SNP.7449 7 182
7450 SNP.7450 16 190
7451 SNP.7451 16 190
7452 SNP.7452 5 127
7453 SNP.7453 4 205
7454 SNP.7454 5 122
7455 SNP.7455 11 126
7456 SNP.7456 11 126
7457 SNP.7457 11 112
7458 SNP.7458 20 179
7459 SNP.7459 20 166
7460 SNP.7460 18 33
7461 SNP.7461 18 33
7462 SNP.7462 8 151
7463 SNP.7463 4 85
7464 SNP.7464 1 104
7465 SNP.7465 1 110
7466 SNP.7466 2 168
7467 SNP.7467 2 139
7468 SNP.7468 14 227
7469 SNP.7469 13 223
7470 SNP.7470 7 180
7471 SNP.7471 19 15
7472 SNP.7472 10 79
7473 SNP.7473 10 79
7474 SNP.7474 3 164
7475 SNP.7475 1 243
7476 SNP.7476 21 136
7477 SNP.7477 10 0
7478 SNP.7478 8 168
7479 SNP.7479 5 157
7480 SNP.7480 5 157
7481 SNP.7481 14 81
7482 SNP.7482 13 172
7483 SNP.7483 1 71
7484 SNP.7484 5 114
7485 SNP.7485 16 126
7486 SNP.7486 5 156
7487 SNP.7487 2 144
7488 SNP.7488 4 97
7489 SNP.7489 6 77
7490 SNP.7490 19 199
7491 SNP.7491 7 56
7492 SNP.7492 10 223
7493 SNP.7493 10 223
7494 SNP.7494 10 74
7495 SNP.7495 7 254
7496 SNP.7496 10 226
7497 SNP.7497 20 147
7498 SNP.7498 2 162
7499 SNP.7499 4 85
7500 SNP.7500 17 204
7501 SNP.7501 16 233
7502 SNP.7502 5 48
7503 SNP.7503 5 48
7504 SNP.7504 3 0
7505 SNP.7505 3 0
7506 SNP.7506 20 187
7507 SNP.7507 2 147
7508 SNP.7508 2 147
7509 SNP.7509 4 46
7510 SNP.7510 4 38
7511 SNP.7511 5 120
7512 SNP.7512 1 63
7513 SNP.7513 1 63
7514 SNP.7514 5 144
7515 SNP.7515 16 184
7516 SNP.7516 16 149
7517 SNP.7517 2 111
7518 SNP.7518 20 31
7519 SNP.7519 20 31
7520 SNP.7520 13 215
7521 SNP.7521 13 215
7522 SNP.7522 13 215
7523 SNP.7523 16 234
7524 SNP.7524 17 114
7525 SNP.7525 8 73
7526 SNP.7526 13 232
7527 SNP.7527 17 149
7528 SNP.7528 17 149
7529 SNP.7529 14 93
7530 SNP.7530 7 114
7531 SNP.7531 7 107
7532 SNP.7532 17 99
7533 SNP.7533 17 224
7534 SNP.7534 17 224
7535 SNP.7535 8 82
7536 SNP.7536 2 232
7537 SNP.7537 5 144
7538 SNP.7538 5 159
7539 SNP.7539 19 194
7540 SNP.7540 17 163
7541 SNP.7541 2 201
7542 SNP.7542 9 169
7543 SNP.7543 20 111
7544 SNP.7544 17 69
7545 SNP.7545 17 69
7546 SNP.7546 6 75
7547 SNP.7547 21 296
7548 SNP.7548 3 241
7549 SNP.7549 7 250
7550 SNP.7550 7 250
7551 SNP.7551 19 193
7552 SNP.7552 10 140
7553 SNP.7553 16 218
7554 SNP.7554 20 145
7555 SNP.7555 20 145
7556 SNP.7556 13 230
7557 SNP.7557 8 186
7558 SNP.7558 19 39
7559 SNP.7559 8 177
7560 SNP.7560 17 121
7561 SNP.7561 14 125
7562 SNP.7562 14 125
7563 SNP.7563 7 180
7564 SNP.7564 7 180
7565 SNP.7565 2 78
7566 SNP.7566 17 137
7567 SNP.7567 5 150
7568 SNP.7568 18 92
7569 SNP.7569 19 316
7570 SNP.7570 19 310
7571 SNP.7571 8 290
7572 SNP.7572 2 189
7573 SNP.7573 17 83
7574 SNP.7574 9 156
7575 SNP.7575 10 112
7576 SNP.7576 19 172
7577 SNP.7577 19 172
7578 SNP.7578 19 172
7579 SNP.7579 7 141
7580 SNP.7580 17 154
7581 SNP.7581 2 141
7582 SNP.7582 1 94
7583 SNP.7583 20 145
7584 SNP.7584 11 121
7585 SNP.7585 13 180
7586 SNP.7586 10 143
7587 SNP.7587 1 94
7588 SNP.7588 2 144
7589 SNP.7589 8 186
7590 SNP.7590 13 69
7591 SNP.7591 18 32
7592 SNP.7592 18 32
7593 SNP.7593 18 30
7594 SNP.7594 18 30
7595 SNP.7595 6 84
7596 SNP.7596 14 25
7597 SNP.7597 5 104
7598 SNP.7598 4 126
7599 SNP.7599 4 116
7600 SNP.7600 14 165
7601 SNP.7601 13 155
7602 SNP.7602 11 135
7603 SNP.7603 7 237
7604 SNP.7604 13 191
7605 SNP.7605 2 162
7606 SNP.7606 2 141
7607 SNP.7607 2 141
7608 SNP.7608 13 191
7609 SNP.7609 14 247
7610 SNP.7610 5 123
7611 SNP.7611 19 267
7612 SNP.7612 16 237
7613 SNP.7613 20 119
7614 SNP.7614 17 137
7615 SNP.7615 10 140
7616 SNP.7616 10 140
7617 SNP.7617 19 282
7618 SNP.7618 20 110
7619 SNP.7619 8 54
7620 SNP.7620 5 156
7621 SNP.7621 16 52
7622 SNP.7622 5 155
7623 SNP.7623 5 155
7624 SNP.7624 5 155
7625 SNP.7625 7 27
7626 SNP.7626 7 27
7627 SNP.7627 7 27
7628 SNP.7628 1 198
7629 SNP.7629 20 119
7630 SNP.7630 11 73
7631 SNP.7631 11 73
7632 SNP.7632 11 73
7633 SNP.7633 16 159
7634 SNP.7634 8 233
7635 SNP.7635 9 108
7636 SNP.7636 9 108
7637 SNP.7637 19 179
7638 SNP.7638 18 118
7639 SNP.7639 18 118
7640 SNP.7640 5 62
7641 SNP.7641 5 62
7642 SNP.7642 10 129
7643 SNP.7643 13 128
7644 SNP.7644 10 222
7645 SNP.7645 21 248
7646 SNP.7646 2 182
7647 SNP.7647 4 242
7648 SNP.7648 4 242
7649 SNP.7649 13 188
7650 SNP.7650 1 32
7651 SNP.7651 6 167
7652 SNP.7652 2 252
7653 SNP.7653 19 240
7654 SNP.7654 17 92
7655 SNP.7655 2 147
7656 SNP.7656 1 130
7657 SNP.7657 10 179
7658 SNP.7658 2 116
7659 SNP.7659 2 147
7660 SNP.7660 5 138
7661 SNP.7661 6 167
7662 SNP.7662 20 187
7663 SNP.7663 1 242
7664 SNP.7664 1 110
7665 SNP.7665 16 51
7666 SNP.7666 5 190
7667 SNP.7667 16 190
7668 SNP.7668 10 89
7669 SNP.7669 2 286
7670 SNP.7670 11 112
7671 SNP.7671 11 112
7672 SNP.7672 11 112
7673 SNP.7673 11 135
7674 SNP.7674 11 135
7675 SNP.7675 17 184
7676 SNP.7676 7 86
7677 SNP.7677 6 107
7678 SNP.7678 1 231
7679 SNP.7679 1 231
7680 SNP.7680 1 130
7681 SNP.7681 1 130
7682 SNP.7682 8 73
7683 SNP.7683 8 168
7684 SNP.7684 8 168
7685 SNP.7685 20 42
7686 SNP.7686 7 57
7687 SNP.7687 16 61
7688 SNP.7688 16 59
7689 SNP.7689 14 275
7690 SNP.7690 14 275
7691 SNP.7691 7 57
7692 SNP.7692 10 123
7693 SNP.7693 5 226
7694 SNP.7694 2 156
7695 SNP.7695 19 177
7696 SNP.7696 2 141
7697 SNP.7697 11 121
7698 SNP.7698 5 225
7699 SNP.7699 14 78
7700 SNP.7700 20 132
7701 SNP.7701 19 282
7702 SNP.7702 8 214
7703 SNP.7703 13 84
7704 SNP.7704 8 214
7705 SNP.7705 20 33
7706 SNP.7706 20 128
7707 SNP.7707 5 134
7708 SNP.7708 11 129
7709 SNP.7709 11 129
7710 SNP.7710 8 64
7711 SNP.7711 5 127
7712 SNP.7712 8 200
7713 SNP.7713 13 51
7714 SNP.7714 2 111
7715 SNP.7715 2 162
7716 SNP.7716 7 107
7717 SNP.7717 7 107
7718 SNP.7718 7 107
7719 SNP.7719 2 292
7720 SNP.7720 20 139
7721 SNP.7721 16 166
7722 SNP.7722 16 166
7723 SNP.7723 16 166
7724 SNP.7724 5 55
7725 SNP.7725 5 64
7726 SNP.7726 2 111
7727 SNP.7727 5 126
7728 SNP.7728 5 55
7729 SNP.7729 5 116
7730 SNP.7730 11 99
7731 SNP.7731 11 97
7732 SNP.7732 9 241
7733 SNP.7733 7 27
7734 SNP.7734 2 262
7735 SNP.7735 2 247
7736 SNP.7736 10 129
7737 SNP.7737 10 129
7738 SNP.7738 8 253
7739 SNP.7739 17 83
7740 SNP.7740 17 83
7741 SNP.7741 17 83
7742 SNP.7742 19 58
7743 SNP.7743 7 229
7744 SNP.7744 16 234
7745 SNP.7745 8 203
7746 SNP.7746 8 203
7747 SNP.7747 5 195
7748 SNP.7748 2 200
7749 SNP.7749 2 200
7750 SNP.7750 13 228
7751 SNP.7751 13 84
7752 SNP.7752 19 84
7753 SNP.7753 20 155
7754 SNP.7754 1 242
7755 SNP.7755 7 141
7756 SNP.7756 1 128
7757 SNP.7757 19 194
7758 SNP.7758 21 0
7759 SNP.7759 21 0
7760 SNP.7760 14 308
7761 SNP.7761 19 320
7762 SNP.7762 19 320
7763 SNP.7763 7 154
7764 SNP.7764 17 230
7765 SNP.7765 11 126
7766 SNP.7766 4 132
7767 SNP.7767 6 86
7768 SNP.7768 9 284
7769 SNP.7769 16 190
7770 SNP.7770 9 284
7771 SNP.7771 1 139
7772 SNP.7772 9 284
7773 SNP.7773 8 214
7774 SNP.7774 20 20
7775 SNP.7775 10 231
7776 SNP.7776 11 148
7777 SNP.7777 18 202
7778 SNP.7778 10 101
7779 SNP.7779 13 230
7780 SNP.7780 2 174
7781 SNP.7781 11 104
7782 SNP.7782 5 161
7783 SNP.7783 5 96
7784 SNP.7784 4 205
7785 SNP.7785 20 166
7786 SNP.7786 13 230
7787 SNP.7787 7 27
7788 SNP.7788 7 27
7789 SNP.7789 2 147
7790 SNP.7790 2 147
7791 SNP.7791 6 21
7792 SNP.7792 6 21
7793 SNP.7793 17 215
7794 SNP.7794 20 131
7795 SNP.7795 14 254
7796 SNP.7796 14 248
7797 SNP.7797 17 213
7798 SNP.7798 14 248
7799 SNP.7799 17 213
7800 SNP.7800 13 148
7801 SNP.7801 4 160
7802 SNP.7802 17 182
7803 SNP.7803 4 133
7804 SNP.7804 21 314
7805 SNP.7805 16 166
7806 SNP.7806 7 139
7807 SNP.7807 17 224
7808 SNP.7808 16 237
7809 SNP.7809 7 107
7810 SNP.7810 10 89
7811 SNP.7811 21 298
7812 SNP.7812 1 139
7813 SNP.7813 16 152
7814 SNP.7814 1 128
7815 SNP.7815 4 178
7816 SNP.7816 16 146
7817 SNP.7817 19 183
7818 SNP.7818 19 177
7819 SNP.7819 3 188
7820 SNP.7820 14 25
7821 SNP.7821 14 25
7822 SNP.7822 14 25
7823 SNP.7823 10 226
7824 SNP.7824 2 181
7825 SNP.7825 19 174
7826 SNP.7826 19 174
7827 SNP.7827 13 87
7828 SNP.7828 13 87
7829 SNP.7829 8 161
7830 SNP.7830 17 47
7831 SNP.7831 20 155
7832 SNP.7832 14 46
7833 SNP.7833 14 76
7834 SNP.7834 19 84
7835 SNP.7835 13 215
7836 SNP.7836 13 215
7837 SNP.7837 13 215
7838 SNP.7838 5 224
7839 SNP.7839 8 180
7840 SNP.7840 8 180
7841 SNP.7841 11 126
7842 SNP.7842 14 173
7843 SNP.7843 10 223
7844 SNP.7844 14 39
7845 SNP.7845 17 154
7846 SNP.7846 19 53
7847 SNP.7847 19 53
7848 SNP.7848 1 69
7849 SNP.7849 17 72
7850 SNP.7850 8 245
7851 SNP.7851 2 147
7852 SNP.7852 2 147
7853 SNP.7853 2 147
7854 SNP.7854 20 182
7855 SNP.7855 20 182
7856 SNP.7856 20 182
7857 SNP.7857 6 57
7858 SNP.7858 5 49
7859 SNP.7859 5 51
7860 SNP.7860 19 191
7861 SNP.7861 20 179
7862 SNP.7862 11 99
7863 SNP.7863 11 121
7864 SNP.7864 11 121
7865 SNP.7865 17 202
7866 SNP.7866 20 182
7867 SNP.7867 5 122
7868 SNP.7868 5 122
7869 SNP.7869 7 307
7870 SNP.7870 2 133
7871 SNP.7871 20 20
7872 SNP.7872 20 20
7873 SNP.7873 13 231
7874 SNP.7874 13 230
7875 SNP.7875 14 247
7876 SNP.7876 20 29
7877 SNP.7877 20 29
7878 SNP.7878 20 31
7879 SNP.7879 8 211
7880 SNP.7880 8 168
7881 SNP.7881 8 73
7882 SNP.7882 8 161
7883 SNP.7883 10 101
7884 SNP.7884 10 123
7885 SNP.7885 10 41
7886 SNP.7886 5 161
7887 SNP.7887 5 122
7888 SNP.7888 5 122
7889 SNP.7889 8 54
7890 SNP.7890 11 148
7891 SNP.7891 11 148
7892 SNP.7892 11 148
7893 SNP.7893 13 229
7894 SNP.7894 16 147
7895 SNP.7895 16 147
7896 SNP.7896 19 179
7897 SNP.7897 16 159
7898 SNP.7898 20 123
7899 SNP.7899 19 183
7900 SNP.7900 17 182
7901 SNP.7901 17 187
7902 SNP.7902 8 161
7903 SNP.7903 17 86
7904 SNP.7904 5 144
7905 SNP.7905 5 144
7906 SNP.7906 18 252
7907 SNP.7907 6 136
7908 SNP.7908 14 56
7909 SNP.7909 12 120
7910 SNP.7910 12 120
7911 SNP.7911 20 151
7912 SNP.7912 14 56
7913 SNP.7913 20 155
7914 SNP.7914 19 193
7915 SNP.7915 14 152
7916 SNP.7916 13 180
7917 SNP.7917 19 194
7918 SNP.7918 21 0
7919 SNP.7919 13 175
7920 SNP.7920 5 127
7921 SNP.7921 10 222
7922 SNP.7922 10 222
7923 SNP.7923 16 55
7924 SNP.7924 17 158
7925 SNP.7925 17 158
7926 SNP.7926 19 117
7927 SNP.7927 19 117
7928 SNP.7928 12 53
7929 SNP.7929 4 205
7930 SNP.7930 21 134
7931 SNP.7931 20 187
7932 SNP.7932 6 179
7933 SNP.7933 6 169
7934 SNP.7934 6 169
7935 SNP.7935 16 143
7936 SNP.7936 16 139
7937 SNP.7937 14 230
7938 SNP.7938 14 230
7939 SNP.7939 8 169
7940 SNP.7940 20 145
7941 SNP.7941 6 86
7942 SNP.7942 2 188
7943 SNP.7943 20 145
7944 SNP.7944 17 121
7945 SNP.7945 3 164
7946 SNP.7946 7 88
7947 SNP.7947 7 88
7948 SNP.7948 1 255
7949 SNP.7949 1 255
7950 SNP.7950 8 149
7951 SNP.7951 13 218
7952 SNP.7952 13 222
7953 SNP.7953 7 307
7954 SNP.7954 8 186
7955 SNP.7955 1 261
7956 SNP.7956 16 51
7957 SNP.7957 12 51
7958 SNP.7958 14 114
7959 SNP.7959 4 237
7960 SNP.7960 8 289
7961 SNP.7961 8 289
7962 SNP.7962 11 63
7963 SNP.7963 19 322
7964 SNP.7964 2 113
7965 SNP.7965 2 113
7966 SNP.7966 14 25
7967 SNP.7967 14 25
7968 SNP.7968 8 164
7969 SNP.7969 9 187
7970 SNP.7970 5 162
7971 SNP.7971 13 0
7972 SNP.7972 6 54
7973 SNP.7973 21 226
7974 SNP.7974 21 226
7975 SNP.7975 8 206
7976 SNP.7976 6 54
7977 SNP.7977 8 200
7978 SNP.7978 8 200
7979 SNP.7979 13 188
7980 SNP.7980 2 187
7981 SNP.7981 20 182
7982 SNP.7982 16 147
7983 SNP.7983 4 134
7984 SNP.7984 14 174
7985 SNP.7985 14 174
7986 SNP.7986 11 126
7987 SNP.7987 11 126
7988 SNP.7988 8 201
7989 SNP.7989 8 201
7990 SNP.7990 2 133
7991 SNP.7991 2 133
7992 SNP.7992 2 133
7993 SNP.7993 10 112
7994 SNP.7994 4 128
7995 SNP.7995 7 93
7996 SNP.7996 7 192
7997 SNP.7997 1 94
7998 SNP.7998 16 139
7999 SNP.7999 9 284
8000 SNP.8000 14 228
8001 SNP.8001 8 222
8002 SNP.8002 8 222
8003 SNP.8003 8 183
8004 SNP.8004 14 266
8005 SNP.8005 14 266
8006 SNP.8006 13 97
8007 SNP.8007 13 84
8008 SNP.8008 17 137
8009 SNP.8009 2 147
8010 SNP.8010 2 147
8011 SNP.8011 19 242
8012 SNP.8012 21 178
8013 SNP.8013 21 178
8014 SNP.8014 19 127
8015 SNP.8015 19 127
8016 SNP.8016 20 98
8017 SNP.8017 7 329
8018 SNP.8018 16 0
8019 SNP.8019 17 77
8020 SNP.8020 17 77
8021 SNP.8021 17 77
8022 SNP.8022 7 48
8023 SNP.8023 2 286
8024 SNP.8024 2 286
8025 SNP.8025 19 184
8026 SNP.8026 2 286
8027 SNP.8027 16 51
8028 SNP.8028 16 52
8029 SNP.8029 10 129
8030 SNP.8030 19 48
8031 SNP.8031 20 31
8032 SNP.8032 1 243
8033 SNP.8033 10 123
8034 SNP.8034 17 110
8035 SNP.8035 16 56
8036 SNP.8036 8 212
8037 SNP.8037 12 53
8038 SNP.8038 19 172
8039 SNP.8039 10 129
8040 SNP.8040 14 235
8041 SNP.8041 19 53
8042 SNP.8042 16 184
8043 SNP.8043 19 246
8044 SNP.8044 8 160
8045 SNP.8045 3 167
8046 SNP.8046 3 167
8047 SNP.8047 8 160
8048 SNP.8048 2 169
8049 SNP.8049 8 222
8050 SNP.8050 20 168
8051 SNP.8051 5 72
8052 SNP.8052 20 173
8053 SNP.8053 8 140
8054 SNP.8054 13 228
8055 SNP.8055 13 230
8056 SNP.8056 13 230
8057 SNP.8057 19 194
8058 SNP.8058 5 134
8059 SNP.8059 5 134
8060 SNP.8060 20 159
8061 SNP.8061 17 182
8062 SNP.8062 17 121
8063 SNP.8063 19 179
8064 SNP.8064 17 100
8065 SNP.8065 5 150
8066 SNP.8066 5 150
8067 SNP.8067 20 184
8068 SNP.8068 20 184
8069 SNP.8069 13 223
8070 SNP.8070 8 68
8071 SNP.8071 5 134
8072 SNP.8072 19 169
8073 SNP.8073 4 126
8074 SNP.8074 6 169
8075 SNP.8075 6 169
8076 SNP.8076 6 169
8077 SNP.8077 5 175
8078 SNP.8078 17 116
8079 SNP.8079 1 171
8080 SNP.8080 10 101
8081 SNP.8081 16 59
8082 SNP.8082 17 215
8083 SNP.8083 17 215
8084 SNP.8084 8 71
8085 SNP.8085 2 141
8086 SNP.8086 19 193
8087 SNP.8087 12 123
8088 SNP.8088 14 117
8089 SNP.8089 6 169
8090 SNP.8090 19 127
8091 SNP.8091 19 127
8092 SNP.8092 21 336
8093 SNP.8093 4 240
8094 SNP.8094 8 160
8095 SNP.8095 2 147
8096 SNP.8096 21 333
8097 SNP.8097 8 168
8098 SNP.8098 2 187
8099 SNP.8099 16 71
8100 SNP.8100 10 101
8101 SNP.8101 5 104
8102 SNP.8102 4 126
8103 SNP.8103 14 290
8104 SNP.8104 14 290
8105 SNP.8105 5 104
8106 SNP.8106 13 51
8107 SNP.8107 8 200
8108 SNP.8108 8 161
8109 SNP.8109 17 121
8110 SNP.8110 5 135
8111 SNP.8111 5 135
8112 SNP.8112 7 308
8113 SNP.8113 7 308
8114 SNP.8114 1 171
8115 SNP.8115 5 161
8116 SNP.8116 5 161
8117 SNP.8117 1 145
8118 SNP.8118 7 56
8119 SNP.8119 7 307
8120 SNP.8120 11 147
8121 SNP.8121 11 147
8122 SNP.8122 7 56
8123 SNP.8123 17 154
8124 SNP.8124 17 154
8125 SNP.8125 5 104
8126 SNP.8126 20 188
8127 SNP.8127 14 91
8128 SNP.8128 8 214
8129 SNP.8129 5 36
8130 SNP.8130 14 25
8131 SNP.8131 2 184
8132 SNP.8132 2 147
8133 SNP.8133 19 257
8134 SNP.8134 19 257
8135 SNP.8135 13 191
8136 SNP.8136 13 217
8137 SNP.8137 19 177
8138 SNP.8138 19 179
8139 SNP.8139 4 229
8140 SNP.8140 1 23
8141 SNP.8141 14 173
8142 SNP.8142 19 267
8143 SNP.8143 19 267
8144 SNP.8144 19 267
8145 SNP.8145 8 253
8146 SNP.8146 7 275
8147 SNP.8147 20 132
8148 SNP.8148 20 132
8149 SNP.8149 8 253
8150 SNP.8150 4 85
8151 SNP.8151 1 144
8152 SNP.8152 1 144
8153 SNP.8153 1 144
8154 SNP.8154 1 144
8155 SNP.8155 10 123
8156 SNP.8156 16 52
8157 SNP.8157 5 227
8158 SNP.8158 8 71
8159 SNP.8159 1 173
8160 SNP.8160 20 182
8161 SNP.8161 8 253
8162 SNP.8162 15 47
8163 SNP.8163 5 153
8164 SNP.8164 6 172
8165 SNP.8165 6 172
8166 SNP.8166 20 247
8167 SNP.8167 19 179
8168 SNP.8168 3 206
8169 SNP.8169 17 154
8170 SNP.8170 8 20
8171 SNP.8171 14 235
8172 SNP.8172 8 54
8173 SNP.8173 8 245
8174 SNP.8174 13 230
8175 SNP.8175 16 196
8176 SNP.8176 13 226
8177 SNP.8177 5 114
8178 SNP.8178 8 73
8179 SNP.8179 14 267
8180 SNP.8180 19 0
8181 SNP.8181 17 114
8182 SNP.8182 2 147
8183 SNP.8183 13 215
8184 SNP.8184 20 145
8185 SNP.8185 2 113
8186 SNP.8186 20 230
8187 SNP.8187 5 141
8188 SNP.8188 5 141
8189 SNP.8189 5 159
8190 SNP.8190 8 149
8191 SNP.8191 19 271
8192 SNP.8192 8 164
8193 SNP.8193 4 237
8194 SNP.8194 4 237
8195 SNP.8195 1 159
8196 SNP.8196 19 0
8197 SNP.8197 14 212
8198 SNP.8198 19 297
8199 SNP.8199 2 147
8200 SNP.8200 5 122
8201 SNP.8201 13 25
8202 SNP.8202 13 25
8203 SNP.8203 17 154
8204 SNP.8204 4 24
8205 SNP.8205 2 133
8206 SNP.8206 17 121
8207 SNP.8207 10 114
8208 SNP.8208 10 114
8209 SNP.8209 8 160
8210 SNP.8210 14 173
8211 SNP.8211 9 142
8212 SNP.8212 14 173
8213 SNP.8213 18 85
8214 SNP.8214 3 234
8215 SNP.8215 5 116
8216 SNP.8216 5 227
8217 SNP.8217 18 150
8218 SNP.8218 10 198
8219 SNP.8219 2 113
8220 SNP.8220 8 201
8221 SNP.8221 8 168
8222 SNP.8222 7 129
8223 SNP.8223 13 84
8224 SNP.8224 13 172
8225 SNP.8225 13 172
8226 SNP.8226 2 209
8227 SNP.8227 15 317
8228 SNP.8228 15 317
8229 SNP.8229 17 112
8230 SNP.8230 17 112
8231 SNP.8231 17 112
8232 SNP.8232 5 160
8233 SNP.8233 10 223
8234 SNP.8234 10 223
8235 SNP.8235 16 59
8236 SNP.8236 13 116
8237 SNP.8237 8 200
8238 SNP.8238 11 106
8239 SNP.8239 14 57
8240 SNP.8240 14 57
8241 SNP.8241 1 139
8242 SNP.8242 14 57
8243 SNP.8243 5 162
8244 SNP.8244 14 181
8245 SNP.8245 20 23
8246 SNP.8246 8 200
8247 SNP.8247 4 126
8248 SNP.8248 2 113
8249 SNP.8249 2 147
8250 SNP.8250 20 65
8251 SNP.8251 14 39
8252 SNP.8252 2 293
8253 SNP.8253 13 222
8254 SNP.8254 8 180
8255 SNP.8255 8 180
8256 SNP.8256 8 180
8257 SNP.8257 7 86
8258 SNP.8258 7 86
8259 SNP.8259 8 182
8260 SNP.8260 20 37
8261 SNP.8261 20 37
8262 SNP.8262 19 191
8263 SNP.8263 19 193
8264 SNP.8264 9 29
8265 SNP.8265 9 29
8266 SNP.8266 9 29
8267 SNP.8267 13 228
8268 SNP.8268 14 277
8269 SNP.8269 20 119
8270 SNP.8270 2 223
8271 SNP.8271 1 110
8272 SNP.8272 1 110
8273 SNP.8273 8 192
8274 SNP.8274 1 71
8275 SNP.8275 8 50
8276 SNP.8276 5 190
8277 SNP.8277 13 215
8278 SNP.8278 14 171
8279 SNP.8279 5 157
8280 SNP.8280 5 166
8281 SNP.8281 18 142
8282 SNP.8282 19 183
8283 SNP.8283 2 147
8284 SNP.8284 20 166
8285 SNP.8285 13 230
8286 SNP.8286 11 143
8287 SNP.8287 11 143
8288 SNP.8288 2 209
8289 SNP.8289 20 187
8290 SNP.8290 13 135
8291 SNP.8291 20 247
8292 SNP.8292 20 247
8293 SNP.8293 8 201
8294 SNP.8294 8 203
8295 SNP.8295 19 156
8296 SNP.8296 10 231
8297 SNP.8297 7 135
8298 SNP.8298 19 272
8299 SNP.8299 19 272
8300 SNP.8300 2 188
8301 SNP.8301 10 18
8302 SNP.8302 4 133
8303 SNP.8303 7 57
8304 SNP.8304 7 57
8305 SNP.8305 5 161
8306 SNP.8306 20 230
8307 SNP.8307 14 152
8308 SNP.8308 14 125
8309 SNP.8309 5 114
8310 SNP.8310 5 114
8311 SNP.8311 2 147
8312 SNP.8312 4 240
8313 SNP.8313 19 242
8314 SNP.8314 20 126
8315 SNP.8315 13 187
8316 SNP.8316 5 156
8317 SNP.8317 4 233
8318 SNP.8318 4 233
8319 SNP.8319 20 18
8320 SNP.8320 16 51
8321 SNP.8321 7 69
8322 SNP.8322 6 75
8323 SNP.8323 11 112
8324 SNP.8324 8 200
8325 SNP.8325 13 84
8326 SNP.8326 11 159
8327 SNP.8327 7 182
8328 SNP.8328 4 59
8329 SNP.8329 13 229
8330 SNP.8330 2 23
8331 SNP.8331 2 23
8332 SNP.8332 2 23
8333 SNP.8333 6 182
8334 SNP.8334 2 241
8335 SNP.8335 8 168
8336 SNP.8336 8 168
8337 SNP.8337 5 126
8338 SNP.8338 5 126
8339 SNP.8339 4 133
8340 SNP.8340 20 168
8341 SNP.8341 2 169
8342 SNP.8342 5 160
8343 SNP.8343 5 141
8344 SNP.8344 17 104
8345 SNP.8345 2 187
8346 SNP.8346 8 160
8347 SNP.8347 8 160
8348 SNP.8348 17 157
8349 SNP.8349 20 131
8350 SNP.8350 16 71
8351 SNP.8351 13 215
8352 SNP.8352 7 139
8353 SNP.8353 4 122
8354 SNP.8354 19 183
8355 SNP.8355 19 242
8356 SNP.8356 17 154
8357 SNP.8357 2 181
8358 SNP.8358 2 181
8359 SNP.8359 4 128
8360 SNP.8360 4 214
8361 SNP.8361 7 164
8362 SNP.8362 5 134
8363 SNP.8363 19 199
8364 SNP.8364 6 86
8365 SNP.8365 6 86
8366 SNP.8366 8 273
8367 SNP.8367 8 192
8368 SNP.8368 13 169
8369 SNP.8369 15 269
8370 SNP.8370 21 89
8371 SNP.8371 8 149
8372 SNP.8372 14 22
8373 SNP.8373 6 57
8374 SNP.8374 1 134
8375 SNP.8375 1 134
8376 SNP.8376 19 174
8377 SNP.8377 13 128
8378 SNP.8378 13 128
8379 SNP.8379 1 110
8380 SNP.8380 2 144
8381 SNP.8381 2 144
8382 SNP.8382 7 56
8383 SNP.8383 10 73
8384 SNP.8384 3 234
8385 SNP.8385 6 164
8386 SNP.8386 3 234
8387 SNP.8387 5 114
8388 SNP.8388 3 234
8389 SNP.8389 20 151
8390 SNP.8390 19 169
8391 SNP.8391 5 156
8392 SNP.8392 4 116
8393 SNP.8393 17 47
8394 SNP.8394 15 53
8395 SNP.8395 17 100
8396 SNP.8396 4 128
8397 SNP.8397 4 128
8398 SNP.8398 5 155
8399 SNP.8399 8 160
8400 SNP.8400 16 152
8401 SNP.8401 7 56
8402 SNP.8402 13 72
8403 SNP.8403 13 72
8404 SNP.8404 8 169
8405 SNP.8405 12 53
8406 SNP.8406 8 200
8407 SNP.8407 5 161
8408 SNP.8408 5 161
8409 SNP.8409 8 245
8410 SNP.8410 20 165
8411 SNP.8411 5 132
8412 SNP.8412 8 169
8413 SNP.8413 8 201
8414 SNP.8414 8 201
8415 SNP.8415 13 229
8416 SNP.8416 21 314
8417 SNP.8417 21 314
8418 SNP.8418 15 178
8419 SNP.8419 14 0
8420 SNP.8420 14 0
8421 SNP.8421 14 0
8422 SNP.8422 13 166
8423 SNP.8423 5 166
8424 SNP.8424 2 162
8425 SNP.8425 2 168
8426 SNP.8426 17 116
8427 SNP.8427 17 77
8428 SNP.8428 11 104
8429 SNP.8429 13 51
8430 SNP.8430 13 180
8431 SNP.8431 13 180
8432 SNP.8432 13 180
8433 SNP.8433 14 135
8434 SNP.8434 8 169
8435 SNP.8435 8 169
8436 SNP.8436 19 169
8437 SNP.8437 1 110
8438 SNP.8438 8 82
8439 SNP.8439 8 282
8440 SNP.8440 8 82
8441 SNP.8441 8 262
8442 SNP.8442 8 206
8443 SNP.8443 20 98
8444 SNP.8444 19 246
8445 SNP.8445 13 228
8446 SNP.8446 10 129
8447 SNP.8447 17 213
8448 SNP.8448 14 295
8449 SNP.8449 20 187
8450 SNP.8450 20 187
8451 SNP.8451 4 85
8452 SNP.8452 4 233
8453 SNP.8453 15 317
8454 SNP.8454 2 147
8455 SNP.8455 2 107
8456 SNP.8456 2 203
8457 SNP.8457 14 114
8458 SNP.8458 2 102
8459 SNP.8459 15 126
8460 SNP.8460 14 100
8461 SNP.8461 12 63
8462 SNP.8462 10 222
8463 SNP.8463 3 205
8464 SNP.8464 20 131
8465 SNP.8465 2 142
8466 SNP.8466 16 147
8467 SNP.8467 4 34
8468 SNP.8468 4 34
8469 SNP.8469 11 112
8470 SNP.8470 16 147
8471 SNP.8471 2 262
8472 SNP.8472 7 130
8473 SNP.8473 14 230
8474 SNP.8474 2 181
8475 SNP.8475 20 139
8476 SNP.8476 14 165
8477 SNP.8477 13 155
8478 SNP.8478 20 173
8479 SNP.8479 5 104
8480 SNP.8480 7 52
8481 SNP.8481 7 52
8482 SNP.8482 16 0
8483 SNP.8483 16 51
8484 SNP.8484 10 73
8485 SNP.8485 4 237
8486 SNP.8486 4 237
8487 SNP.8487 8 95
8488 SNP.8488 8 95
8489 SNP.8489 2 203
8490 SNP.8490 2 203
8491 SNP.8491 7 86
8492 SNP.8492 20 247
8493 SNP.8493 19 177
8494 SNP.8494 19 177
8495 SNP.8495 5 64
8496 SNP.8496 13 229
8497 SNP.8497 17 220
8498 SNP.8498 4 240
8499 SNP.8499 21 76
8500 SNP.8500 4 240
8501 SNP.8501 13 175
8502 SNP.8502 13 175
8503 SNP.8503 15 146
8504 SNP.8504 19 225
8505 SNP.8505 19 225
8506 SNP.8506 21 150
8507 SNP.8507 7 86
8508 SNP.8508 8 173
8509 SNP.8509 5 146
8510 SNP.8510 11 99
8511 SNP.8511 14 238
8512 SNP.8512 8 161
8513 SNP.8513 5 195
8514 SNP.8514 5 195
8515 SNP.8515 13 230
8516 SNP.8516 8 168
8517 SNP.8517 20 159
8518 SNP.8518 20 165
8519 SNP.8519 20 165
8520 SNP.8520 17 157
8521 SNP.8521 20 182
8522 SNP.8522 20 182
8523 SNP.8523 8 54
8524 SNP.8524 2 232
8525 SNP.8525 13 229
8526 SNP.8526 20 65
8527 SNP.8527 20 65
8528 SNP.8528 10 112
8529 SNP.8529 10 112
8530 SNP.8530 20 110
8531 SNP.8531 19 193
8532 SNP.8532 19 193
8533 SNP.8533 2 162
8534 SNP.8534 11 148
8535 SNP.8535 7 275
8536 SNP.8536 20 177
8537 SNP.8537 17 114
8538 SNP.8538 1 128
8539 SNP.8539 1 128
8540 SNP.8540 14 254
8541 SNP.8541 14 254
8542 SNP.8542 5 162
8543 SNP.8543 5 162
8544 SNP.8544 19 177
8545 SNP.8545 5 25
8546 SNP.8546 5 25
8547 SNP.8547 17 112
8548 SNP.8548 13 135
8549 SNP.8549 13 135
8550 SNP.8550 3 139
8551 SNP.8551 8 164
8552 SNP.8552 8 169
8553 SNP.8553 7 52
8554 SNP.8554 7 56
8555 SNP.8555 5 197
8556 SNP.8556 5 197
8557 SNP.8557 4 234
8558 SNP.8558 8 289
8559 SNP.8559 8 280
8560 SNP.8560 8 280
8561 SNP.8561 8 280
8562 SNP.8562 8 175
8563 SNP.8563 8 203
8564 SNP.8564 5 114
8565 SNP.8565 5 192
8566 SNP.8566 8 203
8567 SNP.8567 14 91
8568 SNP.8568 5 192
8569 SNP.8569 14 291
8570 SNP.8570 8 290
8571 SNP.8571 8 290
8572 SNP.8572 13 223
8573 SNP.8573 7 27
8574 SNP.8574 20 29
8575 SNP.8575 8 54
8576 SNP.8576 11 112
8577 SNP.8577 15 318
8578 SNP.8578 1 242
8579 SNP.8579 19 48
8580 SNP.8580 19 183
8581 SNP.8581 13 226
8582 SNP.8582 13 226
8583 SNP.8583 18 202
8584 SNP.8584 18 202
8585 SNP.8585 18 202
8586 SNP.8586 10 146
8587 SNP.8587 18 228
8588 SNP.8588 18 228
8589 SNP.8589 7 329
8590 SNP.8590 15 35
8591 SNP.8591 1 144
8592 SNP.8592 20 173
8593 SNP.8593 4 85
8594 SNP.8594 4 134
8595 SNP.8595 11 177
8596 SNP.8596 11 177
8597 SNP.8597 16 17
8598 SNP.8598 18 32
8599 SNP.8599 17 83
8600 SNP.8600 2 224
8601 SNP.8601 19 48
8602 SNP.8602 16 151
8603 SNP.8603 1 130
8604 SNP.8604 11 127
8605 SNP.8605 7 135
8606 SNP.8606 7 133
8607 SNP.8607 5 175
8608 SNP.8608 8 64
8609 SNP.8609 14 254
8610 SNP.8610 21 136
8611 SNP.8611 19 48
8612 SNP.8612 16 159
8613 SNP.8613 20 31
8614 SNP.8614 5 195
8615 SNP.8615 10 112
8616 SNP.8616 17 114
8617 SNP.8617 17 114
8618 SNP.8618 16 139
8619 SNP.8619 11 134
8620 SNP.8620 4 196
8621 SNP.8621 7 312
8622 SNP.8622 7 312
8623 SNP.8623 8 0
8624 SNP.8624 8 0
8625 SNP.8625 4 138
8626 SNP.8626 4 138
8627 SNP.8627 5 175
8628 SNP.8628 1 71
8629 SNP.8629 5 190
8630 SNP.8630 8 192
8631 SNP.8631 6 180
8632 SNP.8632 6 78
8633 SNP.8633 13 178
8634 SNP.8634 13 178
8635 SNP.8635 4 126
8636 SNP.8636 14 81
8637 SNP.8637 6 54
8638 SNP.8638 6 38
8639 SNP.8639 16 151
8640 SNP.8640 8 175
8641 SNP.8641 20 159
8642 SNP.8642 12 50
8643 SNP.8643 5 144
8644 SNP.8644 19 199
8645 SNP.8645 5 141
8646 SNP.8646 20 166
8647 SNP.8647 11 135
8648 SNP.8648 20 177
8649 SNP.8649 20 163
8650 SNP.8650 20 163
8651 SNP.8651 20 184
8652 SNP.8652 17 154
8653 SNP.8653 21 178
8654 SNP.8654 17 157
8655 SNP.8655 9 64
8656 SNP.8656 20 166
8657 SNP.8657 4 237
8658 SNP.8658 17 215
8659 SNP.8659 14 173
8660 SNP.8660 8 232
8661 SNP.8661 8 232
8662 SNP.8662 2 162
8663 SNP.8663 18 158
8664 SNP.8664 5 104
8665 SNP.8665 2 233
8666 SNP.8666 5 137
8667 SNP.8667 5 137
8668 SNP.8668 14 194
8669 SNP.8669 11 135
8670 SNP.8670 14 22
8671 SNP.8671 14 135
8672 SNP.8672 16 146
8673 SNP.8673 5 126
8674 SNP.8674 7 27
8675 SNP.8675 14 22
8676 SNP.8676 8 161
8677 SNP.8677 16 175
8678 SNP.8678 11 177
8679 SNP.8679 7 245
8680 SNP.8680 11 177
8681 SNP.8681 11 177
8682 SNP.8682 21 327
8683 SNP.8683 21 327
8684 SNP.8684 2 60
8685 SNP.8685 8 141
8686 SNP.8686 1 255
8687 SNP.8687 1 23
8688 SNP.8688 10 216
8689 SNP.8689 3 227
8690 SNP.8690 2 254
8691 SNP.8691 5 138
8692 SNP.8692 21 333
8693 SNP.8693 11 75
8694 SNP.8694 8 169
8695 SNP.8695 2 213
8696 SNP.8696 21 241
8697 SNP.8697 2 213
8698 SNP.8698 2 223
8699 SNP.8699 1 69
8700 SNP.8700 4 136
8701 SNP.8701 19 156
8702 SNP.8702 1 100
8703 SNP.8703 6 78
8704 SNP.8704 4 126
8705 SNP.8705 2 156
8706 SNP.8706 14 22
8707 SNP.8707 14 22
8708 SNP.8708 11 0
8709 SNP.8709 11 0
8710 SNP.8710 11 0
8711 SNP.8711 11 0
8712 SNP.8712 7 34
8713 SNP.8713 7 34
8714 SNP.8714 7 34
8715 SNP.8715 15 93
8716 SNP.8716 5 48
8717 SNP.8717 19 177
8718 SNP.8718 12 50
8719 SNP.8719 17 154
8720 SNP.8720 17 154
8721 SNP.8721 2 184
8722 SNP.8722 4 132
8723 SNP.8723 13 223
8724 SNP.8724 13 223
8725 SNP.8725 17 114
8726 SNP.8726 17 114
8727 SNP.8727 5 60
8728 SNP.8728 3 142
8729 SNP.8729 17 149
8730 SNP.8730 3 142
8731 SNP.8731 7 88
8732 SNP.8732 14 25
8733 SNP.8733 7 308
8734 SNP.8734 11 121
8735 SNP.8735 11 121
8736 SNP.8736 16 17
8737 SNP.8737 14 212
8738 SNP.8738 13 230
8739 SNP.8739 1 242
8740 SNP.8740 19 257
8741 SNP.8741 1 148
8742 SNP.8742 4 133
8743 SNP.8743 5 127
8744 SNP.8744 6 107
8745 SNP.8745 20 65
8746 SNP.8746 20 29
8747 SNP.8747 21 327
8748 SNP.8748 5 116
8749 SNP.8749 8 68
8750 SNP.8750 8 68
8751 SNP.8751 2 133
8752 SNP.8752 5 51
8753 SNP.8753 15 317
8754 SNP.8754 19 117
8755 SNP.8755 19 117
8756 SNP.8756 19 0
8757 SNP.8757 5 51
8758 SNP.8758 19 201
8759 SNP.8759 5 51
8760 SNP.8760 3 130
8761 SNP.8761 3 130
8762 SNP.8762 17 159
8763 SNP.8763 17 159
8764 SNP.8764 13 229
8765 SNP.8765 5 104
8766 SNP.8766 20 188
8767 SNP.8767 2 141
8768 SNP.8768 13 230
8769 SNP.8769 11 127
8770 SNP.8770 2 141
8771 SNP.8771 8 200
8772 SNP.8772 8 200
8773 SNP.8773 21 327
8774 SNP.8774 17 83
8775 SNP.8775 17 83
8776 SNP.8776 17 77
8777 SNP.8777 2 147
8778 SNP.8778 13 230
8779 SNP.8779 13 230
8780 SNP.8780 4 172
8781 SNP.8781 7 122
8782 SNP.8782 19 177
8783 SNP.8783 4 116
8784 SNP.8784 13 230
8785 SNP.8785 12 53
8786 SNP.8786 4 234
8787 SNP.8787 17 123
8788 SNP.8788 6 145
8789 SNP.8789 2 209
8790 SNP.8790 10 129
8791 SNP.8791 10 129
8792 SNP.8792 10 129
8793 SNP.8793 1 128
8794 SNP.8794 14 135
8795 SNP.8795 5 215
8796 SNP.8796 19 169
8797 SNP.8797 1 265
8798 SNP.8798 2 182
8799 SNP.8799 18 24
8800 SNP.8800 20 145
8801 SNP.8801 11 159
8802 SNP.8802 21 246
8803 SNP.8803 5 266
8804 SNP.8804 2 198
8805 SNP.8805 2 188
8806 SNP.8806 8 149
8807 SNP.8807 8 164
8808 SNP.8808 8 160
8809 SNP.8809 16 159
8810 SNP.8810 13 135
8811 SNP.8811 1 114
8812 SNP.8812 7 275
8813 SNP.8813 5 162
8814 SNP.8814 7 114
8815 SNP.8815 7 114
8816 SNP.8816 2 209
8817 SNP.8817 7 139
8818 SNP.8818 8 206
8819 SNP.8819 8 206
8820 SNP.8820 1 134
8821 SNP.8821 10 129
8822 SNP.8822 10 129
8823 SNP.8823 10 123
8824 SNP.8824 8 206
8825 SNP.8825 8 200
8826 SNP.8826 14 100
8827 SNP.8827 2 169
8828 SNP.8828 13 166
8829 SNP.8829 18 272
8830 SNP.8830 10 80
8831 SNP.8831 11 73
8832 SNP.8832 11 73
8833 SNP.8833 17 27
8834 SNP.8834 7 57
8835 SNP.8835 10 129
8836 SNP.8836 6 144
8837 SNP.8837 8 186
8838 SNP.8838 13 154
8839 SNP.8839 11 63
8840 SNP.8840 11 63
8841 SNP.8841 11 63
8842 SNP.8842 11 63
8843 SNP.8843 14 200
8844 SNP.8844 20 179
8845 SNP.8845 19 143
8846 SNP.8846 19 143
8847 SNP.8847 17 154
8848 SNP.8848 4 234
8849 SNP.8849 16 152
8850 SNP.8850 17 69
8851 SNP.8851 15 310
8852 SNP.8852 15 310
8853 SNP.8853 20 31
8854 SNP.8854 10 41
8855 SNP.8855 10 41
8856 SNP.8856 10 41
8857 SNP.8857 14 56
8858 SNP.8858 8 192
8859 SNP.8859 2 44
8860 SNP.8860 2 44
8861 SNP.8861 17 32
8862 SNP.8862 8 227
8863 SNP.8863 18 30
8864 SNP.8864 4 185
8865 SNP.8865 1 242
8866 SNP.8866 1 265
8867 SNP.8867 19 172
8868 SNP.8868 5 149
8869 SNP.8869 5 149
8870 SNP.8870 14 254
8871 SNP.8871 13 191
8872 SNP.8872 5 138
8873 SNP.8873 7 180
8874 SNP.8874 5 175
8875 SNP.8875 14 247
8876 SNP.8876 14 247
8877 SNP.8877 4 237
8878 SNP.8878 4 237
8879 SNP.8879 15 230
8880 SNP.8880 2 144
8881 SNP.8881 17 123
8882 SNP.8882 20 123
8883 SNP.8883 19 53
8884 SNP.8884 11 104
8885 SNP.8885 11 104
8886 SNP.8886 11 104
8887 SNP.8887 20 123
8888 SNP.8888 2 133
8889 SNP.8889 5 114
8890 SNP.8890 5 190
8891 SNP.8891 16 206
8892 SNP.8892 17 92
8893 SNP.8893 14 166
8894 SNP.8894 10 203
8895 SNP.8895 10 101
8896 SNP.8896 19 240
8897 SNP.8897 19 177
8898 SNP.8898 5 195
8899 SNP.8899 5 191
8900 SNP.8900 11 122
8901 SNP.8901 2 162
8902 SNP.8902 16 139
8903 SNP.8903 13 229
8904 SNP.8904 14 235
8905 SNP.8905 20 185
8906 SNP.8906 13 223
8907 SNP.8907 13 223
8908 SNP.8908 14 114
8909 SNP.8909 21 28
8910 SNP.8910 2 162
8911 SNP.8911 2 162
8912 SNP.8912 2 162
8913 SNP.8913 20 147
8914 SNP.8914 21 0
8915 SNP.8915 20 131
8916 SNP.8916 2 268
8917 SNP.8917 21 160
8918 SNP.8918 10 231
8919 SNP.8919 1 117
8920 SNP.8920 5 224
8921 SNP.8921 17 92
8922 SNP.8922 5 72
8923 SNP.8923 4 0
8924 SNP.8924 13 191
8925 SNP.8925 13 229
8926 SNP.8926 19 0
8927 SNP.8927 13 75
8928 SNP.8928 20 119
8929 SNP.8929 18 272
8930 SNP.8930 17 47
8931 SNP.8931 5 160
8932 SNP.8932 2 188
8933 SNP.8933 2 225
8934 SNP.8934 10 226
8935 SNP.8935 10 226
8936 SNP.8936 14 181
8937 SNP.8937 14 181
8938 SNP.8938 7 164
8939 SNP.8939 17 136
8940 SNP.8940 20 247
8941 SNP.8941 4 37
8942 SNP.8942 13 166
8943 SNP.8943 5 144
8944 SNP.8944 8 200
8945 SNP.8945 5 177
8946 SNP.8946 5 177
8947 SNP.8947 16 190
8948 SNP.8948 5 120
8949 SNP.8949 5 120
8950 SNP.8950 17 104
8951 SNP.8951 7 91
8952 SNP.8952 14 138
8953 SNP.8953 1 37
8954 SNP.8954 1 37
8955 SNP.8955 1 69
8956 SNP.8956 19 179
8957 SNP.8957 10 216
8958 SNP.8958 14 240
8959 SNP.8959 14 240
8960 SNP.8960 5 160
8961 SNP.8961 14 198
8962 SNP.8962 10 104
8963 SNP.8963 21 327
8964 SNP.8964 8 280
8965 SNP.8965 8 160
8966 SNP.8966 8 160
8967 SNP.8967 5 228
8968 SNP.8968 5 62
8969 SNP.8969 20 126
8970 SNP.8970 1 63
8971 SNP.8971 1 63
8972 SNP.8972 1 63
8973 SNP.8973 2 133
8974 SNP.8974 5 104
8975 SNP.8975 1 171
8976 SNP.8976 6 167
8977 SNP.8977 6 167
8978 SNP.8978 1 130
8979 SNP.8979 5 51
8980 SNP.8980 1 130
8981 SNP.8981 1 130
8982 SNP.8982 13 188
8983 SNP.8983 5 114
8984 SNP.8984 13 229
8985 SNP.8985 13 229
8986 SNP.8986 10 18
8987 SNP.8987 11 99
8988 SNP.8988 8 200
8989 SNP.8989 2 147
8990 SNP.8990 7 56
8991 SNP.8991 1 94
8992 SNP.8992 17 154
8993 SNP.8993 5 117
8994 SNP.8994 15 318
8995 SNP.8995 13 215
8996 SNP.8996 13 215
8997 SNP.8997 2 144
8998 SNP.8998 8 168
8999 SNP.8999 13 230
9000 SNP.9000 5 159
9001 SNP.9001 2 133
9002 SNP.9002 2 133
9003 SNP.9003 20 0
9004 SNP.9004 14 194
9005 SNP.9005 18 30
9006 SNP.9006 7 48
9007 SNP.9007 7 48
9008 SNP.9008 7 48
9009 SNP.9009 14 194
9010 SNP.9010 17 114
9011 SNP.9011 17 114
9012 SNP.9012 20 166
9013 SNP.9013 19 242
9014 SNP.9014 7 57
9015 SNP.9015 1 110
9016 SNP.9016 1 114
9017 SNP.9017 16 147
9018 SNP.9018 16 147
9019 SNP.9019 16 147
9020 SNP.9020 20 263
9021 SNP.9021 20 119
9022 SNP.9022 11 104
9023 SNP.9023 19 320
9024 SNP.9024 17 157
9025 SNP.9025 8 248
9026 SNP.9026 19 181
9027 SNP.9027 8 200
9028 SNP.9028 5 104
9029 SNP.9029 11 159
9030 SNP.9030 8 206
9031 SNP.9031 8 206
9032 SNP.9032 2 162
9033 SNP.9033 1 144
9034 SNP.9034 8 169
9035 SNP.9035 5 114
9036 SNP.9036 17 114
9037 SNP.9037 16 151
9038 SNP.9038 1 130
9039 SNP.9039 11 138
9040 SNP.9040 11 138
9041 SNP.9041 8 175
9042 SNP.9042 7 136
9043 SNP.9043 11 112
9044 SNP.9044 8 251
9045 SNP.9045 19 201
9046 SNP.9046 19 201
9047 SNP.9047 10 123
9048 SNP.9048 17 157
9049 SNP.9049 5 134
9050 SNP.9050 11 135
9051 SNP.9051 11 135
9052 SNP.9052 5 129
9053 SNP.9053 20 29
9054 SNP.9054 17 149
9055 SNP.9055 8 200
9056 SNP.9056 2 176
9057 SNP.9057 20 182
9058 SNP.9058 20 182
9059 SNP.9059 4 46
9060 SNP.9060 7 69
9061 SNP.9061 16 159
9062 SNP.9062 19 257
9063 SNP.9063 19 267
9064 SNP.9064 7 41
9065 SNP.9065 7 41
9066 SNP.9066 7 41
9067 SNP.9067 8 201
9068 SNP.9068 11 106
9069 SNP.9069 8 253
9070 SNP.9070 8 253
9071 SNP.9071 14 99
9072 SNP.9072 14 99
9073 SNP.9073 10 104
9074 SNP.9074 10 104
9075 SNP.9075 19 174
9076 SNP.9076 4 234
9077 SNP.9077 5 159
9078 SNP.9078 5 159
9079 SNP.9079 16 184
9080 SNP.9080 16 184
9081 SNP.9081 17 123
9082 SNP.9082 13 231
9083 SNP.9083 10 203
9084 SNP.9084 14 194
9085 SNP.9085 8 160
9086 SNP.9086 17 139
9087 SNP.9087 16 196
9088 SNP.9088 16 196
9089 SNP.9089 4 196
9090 SNP.9090 5 135
9091 SNP.9091 7 57
9092 SNP.9092 9 284
9093 SNP.9093 14 220
9094 SNP.9094 16 159
9095 SNP.9095 2 166
9096 SNP.9096 1 242
9097 SNP.9097 14 98
9098 SNP.9098 8 50
9099 SNP.9099 5 114
9100 SNP.9100 14 114
9101 SNP.9101 14 138
9102 SNP.9102 19 117
9103 SNP.9103 8 168
9104 SNP.9104 14 138
9105 SNP.9105 11 73
9106 SNP.9106 8 214
9107 SNP.9107 3 234
9108 SNP.9108 5 144
9109 SNP.9109 17 220
9110 SNP.9110 17 220
9111 SNP.9111 2 147
9112 SNP.9112 7 254
9113 SNP.9113 20 163
9114 SNP.9114 21 241
9115 SNP.9115 21 241
9116 SNP.9116 2 292
9117 SNP.9117 1 24
9118 SNP.9118 7 229
9119 SNP.9119 8 119
9120 SNP.9120 10 80
9121 SNP.9121 14 247
9122 SNP.9122 8 119
9123 SNP.9123 17 114
9124 SNP.9124 5 53
9125 SNP.9125 2 255
9126 SNP.9126 17 121
9127 SNP.9127 9 128
9128 SNP.9128 20 168
9129 SNP.9129 16 218
9130 SNP.9130 6 107
9131 SNP.9131 20 42
9132 SNP.9132 20 64
9133 SNP.9133 17 129
9134 SNP.9134 5 60
9135 SNP.9135 5 60
9136 SNP.9136 4 136
9137 SNP.9137 7 141
9138 SNP.9138 2 162
9139 SNP.9139 1 117
9140 SNP.9140 1 255
9141 SNP.9141 6 169
9142 SNP.9142 4 36
9143 SNP.9143 4 36
9144 SNP.9144 4 36
9145 SNP.9145 2 141
9146 SNP.9146 21 335
9147 SNP.9147 21 335
9148 SNP.9148 13 228
9149 SNP.9149 5 129
9150 SNP.9150 8 173
9151 SNP.9151 18 30
9152 SNP.9152 18 30
9153 SNP.9153 8 206
9154 SNP.9154 14 165
9155 SNP.9155 5 146
9156 SNP.9156 19 195
9157 SNP.9157 3 234
9158 SNP.9158 19 177
9159 SNP.9159 5 51
9160 SNP.9160 14 130
9161 SNP.9161 20 145
9162 SNP.9162 11 106
9163 SNP.9163 15 265
9164 SNP.9164 11 106
9165 SNP.9165 8 186
9166 SNP.9166 8 186
9167 SNP.9167 10 98
9168 SNP.9168 1 23
9169 SNP.9169 1 23
9170 SNP.9170 1 242
9171 SNP.9171 8 149
9172 SNP.9172 17 231
9173 SNP.9173 1 94
9174 SNP.9174 5 146
9175 SNP.9175 13 230
9176 SNP.9176 6 145
9177 SNP.9177 6 145
9178 SNP.9178 8 248
9179 SNP.9179 8 20
9180 SNP.9180 16 56
9181 SNP.9181 16 56
9182 SNP.9182 8 20
9183 SNP.9183 1 94
9184 SNP.9184 8 175
9185 SNP.9185 8 175
9186 SNP.9186 15 288
9187 SNP.9187 15 288
9188 SNP.9188 19 193
9189 SNP.9189 14 76
9190 SNP.9190 14 76
9191 SNP.9191 11 135
9192 SNP.9192 5 177
9193 SNP.9193 5 177
9194 SNP.9194 8 201
9195 SNP.9195 8 201
9196 SNP.9196 20 29
9197 SNP.9197 5 138
9198 SNP.9198 5 138
9199 SNP.9199 9 236
9200 SNP.9200 10 41
9201 SNP.9201 4 229
9202 SNP.9202 10 41
9203 SNP.9203 6 179
9204 SNP.9204 1 242
9205 SNP.9205 10 41
9206 SNP.9206 18 275
9207 SNP.9207 18 275
9208 SNP.9208 20 173
9209 SNP.9209 20 173
9210 SNP.9210 20 173
9211 SNP.9211 20 163
9212 SNP.9212 20 159
9213 SNP.9213 8 20
9214 SNP.9214 10 80
9215 SNP.9215 5 51
9216 SNP.9216 5 51
9217 SNP.9217 5 150
9218 SNP.9218 14 267
9219 SNP.9219 10 75
9220 SNP.9220 8 20
9221 SNP.9221 20 166
9222 SNP.9222 8 175
9223 SNP.9223 13 226
9224 SNP.9224 13 226
9225 SNP.9225 14 39
9226 SNP.9226 13 166
9227 SNP.9227 10 89
9228 SNP.9228 10 89
9229 SNP.9229 13 215
9230 SNP.9230 17 182
9231 SNP.9231 17 182
9232 SNP.9232 20 147
9233 SNP.9233 20 147
9234 SNP.9234 8 200
9235 SNP.9235 8 194
9236 SNP.9236 16 149
9237 SNP.9237 2 223
9238 SNP.9238 21 241
9239 SNP.9239 20 187
9240 SNP.9240 1 128
9241 SNP.9241 19 271
9242 SNP.9242 19 271
9243 SNP.9243 5 48
9244 SNP.9244 13 75
9245 SNP.9245 16 72
9246 SNP.9246 10 216
9247 SNP.9247 13 228
9248 SNP.9248 16 190
9249 SNP.9249 16 190
9250 SNP.9250 16 152
9251 SNP.9251 13 230
9252 SNP.9252 13 230
9253 SNP.9253 20 166
9254 SNP.9254 1 198
9255 SNP.9255 1 198
9256 SNP.9256 17 123
9257 SNP.9257 5 159
9258 SNP.9258 5 166
9259 SNP.9259 5 123
9260 SNP.9260 5 123
9261 SNP.9261 7 107
9262 SNP.9262 7 107
9263 SNP.9263 7 107
9264 SNP.9264 13 148
9265 SNP.9265 20 187
9266 SNP.9266 20 188
9267 SNP.9267 8 200
9268 SNP.9268 19 191
9269 SNP.9269 11 126
9270 SNP.9270 17 89
9271 SNP.9271 7 322
9272 SNP.9272 7 322
9273 SNP.9273 7 322
9274 SNP.9274 5 177
9275 SNP.9275 12 123
9276 SNP.9276 13 191
9277 SNP.9277 5 114
9278 SNP.9278 5 116
9279 SNP.9279 5 114
9280 SNP.9280 6 77
9281 SNP.9281 6 77
9282 SNP.9282 7 322
9283 SNP.9283 5 51
9284 SNP.9284 3 130
9285 SNP.9285 7 51
9286 SNP.9286 7 51
9287 SNP.9287 3 130
9288 SNP.9288 13 215
9289 SNP.9289 4 24
9290 SNP.9290 11 135
9291 SNP.9291 16 152
9292 SNP.9292 8 189
9293 SNP.9293 8 203
9294 SNP.9294 4 116
9295 SNP.9295 4 116
9296 SNP.9296 4 116
9297 SNP.9297 14 46
9298 SNP.9298 19 174
9299 SNP.9299 4 229
9300 SNP.9300 14 125
9301 SNP.9301 7 48
9302 SNP.9302 7 48
9303 SNP.9303 1 63
9304 SNP.9304 2 133
9305 SNP.9305 8 206
9306 SNP.9306 14 181
9307 SNP.9307 4 160
9308 SNP.9308 17 123
9309 SNP.9309 16 0
9310 SNP.9310 8 153
9311 SNP.9311 8 153
9312 SNP.9312 1 148
9313 SNP.9313 11 106
9314 SNP.9314 1 173
9315 SNP.9315 6 75
9316 SNP.9316 6 54
9317 SNP.9317 8 194
9318 SNP.9318 10 18
9319 SNP.9319 19 172
9320 SNP.9320 19 172
9321 SNP.9321 2 169
9322 SNP.9322 7 129
9323 SNP.9323 14 135
9324 SNP.9324 16 148
9325 SNP.9325 16 40
9326 SNP.9326 16 40
9327 SNP.9327 13 228
9328 SNP.9328 2 198
9329 SNP.9329 20 173
9330 SNP.9330 13 87
9331 SNP.9331 2 198
9332 SNP.9332 5 177
9333 SNP.9333 20 188
9334 SNP.9334 2 242
9335 SNP.9335 1 264
9336 SNP.9336 2 203
9337 SNP.9337 19 177
9338 SNP.9338 19 177
9339 SNP.9339 8 249
9340 SNP.9340 8 233
9341 SNP.9341 20 133
9342 SNP.9342 9 187
9343 SNP.9343 7 307
9344 SNP.9344 2 133
9345 SNP.9345 20 133
9346 SNP.9346 20 133
9347 SNP.9347 13 232
9348 SNP.9348 5 114
9349 SNP.9349 19 105
9350 SNP.9350 19 105
9351 SNP.9351 8 173
9352 SNP.9352 8 273
9353 SNP.9353 20 184
9354 SNP.9354 16 106
9355 SNP.9355 17 77
9356 SNP.9356 13 178
9357 SNP.9357 13 178
9358 SNP.9358 5 160
9359 SNP.9359 5 192
9360 SNP.9360 16 40
9361 SNP.9361 9 29
9362 SNP.9362 9 29
9363 SNP.9363 7 250
9364 SNP.9364 21 335
9365 SNP.9365 7 229
9366 SNP.9366 8 174
9367 SNP.9367 11 148
9368 SNP.9368 8 211
9369 SNP.9369 5 171
9370 SNP.9370 2 182
9371 SNP.9371 2 182
9372 SNP.9372 14 220
9373 SNP.9373 14 220
9374 SNP.9374 3 142
9375 SNP.9375 18 33
9376 SNP.9376 2 142
9377 SNP.9377 20 132
9378 SNP.9378 11 106
9379 SNP.9379 7 255
9380 SNP.9380 7 255
9381 SNP.9381 1 242
9382 SNP.9382 1 242
9383 SNP.9383 1 24
9384 SNP.9384 1 24
9385 SNP.9385 19 84
9386 SNP.9386 7 86
9387 SNP.9387 7 86
9388 SNP.9388 15 126
9389 SNP.9389 5 133
9390 SNP.9390 8 248
9391 SNP.9391 4 97
9392 SNP.9392 19 310
9393 SNP.9393 19 257
9394 SNP.9394 4 116
9395 SNP.9395 7 135
9396 SNP.9396 19 257
9397 SNP.9397 19 257
9398 SNP.9398 16 166
9399 SNP.9399 19 172
9400 SNP.9400 14 25
9401 SNP.9401 13 116
9402 SNP.9402 20 163
9403 SNP.9403 4 237
9404 SNP.9404 4 237
9405 SNP.9405 19 177
9406 SNP.9406 19 177
9407 SNP.9407 20 163
9408 SNP.9408 20 159
9409 SNP.9409 20 179
9410 SNP.9410 2 133
9411 SNP.9411 5 114
9412 SNP.9412 5 146
9413 SNP.9413 4 237
9414 SNP.9414 8 192
9415 SNP.9415 4 128
9416 SNP.9416 4 128
9417 SNP.9417 5 161
9418 SNP.9418 8 201
9419 SNP.9419 2 182
9420 SNP.9420 2 141
9421 SNP.9421 20 187
9422 SNP.9422 20 187
9423 SNP.9423 8 169
9424 SNP.9424 13 230
9425 SNP.9425 4 34
9426 SNP.9426 17 110
9427 SNP.9427 5 266
9428 SNP.9428 5 104
9429 SNP.9429 2 162
9430 SNP.9430 19 172
9431 SNP.9431 19 172
9432 SNP.9432 5 161
9433 SNP.9433 13 223
9434 SNP.9434 2 292
9435 SNP.9435 2 292
9436 SNP.9436 2 247
9437 SNP.9437 2 247
9438 SNP.9438 19 177
9439 SNP.9439 10 216
9440 SNP.9440 5 161
9441 SNP.9441 5 161
9442 SNP.9442 17 77
9443 SNP.9443 17 77
9444 SNP.9444 3 234
9445 SNP.9445 3 234
9446 SNP.9446 3 234
9447 SNP.9447 20 37
9448 SNP.9448 20 37
9449 SNP.9449 10 79
9450 SNP.9450 9 128
9451 SNP.9451 10 80
9452 SNP.9452 6 167
9453 SNP.9453 17 112
9454 SNP.9454 17 112
9455 SNP.9455 8 169
9456 SNP.9456 8 169
9457 SNP.9457 8 169
9458 SNP.9458 2 147
9459 SNP.9459 1 150
9460 SNP.9460 3 153
9461 SNP.9461 1 182
9462 SNP.9462 2 147
9463 SNP.9463 5 146
9464 SNP.9464 1 171
9465 SNP.9465 20 155
9466 SNP.9466 2 156
9467 SNP.9467 2 156
9468 SNP.9468 18 32
9469 SNP.9469 8 160
9470 SNP.9470 18 32
9471 SNP.9471 18 32
9472 SNP.9472 20 116
9473 SNP.9473 20 116
9474 SNP.9474 2 198
9475 SNP.9475 14 173
9476 SNP.9476 14 173
9477 SNP.9477 14 165
9478 SNP.9478 14 165
9479 SNP.9479 17 112
9480 SNP.9480 5 104
9481 SNP.9481 5 228
9482 SNP.9482 14 240
9483 SNP.9483 16 40
9484 SNP.9484 10 179
9485 SNP.9485 10 179
9486 SNP.9486 10 130
9487 SNP.9487 9 232
9488 SNP.9488 5 266
9489 SNP.9489 7 246
9490 SNP.9490 19 297
9491 SNP.9491 8 253
9492 SNP.9492 8 253
9493 SNP.9493 2 188
9494 SNP.9494 1 171
9495 SNP.9495 1 171
9496 SNP.9496 14 85
9497 SNP.9497 4 126
9498 SNP.9498 8 245
9499 SNP.9499 13 217
9500 SNP.9500 7 107
9501 SNP.9501 7 107
9502 SNP.9502 4 58
9503 SNP.9503 19 169
9504 SNP.9504 7 193
9505 SNP.9505 7 193
9506 SNP.9506 1 130
9507 SNP.9507 17 213
9508 SNP.9508 16 146
9509 SNP.9509 16 146
9510 SNP.9510 14 266
9511 SNP.9511 19 15
9512 SNP.9512 8 82
9513 SNP.9513 8 82
9514 SNP.9514 8 82
9515 SNP.9515 8 64
9516 SNP.9516 11 104
9517 SNP.9517 17 213
9518 SNP.9518 21 289
9519 SNP.9519 8 262
9520 SNP.9520 16 143
9521 SNP.9521 2 169
9522 SNP.9522 17 89
9523 SNP.9523 5 49
9524 SNP.9524 5 49
9525 SNP.9525 9 210
9526 SNP.9526 3 242
9527 SNP.9527 3 242
9528 SNP.9528 19 199
9529 SNP.9529 5 116
9530 SNP.9530 20 110
9531 SNP.9531 20 110
9532 SNP.9532 4 128
9533 SNP.9533 1 63
9534 SNP.9534 10 74
9535 SNP.9535 10 57
9536 SNP.9536 10 222
9537 SNP.9537 13 128
9538 SNP.9538 19 169
9539 SNP.9539 20 133
9540 SNP.9540 20 133
9541 SNP.9541 20 133
9542 SNP.9542 14 247
9543 SNP.9543 20 24
9544 SNP.9544 20 24
9545 SNP.9545 20 24
9546 SNP.9546 7 27
9547 SNP.9547 7 27
9548 SNP.9548 9 29
9549 SNP.9549 9 29
9550 SNP.9550 7 57
9551 SNP.9551 2 133
9552 SNP.9552 14 138
9553 SNP.9553 17 202
9554 SNP.9554 17 202
9555 SNP.9555 14 240
9556 SNP.9556 14 240
9557 SNP.9557 20 20
9558 SNP.9558 19 169
9559 SNP.9559 5 97
9560 SNP.9560 8 149
9561 SNP.9561 16 184
9562 SNP.9562 6 86
9563 SNP.9563 10 123
9564 SNP.9564 5 224
9565 SNP.9565 1 231
9566 SNP.9566 21 246
9567 SNP.9567 7 253
9568 SNP.9568 4 126
9569 SNP.9569 20 184
9570 SNP.9570 7 51
9571 SNP.9571 8 245
9572 SNP.9572 8 245
9573 SNP.9573 5 123
9574 SNP.9574 7 249
9575 SNP.9575 17 47
9576 SNP.9576 5 104
9577 SNP.9577 15 310
9578 SNP.9578 15 310
9579 SNP.9579 8 160
9580 SNP.9580 8 160
9581 SNP.9581 2 144
9582 SNP.9582 2 144
9583 SNP.9583 2 144
9584 SNP.9584 4 126
9585 SNP.9585 14 247
9586 SNP.9586 7 249
9587 SNP.9587 14 247
9588 SNP.9588 17 123
9589 SNP.9589 5 72
9590 SNP.9590 20 188
9591 SNP.9591 20 188
9592 SNP.9592 11 121
9593 SNP.9593 11 112
9594 SNP.9594 11 112
9595 SNP.9595 17 100
9596 SNP.9596 13 84
9597 SNP.9597 2 70
9598 SNP.9598 1 139
9599 SNP.9599 7 139
9600 SNP.9600 8 222
9601 SNP.9601 15 310
9602 SNP.9602 20 166
9603 SNP.9603 8 211
9604 SNP.9604 14 247
9605 SNP.9605 7 249
9606 SNP.9606 8 180
9607 SNP.9607 4 222
9608 SNP.9608 6 84
9609 SNP.9609 20 145
9610 SNP.9610 10 104
9611 SNP.9611 6 54
9612 SNP.9612 8 211
9613 SNP.9613 14 114
9614 SNP.9614 20 112
9615 SNP.9615 4 59
9616 SNP.9616 4 59
9617 SNP.9617 18 30
9618 SNP.9618 4 116
9619 SNP.9619 20 165
9620 SNP.9620 20 133
9621 SNP.9621 10 179
9622 SNP.9622 17 100
9623 SNP.9623 21 248
9624 SNP.9624 20 187
9625 SNP.9625 5 177
9626 SNP.9626 2 162
9627 SNP.9627 17 121
9628 SNP.9628 14 228
9629 SNP.9629 5 159
9630 SNP.9630 8 200
9631 SNP.9631 2 187
9632 SNP.9632 4 136
9633 SNP.9633 11 80
9634 SNP.9634 19 225
9635 SNP.9635 20 155
9636 SNP.9636 17 121
9637 SNP.9637 11 135
9638 SNP.9638 4 222
9639 SNP.9639 17 154
9640 SNP.9640 10 101
9641 SNP.9641 8 200
9642 SNP.9642 16 126
9643 SNP.9643 8 200
9644 SNP.9644 16 233
9645 SNP.9645 14 194
9646 SNP.9646 14 194
9647 SNP.9647 16 235
9648 SNP.9648 16 235
9649 SNP.9649 16 235
9650 SNP.9650 8 177
9651 SNP.9651 20 263
9652 SNP.9652 11 129
9653 SNP.9653 11 129
9654 SNP.9654 19 45
9655 SNP.9655 6 38
9656 SNP.9656 21 28
9657 SNP.9657 20 158
9658 SNP.9658 14 237
9659 SNP.9659 19 105
9660 SNP.9660 21 334
9661 SNP.9661 4 34
9662 SNP.9662 4 34
9663 SNP.9663 6 167
9664 SNP.9664 6 167
9665 SNP.9665 4 46
9666 SNP.9666 5 144
9667 SNP.9667 5 131
9668 SNP.9668 10 47
9669 SNP.9669 8 222
9670 SNP.9670 5 146
9671 SNP.9671 5 126
9672 SNP.9672 4 233
9673 SNP.9673 14 78
9674 SNP.9674 14 78
9675 SNP.9675 16 52
9676 SNP.9676 10 129
9677 SNP.9677 14 0
9678 SNP.9678 4 167
9679 SNP.9679 1 159
9680 SNP.9680 5 171
9681 SNP.9681 5 171
9682 SNP.9682 5 136
9683 SNP.9683 14 25
9684 SNP.9684 2 198
9685 SNP.9685 2 187
9686 SNP.9686 13 229
9687 SNP.9687 13 229
9688 SNP.9688 19 51
9689 SNP.9689 19 51
9690 SNP.9690 1 243
9691 SNP.9691 1 243
9692 SNP.9692 14 254
9693 SNP.9693 14 254
9694 SNP.9694 14 254
9695 SNP.9695 17 116
9696 SNP.9696 2 147
9697 SNP.9697 11 177
9698 SNP.9698 19 184
9699 SNP.9699 7 267
9700 SNP.9700 11 112
9701 SNP.9701 5 157
9702 SNP.9702 14 22
9703 SNP.9703 14 22
9704 SNP.9704 2 144
9705 SNP.9705 19 143
9706 SNP.9706 7 133
9707 SNP.9707 19 197
9708 SNP.9708 10 136
9709 SNP.9709 10 101
9710 SNP.9710 14 99
9711 SNP.9711 19 225
9712 SNP.9712 1 182
9713 SNP.9713 10 104
9714 SNP.9714 5 104
9715 SNP.9715 16 107
9716 SNP.9716 13 230
9717 SNP.9717 19 297
9718 SNP.9718 5 175
9719 SNP.9719 20 179
9720 SNP.9720 20 168
9721 SNP.9721 18 252
9722 SNP.9722 8 205
9723 SNP.9723 20 31
9724 SNP.9724 11 148
9725 SNP.9725 15 318
9726 SNP.9726 14 85
9727 SNP.9727 8 168
9728 SNP.9728 14 212
9729 SNP.9729 18 272
9730 SNP.9730 14 238
9731 SNP.9731 19 182
9732 SNP.9732 19 182
9733 SNP.9733 19 182
9734 SNP.9734 19 181
9735 SNP.9735 19 182
9736 SNP.9736 19 15
9737 SNP.9737 19 15
9738 SNP.9738 7 210
9739 SNP.9739 7 210
9740 SNP.9740 17 147
9741 SNP.9741 17 147
9742 SNP.9742 17 147
9743 SNP.9743 20 123
9744 SNP.9744 13 87
9745 SNP.9745 19 191
9746 SNP.9746 20 42
9747 SNP.9747 20 42
9748 SNP.9748 20 42
9749 SNP.9749 14 121
9750 SNP.9750 14 117
9751 SNP.9751 9 45
9752 SNP.9752 8 140
9753 SNP.9753 19 172
9754 SNP.9754 17 154
9755 SNP.9755 16 196
9756 SNP.9756 16 196
9757 SNP.9757 5 60
9758 SNP.9758 5 60
9759 SNP.9759 17 139
9760 SNP.9760 4 239
9761 SNP.9761 4 239
9762 SNP.9762 17 86
9763 SNP.9763 4 222
9764 SNP.9764 4 222
9765 SNP.9765 4 222
9766 SNP.9766 5 141
9767 SNP.9767 5 114
9768 SNP.9768 20 134
9769 SNP.9769 20 114
9770 SNP.9770 20 114
9771 SNP.9771 9 260
9772 SNP.9772 13 87
9773 SNP.9773 5 55
9774 SNP.9774 11 104
9775 SNP.9775 12 123
9776 SNP.9776 13 226
9777 SNP.9777 5 150
9778 SNP.9778 5 150
9779 SNP.9779 2 262
9780 SNP.9780 7 270
9781 SNP.9781 16 190
9782 SNP.9782 16 190
9783 SNP.9783 5 55
9784 SNP.9784 14 81
9785 SNP.9785 14 81
9786 SNP.9786 8 200
9787 SNP.9787 8 203
9788 SNP.9788 11 148
9789 SNP.9789 11 148
9790 SNP.9790 13 230
9791 SNP.9791 13 230
9792 SNP.9792 4 122
9793 SNP.9793 8 20
9794 SNP.9794 5 136
9795 SNP.9795 19 195
9796 SNP.9796 19 195
9797 SNP.9797 20 147
9798 SNP.9798 15 154
9799 SNP.9799 19 172
9800 SNP.9800 20 185
9801 SNP.9801 20 185
9802 SNP.9802 19 172
9803 SNP.9803 1 63
9804 SNP.9804 19 179
9805 SNP.9805 8 233
9806 SNP.9806 15 178
9807 SNP.9807 8 203
9808 SNP.9808 15 178
9809 SNP.9809 1 71
9810 SNP.9810 4 26
9811 SNP.9811 4 26
9812 SNP.9812 5 141
9813 SNP.9813 5 141
9814 SNP.9814 5 137
9815 SNP.9815 5 117
9816 SNP.9816 8 212
9817 SNP.9817 8 212
9818 SNP.9818 8 212
9819 SNP.9819 17 78
9820 SNP.9820 11 75
9821 SNP.9821 11 75
9822 SNP.9822 7 27
9823 SNP.9823 8 129
9824 SNP.9824 5 64
9825 SNP.9825 5 64
9826 SNP.9826 5 64
9827 SNP.9827 21 136
9828 SNP.9828 13 229
9829 SNP.9829 4 46
9830 SNP.9830 17 139
9831 SNP.9831 13 231
9832 SNP.9832 17 123
9833 SNP.9833 17 123
9834 SNP.9834 1 128
9835 SNP.9835 20 133
9836 SNP.9836 17 149
9837 SNP.9837 17 149
9838 SNP.9838 13 230
9839 SNP.9839 13 230
9840 SNP.9840 8 129
9841 SNP.9841 2 147
9842 SNP.9842 19 267
9843 SNP.9843 3 205
9844 SNP.9844 8 119
9845 SNP.9845 7 249
9846 SNP.9846 20 18
9847 SNP.9847 17 99
9848 SNP.9848 18 270
9849 SNP.9849 18 270
9850 SNP.9850 18 270
9851 SNP.9851 19 318
9852 SNP.9852 20 159
9853 SNP.9853 19 105
9854 SNP.9854 5 141
9855 SNP.9855 5 141
9856 SNP.9856 5 64
9857 SNP.9857 20 37
9858 SNP.9858 20 37
9859 SNP.9859 20 37
9860 SNP.9860 3 164
9861 SNP.9861 11 80
9862 SNP.9862 8 50
9863 SNP.9863 8 54
9864 SNP.9864 20 0
9865 SNP.9865 20 0
9866 SNP.9866 16 218
9867 SNP.9867 16 218
9868 SNP.9868 16 218
9869 SNP.9869 5 192
9870 SNP.9870 5 192
9871 SNP.9871 17 121
9872 SNP.9872 13 231
9873 SNP.9873 4 116
9874 SNP.9874 5 116
9875 SNP.9875 14 275
9876 SNP.9876 19 100
9877 SNP.9877 19 100
9878 SNP.9878 8 149
9879 SNP.9879 11 135
9880 SNP.9880 13 231
9881 SNP.9881 13 231
9882 SNP.9882 19 117
9883 SNP.9883 7 57
9884 SNP.9884 19 271
9885 SNP.9885 14 254
9886 SNP.9886 14 254
9887 SNP.9887 20 166
9888 SNP.9888 8 129
9889 SNP.9889 6 167
9890 SNP.9890 7 279
9891 SNP.9891 7 279
9892 SNP.9892 4 133
9893 SNP.9893 10 130
9894 SNP.9894 10 130
9895 SNP.9895 19 48
9896 SNP.9896 19 316
9897 SNP.9897 13 224
9898 SNP.9898 7 139
9899 SNP.9899 13 84
9900 SNP.9900 17 121
9901 SNP.9901 20 168
9902 SNP.9902 7 27
9903 SNP.9903 7 27
9904 SNP.9904 7 27
9905 SNP.9905 16 184
9906 SNP.9906 7 129
9907 SNP.9907 8 249
9908 SNP.9908 11 121
9909 SNP.9909 11 121
9910 SNP.9910 2 78
9911 SNP.9911 8 206
9912 SNP.9912 16 0
9913 SNP.9913 16 0
9914 SNP.9914 13 230
9915 SNP.9915 4 58
9916 SNP.9916 4 58
9917 SNP.9917 16 151
9918 SNP.9918 18 240
9919 SNP.9919 7 191
9920 SNP.9920 7 191
9921 SNP.9921 7 191
9922 SNP.9922 20 187
9923 SNP.9923 7 107
9924 SNP.9924 21 170
9925 SNP.9925 9 140
9926 SNP.9926 16 233
9927 SNP.9927 16 233
9928 SNP.9928 5 104
9929 SNP.9929 5 155
9930 SNP.9930 6 57
9931 SNP.9931 4 214
9932 SNP.9932 1 145
9933 SNP.9933 8 233
9934 SNP.9934 19 316
9935 SNP.9935 1 145
9936 SNP.9936 5 127
9937 SNP.9937 17 213
9938 SNP.9938 4 234
9939 SNP.9939 4 234
9940 SNP.9940 9 29
9941 SNP.9941 9 29
9942 SNP.9942 9 29
9943 SNP.9943 8 232
9944 SNP.9944 21 119
9945 SNP.9945 17 159
9946 SNP.9946 3 164
9947 SNP.9947 14 22
9948 SNP.9948 17 92
9949 SNP.9949 17 92
9950 SNP.9950 9 128
9951 SNP.9951 19 53
9952 SNP.9952 19 53
9953 SNP.9953 20 119
9954 SNP.9954 17 121
9955 SNP.9955 1 231
9956 SNP.9956 20 179
9957 SNP.9957 5 123
9958 SNP.9958 7 255
9959 SNP.9959 21 28
9960 SNP.9960 10 123
9961 SNP.9961 8 273
9962 SNP.9962 7 27
9963 SNP.9963 9 228
9964 SNP.9964 4 21
9965 SNP.9965 14 295
9966 SNP.9966 7 27
9967 SNP.9967 7 27
9968 SNP.9968 7 27
9969 SNP.9969 20 119
9970 SNP.9970 16 223
9971 SNP.9971 5 138
9972 SNP.9972 5 153
9973 SNP.9973 14 181
9974 SNP.9974 20 128
9975 SNP.9975 10 73
9976 SNP.9976 20 165
9977 SNP.9977 13 230
9978 SNP.9978 20 18
9979 SNP.9979 13 230
9980 SNP.9980 21 28
9981 SNP.9981 8 204
9982 SNP.9982 10 227
9983 SNP.9983 20 0
9984 SNP.9984 20 0
9985 SNP.9985 8 168
9986 SNP.9986 8 214
9987 SNP.9987 8 214
9988 SNP.9988 5 225
9989 SNP.9989 19 127
9990 SNP.9990 8 175
9991 SNP.9991 20 0
9992 SNP.9992 11 177
9993 SNP.9993 18 212
9994 SNP.9994 3 164
9995 SNP.9995 14 130
9996 SNP.9996 4 72
9997 SNP.9997 5 135
9998 SNP.9998 4 116
9999 SNP.9999 9 115
10000 SNP.10000 4 97
10001 SNP.10001 18 82
10002 SNP.10002 16 53
10003 SNP.10003 14 181
10004 SNP.10004 20 29
10005 SNP.10005 17 136
10006 SNP.10006 17 136
10007 SNP.10007 19 257
10008 SNP.10008 21 246
10009 SNP.10009 13 231
10010 SNP.10010 2 147
10011 SNP.10011 2 105
10012 SNP.10012 4 192
10013 SNP.10013 5 143
10014 SNP.10014 19 39
10015 SNP.10015 10 129
10016 SNP.10016 10 129
10017 SNP.10017 19 191
10018 SNP.10018 5 195
10019 SNP.10019 11 99
10020 SNP.10020 13 230
10021 SNP.10021 2 198
10022 SNP.10022 5 138
10023 SNP.10023 13 25
10024 SNP.10024 17 154
10025 SNP.10025 8 200
10026 SNP.10026 14 228
10027 SNP.10027 17 47
10028 SNP.10028 4 233
10029 SNP.10029 11 147
10030 SNP.10030 11 148
10031 SNP.10031 4 26
10032 SNP.10032 17 34
10033 SNP.10033 10 113
10034 SNP.10034 20 165
10035 SNP.10035 20 37
10036 SNP.10036 8 206
10037 SNP.10037 7 210
10038 SNP.10038 4 85
10039 SNP.10039 20 139
10040 SNP.10040 20 147
10041 SNP.10041 8 175
10042 SNP.10042 14 266
10043 SNP.10043 17 149
10044 SNP.10044 13 232
10045 SNP.10045 1 63
10046 SNP.10046 1 63
10047 SNP.10047 13 72
10048 SNP.10048 10 57
10049 SNP.10049 4 161
10050 SNP.10050 20 142
10051 SNP.10051 20 147
10052 SNP.10052 1 63
10053 SNP.10053 5 192
10054 SNP.10054 19 246
10055 SNP.10055 5 124
10056 SNP.10056 14 130
10057 SNP.10057 14 266
10058 SNP.10058 5 116
10059 SNP.10059 11 135
10060 SNP.10060 11 135
10061 SNP.10061 5 135
10062 SNP.10062 17 147
10063 SNP.10063 7 247
10064 SNP.10064 19 48
10065 SNP.10065 19 48
10066 SNP.10066 5 190
10067 SNP.10067 17 204
10068 SNP.10068 21 219
10069 SNP.10069 4 26
10070 SNP.10070 21 178
10071 SNP.10071 11 148
10072 SNP.10072 17 123
10073 SNP.10073 2 292
10074 SNP.10074 5 62
10075 SNP.10075 9 128
10076 SNP.10076 2 292
10077 SNP.10077 20 184
10078 SNP.10078 2 140
10079 SNP.10079 20 131
10080 SNP.10080 20 131
10081 SNP.10081 7 48
10082 SNP.10082 13 230
10083 SNP.10083 17 86
10084 SNP.10084 17 86
10085 SNP.10085 20 155
10086 SNP.10086 1 171
10087 SNP.10087 14 198
10088 SNP.10088 13 230
10089 SNP.10089 13 230
10090 SNP.10090 13 230
10091 SNP.10091 11 177
10092 SNP.10092 19 199
10093 SNP.10093 5 161
10094 SNP.10094 1 63
10095 SNP.10095 5 161
10096 SNP.10096 5 161
10097 SNP.10097 1 69
10098 SNP.10098 1 257
10099 SNP.10099 4 122
10100 SNP.10100 11 112
10101 SNP.10101 20 29
10102 SNP.10102 19 172
10103 SNP.10103 8 160
10104 SNP.10104 13 229
10105 SNP.10105 18 135
10106 SNP.10106 18 135
10107 SNP.10107 8 206
10108 SNP.10108 8 201
10109 SNP.10109 17 157
10110 SNP.10110 19 39
10111 SNP.10111 5 149
10112 SNP.10112 11 135
10113 SNP.10113 16 159
10114 SNP.10114 14 22
10115 SNP.10115 13 222
10116 SNP.10116 13 222
10117 SNP.10117 13 222
10118 SNP.10118 2 156
10119 SNP.10119 19 321
10120 SNP.10120 8 281
10121 SNP.10121 2 147
10122 SNP.10122 13 231
10123 SNP.10123 11 113
10124 SNP.10124 15 53
10125 SNP.10125 15 53
10126 SNP.10126 3 153
10127 SNP.10127 3 153
10128 SNP.10128 13 217
10129 SNP.10129 3 164
10130 SNP.10130 7 135
10131 SNP.10131 8 168
10132 SNP.10132 6 57
10133 SNP.10133 7 313
10134 SNP.10134 7 313
10135 SNP.10135 7 313
10136 SNP.10136 20 42
10137 SNP.10137 14 238
10138 SNP.10138 14 238
10139 SNP.10139 20 42
10140 SNP.10140 13 178
10141 SNP.10141 5 104
10142 SNP.10142 7 139
10143 SNP.10143 6 177
10144 SNP.10144 13 215
10145 SNP.10145 13 215
10146 SNP.10146 16 72
10147 SNP.10147 17 31
10148 SNP.10148 7 275
10149 SNP.10149 17 83
10150 SNP.10150 10 225
10151 SNP.10151 10 225
10152 SNP.10152 19 84
10153 SNP.10153 19 174
10154 SNP.10154 10 198
10155 SNP.10155 8 50
10156 SNP.10156 8 50
10157 SNP.10157 3 142
10158 SNP.10158 3 142
10159 SNP.10159 3 142
10160 SNP.10160 1 144
10161 SNP.10161 21 247
10162 SNP.10162 21 334
10163 SNP.10163 14 28
10164 SNP.10164 16 52
10165 SNP.10165 13 229
10166 SNP.10166 21 282
10167 SNP.10167 14 240
10168 SNP.10168 14 240
10169 SNP.10169 1 150
10170 SNP.10170 20 187
10171 SNP.10171 20 58
10172 SNP.10172 20 58
10173 SNP.10173 20 58
10174 SNP.10174 10 203
10175 SNP.10175 15 93
10176 SNP.10176 7 269
10177 SNP.10177 7 269
10178 SNP.10178 13 215
10179 SNP.10179 8 149
10180 SNP.10180 10 52
10181 SNP.10181 18 161
10182 SNP.10182 17 104
10183 SNP.10183 10 198
10184 SNP.10184 1 231
10185 SNP.10185 18 272
10186 SNP.10186 2 168
10187 SNP.10187 14 198
10188 SNP.10188 14 198
10189 SNP.10189 14 220
10190 SNP.10190 14 220
10191 SNP.10191 13 128
10192 SNP.10192 14 103
10193 SNP.10193 4 168
10194 SNP.10194 16 139
10195 SNP.10195 17 116
10196 SNP.10196 16 139
10197 SNP.10197 16 139
10198 SNP.10198 8 140
10199 SNP.10199 8 280
10200 SNP.10200 8 273
10201 SNP.10201 20 112
10202 SNP.10202 20 112
10203 SNP.10203 20 112
10204 SNP.10204 13 218
10205 SNP.10205 13 215
10206 SNP.10206 2 203
10207 SNP.10207 2 147
10208 SNP.10208 10 129
10209 SNP.10209 5 157
10210 SNP.10210 10 129
10211 SNP.10211 6 86
10212 SNP.10212 6 145
10213 SNP.10213 6 145
10214 SNP.10214 5 133
10215 SNP.10215 5 107
10216 SNP.10216 8 222
10217 SNP.10217 8 222
10218 SNP.10218 18 161
10219 SNP.10219 6 177
10220 SNP.10220 4 116
10221 SNP.10221 2 111
10222 SNP.10222 20 177
10223 SNP.10223 20 182
10224 SNP.10224 20 188
10225 SNP.10225 19 195
10226 SNP.10226 16 153
10227 SNP.10227 16 147
10228 SNP.10228 13 230
10229 SNP.10229 7 41
10230 SNP.10230 1 94
10231 SNP.10231 2 169
10232 SNP.10232 2 169
10233 SNP.10233 20 65
10234 SNP.10234 2 141
10235 SNP.10235 1 182
10236 SNP.10236 5 51
10237 SNP.10237 13 226
10238 SNP.10238 13 226
10239 SNP.10239 2 294
10240 SNP.10240 2 294
10241 SNP.10241 17 202
10242 SNP.10242 17 86
10243 SNP.10243 13 226
10244 SNP.10244 14 277
10245 SNP.10245 17 231
10246 SNP.10246 17 231
10247 SNP.10247 7 245
10248 SNP.10248 19 48
10249 SNP.10249 14 248
10250 SNP.10250 17 116
10251 SNP.10251 13 230
10252 SNP.10252 19 172
10253 SNP.10253 5 151
10254 SNP.10254 1 173
10255 SNP.10255 17 99
10256 SNP.10256 17 99
10257 SNP.10257 7 48
10258 SNP.10258 16 147
10259 SNP.10259 20 132
10260 SNP.10260 19 169
10261 SNP.10261 19 169
10262 SNP.10262 19 179
10263 SNP.10263 19 179
10264 SNP.10264 21 28
10265 SNP.10265 5 226
10266 SNP.10266 5 104
10267 SNP.10267 5 104
10268 SNP.10268 20 18
10269 SNP.10269 20 18
10270 SNP.10270 20 126
10271 SNP.10271 18 276
10272 SNP.10272 13 59
10273 SNP.10273 4 34
10274 SNP.10274 4 34
10275 SNP.10275 8 168
10276 SNP.10276 9 29
10277 SNP.10277 9 29
10278 SNP.10278 9 29
10279 SNP.10279 8 203
10280 SNP.10280 8 203
10281 SNP.10281 8 203
10282 SNP.10282 13 229
10283 SNP.10283 20 37
10284 SNP.10284 20 37
10285 SNP.10285 20 37
10286 SNP.10286 7 180
10287 SNP.10287 7 180
10288 SNP.10288 8 68
10289 SNP.10289 1 69
10290 SNP.10290 10 216
10291 SNP.10291 14 27
10292 SNP.10292 14 27
10293 SNP.10293 9 287
10294 SNP.10294 9 287
10295 SNP.10295 5 36
10296 SNP.10296 8 151
10297 SNP.10297 19 195
10298 SNP.10298 16 139
10299 SNP.10299 1 130
10300 SNP.10300 8 180
10301 SNP.10301 8 180
10302 SNP.10302 4 46
10303 SNP.10303 10 204
10304 SNP.10304 2 174
10305 SNP.10305 20 185
10306 SNP.10306 20 185
10307 SNP.10307 18 30
10308 SNP.10308 19 321
10309 SNP.10309 14 200
10310 SNP.10310 14 25
10311 SNP.10311 13 230
10312 SNP.10312 20 145
10313 SNP.10313 8 245
10314 SNP.10314 20 31
10315 SNP.10315 21 334
10316 SNP.10316 11 106
10317 SNP.10317 14 266
10318 SNP.10318 8 50
10319 SNP.10319 6 182
10320 SNP.10320 4 24
10321 SNP.10321 8 212
10322 SNP.10322 20 24
10323 SNP.10323 20 24
10324 SNP.10324 4 97
10325 SNP.10325 4 97
10326 SNP.10326 11 147
10327 SNP.10327 17 123
10328 SNP.10328 5 192
10329 SNP.10329 5 192
10330 SNP.10330 5 192
10331 SNP.10331 17 99
10332 SNP.10332 2 198
10333 SNP.10333 20 126
10334 SNP.10334 20 126
10335 SNP.10335 10 129
10336 SNP.10336 10 129
10337 SNP.10337 20 155
10338 SNP.10338 14 173
10339 SNP.10339 15 93
10340 SNP.10340 11 95
10341 SNP.10341 11 95
10342 SNP.10342 8 64
10343 SNP.10343 8 64
10344 SNP.10344 17 136
10345 SNP.10345 18 186
10346 SNP.10346 18 186
10347 SNP.10347 4 58
10348 SNP.10348 4 58
10349 SNP.10349 6 169
10350 SNP.10350 20 0
10351 SNP.10351 16 151
10352 SNP.10352 10 73
10353 SNP.10353 19 39
10354 SNP.10354 2 198
10355 SNP.10355 4 136
10356 SNP.10356 4 136
10357 SNP.10357 16 159
10358 SNP.10358 2 228
10359 SNP.10359 13 222
10360 SNP.10360 4 116
10361 SNP.10361 17 104
10362 SNP.10362 4 0
10363 SNP.10363 4 116
10364 SNP.10364 14 275
10365 SNP.10365 2 139
10366 SNP.10366 2 144
10367 SNP.10367 14 25
10368 SNP.10368 14 25
10369 SNP.10369 14 25
10370 SNP.10370 19 15
10371 SNP.10371 11 177
10372 SNP.10372 1 148
10373 SNP.10373 1 148
10374 SNP.10374 5 195
10375 SNP.10375 21 337
10376 SNP.10376 4 222
10377 SNP.10377 4 59
10378 SNP.10378 4 59
10379 SNP.10379 13 228
10380 SNP.10380 16 56
10381 SNP.10381 4 126
10382 SNP.10382 19 177
10383 SNP.10383 19 177
10384 SNP.10384 8 169
10385 SNP.10385 8 54
10386 SNP.10386 14 236
10387 SNP.10387 13 228
10388 SNP.10388 19 267
10389 SNP.10389 19 267
10390 SNP.10390 14 100
10391 SNP.10391 8 253
10392 SNP.10392 2 116
10393 SNP.10393 2 116
10394 SNP.10394 16 190
10395 SNP.10395 2 213
10396 SNP.10396 5 36
10397 SNP.10397 5 36
10398 SNP.10398 17 191
10399 SNP.10399 17 191
10400 SNP.10400 5 25
10401 SNP.10401 5 25
10402 SNP.10402 7 329
10403 SNP.10403 15 126
10404 SNP.10404 13 166
10405 SNP.10405 13 97
10406 SNP.10406 19 225
10407 SNP.10407 14 96
10408 SNP.10408 14 96
10409 SNP.10409 20 139
10410 SNP.10410 10 56
10411 SNP.10411 10 56
10412 SNP.10412 8 182
10413 SNP.10413 14 162
10414 SNP.10414 5 215
10415 SNP.10415 17 129
10416 SNP.10416 11 126
10417 SNP.10417 11 126
10418 SNP.10418 20 18
10419 SNP.10419 5 136
10420 SNP.10420 5 136
10421 SNP.10421 5 197
10422 SNP.10422 7 27
10423 SNP.10423 7 27
10424 SNP.10424 7 34
10425 SNP.10425 19 267
10426 SNP.10426 5 156
10427 SNP.10427 2 133
10428 SNP.10428 17 112
10429 SNP.10429 17 112
10430 SNP.10430 17 112
10431 SNP.10431 16 175
10432 SNP.10432 16 175
10433 SNP.10433 20 182
10434 SNP.10434 8 206
10435 SNP.10435 2 174
10436 SNP.10436 14 181
10437 SNP.10437 17 86
10438 SNP.10438 5 104
10439 SNP.10439 11 147
10440 SNP.10440 11 147
10441 SNP.10441 10 222
10442 SNP.10442 14 228
10443 SNP.10443 19 273
10444 SNP.10444 2 187
10445 SNP.10445 19 297
10446 SNP.10446 20 145
10447 SNP.10447 5 132
10448 SNP.10448 8 273
10449 SNP.10449 5 132
10450 SNP.10450 14 198
10451 SNP.10451 18 275
10452 SNP.10452 5 131
10453 SNP.10453 16 190
10454 SNP.10454 8 282
10455 SNP.10455 8 282
10456 SNP.10456 14 308
10457 SNP.10457 5 60
10458 SNP.10458 5 60
10459 SNP.10459 20 155
10460 SNP.10460 9 284
10461 SNP.10461 1 128
10462 SNP.10462 3 234
10463 SNP.10463 3 234
10464 SNP.10464 9 64
10465 SNP.10465 10 123
10466 SNP.10466 5 177
10467 SNP.10467 19 176
10468 SNP.10468 13 229
10469 SNP.10469 2 230
10470 SNP.10470 18 270
10471 SNP.10471 5 155
10472 SNP.10472 5 155
10473 SNP.10473 17 139
10474 SNP.10474 18 270
10475 SNP.10475 5 53
10476 SNP.10476 16 218
10477 SNP.10477 5 160
10478 SNP.10478 20 29
10479 SNP.10479 17 99
10480 SNP.10480 17 231
10481 SNP.10481 10 223
10482 SNP.10482 2 223
10483 SNP.10483 16 106
10484 SNP.10484 16 190
10485 SNP.10485 13 84
10486 SNP.10486 13 84
10487 SNP.10487 20 37
10488 SNP.10488 17 220
10489 SNP.10489 17 230
10490 SNP.10490 5 224
10491 SNP.10491 5 160
10492 SNP.10492 8 169
10493 SNP.10493 7 122
10494 SNP.10494 1 0
10495 SNP.10495 13 222
10496 SNP.10496 1 139
10497 SNP.10497 14 165
10498 SNP.10498 16 190
10499 SNP.10499 16 190
10500 SNP.10500 16 175
10501 SNP.10501 16 175
10502 SNP.10502 8 194
10503 SNP.10503 7 322
10504 SNP.10504 11 177
10505 SNP.10505 10 89
10506 SNP.10506 8 175
10507 SNP.10507 19 225
10508 SNP.10508 10 101
10509 SNP.10509 3 241
10510 SNP.10510 3 241
10511 SNP.10511 8 273
10512 SNP.10512 19 225
10513 SNP.10513 19 225
10514 SNP.10514 20 230
10515 SNP.10515 14 236
10516 SNP.10516 14 254
10517 SNP.10517 10 222
10518 SNP.10518 14 97
10519 SNP.10519 14 310
10520 SNP.10520 17 204
10521 SNP.10521 10 79
10522 SNP.10522 5 48
10523 SNP.10523 5 53
10524 SNP.10524 5 159
10525 SNP.10525 5 159
10526 SNP.10526 7 107
10527 SNP.10527 19 246
10528 SNP.10528 10 56
10529 SNP.10529 10 0
10530 SNP.10530 14 275
10531 SNP.10531 14 275
10532 SNP.10532 19 179
10533 SNP.10533 19 53
10534 SNP.10534 14 212
10535 SNP.10535 7 0
10536 SNP.10536 20 128
10537 SNP.10537 16 206
10538 SNP.10538 20 24
10539 SNP.10539 20 24
10540 SNP.10540 4 161
10541 SNP.10541 17 121
10542 SNP.10542 19 172
10543 SNP.10543 1 242
10544 SNP.10544 17 149
10545 SNP.10545 14 233
10546 SNP.10546 19 267
10547 SNP.10547 4 161
10548 SNP.10548 4 161
10549 SNP.10549 14 230
10550 SNP.10550 13 222
10551 SNP.10551 19 184
10552 SNP.10552 19 191
10553 SNP.10553 19 242
10554 SNP.10554 2 147
10555 SNP.10555 19 246
10556 SNP.10556 6 167
10557 SNP.10557 7 308
10558 SNP.10558 19 257
10559 SNP.10559 19 257
10560 SNP.10560 19 257
10561 SNP.10561 14 39
10562 SNP.10562 19 257
10563 SNP.10563 2 188
10564 SNP.10564 20 132
10565 SNP.10565 19 179
10566 SNP.10566 1 104
10567 SNP.10567 11 1
10568 SNP.10568 19 174
10569 SNP.10569 19 174
10570 SNP.10570 3 139
10571 SNP.10571 6 57
10572 SNP.10572 16 184
10573 SNP.10573 17 154
10574 SNP.10574 8 160
10575 SNP.10575 20 187
10576 SNP.10576 14 181
10577 SNP.10577 13 230
10578 SNP.10578 2 144
10579 SNP.10579 20 31
10580 SNP.10580 17 27
10581 SNP.10581 5 70
10582 SNP.10582 13 230
10583 SNP.10583 4 214
10584 SNP.10584 4 126
10585 SNP.10585 4 116
10586 SNP.10586 7 237
10587 SNP.10587 8 201
10588 SNP.10588 8 201
10589 SNP.10589 8 248
10590 SNP.10590 7 267
10591 SNP.10591 7 267
10592 SNP.10592 7 249
10593 SNP.10593 8 280
10594 SNP.10594 8 82
10595 SNP.10595 19 56
10596 SNP.10596 19 257
10597 SNP.10597 8 200
10598 SNP.10598 7 210
10599 SNP.10599 13 84
10600 SNP.10600 5 123
10601 SNP.10601 18 270
10602 SNP.10602 1 100
10603 SNP.10603 3 130
10604 SNP.10604 17 112
10605 SNP.10605 17 112
10606 SNP.10606 5 134
10607 SNP.10607 5 51
10608 SNP.10608 17 89
10609 SNP.10609 6 177
10610 SNP.10610 16 175
10611 SNP.10611 19 181
10612 SNP.10612 18 33
10613 SNP.10613 5 60
10614 SNP.10614 1 140
10615 SNP.10615 1 145
10616 SNP.10616 7 56
10617 SNP.10617 5 107
10618 SNP.10618 5 107
10619 SNP.10619 11 63
10620 SNP.10620 11 63
10621 SNP.10621 20 159
10622 SNP.10622 13 232
10623 SNP.10623 17 114
10624 SNP.10624 17 116
10625 SNP.10625 13 232
10626 SNP.10626 5 114
10627 SNP.10627 4 185
10628 SNP.10628 20 110
10629 SNP.10629 20 110
10630 SNP.10630 20 110
10631 SNP.10631 5 53
10632 SNP.10632 20 182
10633 SNP.10633 1 145
10634 SNP.10634 1 145
10635 SNP.10635 1 171
10636 SNP.10636 1 171
10637 SNP.10637 8 222
10638 SNP.10638 8 222
10639 SNP.10639 13 215
10640 SNP.10640 18 272
10641 SNP.10641 11 148
10642 SNP.10642 4 122
10643 SNP.10643 10 80
10644 SNP.10644 10 80
10645 SNP.10645 10 80
10646 SNP.10646 11 122
10647 SNP.10647 4 122
10648 SNP.10648 19 302
10649 SNP.10649 2 147
10650 SNP.10650 2 92
10651 SNP.10651 2 292
10652 SNP.10652 2 292
10653 SNP.10653 2 133
10654 SNP.10654 4 71
10655 SNP.10655 4 71
10656 SNP.10656 2 147
10657 SNP.10657 4 97
10658 SNP.10658 15 288
10659 SNP.10659 14 200
10660 SNP.10660 10 47
10661 SNP.10661 10 47
10662 SNP.10662 14 200
10663 SNP.10663 17 123
10664 SNP.10664 10 104
10665 SNP.10665 14 200
10666 SNP.10666 20 166
10667 SNP.10667 5 51
10668 SNP.10668 4 26
10669 SNP.10669 4 26
10670 SNP.10670 4 26
10671 SNP.10671 15 310
10672 SNP.10672 20 173
10673 SNP.10673 20 163
10674 SNP.10674 1 242
10675 SNP.10675 1 242
10676 SNP.10676 10 79
10677 SNP.10677 18 33
10678 SNP.10678 13 226
10679 SNP.10679 5 159
10680 SNP.10680 9 87
10681 SNP.10681 5 195
10682 SNP.10682 5 195
10683 SNP.10683 5 195
10684 SNP.10684 2 102
10685 SNP.10685 2 102
10686 SNP.10686 4 71
10687 SNP.10687 19 177
10688 SNP.10688 20 184
10689 SNP.10689 3 164
10690 SNP.10690 3 164
10691 SNP.10691 19 127
10692 SNP.10692 19 127
10693 SNP.10693 5 225
10694 SNP.10694 5 225
10695 SNP.10695 5 225
10696 SNP.10696 17 123
10697 SNP.10697 7 27
10698 SNP.10698 2 255
10699 SNP.10699 13 217
10700 SNP.10700 16 234
10701 SNP.10701 4 72
10702 SNP.10702 4 72
10703 SNP.10703 8 249
10704 SNP.10704 8 20
10705 SNP.10705 8 249
10706 SNP.10706 8 151
10707 SNP.10707 8 149
10708 SNP.10708 8 20
10709 SNP.10709 4 116
10710 SNP.10710 18 24
10711 SNP.10711 5 224
10712 SNP.10712 4 214
10713 SNP.10713 16 40
10714 SNP.10714 9 73
10715 SNP.10715 9 73
10716 SNP.10716 4 233
10717 SNP.10717 6 177
10718 SNP.10718 6 177
10719 SNP.10719 5 150
10720 SNP.10720 13 230
10721 SNP.10721 13 230
10722 SNP.10722 4 116
10723 SNP.10723 19 193
10724 SNP.10724 19 177
10725 SNP.10725 17 159
10726 SNP.10726 1 148
10727 SNP.10727 1 145
10728 SNP.10728 1 145
10729 SNP.10729 10 89
10730 SNP.10730 2 223
10731 SNP.10731 2 223
10732 SNP.10732 1 231
10733 SNP.10733 13 59
10734 SNP.10734 13 59
10735 SNP.10735 19 100
10736 SNP.10736 19 267
10737 SNP.10737 8 253
10738 SNP.10738 2 70
10739 SNP.10739 16 151
10740 SNP.10740 2 70
10741 SNP.10741 3 164
10742 SNP.10742 14 266
10743 SNP.10743 14 266
10744 SNP.10744 19 272
10745 SNP.10745 19 272
10746 SNP.10746 17 32
10747 SNP.10747 17 191
10748 SNP.10748 17 191
10749 SNP.10749 5 266
10750 SNP.10750 7 139
10751 SNP.10751 4 46
10752 SNP.10752 1 255
10753 SNP.10753 20 0
10754 SNP.10754 8 73
10755 SNP.10755 1 255
10756 SNP.10756 17 182
10757 SNP.10757 17 182
10758 SNP.10758 14 220
10759 SNP.10759 2 286
10760 SNP.10760 11 126
10761 SNP.10761 16 0
10762 SNP.10762 16 0
10763 SNP.10763 21 333
10764 SNP.10764 13 51
10765 SNP.10765 13 188
10766 SNP.10766 10 80
10767 SNP.10767 10 80
10768 SNP.10768 10 80
10769 SNP.10769 8 168
10770 SNP.10770 8 168
10771 SNP.10771 8 168
10772 SNP.10772 8 200
10773 SNP.10773 13 149
10774 SNP.10774 20 163
10775 SNP.10775 20 163
10776 SNP.10776 20 27
10777 SNP.10777 19 84
10778 SNP.10778 5 216
10779 SNP.10779 8 282
10780 SNP.10780 5 141
10781 SNP.10781 13 215
10782 SNP.10782 13 215
10783 SNP.10783 13 215
10784 SNP.10784 6 167
10785 SNP.10785 1 261
10786 SNP.10786 1 261
10787 SNP.10787 20 157
10788 SNP.10788 8 112
10789 SNP.10789 5 166
10790 SNP.10790 8 169
10791 SNP.10791 10 94
10792 SNP.10792 16 175
10793 SNP.10793 19 48
10794 SNP.10794 2 169
10795 SNP.10795 2 169
10796 SNP.10796 20 58
10797 SNP.10797 20 58
10798 SNP.10798 20 58
10799 SNP.10799 20 58
10800 SNP.10800 1 255
10801 SNP.10801 17 157
10802 SNP.10802 20 32
10803 SNP.10803 8 73
10804 SNP.10804 8 73
10805 SNP.10805 8 72
10806 SNP.10806 2 133
10807 SNP.10807 13 230
10808 SNP.10808 13 230
10809 SNP.10809 11 126
10810 SNP.10810 14 254
10811 SNP.10811 14 277
10812 SNP.10812 14 277
10813 SNP.10813 16 0
10814 SNP.10814 8 177
10815 SNP.10815 20 123
10816 SNP.10816 19 182
10817 SNP.10817 19 174
10818 SNP.10818 5 159
10819 SNP.10819 5 159
10820 SNP.10820 13 72
10821 SNP.10821 13 72
10822 SNP.10822 4 222
10823 SNP.10823 4 222
10824 SNP.10824 1 63
10825 SNP.10825 16 0
10826 SNP.10826 17 77
10827 SNP.10827 17 77
10828 SNP.10828 4 126
10829 SNP.10829 20 119
10830 SNP.10830 20 119
10831 SNP.10831 13 232
10832 SNP.10832 10 179
10833 SNP.10833 10 179
10834 SNP.10834 10 179
10835 SNP.10835 7 169
10836 SNP.10836 14 212
10837 SNP.10837 4 21
10838 SNP.10838 4 46
10839 SNP.10839 8 73
10840 SNP.10840 5 266
10841 SNP.10841 14 135
10842 SNP.10842 1 63
10843 SNP.10843 20 145
10844 SNP.10844 20 145
10845 SNP.10845 16 0
10846 SNP.10846 2 181
10847 SNP.10847 2 177
10848 SNP.10848 17 83
10849 SNP.10849 20 181
10850 SNP.10850 21 327
10851 SNP.10851 20 98
10852 SNP.10852 20 98
10853 SNP.10853 20 98
10854 SNP.10854 4 136
10855 SNP.10855 19 174
10856 SNP.10856 7 229
10857 SNP.10857 7 135
10858 SNP.10858 8 141
10859 SNP.10859 8 141
10860 SNP.10860 8 141
10861 SNP.10861 1 139
10862 SNP.10862 1 139
10863 SNP.10863 19 51
10864 SNP.10864 7 58
10865 SNP.10865 7 58
10866 SNP.10866 7 58
10867 SNP.10867 8 211
10868 SNP.10868 17 116
10869 SNP.10869 8 73
10870 SNP.10870 14 174
10871 SNP.10871 16 71
10872 SNP.10872 3 142
10873 SNP.10873 11 126
10874 SNP.10874 5 134
10875 SNP.10875 20 187
10876 SNP.10876 4 34
10877 SNP.10877 15 155
10878 SNP.10878 19 240
10879 SNP.10879 14 247
10880 SNP.10880 11 101
10881 SNP.10881 9 115
10882 SNP.10882 1 114
10883 SNP.10883 17 89
10884 SNP.10884 1 173
10885 SNP.10885 1 173
10886 SNP.10886 14 22
10887 SNP.10887 5 224
10888 SNP.10888 5 224
10889 SNP.10889 14 22
10890 SNP.10890 7 48
10891 SNP.10891 14 199
10892 SNP.10892 5 157
10893 SNP.10893 5 117
10894 SNP.10894 5 117
10895 SNP.10895 19 84
10896 SNP.10896 19 179
10897 SNP.10897 17 123
10898 SNP.10898 20 114
10899 SNP.10899 11 129
10900 SNP.10900 5 141
10901 SNP.10901 11 97
10902 SNP.10902 16 218
10903 SNP.10903 14 316
10904 SNP.10904 14 316
10905 SNP.10905 20 155
10906 SNP.10906 14 25
10907 SNP.10907 19 67
10908 SNP.10908 8 73
10909 SNP.10909 4 34
10910 SNP.10910 17 92
10911 SNP.10911 7 129
10912 SNP.10912 7 129
10913 SNP.10913 7 129
10914 SNP.10914 8 173
10915 SNP.10915 8 161
10916 SNP.10916 19 53
10917 SNP.10917 19 53
10918 SNP.10918 17 32
10919 SNP.10919 15 310
10920 SNP.10920 15 310
10921 SNP.10921 19 230
10922 SNP.10922 19 230
10923 SNP.10923 8 168
10924 SNP.10924 11 39
10925 SNP.10925 14 117
10926 SNP.10926 5 177
10927 SNP.10927 20 135
10928 SNP.10928 10 18
10929 SNP.10929 17 202
10930 SNP.10930 17 202
10931 SNP.10931 17 202
10932 SNP.10932 20 231
10933 SNP.10933 1 134
10934 SNP.10934 10 101
10935 SNP.10935 1 69
10936 SNP.10936 2 182
10937 SNP.10937 2 182
10938 SNP.10938 2 182
10939 SNP.10939 8 168
10940 SNP.10940 5 104
10941 SNP.10941 7 91
10942 SNP.10942 18 270
10943 SNP.10943 18 270
10944 SNP.10944 16 152
10945 SNP.10945 13 128
10946 SNP.10946 20 33
10947 SNP.10947 20 33
10948 SNP.10948 20 32
10949 SNP.10949 20 32
10950 SNP.10950 5 129
10951 SNP.10951 19 183
10952 SNP.10952 8 233
10953 SNP.10953 5 127
10954 SNP.10954 4 136
10955 SNP.10955 2 70
10956 SNP.10956 14 275
10957 SNP.10957 14 275
10958 SNP.10958 4 126
10959 SNP.10959 4 126
10960 SNP.10960 15 151
10961 SNP.10961 5 159
10962 SNP.10962 8 64
10963 SNP.10963 8 201
10964 SNP.10964 20 33
10965 SNP.10965 10 216
10966 SNP.10966 10 89
10967 SNP.10967 10 89
10968 SNP.10968 17 137
10969 SNP.10969 20 177
10970 SNP.10970 14 240
10971 SNP.10971 14 240
10972 SNP.10972 14 240
10973 SNP.10973 5 134
10974 SNP.10974 5 134
10975 SNP.10975 14 103
10976 SNP.10976 1 71
10977 SNP.10977 17 121
10978 SNP.10978 16 206
10979 SNP.10979 7 136
10980 SNP.10980 5 126
10981 SNP.10981 14 254
10982 SNP.10982 9 277
10983 SNP.10983 20 132
10984 SNP.10984 4 214
10985 SNP.10985 4 214
10986 SNP.10986 5 132
10987 SNP.10987 9 269
10988 SNP.10988 9 269
10989 SNP.10989 1 69
10990 SNP.10990 19 181
10991 SNP.10991 2 230
10992 SNP.10992 1 63
10993 SNP.10993 1 63
10994 SNP.10994 16 159
10995 SNP.10995 4 128
10996 SNP.10996 5 120
10997 SNP.10997 2 230
10998 SNP.10998 17 114
10999 SNP.10999 8 233
11000 SNP.11000 20 168
11001 SNP.11001 14 114
11002 SNP.11002 13 230
11003 SNP.11003 13 230
11004 SNP.11004 7 237
11005 SNP.11005 10 79
11006 SNP.11006 6 21
11007 SNP.11007 6 21
11008 SNP.11008 5 161
11009 SNP.11009 14 220
11010 SNP.11010 8 190
11011 SNP.11011 8 200
11012 SNP.11012 19 117
11013 SNP.11013 20 67
11014 SNP.11014 14 114
11015 SNP.11015 16 184
11016 SNP.11016 4 71
11017 SNP.11017 16 184
11018 SNP.11018 8 232
11019 SNP.11019 8 232
11020 SNP.11020 17 114
11021 SNP.11021 19 105
11022 SNP.11022 19 225
11023 SNP.11023 5 114
11024 SNP.11024 20 173
11025 SNP.11025 8 149
11026 SNP.11026 11 1
11027 SNP.11027 11 1
11028 SNP.11028 21 73
11029 SNP.11029 8 248
11030 SNP.11030 8 227
11031 SNP.11031 21 28
11032 SNP.11032 9 87
11033 SNP.11033 7 130
11034 SNP.11034 7 130
11035 SNP.11035 1 231
11036 SNP.11036 19 117
11037 SNP.11037 5 161
11038 SNP.11038 13 230
11039 SNP.11039 1 173
11040 SNP.11040 5 53
11041 SNP.11041 5 53
11042 SNP.11042 19 124
11043 SNP.11043 21 333
11044 SNP.11044 21 333
11045 SNP.11045 16 218
11046 SNP.11046 3 205
11047 SNP.11047 3 205
11048 SNP.11048 17 110
11049 SNP.11049 17 110
11050 SNP.11050 20 147
11051 SNP.11051 15 310
11052 SNP.11052 4 185
11053 SNP.11053 4 185
11054 SNP.11054 16 235
11055 SNP.11055 16 235
11056 SNP.11056 19 257
11057 SNP.11057 19 257
11058 SNP.11058 5 62
11059 SNP.11059 2 102
11060 SNP.11060 10 18
11061 SNP.11061 10 18
11062 SNP.11062 14 173
11063 SNP.11063 7 270
11064 SNP.11064 7 270
11065 SNP.11065 7 270
11066 SNP.11066 20 65
11067 SNP.11067 8 82
11068 SNP.11068 4 21
11069 SNP.11069 4 21
11070 SNP.11070 4 21
11071 SNP.11071 8 245
11072 SNP.11072 19 84
11073 SNP.11073 16 147
11074 SNP.11074 9 45
11075 SNP.11075 17 123
11076 SNP.11076 17 123
11077 SNP.11077 21 215
11078 SNP.11078 18 275
11079 SNP.11079 16 218
11080 SNP.11080 5 266
11081 SNP.11081 5 266
11082 SNP.11082 11 135
11083 SNP.11083 3 215
11084 SNP.11084 5 136
11085 SNP.11085 19 53
11086 SNP.11086 19 183
11087 SNP.11087 5 104
11088 SNP.11088 19 183
11089 SNP.11089 20 123
11090 SNP.11090 19 183
11091 SNP.11091 20 126
11092 SNP.11092 20 126
11093 SNP.11093 14 104
11094 SNP.11094 20 180
11095 SNP.11095 5 134
11096 SNP.11096 6 173
11097 SNP.11097 20 132
11098 SNP.11098 10 226
11099 SNP.11099 8 233
11100 SNP.11100 21 169
11101 SNP.11101 2 133
11102 SNP.11102 6 167
11103 SNP.11103 8 245
11104 SNP.11104 5 159
11105 SNP.11105 10 56
11106 SNP.11106 19 177
11107 SNP.11107 19 45
11108 SNP.11108 19 45
11109 SNP.11109 19 45
11110 SNP.11110 19 55
11111 SNP.11111 19 240
11112 SNP.11112 19 240
11113 SNP.11113 7 253
11114 SNP.11114 10 112
11115 SNP.11115 17 114
11116 SNP.11116 19 100
11117 SNP.11117 4 128
11118 SNP.11118 14 25
11119 SNP.11119 2 158
11120 SNP.11120 5 114
11121 SNP.11121 17 32
11122 SNP.11122 17 32
11123 SNP.11123 19 156
11124 SNP.11124 20 190
11125 SNP.11125 20 25
11126 SNP.11126 17 89
11127 SNP.11127 17 89
11128 SNP.11128 17 89
11129 SNP.11129 8 168
11130 SNP.11130 20 18
11131 SNP.11131 4 126
11132 SNP.11132 1 32
11133 SNP.11133 19 105
11134 SNP.11134 16 40
11135 SNP.11135 16 40
11136 SNP.11136 8 253
11137 SNP.11137 6 177
11138 SNP.11138 6 177
11139 SNP.11139 6 177
11140 SNP.11140 5 228
11141 SNP.11141 14 93
11142 SNP.11142 14 93
11143 SNP.11143 9 29
11144 SNP.11144 20 163
11145 SNP.11145 16 190
11146 SNP.11146 8 50
11147 SNP.11147 9 284
11148 SNP.11148 8 50
11149 SNP.11149 8 249
11150 SNP.11150 4 0
11151 SNP.11151 15 155
11152 SNP.11152 4 240
11153 SNP.11153 15 169
11154 SNP.11154 19 169
11155 SNP.11155 8 129
11156 SNP.11156 8 129
11157 SNP.11157 8 129
11158 SNP.11158 13 229
11159 SNP.11159 17 112
11160 SNP.11160 13 229
11161 SNP.11161 13 215
11162 SNP.11162 8 149
11163 SNP.11163 17 114
11164 SNP.11164 10 129
11165 SNP.11165 10 129
11166 SNP.11166 2 209
11167 SNP.11167 14 76
11168 SNP.11168 2 177
11169 SNP.11169 19 100
11170 SNP.11170 20 18
11171 SNP.11171 16 151
11172 SNP.11172 13 229
11173 SNP.11173 2 188
11174 SNP.11174 2 188
11175 SNP.11175 5 137
11176 SNP.11176 6 108
11177 SNP.11177 5 166
11178 SNP.11178 1 104
11179 SNP.11179 1 104
11180 SNP.11180 5 51
11181 SNP.11181 2 214
11182 SNP.11182 14 104
11183 SNP.11183 14 81
11184 SNP.11184 4 161
11185 SNP.11185 10 223
11186 SNP.11186 5 197
11187 SNP.11187 20 190
11188 SNP.11188 5 175
11189 SNP.11189 2 156
11190 SNP.11190 2 156
11191 SNP.11191 10 112
11192 SNP.11192 15 317
11193 SNP.11193 2 147
11194 SNP.11194 19 117
11195 SNP.11195 2 177
11196 SNP.11196 2 177
11197 SNP.11197 2 177
11198 SNP.11198 4 126
11199 SNP.11199 2 268
11200 SNP.11200 2 268
11201 SNP.11201 16 143
11202 SNP.11202 20 25
11203 SNP.11203 20 25
11204 SNP.11204 14 198
11205 SNP.11205 11 143
11206 SNP.11206 19 177
11207 SNP.11207 2 106
11208 SNP.11208 4 234
11209 SNP.11209 4 234
11210 SNP.11210 4 234
11211 SNP.11211 3 234
11212 SNP.11212 3 234
11213 SNP.11213 3 234
11214 SNP.11214 17 83
11215 SNP.11215 8 168
11216 SNP.11216 14 57
11217 SNP.11217 19 271
11218 SNP.11218 19 271
11219 SNP.11219 16 17
11220 SNP.11220 13 215
11221 SNP.11221 13 215
11222 SNP.11222 16 237
11223 SNP.11223 8 214
11224 SNP.11224 8 214
11225 SNP.11225 19 193
11226 SNP.11226 20 182
11227 SNP.11227 20 182
11228 SNP.11228 8 54
11229 SNP.11229 20 65
11230 SNP.11230 20 27
11231 SNP.11231 14 81
11232 SNP.11232 17 147
11233 SNP.11233 10 89
11234 SNP.11234 10 89
11235 SNP.11235 10 89
11236 SNP.11236 19 195
11237 SNP.11237 8 50
11238 SNP.11238 7 56
11239 SNP.11239 17 33
11240 SNP.11240 5 131
11241 SNP.11241 19 100
11242 SNP.11242 21 250
11243 SNP.11243 5 190
11244 SNP.11244 10 198
11245 SNP.11245 16 190
11246 SNP.11246 5 177
11247 SNP.11247 5 177
11248 SNP.11248 5 177
11249 SNP.11249 19 282
11250 SNP.11250 1 32
11251 SNP.11251 20 110
11252 SNP.11252 13 215
11253 SNP.11253 16 72
11254 SNP.11254 19 195
11255 SNP.11255 17 123
11256 SNP.11256 2 133
11257 SNP.11257 5 117
11258 SNP.11258 13 232
11259 SNP.11259 17 154
11260 SNP.11260 13 232
11261 SNP.11261 14 247
11262 SNP.11262 17 112
11263 SNP.11263 8 206
11264 SNP.11264 8 206
11265 SNP.11265 10 98
11266 SNP.11266 13 191
11267 SNP.11267 1 144
11268 SNP.11268 10 222
11269 SNP.11269 6 179
11270 SNP.11270 1 144
11271 SNP.11271 20 151
11272 SNP.11272 20 151
11273 SNP.11273 5 62
11274 SNP.11274 5 171
11275 SNP.11275 17 114
11276 SNP.11276 17 114
11277 SNP.11277 13 223
11278 SNP.11278 8 206
11279 SNP.11279 14 173
11280 SNP.11280 11 97
11281 SNP.11281 5 129
11282 SNP.11282 5 129
11283 SNP.11283 5 129
11284 SNP.11284 13 222
11285 SNP.11285 20 132
11286 SNP.11286 13 178
11287 SNP.11287 13 178
11288 SNP.11288 7 270
11289 SNP.11289 7 270
11290 SNP.11290 7 271
11291 SNP.11291 5 127
11292 SNP.11292 6 107
11293 SNP.11293 6 107
11294 SNP.11294 6 107
11295 SNP.11295 5 266
11296 SNP.11296 17 86
11297 SNP.11297 8 20
11298 SNP.11298 8 20
11299 SNP.11299 2 116
11300 SNP.11300 13 223
11301 SNP.11301 19 282
11302 SNP.11302 17 230
11303 SNP.11303 8 160
11304 SNP.11304 8 169
11305 SNP.11305 16 107
11306 SNP.11306 5 96
11307 SNP.11307 5 96
11308 SNP.11308 5 96
11309 SNP.11309 7 270
11310 SNP.11310 7 270
11311 SNP.11311 20 116
11312 SNP.11312 19 117
11313 SNP.11313 19 124
11314 SNP.11314 19 124
11315 SNP.11315 13 25
11316 SNP.11316 4 116
11317 SNP.11317 4 116
11318 SNP.11318 4 116
11319 SNP.11319 8 160
11320 SNP.11320 8 160
11321 SNP.11321 8 162
11322 SNP.11322 8 162
11323 SNP.11323 20 188
11324 SNP.11324 5 156
11325 SNP.11325 19 193
11326 SNP.11326 14 291
11327 SNP.11327 7 107
11328 SNP.11328 15 172
11329 SNP.11329 20 168
11330 SNP.11330 19 84
11331 SNP.11331 20 168
11332 SNP.11332 15 266
11333 SNP.11333 4 21
11334 SNP.11334 20 119
11335 SNP.11335 14 220
11336 SNP.11336 20 23
11337 SNP.11337 20 23
11338 SNP.11338 1 69
11339 SNP.11339 19 201
11340 SNP.11340 13 230
11341 SNP.11341 13 230
11342 SNP.11342 11 135
11343 SNP.11343 9 284
11344 SNP.11344 20 98
11345 SNP.11345 8 149
11346 SNP.11346 8 168
11347 SNP.11347 7 129
11348 SNP.11348 5 175
11349 SNP.11349 5 175
11350 SNP.11350 14 57
11351 SNP.11351 10 74
11352 SNP.11352 20 88
11353 SNP.11353 16 175
11354 SNP.11354 10 18
11355 SNP.11355 10 18
11356 SNP.11356 17 72
11357 SNP.11357 16 56
11358 SNP.11358 13 171
11359 SNP.11359 20 20
11360 SNP.11360 13 230
11361 SNP.11361 13 230
11362 SNP.11362 17 121
11363 SNP.11363 5 51
11364 SNP.11364 17 77
11365 SNP.11365 2 286
11366 SNP.11366 13 229
11367 SNP.11367 18 190
11368 SNP.11368 18 202
11369 SNP.11369 7 130
11370 SNP.11370 7 130
11371 SNP.11371 10 76
11372 SNP.11372 20 64
11373 SNP.11373 19 199
11374 SNP.11374 14 235
11375 SNP.11375 13 224
11376 SNP.11376 21 248
11377 SNP.11377 8 149
11378 SNP.11378 8 149
11379 SNP.11379 5 72
11380 SNP.11380 20 98
11381 SNP.11381 20 98
11382 SNP.11382 5 190
11383 SNP.11383 19 194
11384 SNP.11384 17 110
11385 SNP.11385 2 103
11386 SNP.11386 2 103
11387 SNP.11387 14 57
11388 SNP.11388 16 40
11389 SNP.11389 20 163
11390 SNP.11390 15 318
11391 SNP.11391 4 21
11392 SNP.11392 4 21
11393 SNP.11393 8 50
11394 SNP.11394 14 152
11395 SNP.11395 8 202
11396 SNP.11396 8 203
11397 SNP.11397 5 192
11398 SNP.11398 7 88
11399 SNP.11399 14 247
11400 SNP.11400 6 57
11401 SNP.11401 20 0
11402 SNP.11402 17 34
11403 SNP.11403 17 34
11404 SNP.11404 4 239
11405 SNP.11405 5 64
11406 SNP.11406 20 31
11407 SNP.11407 16 223
11408 SNP.11408 8 82
11409 SNP.11409 20 188
11410 SNP.11410 8 160
11411 SNP.11411 8 160
11412 SNP.11412 20 27
11413 SNP.11413 20 27
11414 SNP.11414 17 158
11415 SNP.11415 1 104
11416 SNP.11416 14 220
11417 SNP.11417 14 220
11418 SNP.11418 14 220
11419 SNP.11419 5 53
11420 SNP.11420 8 192
11421 SNP.11421 4 58
11422 SNP.11422 19 143
11423 SNP.11423 2 156
11424 SNP.11424 5 161
11425 SNP.11425 5 156
11426 SNP.11426 19 67
11427 SNP.11427 20 31
11428 SNP.11428 8 169
11429 SNP.11429 2 203
11430 SNP.11430 16 152
11431 SNP.11431 13 187
11432 SNP.11432 19 55
11433 SNP.11433 14 121
11434 SNP.11434 18 135
11435 SNP.11435 10 203
11436 SNP.11436 7 1
11437 SNP.11437 17 147
11438 SNP.11438 17 147
11439 SNP.11439 17 147
11440 SNP.11440 19 39
11441 SNP.11441 2 184
11442 SNP.11442 11 159
11443 SNP.11443 2 184
11444 SNP.11444 2 187
11445 SNP.11445 8 200
11446 SNP.11446 8 68
11447 SNP.11447 2 292
11448 SNP.11448 4 126
11449 SNP.11449 14 85
11450 SNP.11450 17 72
11451 SNP.11451 5 132
11452 SNP.11452 2 198
11453 SNP.11453 2 198
11454 SNP.11454 2 198
11455 SNP.11455 20 0
11456 SNP.11456 20 0
11457 SNP.11457 5 114
11458 SNP.11458 14 22
11459 SNP.11459 14 22
11460 SNP.11460 7 41
11461 SNP.11461 14 308
11462 SNP.11462 14 308
11463 SNP.11463 14 308
11464 SNP.11464 8 70
11465 SNP.11465 16 146
11466 SNP.11466 19 48
11467 SNP.11467 19 48
11468 SNP.11468 6 75
11469 SNP.11469 6 75
11470 SNP.11470 19 174
11471 SNP.11471 13 172
11472 SNP.11472 19 39
11473 SNP.11473 17 86
11474 SNP.11474 10 79
11475 SNP.11475 4 26
11476 SNP.11476 4 26
11477 SNP.11477 4 26
11478 SNP.11478 2 165
11479 SNP.11479 2 165
11480 SNP.11480 20 31
11481 SNP.11481 8 129
11482 SNP.11482 17 224
11483 SNP.11483 17 224
11484 SNP.11484 8 149
11485 SNP.11485 5 120
11486 SNP.11486 13 100
11487 SNP.11487 19 193
11488 SNP.11488 4 46
11489 SNP.11489 17 27
11490 SNP.11490 1 130
11491 SNP.11491 7 107
11492 SNP.11492 17 231
11493 SNP.11493 14 76
11494 SNP.11494 14 76
11495 SNP.11495 15 16
11496 SNP.11496 14 308
11497 SNP.11497 14 308
11498 SNP.11498 19 271
11499 SNP.11499 18 209
11500 SNP.11500 19 176
11501 SNP.11501 19 181
11502 SNP.11502 20 110
11503 SNP.11503 8 129
11504 SNP.11504 8 129
11505 SNP.11505 20 123
11506 SNP.11506 19 193
11507 SNP.11507 19 193
11508 SNP.11508 13 178
11509 SNP.11509 13 178
11510 SNP.11510 16 0
11511 SNP.11511 1 182
11512 SNP.11512 1 182
11513 SNP.11513 20 32
11514 SNP.11514 20 32
11515 SNP.11515 16 184
11516 SNP.11516 7 93
11517 SNP.11517 7 93
11518 SNP.11518 4 116
11519 SNP.11519 11 95
11520 SNP.11520 8 129
11521 SNP.11521 8 129
11522 SNP.11522 7 275
11523 SNP.11523 7 275
11524 SNP.11524 8 129
11525 SNP.11525 16 71
11526 SNP.11526 14 199
11527 SNP.11527 14 199
11528 SNP.11528 7 135
11529 SNP.11529 19 193
11530 SNP.11530 20 42
11531 SNP.11531 7 93
11532 SNP.11532 1 110
11533 SNP.11533 14 227
11534 SNP.11534 5 48
11535 SNP.11535 1 160
11536 SNP.11536 13 226
11537 SNP.11537 8 201
11538 SNP.11538 20 168
11539 SNP.11539 8 175
11540 SNP.11540 13 148
11541 SNP.11541 16 184
11542 SNP.11542 5 122
11543 SNP.11543 14 277
11544 SNP.11544 5 161
11545 SNP.11545 4 97
11546 SNP.11546 19 316
11547 SNP.11547 19 316
11548 SNP.11548 17 83
11549 SNP.11549 13 215
11550 SNP.11550 13 215
11551 SNP.11551 14 200
11552 SNP.11552 10 73
11553 SNP.11553 10 73
11554 SNP.11554 17 215
11555 SNP.11555 5 157
11556 SNP.11556 16 139
11557 SNP.11557 10 101
11558 SNP.11558 10 101
11559 SNP.11559 10 101
11560 SNP.11560 4 133
11561 SNP.11561 19 257
11562 SNP.11562 1 182
11563 SNP.11563 1 182
11564 SNP.11564 15 322
11565 SNP.11565 2 147
11566 SNP.11566 2 147
11567 SNP.11567 9 29
11568 SNP.11568 9 29
11569 SNP.11569 8 212
11570 SNP.11570 4 34
11571 SNP.11571 4 205
11572 SNP.11572 4 196
11573 SNP.11573 4 116
11574 SNP.11574 7 57
11575 SNP.11575 17 157
11576 SNP.11576 8 180
11577 SNP.11577 19 156
11578 SNP.11578 11 135
11579 SNP.11579 14 212
11580 SNP.11580 13 226
11581 SNP.11581 8 129
11582 SNP.11582 8 129
11583 SNP.11583 8 129
11584 SNP.11584 19 179
11585 SNP.11585 14 200
11586 SNP.11586 1 117
11587 SNP.11587 1 266
11588 SNP.11588 11 135
11589 SNP.11589 19 143
11590 SNP.11590 10 198
11591 SNP.11591 20 181
11592 SNP.11592 4 137
11593 SNP.11593 4 137
11594 SNP.11594 20 134
11595 SNP.11595 5 266
11596 SNP.11596 4 24
11597 SNP.11597 4 24
11598 SNP.11598 17 123
11599 SNP.11599 20 37
11600 SNP.11600 2 147
11601 SNP.11601 19 100
11602 SNP.11602 10 198
11603 SNP.11603 2 184
11604 SNP.11604 2 184
11605 SNP.11605 7 51
11606 SNP.11606 18 270
11607 SNP.11607 15 317
11608 SNP.11608 16 184
11609 SNP.11609 1 243
11610 SNP.11610 19 179
11611 SNP.11611 19 179
11612 SNP.11612 8 140
11613 SNP.11613 8 214
11614 SNP.11614 7 129
11615 SNP.11615 8 149
11616 SNP.11616 5 131
11617 SNP.11617 17 224
11618 SNP.11618 8 141
11619 SNP.11619 8 194
11620 SNP.11620 19 225
11621 SNP.11621 5 266
11622 SNP.11622 16 190
11623 SNP.11623 5 104
11624 SNP.11624 4 58
11625 SNP.11625 17 154
11626 SNP.11626 1 173
11627 SNP.11627 21 91
11628 SNP.11628 11 121
11629 SNP.11629 5 133
11630 SNP.11630 10 136
11631 SNP.11631 5 60
11632 SNP.11632 5 60
11633 SNP.11633 20 151
11634 SNP.11634 19 318
11635 SNP.11635 16 190
11636 SNP.11636 16 190
11637 SNP.11637 20 110
11638 SNP.11638 3 130
11639 SNP.11639 15 236
11640 SNP.11640 15 236
11641 SNP.11641 7 48
11642 SNP.11642 8 217
11643 SNP.11643 10 104
11644 SNP.11644 1 23
11645 SNP.11645 17 139
11646 SNP.11646 10 112
11647 SNP.11647 11 135
11648 SNP.11648 2 255
11649 SNP.11649 2 255
11650 SNP.11650 8 205
11651 SNP.11651 16 59
11652 SNP.11652 19 179
11653 SNP.11653 19 172
11654 SNP.11654 5 161
11655 SNP.11655 5 150
11656 SNP.11656 14 25
11657 SNP.11657 19 320
11658 SNP.11658 14 46
11659 SNP.11659 8 211
11660 SNP.11660 4 222
11661 SNP.11661 17 213
11662 SNP.11662 5 159
11663 SNP.11663 14 0
11664 SNP.11664 14 22
11665 SNP.11665 11 39
11666 SNP.11666 11 39
11667 SNP.11667 7 134
11668 SNP.11668 19 201
11669 SNP.11669 2 213
11670 SNP.11670 5 266
11671 SNP.11671 10 80
11672 SNP.11672 19 193
11673 SNP.11673 13 231
11674 SNP.11674 20 184
11675 SNP.11675 2 147
11676 SNP.11676 13 229
11677 SNP.11677 16 40
11678 SNP.11678 16 40
11679 SNP.11679 19 193
11680 SNP.11680 8 253
11681 SNP.11681 10 74
11682 SNP.11682 4 122
11683 SNP.11683 16 233
11684 SNP.11684 18 150
11685 SNP.11685 1 63
11686 SNP.11686 5 126
11687 SNP.11687 4 237
11688 SNP.11688 10 129
11689 SNP.11689 2 106
11690 SNP.11690 10 129
11691 SNP.11691 17 147
11692 SNP.11692 15 318
11693 SNP.11693 16 146
11694 SNP.11694 17 69
11695 SNP.11695 17 69
11696 SNP.11696 11 159
11697 SNP.11697 2 262
11698 SNP.11698 13 223
11699 SNP.11699 13 223
11700 SNP.11700 8 82
11701 SNP.11701 20 110
11702 SNP.11702 8 190
11703 SNP.11703 5 266
11704 SNP.11704 5 266
11705 SNP.11705 19 179
11706 SNP.11706 5 72
11707 SNP.11707 14 93
11708 SNP.11708 20 159
11709 SNP.11709 3 206
11710 SNP.11710 16 71
11711 SNP.11711 8 186
11712 SNP.11712 19 297
11713 SNP.11713 17 228
11714 SNP.11714 17 230
11715 SNP.11715 16 60
11716 SNP.11716 18 30
11717 SNP.11717 18 30
11718 SNP.11718 3 205
11719 SNP.11719 8 20
11720 SNP.11720 10 0
11721 SNP.11721 4 97
11722 SNP.11722 17 83
11723 SNP.11723 17 83
11724 SNP.11724 20 142
11725 SNP.11725 8 149
11726 SNP.11726 19 15
11727 SNP.11727 19 193
11728 SNP.11728 8 129
11729 SNP.11729 20 25
11730 SNP.11730 20 173
11731 SNP.11731 8 151
11732 SNP.11732 10 198
11733 SNP.11733 10 198
11734 SNP.11734 12 55
11735 SNP.11735 8 82
11736 SNP.11736 16 126
11737 SNP.11737 14 28
11738 SNP.11738 21 178
11739 SNP.11739 14 220
11740 SNP.11740 8 186
11741 SNP.11741 17 77
11742 SNP.11742 17 77
11743 SNP.11743 10 101
11744 SNP.11744 8 177
11745 SNP.11745 5 107
11746 SNP.11746 16 149
11747 SNP.11747 5 107
11748 SNP.11748 1 171
11749 SNP.11749 5 132
11750 SNP.11750 19 84
11751 SNP.11751 19 84
11752 SNP.11752 4 34
11753 SNP.11753 4 34
11754 SNP.11754 10 129
11755 SNP.11755 13 25
11756 SNP.11756 7 270
11757 SNP.11757 2 156
11758 SNP.11758 11 106
11759 SNP.11759 19 127
11760 SNP.11760 10 41
11761 SNP.11761 10 41
11762 SNP.11762 21 178
11763 SNP.11763 11 148
11764 SNP.11764 21 178
11765 SNP.11765 8 175
11766 SNP.11766 15 126
11767 SNP.11767 19 39
11768 SNP.11768 1 171
11769 SNP.11769 14 97
11770 SNP.11770 5 116
11771 SNP.11771 8 204
11772 SNP.11772 17 114
11773 SNP.11773 4 168
11774 SNP.11774 17 114
11775 SNP.11775 19 182
11776 SNP.11776 18 1
11777 SNP.11777 16 237
11778 SNP.11778 2 223
11779 SNP.11779 16 234
11780 SNP.11780 17 83
11781 SNP.11781 4 172
11782 SNP.11782 17 104
11783 SNP.11783 17 104
11784 SNP.11784 8 249
11785 SNP.11785 5 157
11786 SNP.11786 5 197
11787 SNP.11787 4 21
11788 SNP.11788 20 182
11789 SNP.11789 20 187
11790 SNP.11790 3 111
11791 SNP.11791 8 204
11792 SNP.11792 9 263
11793 SNP.11793 16 175
11794 SNP.11794 16 175
11795 SNP.11795 8 169
11796 SNP.11796 8 160
11797 SNP.11797 9 266
11798 SNP.11798 8 169
11799 SNP.11799 14 220
11800 SNP.11800 1 231
11801 SNP.11801 6 173
11802 SNP.11802 8 282
11803 SNP.11803 4 172
11804 SNP.11804 6 167
11805 SNP.11805 5 132
11806 SNP.11806 16 159
11807 SNP.11807 14 220
11808 SNP.11808 20 188
11809 SNP.11809 21 170
11810 SNP.11810 20 173
11811 SNP.11811 13 149
11812 SNP.11812 17 99
11813 SNP.11813 13 230
11814 SNP.11814 20 20
11815 SNP.11815 20 20
11816 SNP.11816 4 136
11817 SNP.11817 16 51
11818 SNP.11818 10 234
11819 SNP.11819 10 234
11820 SNP.11820 14 25
11821 SNP.11821 14 25
11822 SNP.11822 1 71
11823 SNP.11823 1 71
11824 SNP.11824 5 104
11825 SNP.11825 8 253
11826 SNP.11826 2 147
11827 SNP.11827 7 48
11828 SNP.11828 9 236
11829 SNP.11829 9 236
11830 SNP.11830 9 236
11831 SNP.11831 5 131
11832 SNP.11832 8 168
11833 SNP.11833 16 206
11834 SNP.11834 20 187
11835 SNP.11835 8 173
11836 SNP.11836 8 173
11837 SNP.11837 1 139
11838 SNP.11838 1 139
11839 SNP.11839 14 233
11840 SNP.11840 14 233
11841 SNP.11841 10 47
11842 SNP.11842 16 0
11843 SNP.11843 20 184
11844 SNP.11844 5 123
11845 SNP.11845 17 159
11846 SNP.11846 16 146
11847 SNP.11847 8 64
11848 SNP.11848 16 146
11849 SNP.11849 13 230
11850 SNP.11850 17 110
11851 SNP.11851 17 104
11852 SNP.11852 10 112
11853 SNP.11853 8 222
11854 SNP.11854 8 253
11855 SNP.11855 21 246
11856 SNP.11856 14 152
11857 SNP.11857 19 169
11858 SNP.11858 7 307
