# Supplementary material for: Ascertainment bias from imputation methods evaluation in wheat
Source: BMC Genomics. 2016 Oct 4;17:773. doi: 10.1186/s12864-016-3120-5 (PMC5050639; doi:10.1186/s12864-016-3120-5)
Supplement: Additional file 26: — Best linear unbiased predictors (BLUPs) for each genotype for plant height. (txt 9 kb) [file 12864_2016_3120_MOESM26_ESM.txt]

Additional file 26: Best linear unbiased predictors (BLUPs) for each genotype for plant height.

1 Genotype.1 99.127
2 Genotype.2 105.941
3 Genotype.3 98.311
4 Genotype.4 99.015
5 Genotype.5 94.847
6 Genotype.6 101.957
7 Genotype.7 94.958
8 Genotype.8 91.697
9 Genotype.9 108.641
10 Genotype.10 112.388
11 Genotype.11 103.393
12 Genotype.12 96.563
13 Genotype.13 95.553
14 Genotype.14 101.511
15 Genotype.15 100.692
16 Genotype.16 97.063
17 Genotype.17 104.844
18 Genotype.18 101.109
19 Genotype.19 83.369
20 Genotype.20 104.856
21 Genotype.21 85.51
22 Genotype.22 89.111
23 Genotype.23 108.33
24 Genotype.24 97.488
25 Genotype.25 110.003
26 Genotype.26 90.55
27 Genotype.27 107.575
28 Genotype.28 98.303
29 Genotype.29 NA
30 Genotype.30 102.313
31 Genotype.31 96.405
32 Genotype.32 99.815
33 Genotype.33 76.702
34 Genotype.34 91.162
35 Genotype.35 74.563
36 Genotype.36 98.152
37 Genotype.37 97.25
38 Genotype.38 78.826
39 Genotype.39 85.787
40 Genotype.40 97.349
41 Genotype.41 99.805
42 Genotype.42 98.493
43 Genotype.43 86.542
44 Genotype.44 90.993
45 Genotype.45 93.885
46 Genotype.46 104.864
47 Genotype.47 105.739
48 Genotype.48 98.222
49 Genotype.49 90.692
50 Genotype.50 86.171
51 Genotype.51 92.225
52 Genotype.52 85.986
53 Genotype.53 94.994
54 Genotype.54 111.222
55 Genotype.55 90.731
56 Genotype.56 85.118
57 Genotype.57 99.091
58 Genotype.58 90.224
59 Genotype.59 104.636
60 Genotype.60 95.398
61 Genotype.61 93.472
62 Genotype.62 112.347
63 Genotype.63 95.391
64 Genotype.64 100.841
65 Genotype.65 80.822
66 Genotype.66 92.313
67 Genotype.67 94.877
68 Genotype.68 94.513
69 Genotype.69 88.369
70 Genotype.70 82.939
71 Genotype.71 93.303
72 Genotype.72 76.624
73 Genotype.73 98.074
74 Genotype.74 94.134
75 Genotype.75 98.022
76 Genotype.76 100.052
77 Genotype.77 94.62
78 Genotype.78 80.633
79 Genotype.79 85.003
80 Genotype.80 92.891
81 Genotype.81 88.641
82 Genotype.82 91.262
83 Genotype.83 88.062
84 Genotype.84 97.844
85 Genotype.85 75.55
86 Genotype.86 100.787
87 Genotype.87 95.522
88 Genotype.88 94.894
89 Genotype.89 85.224
90 Genotype.90 109.046
91 Genotype.91 93.517
92 Genotype.92 87.93
93 Genotype.93 91.729
94 Genotype.94 90.274
95 Genotype.95 91.759
96 Genotype.96 99.956
97 Genotype.97 99.789
98 Genotype.98 109.111
99 Genotype.99 100.687
100 Genotype.100 103.062
101 Genotype.101 78.977
102 Genotype.102 83.624
103 Genotype.103 111.278
104 Genotype.104 105.295
105 Genotype.105 105.692
106 Genotype.106 101.721
107 Genotype.107 94.75
108 Genotype.108 114.197
109 Genotype.109 105.581
110 Genotype.110 91.511
111 Genotype.111 110.592
112 Genotype.112 111.124
113 Genotype.113 102.14
114 Genotype.114 108.27
115 Genotype.115 105.258
116 Genotype.116 98.928
117 Genotype.117 106.241
118 Genotype.118 102.258
119 Genotype.119 93.722
120 Genotype.120 95.592
121 Genotype.121 95.018
122 Genotype.122 101.262
123 Genotype.123 100.439
124 Genotype.124 91.721
125 Genotype.125 98.817
126 Genotype.126 110.933
127 Genotype.127 105.274
128 Genotype.128 97.919
129 Genotype.129 102.758
130 Genotype.130 101.718
131 Genotype.131 97.745
132 Genotype.132 101.729
133 Genotype.133 93.922
134 Genotype.134 89.022
135 Genotype.135 101.653
136 Genotype.136 99.839
137 Genotype.137 106.286
138 Genotype.138 104.988
139 Genotype.139 112.386
140 Genotype.140 105.73
141 Genotype.141 106.546
142 Genotype.142 91.148
143 Genotype.143 104.077
144 Genotype.144 105.811
145 Genotype.145 98.187
146 Genotype.146 102.475
147 Genotype.147 101.017
148 Genotype.148 102.464
149 Genotype.149 94.964
150 Genotype.150 103.331
151 Genotype.151 90.73
152 Genotype.152 94.669
153 Genotype.153 99.98
154 Genotype.154 115.278
155 Genotype.155 92.386
156 Genotype.156 93.46
157 Genotype.157 86.521
158 Genotype.158 105.4
159 Genotype.159 89.434
160 Genotype.160 79.869
161 Genotype.161 93.611
162 Genotype.162 92.618
163 Genotype.163 78.433
164 Genotype.164 97.08
165 Genotype.165 93.723
166 Genotype.166 92.933
167 Genotype.167 87.898
168 Genotype.168 92.186
169 Genotype.169 98.074
170 Genotype.170 97.31
171 Genotype.171 98.101
172 Genotype.172 103.846
173 Genotype.173 100.278
174 Genotype.174 106.223
175 Genotype.175 124.101
176 Genotype.176 92.95
177 Genotype.177 85.027
178 Genotype.178 94.797
179 Genotype.179 88.311
180 Genotype.180 97.443
181 Genotype.181 82.353
182 Genotype.182 98.014
183 Genotype.183 88.393
184 Genotype.184 106.242
185 Genotype.185 88.029
186 Genotype.186 94.455
187 Genotype.187 99.839
188 Genotype.188 81.241
189 Genotype.189 90.384
190 Genotype.190 95.099
191 Genotype.191 98.311
192 Genotype.192 95.169
193 Genotype.193 97.69
194 Genotype.194 94.359
195 Genotype.195 106.15
196 Genotype.196 101.477
197 Genotype.197 96.934
198 Genotype.198 92.169
199 Genotype.199 95.345
200 Genotype.200 92.477
201 Genotype.201 94.455
202 Genotype.202 103.062
203 Genotype.203 90.554
204 Genotype.204 92.722
205 Genotype.205 94.042
206 Genotype.206 91.84
207 Genotype.207 92.347
208 Genotype.208 101.286
209 Genotype.209 94.58
210 Genotype.210 91.551
211 Genotype.211 95.395
212 Genotype.212 94.135
213 Genotype.213 94.101
214 Genotype.214 87.403
215 Genotype.215 97.356
216 Genotype.216 84.546
217 Genotype.217 89.275
218 Genotype.218 95.374
219 Genotype.219 92.475
220 Genotype.220 89.077
221 Genotype.221 91.591
222 Genotype.222 100.169
223 Genotype.223 84.81
224 Genotype.224 83.871
225 Genotype.225 96.15
226 Genotype.226 95.876
227 Genotype.227 90.7
228 Genotype.228 98.192
229 Genotype.229 78.137
230 Genotype.230 86.768
231 Genotype.231 103.376
232 Genotype.232 97.884
233 Genotype.233 87.477
234 Genotype.234 93.817
235 Genotype.235 98.342
236 Genotype.236 89.063
237 Genotype.237 101.242
238 Genotype.238 96.171
239 Genotype.239 89.709
240 Genotype.240 96.634
241 Genotype.241 112.364
242 Genotype.242 100.67
243 Genotype.243 107.315
244 Genotype.244 99.61
245 Genotype.245 88.331
246 Genotype.246 98.472
247 Genotype.247 102.376
248 Genotype.248 97.456
249 Genotype.249 99.151
250 Genotype.250 105.67
251 Genotype.251 105.295
252 Genotype.252 92.289
253 Genotype.253 84.61
254 Genotype.254 94.153
255 Genotype.255 90.86
256 Genotype.256 94.661
257 Genotype.257 97.552
258 Genotype.258 103.994
259 Genotype.259 96.627
260 Genotype.260 84.844
261 Genotype.261 101.522
262 Genotype.262 99.62
263 Genotype.263 103.905
264 Genotype.264 90.875
265 Genotype.265 88.33
266 Genotype.266 102.163
267 Genotype.267 100.018
268 Genotype.268 109.686
269 Genotype.269 107.286
270 Genotype.270 91.278
271 Genotype.271 85.562
272 Genotype.272 91.422
273 Genotype.273 86.148
274 Genotype.274 107.899
275 Genotype.275 99.825
276 Genotype.276 105.027
277 Genotype.277 105.094
278 Genotype.278 105.85
279 Genotype.279 97.297
280 Genotype.280 93.287
281 Genotype.281 100.399
282 Genotype.282 104.888
283 Genotype.283 90.075
284 Genotype.284 89.051
285 Genotype.285 148.231
286 Genotype.286 114.725
287 Genotype.287 99.924
288 Genotype.288 109.546
289 Genotype.289 86.515
290 Genotype.290 96.873
291 Genotype.291 108.341
292 Genotype.292 90.85
293 Genotype.293 108.31
294 Genotype.294 89.869
295 Genotype.295 101.554
296 Genotype.296 102.599
297 Genotype.297 99.023
298 Genotype.298 95.601
299 Genotype.299 93.239
300 Genotype.300 84.359
301 Genotype.301 95.374
302 Genotype.302 98.631
303 Genotype.303 102.761
304 Genotype.304 76.131
305 Genotype.305 103.287
306 Genotype.306 99.943
307 Genotype.307 103.916
308 Genotype.308 91.759
309 Genotype.309 94.994
310 Genotype.310 100.529
311 Genotype.311 106.326
312 Genotype.312 91.109
313 Genotype.313 104.251
314 Genotype.314 104.227
315 Genotype.315 88.486
316 Genotype.316 97.161
317 Genotype.317 93.897
318 Genotype.318 99.98
319 Genotype.319 99.687
320 Genotype.320 93.603
321 Genotype.321 98.173
322 Genotype.322 92.305
323 Genotype.323 102.745
324 Genotype.324 77.258
325 Genotype.325 99.675
326 Genotype.326 103.053
327 Genotype.327 99.903
328 Genotype.328 96.751
329 Genotype.329 99.64
330 Genotype.330 103.173
331 Genotype.331 81.426
332 Genotype.332 107.377
333 Genotype.333 103.611
334 Genotype.334 94.687
335 Genotype.335 98.31
336 Genotype.336 93.603
337 Genotype.337 97.923
338 Genotype.338 104.028
339 Genotype.339 90.922
340 Genotype.340 98.014
341 Genotype.341 92.013
342 Genotype.342 89.636
343 Genotype.343 84.054
344 Genotype.344 85.45
345 Genotype.345 97.325
346 Genotype.346 101.162
347 Genotype.347 96.428
348 Genotype.348 90.779
349 Genotype.349 92.758
350 Genotype.350 97.895
351 Genotype.351 93.081
352 Genotype.352 93.846
353 Genotype.353 93.816
354 Genotype.354 97.424
355 Genotype.355 109.34
356 Genotype.356 107.933
357 Genotype.357 100.19
358 Genotype.358 100.77
359 Genotype.359 99.675
360 Genotype.360 108.137
361 Genotype.361 108.96
362 Genotype.362 90.222
363 Genotype.363 98.322
364 Genotype.364 107.594
365 Genotype.365 101.718
366 Genotype.366 97.919
367 Genotype.367 95.43
368 Genotype.368 101.957
369 Genotype.369 103.493
370 Genotype.370 95.761
371 Genotype.371 100.954
372 Genotype.372 91.46
373 Genotype.373 93.441
374 Genotype.374 97.353
375 Genotype.375 96.635
376 Genotype.376 104.994
377 Genotype.377 88.152
378 Genotype.378 90.633
379 Genotype.379 99.268
380 Genotype.380 100.842
381 Genotype.381 101.397
382 Genotype.382 97.494
383 Genotype.383 97.599
384 Genotype.384 102.761
