# Supplementary material for: Ascertainment bias from imputation methods evaluation in wheat
Source: BMC Genomics. 2016 Oct 4;17:773. doi: 10.1186/s12864-016-3120-5 (PMC5050639; doi:10.1186/s12864-016-3120-5)
Supplement: Additional file 27: — Best linear unbiased predictors (BLUPs) for each genotype for days to heading. (txt 8 kb) [file 12864_2016_3120_MOESM27_ESM.txt]

Additional file 27: Best linear unbiased predictors (BLUPs) for each genotype for days to heading.

Genotype.1 81.068
Genotype.2 83.956
Genotype.3 77.967
Genotype.4 73.422
Genotype.5 77.884
Genotype.6 80.054
Genotype.7 76.521
Genotype.8 87.06
Genotype.9 77.033
Genotype.10 79.516
Genotype.11 75.518
Genotype.12 74.058
Genotype.13 77.99
Genotype.14 82.651
Genotype.15 79.441
Genotype.16 80.125
Genotype.17 78.884
Genotype.18 86.517
Genotype.19 75.513
Genotype.20 80.037
Genotype.21 85.495
Genotype.22 80.104
Genotype.23 80.521
Genotype.24 79.517
Genotype.25 80.994
Genotype.26 78.968
Genotype.27 78.938
Genotype.28 84.407
Genotype.29 NA
Genotype.30 86.946
Genotype.31 97.58
Genotype.32 79.918
Genotype.33 101.937
Genotype.34 80.96
Genotype.35 92.125
Genotype.36 76.089
Genotype.37 81.467
Genotype.38 81.941
Genotype.39 85.453
Genotype.40 81.937
Genotype.41 85.433
Genotype.42 83.472
Genotype.43 88.632
Genotype.44 82.472
Genotype.45 81.353
Genotype.46 85.549
Genotype.47 85.476
Genotype.48 86.41
Genotype.49 77.472
Genotype.50 82.513
Genotype.51 82.469
Genotype.52 80.025
Genotype.53 74.941
Genotype.54 81.03
Genotype.55 82.963
Genotype.56 81.054
Genotype.57 85.873
Genotype.58 76.557
Genotype.59 77.513
Genotype.60 80.628
Genotype.61 80.514
Genotype.62 82.086
Genotype.63 81.047
Genotype.64 81.857
Genotype.65 72.509
Genotype.66 79.946
Genotype.67 79.524
Genotype.68 81.521
Genotype.69 73.513
Genotype.70 79.551
Genotype.71 80.907
Genotype.72 107.181
Genotype.73 86.982
Genotype.74 80.369
Genotype.75 84.052
Genotype.76 77.403
Genotype.77 80.398
Genotype.78 84.987
Genotype.79 79.494
Genotype.80 83.047
Genotype.81 77.533
Genotype.82 77.558
Genotype.83 79.404
Genotype.84 80.944
Genotype.85 79.468
Genotype.86 83.448
Genotype.87 85.552
Genotype.88 78.987
Genotype.89 77.557
Genotype.90 76.512
Genotype.91 76.486
Genotype.92 85.998
Genotype.93 82.953
Genotype.94 80.16
Genotype.95 83.391
Genotype.96 80.49
Genotype.97 80.417
Genotype.98 83.604
Genotype.99 81.499
Genotype.100 83.543
Genotype.101 109.011
Genotype.102 100.009
Genotype.103 82.437
Genotype.104 76.586
Genotype.105 87.941
Genotype.106 76.441
Genotype.107 75.967
Genotype.108 79.06
Genotype.109 72.929
Genotype.110 75.651
Genotype.111 74.342
Genotype.112 75.509
Genotype.113 76.564
Genotype.114 76.414
Genotype.115 75.922
Genotype.116 81.529
Genotype.117 79.632
Genotype.118 76.479
Genotype.119 77.03
Genotype.120 76.842
Genotype.121 76.455
Genotype.122 76.058
Genotype.123 74.051
Genotype.124 76.441
Genotype.125 72.888
Genotype.126 78.663
Genotype.127 81.16
Genotype.128 75.554
Genotype.129 77.697
Genotype.130 79.986
Genotype.131 77.983
Genotype.132 77.453
Genotype.133 76.544
Genotype.134 75.497
Genotype.135 75.971
Genotype.136 77.073
Genotype.137 77.949
Genotype.138 80.517
Genotype.139 79.077
Genotype.140 78.922
Genotype.141 80.512
Genotype.142 79.369
Genotype.143 79.964
Genotype.144 79.919
Genotype.145 80.499
Genotype.146 76.984
Genotype.147 73.986
Genotype.148 78.003
Genotype.149 84.503
Genotype.150 76.597
Genotype.151 78.422
Genotype.152 77.153
Genotype.153 78.505
Genotype.154 79.123
Genotype.155 78.077
Genotype.156 81.058
Genotype.157 83.206
Genotype.158 79.911
Genotype.159 76.045
Genotype.160 95.414
Genotype.161 80.095
Genotype.162 107.054
Genotype.163 80.663
Genotype.164 84.546
Genotype.165 79.009
Genotype.166 86.051
Genotype.167 80.628
Genotype.168 75.617
Genotype.169 80.482
Genotype.170 75.085
Genotype.171 79.395
Genotype.172 80.502
Genotype.173 84.623
Genotype.174 79.009
Genotype.175 80.979
Genotype.176 80.514
Genotype.177 100.009
Genotype.178 78.97
Genotype.179 109.967
Genotype.180 77.983
Genotype.181 83.937
Genotype.182 80.039
Genotype.183 93.052
Genotype.184 75.956
Genotype.185 84.097
Genotype.186 102.971
Genotype.187 81.073
Genotype.188 76.632
Genotype.189 84.971
Genotype.190 86.635
Genotype.191 83.919
Genotype.192 76.59
Genotype.193 79.016
Genotype.194 76.49
Genotype.195 79.587
Genotype.196 81.011
Genotype.197 80.045
Genotype.198 85.653
Genotype.199 77.619
Genotype.200 78.623
Genotype.201 83.971
Genotype.202 77.543
Genotype.203 88.391
Genotype.204 80.627
Genotype.205 81.132
Genotype.206 79.888
Genotype.207 77.086
Genotype.208 80.949
Genotype.209 76.546
Genotype.210 80.021
Genotype.211 75.54
Genotype.212 84.619
Genotype.213 82.479
Genotype.214 83.041
Genotype.215 75.537
Genotype.216 81.161
Genotype.217 78.05
Genotype.218 77.614
Genotype.219 77.984
Genotype.220 79.964
Genotype.221 85.373
Genotype.222 84.09
Genotype.223 85.085
Genotype.224 73.94
Genotype.225 81.087
Genotype.226 75.055
Genotype.227 74.984
Genotype.228 80.472
Genotype.229 76.395
Genotype.230 75.945
Genotype.231 76.055
Genotype.232 75.971
Genotype.233 83.623
Genotype.234 82.388
Genotype.235 75.915
Genotype.236 86.426
Genotype.237 79.956
Genotype.238 76.013
Genotype.239 76.505
Genotype.240 75.869
Genotype.241 77.049
Genotype.242 78.536
Genotype.243 77.918
Genotype.244 75.899
Genotype.245 76.097
Genotype.246 76.514
Genotype.247 81.924
Genotype.248 81.49
Genotype.249 75.582
Genotype.250 76.536
Genotype.251 81.586
Genotype.252 82.417
Genotype.253 75.399
Genotype.254 80.971
Genotype.255 77.459
Genotype.256 82.49
Genotype.257 75.403
Genotype.258 76.687
Genotype.259 76.568
Genotype.260 76.884
Genotype.261 76.497
Genotype.262 76.398
Genotype.263 76.08
Genotype.264 86.012
Genotype.265 76.021
Genotype.266 76.578
Genotype.267 81.455
Genotype.268 78.617
Genotype.269 77.57
Genotype.270 75.437
Genotype.271 75.404
Genotype.272 76.044
Genotype.273 72.869
Genotype.274 78.06
Genotype.275 78.922
Genotype.276 78.509
Genotype.277 76.04
Genotype.278 78.911
Genotype.279 79.97
Genotype.280 78.948
Genotype.281 79.56
Genotype.282 80.016
Genotype.283 77.938
Genotype.284 76.021
Genotype.285 79.963
Genotype.286 77.469
Genotype.287 76.381
Genotype.288 76.661
Genotype.289 74.422
Genotype.290 75.415
Genotype.291 76.357
Genotype.292 76.411
Genotype.293 79.17
Genotype.294 76.914
Genotype.295 77.372
Genotype.296 79.452
Genotype.297 76.434
Genotype.298 76.895
Genotype.299 78.976
Genotype.300 75.49
Genotype.301 73.114
Genotype.302 84.021
Genotype.303 79.479
Genotype.304 78.021
Genotype.305 76.953
Genotype.306 75.483
Genotype.307 77.486
Genotype.308 79.391
Genotype.309 76.086
Genotype.310 75.597
Genotype.311 79.441
Genotype.312 83.017
Genotype.313 76.036
Genotype.314 73.521
Genotype.315 73.025
Genotype.316 80.49
Genotype.317 75.884
Genotype.318 80.005
Genotype.319 77.593
Genotype.320 78.083
Genotype.321 81.339
Genotype.322 80.433
Genotype.323 80.483
Genotype.324 73.479
Genotype.325 73.865
Genotype.326 76.99
Genotype.327 78.541
Genotype.328 80.036
Genotype.329 73.064
Genotype.330 85.839
Genotype.331 83.407
Genotype.332 79.524
Genotype.333 76.595
Genotype.334 74.093
Genotype.335 79.17
Genotype.336 73.583
Genotype.337 83.823
Genotype.338 76.614
Genotype.339 78.854
Genotype.340 76.039
Genotype.341 79.021
Genotype.342 80.513
Genotype.343 74.872
Genotype.344 78.014
Genotype.345 78.922
Genotype.346 81.96
Genotype.347 78.529
Genotype.348 81.467
Genotype.349 80.697
Genotype.350 83.04
Genotype.351 85.929
Genotype.352 76.002
Genotype.353 73.974
Genotype.354 77.381
Genotype.355 75.388
Genotype.356 78.051
Genotype.357 75.016
Genotype.358 75.914
Genotype.359 78.865
Genotype.360 77.395
Genotype.361 77.547
Genotype.362 82.627
Genotype.363 76.009
Genotype.364 74.54
Genotype.365 79.986
Genotype.366 79.054
Genotype.367 80.498
Genotype.368 77.054
Genotype.369 77.941
Genotype.370 75.861
Genotype.371 75.089
Genotype.372 77.047
Genotype.373 82.456
Genotype.374 77.437
Genotype.375 76.619
Genotype.376 80.586
Genotype.377 80.589
Genotype.378 73.987
Genotype.379 76.445
Genotype.380 78.415
Genotype.381 80.384
Genotype.382 77.941
Genotype.383 79.452
Genotype.384 82.479
