# Supplementary material for: Ascertainment bias from imputation methods evaluation in wheat
Source: BMC Genomics. 2016 Oct 4;17:773. doi: 10.1186/s12864-016-3120-5 (PMC5050639; doi:10.1186/s12864-016-3120-5)
Supplement: Additional file 28: — Best linear unbiased predictors (BLUPs) for each genotype for thousands kernel weight. (txt 9 kb) [file 12864_2016_3120_MOESM28_ESM.txt]

Additional file 28: Best linear unbiased predictors (BLUPs) for each genotype for thousands kernel weight.

1 Genotype.1 53.478
2 Genotype.2 43.716
3 Genotype.3 49.119
4 Genotype.4 48.077
5 Genotype.5 59.261
6 Genotype.6 48.348
7 Genotype.7 49.655
8 Genotype.8 39.519
9 Genotype.9 57.853
10 Genotype.10 61.546
11 Genotype.11 53.491
12 Genotype.12 40.057
13 Genotype.13 39.543
14 Genotype.14 51.06
15 Genotype.15 54.921
16 Genotype.16 45.979
17 Genotype.17 40.518
18 Genotype.18 42.369
19 Genotype.19 37.374
20 Genotype.20 42.055
21 Genotype.21 39.084
22 Genotype.22 37.812
23 Genotype.23 47.226
24 Genotype.24 49.251
25 Genotype.25 42.936
26 Genotype.26 40.666
27 Genotype.27 46.698
28 Genotype.28 42.945
29 Genotype.29 NA
30 Genotype.30 39.591
31 Genotype.31 43.344
32 Genotype.32 41.354
33 Genotype.33 41.537
34 Genotype.34 41.541
35 Genotype.35 33.674
36 Genotype.36 48.487
37 Genotype.37 35.32
38 Genotype.38 42.111
39 Genotype.39 35.826
40 Genotype.40 37.826
41 Genotype.41 41.59
42 Genotype.42 40.148
43 Genotype.43 39.079
44 Genotype.44 45.663
45 Genotype.45 41.973
46 Genotype.46 44.846
47 Genotype.47 50.573
48 Genotype.48 35.002
49 Genotype.49 40.395
50 Genotype.50 44.152
51 Genotype.51 44.92
52 Genotype.52 37.876
53 Genotype.53 48.31
54 Genotype.54 45.656
55 Genotype.55 39.118
56 Genotype.56 45.877
57 Genotype.57 47.575
58 Genotype.58 42.001
59 Genotype.59 45.991
60 Genotype.60 39.117
61 Genotype.61 47.581
62 Genotype.62 45.065
63 Genotype.63 38.103
64 Genotype.64 39.027
65 Genotype.65 43.646
66 Genotype.66 43.911
67 Genotype.67 45.252
68 Genotype.68 38.334
69 Genotype.69 44.469
70 Genotype.70 34.561
71 Genotype.71 42.78
72 Genotype.72 NA
73 Genotype.73 44.379
74 Genotype.74 44.043
75 Genotype.75 41.226
76 Genotype.76 51.028
77 Genotype.77 37.93
78 Genotype.78 34.386
79 Genotype.79 42.061
80 Genotype.80 41.358
81 Genotype.81 42.278
82 Genotype.82 37.71
83 Genotype.83 48.18
84 Genotype.84 40.293
85 Genotype.85 43.306
86 Genotype.86 40.576
87 Genotype.87 34.986
88 Genotype.88 42.883
89 Genotype.89 44.321
90 Genotype.90 52.176
91 Genotype.91 51.396
92 Genotype.92 39.246
93 Genotype.93 39.461
94 Genotype.94 47.481
95 Genotype.95 47.878
96 Genotype.96 40.887
97 Genotype.97 46.827
98 Genotype.98 42.507
99 Genotype.99 38.648
100 Genotype.100 38.739
101 Genotype.101 30.728
102 Genotype.102 35.488
103 Genotype.103 47.893
104 Genotype.104 44.859
105 Genotype.105 38.906
106 Genotype.106 48.525
107 Genotype.107 51.1
108 Genotype.108 50.069
109 Genotype.109 56.768
110 Genotype.110 56.625
111 Genotype.111 55.152
112 Genotype.112 54.618
113 Genotype.113 51.936
114 Genotype.114 50.49
115 Genotype.115 57.346
116 Genotype.116 41.749
117 Genotype.117 55.097
118 Genotype.118 51.755
119 Genotype.119 44.016
120 Genotype.120 47.562
121 Genotype.121 43.638
122 Genotype.122 49.11
123 Genotype.123 48.476
124 Genotype.124 53.385
125 Genotype.125 54.975
126 Genotype.126 53.032
127 Genotype.127 42.951
128 Genotype.128 54.284
129 Genotype.129 55.135
130 Genotype.130 61.732
131 Genotype.131 56.924
132 Genotype.132 48.806
133 Genotype.133 55.92
134 Genotype.134 52.203
135 Genotype.135 52.379
136 Genotype.136 46.594
137 Genotype.137 45.718
138 Genotype.138 43.121
139 Genotype.139 48.562
140 Genotype.140 48.993
141 Genotype.141 47.341
142 Genotype.142 50.953
143 Genotype.143 54.453
144 Genotype.144 49.156
145 Genotype.145 56.293
146 Genotype.146 52.026
147 Genotype.147 43.561
148 Genotype.148 53.463
149 Genotype.149 43.148
150 Genotype.150 51.977
151 Genotype.151 44.153
152 Genotype.152 45.43
153 Genotype.153 51.88
154 Genotype.154 43.818
155 Genotype.155 41.477
156 Genotype.156 45.662
157 Genotype.157 36.187
158 Genotype.158 42.903
159 Genotype.159 45.694
160 Genotype.160 33.68
161 Genotype.161 43.741
162 Genotype.162 34.408
163 Genotype.163 36.915
164 Genotype.164 37.086
165 Genotype.165 35.981
166 Genotype.166 36.302
167 Genotype.167 37.952
168 Genotype.168 37.236
169 Genotype.169 36.894
170 Genotype.170 43.032
171 Genotype.171 41.213
172 Genotype.172 37.809
173 Genotype.173 37.813
174 Genotype.174 41.591
175 Genotype.175 37.651
176 Genotype.176 35.448
177 Genotype.177 35.933
178 Genotype.178 45.398
179 Genotype.179 NA
180 Genotype.180 45.496
181 Genotype.181 39.969
182 Genotype.182 43.946
183 Genotype.183 38.256
184 Genotype.184 41.364
185 Genotype.185 40.939
186 Genotype.186 NA
187 Genotype.187 48.469
188 Genotype.188 53.102
189 Genotype.189 42.886
190 Genotype.190 45.977
191 Genotype.191 45.766
192 Genotype.192 48.471
193 Genotype.193 51.609
194 Genotype.194 41.777
195 Genotype.195 49.799
196 Genotype.196 48.376
197 Genotype.197 52.074
198 Genotype.198 47.38
199 Genotype.199 47.862
200 Genotype.200 54.325
201 Genotype.201 41.771
202 Genotype.202 45.959
203 Genotype.203 39.849
204 Genotype.204 50.359
205 Genotype.205 39.464
206 Genotype.206 44.826
207 Genotype.207 44.68
208 Genotype.208 41.708
209 Genotype.209 46.896
210 Genotype.210 44.252
211 Genotype.211 56.691
212 Genotype.212 47.82
213 Genotype.213 48.111
214 Genotype.214 38.863
215 Genotype.215 49.6
216 Genotype.216 44.848
217 Genotype.217 44.106
218 Genotype.218 56.319
219 Genotype.219 48.636
220 Genotype.220 52.148
221 Genotype.221 42.49
222 Genotype.222 43.951
223 Genotype.223 41.037
224 Genotype.224 47.835
225 Genotype.225 40.064
226 Genotype.226 44.55
227 Genotype.227 44.611
228 Genotype.228 50.05
229 Genotype.229 51.773
230 Genotype.230 52.329
231 Genotype.231 43.12
232 Genotype.232 47.016
233 Genotype.233 42.26
234 Genotype.234 51.39
235 Genotype.235 55.411
236 Genotype.236 39.031
237 Genotype.237 41.339
238 Genotype.238 45.917
239 Genotype.239 42.499
240 Genotype.240 44.513
241 Genotype.241 53.731
242 Genotype.242 54.152
243 Genotype.243 48.804
244 Genotype.244 52.716
245 Genotype.245 46.347
246 Genotype.246 54.501
247 Genotype.247 44.781
248 Genotype.248 45.507
249 Genotype.249 49.021
250 Genotype.250 50.532
251 Genotype.251 62.439
252 Genotype.252 44.972
253 Genotype.253 39.681
254 Genotype.254 40.674
255 Genotype.255 45.008
256 Genotype.256 38.574
257 Genotype.257 54.223
258 Genotype.258 46.849
259 Genotype.259 53.723
260 Genotype.260 48.533
261 Genotype.261 48.793
262 Genotype.262 58.925
263 Genotype.263 48.819
264 Genotype.264 38.89
265 Genotype.265 52.716
266 Genotype.266 55.741
267 Genotype.267 52.963
268 Genotype.268 45.376
269 Genotype.269 55.794
270 Genotype.270 46.238
271 Genotype.271 48.865
272 Genotype.272 49.125
273 Genotype.273 49.318
274 Genotype.274 46.724
275 Genotype.275 51.893
276 Genotype.276 65.154
277 Genotype.277 58.344
278 Genotype.278 51.643
279 Genotype.279 57.223
280 Genotype.280 50.096
281 Genotype.281 50.034
282 Genotype.282 50.051
283 Genotype.283 39.743
284 Genotype.284 39.702
285 Genotype.285 43.448
286 Genotype.286 50.96
287 Genotype.287 53.381
288 Genotype.288 49.463
289 Genotype.289 46.652
290 Genotype.290 42.451
291 Genotype.291 56.662
292 Genotype.292 56.588
293 Genotype.293 48.964
294 Genotype.294 46.545
295 Genotype.295 53.53
296 Genotype.296 55.451
297 Genotype.297 53.933
298 Genotype.298 53.588
299 Genotype.299 46.298
300 Genotype.300 49.222
301 Genotype.301 53.259
302 Genotype.302 40.884
303 Genotype.303 53.118
304 Genotype.304 43.579
305 Genotype.305 45.166
306 Genotype.306 45.691
307 Genotype.307 48.219
308 Genotype.308 47.533
309 Genotype.309 41.086
310 Genotype.310 52.774
311 Genotype.311 45.651
312 Genotype.312 35.054
313 Genotype.313 54.054
314 Genotype.314 49.116
315 Genotype.315 42.706
316 Genotype.316 42.204
317 Genotype.317 42.068
318 Genotype.318 40.735
319 Genotype.319 48.159
320 Genotype.320 43.025
321 Genotype.321 41.8
322 Genotype.322 48.175
323 Genotype.323 52.899
324 Genotype.324 43.745
325 Genotype.325 51.085
326 Genotype.326 54.673
327 Genotype.327 40.983
328 Genotype.328 39.549
329 Genotype.329 45.831
330 Genotype.330 42.81
331 Genotype.331 34.451
332 Genotype.332 50.657
333 Genotype.333 57.026
334 Genotype.334 47.614
335 Genotype.335 41.339
336 Genotype.336 47.5
337 Genotype.337 40.535
338 Genotype.338 41.071
339 Genotype.339 46.525
340 Genotype.340 51.601
341 Genotype.341 51.234
342 Genotype.342 29.556
343 Genotype.343 45.065
344 Genotype.344 38.213
345 Genotype.345 40.443
346 Genotype.346 50.126
347 Genotype.347 46.769
348 Genotype.348 41.331
349 Genotype.349 36.345
350 Genotype.350 42.981
351 Genotype.351 34.953
352 Genotype.352 39.964
353 Genotype.353 41.345
354 Genotype.354 43.506
355 Genotype.355 55.371
356 Genotype.356 42.257
357 Genotype.357 51.129
358 Genotype.358 45.47
359 Genotype.359 45.075
360 Genotype.360 51.238
361 Genotype.361 47.51
362 Genotype.362 48.809
363 Genotype.363 51.451
364 Genotype.364 57.899
365 Genotype.365 47.807
366 Genotype.366 49.389
367 Genotype.367 54.476
368 Genotype.368 50.933
369 Genotype.369 49.658
370 Genotype.370 54.64
371 Genotype.371 53.875
372 Genotype.372 43.695
373 Genotype.373 46.706
374 Genotype.374 50.529
375 Genotype.375 52.78
376 Genotype.376 45.746
377 Genotype.377 49.112
378 Genotype.378 51.666
379 Genotype.379 51.219
380 Genotype.380 61.131
381 Genotype.381 62.688
382 Genotype.382 51.695
383 Genotype.383 45.581
384 Genotype.384 53.888
