# Supplementary material for: Ascertainment bias from imputation methods evaluation in wheat
Source: BMC Genomics. 2016 Oct 4;17:773. doi: 10.1186/s12864-016-3120-5 (PMC5050639; doi:10.1186/s12864-016-3120-5)
Supplement: Additional file 29: — Best linear unbiased predictors (BLUPs) for each genotype for spikes per square meter. (txt 9 kb) [file 12864_2016_3120_MOESM29_ESM.txt]

Additional file 29: Best linear unbiased predictors (BLUPs) for each genotype for spikes per square meter.

1 Genotype.1 95.497
2 Genotype.2 143.385
3 Genotype.3 104.971
4 Genotype.4 122.803
5 Genotype.5 78.702
6 Genotype.6 94.439
7 Genotype.7 112.929
8 Genotype.8 101.27
9 Genotype.9 92.239
10 Genotype.10 71.371
11 Genotype.11 77.14
12 Genotype.12 121.365
13 Genotype.13 108.617
14 Genotype.14 82.944
15 Genotype.15 80.259
16 Genotype.16 95.467
17 Genotype.17 108.526
18 Genotype.18 110.649
19 Genotype.19 118.938
20 Genotype.20 93.413
21 Genotype.21 104.452
22 Genotype.22 130.019
23 Genotype.23 115.81
24 Genotype.24 52.992
25 Genotype.25 131.535
26 Genotype.26 88.261
27 Genotype.27 173.482
28 Genotype.28 114.398
29 Genotype.29 83.155
30 Genotype.30 147.704
31 Genotype.31 116.915
32 Genotype.32 120.904
33 Genotype.33 101.441
34 Genotype.34 84.376
35 Genotype.35 120.467
36 Genotype.36 110.363
37 Genotype.37 156.885
38 Genotype.38 124.224
39 Genotype.39 175.387
40 Genotype.40 103.941
41 Genotype.41 108.785
42 Genotype.42 93.215
43 Genotype.43 95.228
44 Genotype.44 93.215
45 Genotype.45 100.671
46 Genotype.46 103.332
47 Genotype.47 131.87
48 Genotype.48 123.146
49 Genotype.49 128.324
50 Genotype.50 98.182
51 Genotype.51 108.282
52 Genotype.52 99.731
53 Genotype.53 102.23
54 Genotype.54 104.491
55 Genotype.55 118.951
56 Genotype.56 102.559
57 Genotype.57 103
58 Genotype.58 103.878
59 Genotype.59 90.756
60 Genotype.60 119.166
61 Genotype.61 95.866
62 Genotype.62 81.354
63 Genotype.63 142.458
64 Genotype.64 124.64
65 Genotype.65 115.891
66 Genotype.66 131.704
67 Genotype.67 77.176
68 Genotype.68 169.839
69 Genotype.69 108.938
70 Genotype.70 133.505
71 Genotype.71 142.898
72 Genotype.72 83.345
73 Genotype.73 136.846
74 Genotype.74 77.797
75 Genotype.75 111.795
76 Genotype.76 95.53
77 Genotype.77 98.253
78 Genotype.78 95.37
79 Genotype.79 100.035
80 Genotype.80 100.458
81 Genotype.81 126.239
82 Genotype.82 145.621
83 Genotype.83 42.192
84 Genotype.84 142.158
85 Genotype.85 22.761
86 Genotype.86 105.612
87 Genotype.87 129.795
88 Genotype.88 110.655
89 Genotype.89 112.378
90 Genotype.90 80.553
91 Genotype.91 74.8
92 Genotype.92 70.7
93 Genotype.93 117.05
94 Genotype.94 75.506
95 Genotype.95 83.373
96 Genotype.96 114.989
97 Genotype.97 112.126
98 Genotype.98 104.019
99 Genotype.99 99.312
100 Genotype.100 106.423
101 Genotype.101 89.294
102 Genotype.102 84.135
103 Genotype.103 106.677
104 Genotype.104 118.144
105 Genotype.105 110.259
106 Genotype.106 95.631
107 Genotype.107 77.885
108 Genotype.108 106.77
109 Genotype.109 82.284
110 Genotype.110 97.944
111 Genotype.111 76.014
112 Genotype.112 93.135
113 Genotype.113 89.224
114 Genotype.114 80.193
115 Genotype.115 94.858
116 Genotype.116 137.685
117 Genotype.117 98.984
118 Genotype.118 91.804
119 Genotype.119 97.491
120 Genotype.120 88.014
121 Genotype.121 79.814
122 Genotype.122 81.121
123 Genotype.123 99.005
124 Genotype.124 73.631
125 Genotype.125 84.419
126 Genotype.126 72.969
127 Genotype.127 152.006
128 Genotype.128 76.303
129 Genotype.129 95.528
130 Genotype.130 80.908
131 Genotype.131 77.515
132 Genotype.132 106.05
133 Genotype.133 87.894
134 Genotype.134 87.469
135 Genotype.135 96.79
136 Genotype.136 102.435
137 Genotype.137 94.596
138 Genotype.138 149.492
139 Genotype.139 97.482
140 Genotype.140 103.065
141 Genotype.141 97.553
142 Genotype.142 92.046
143 Genotype.143 93.869
144 Genotype.144 105.317
145 Genotype.145 88.812
146 Genotype.146 104.907
147 Genotype.147 97.8
148 Genotype.148 89.908
149 Genotype.149 132.408
150 Genotype.150 92.189
151 Genotype.151 69.565
152 Genotype.152 83.906
153 Genotype.153 111.573
154 Genotype.154 137.165
155 Genotype.155 137.982
156 Genotype.156 103.878
157 Genotype.157 146.09
158 Genotype.158 144.058
159 Genotype.159 135.896
160 Genotype.160 119.379
161 Genotype.161 118.916
162 Genotype.162 105.059
163 Genotype.163 109.969
164 Genotype.164 130.356
165 Genotype.165 110.357
166 Genotype.166 113.208
167 Genotype.167 124.166
168 Genotype.168 131.885
169 Genotype.169 99.846
170 Genotype.170 121.544
171 Genotype.171 125.32
172 Genotype.172 128.775
173 Genotype.173 157.165
174 Genotype.174 98.857
175 Genotype.175 124.453
176 Genotype.176 116.686
177 Genotype.177 160.12
178 Genotype.178 109.432
179 Genotype.179 89.971
180 Genotype.180 84.272
181 Genotype.181 111.332
182 Genotype.182 95.876
183 Genotype.183 100.64
184 Genotype.184 109.629
185 Genotype.185 95.945
186 Genotype.186 68.033
187 Genotype.187 78.435
188 Genotype.188 75.984
189 Genotype.189 110.744
190 Genotype.190 103.512
191 Genotype.191 89.817
192 Genotype.192 89.478
193 Genotype.193 96.615
194 Genotype.194 97.118
195 Genotype.195 106.044
196 Genotype.196 93.294
197 Genotype.197 94.896
198 Genotype.198 117.406
199 Genotype.199 85.847
200 Genotype.200 114.421
201 Genotype.201 141.033
202 Genotype.202 90.923
203 Genotype.203 123.773
204 Genotype.204 78.43
205 Genotype.205 86.728
206 Genotype.206 81.625
207 Genotype.207 96.354
208 Genotype.208 77.096
209 Genotype.209 78.356
210 Genotype.210 81.103
211 Genotype.211 69.219
212 Genotype.212 103.603
213 Genotype.213 99.953
214 Genotype.214 105.46
215 Genotype.215 85.413
216 Genotype.216 80.989
217 Genotype.217 91.241
218 Genotype.218 93.081
219 Genotype.219 81.407
220 Genotype.220 84.869
221 Genotype.221 88
222 Genotype.222 89.478
223 Genotype.223 106.044
224 Genotype.224 82.765
225 Genotype.225 113.544
226 Genotype.226 106.662
227 Genotype.227 78.743
228 Genotype.228 93.824
229 Genotype.229 78.684
230 Genotype.230 87.678
231 Genotype.231 117.662
232 Genotype.232 93.744
233 Genotype.233 95.921
234 Genotype.234 82.919
235 Genotype.235 83.512
236 Genotype.236 112.85
237 Genotype.237 89.129
238 Genotype.238 87.182
239 Genotype.239 82.803
240 Genotype.240 87.297
241 Genotype.241 101.332
242 Genotype.242 91.333
243 Genotype.243 75.904
244 Genotype.244 69.576
245 Genotype.245 99.689
246 Genotype.246 87.366
247 Genotype.247 140.75
248 Genotype.248 87.489
249 Genotype.249 86.082
250 Genotype.250 81.833
251 Genotype.251 69.144
252 Genotype.252 101.126
253 Genotype.253 88.576
254 Genotype.254 144.79
255 Genotype.255 121.132
256 Genotype.256 117.362
257 Genotype.257 82.53
258 Genotype.258 88.965
259 Genotype.259 83.997
260 Genotype.260 84.026
261 Genotype.261 99.969
262 Genotype.262 75.753
263 Genotype.263 96.915
264 Genotype.264 98.668
265 Genotype.265 72.81
266 Genotype.266 90.042
267 Genotype.267 75.314
268 Genotype.268 76.885
269 Genotype.269 67.96
270 Genotype.270 86.177
271 Genotype.271 87.692
272 Genotype.272 102.394
273 Genotype.273 75.046
274 Genotype.274 88.877
275 Genotype.275 83.857
276 Genotype.276 67.12
277 Genotype.277 86.975
278 Genotype.278 78.945
279 Genotype.279 91.932
280 Genotype.280 96.112
281 Genotype.281 63.377
282 Genotype.282 89.371
283 Genotype.283 102.482
284 Genotype.284 109.603
285 Genotype.285 96.951
286 Genotype.286 100.782
287 Genotype.287 88.279
288 Genotype.288 99.989
289 Genotype.289 65.303
290 Genotype.290 118.45
291 Genotype.291 68.64
292 Genotype.292 75.445
293 Genotype.293 63.051
294 Genotype.294 87.379
295 Genotype.295 86.044
296 Genotype.296 107.066
297 Genotype.297 75.722
298 Genotype.298 90.32
299 Genotype.299 68.87
300 Genotype.300 87.118
301 Genotype.301 69.581
302 Genotype.302 141.054
303 Genotype.303 65.327
304 Genotype.304 122.054
305 Genotype.305 78.887
306 Genotype.306 93.772
307 Genotype.307 81.664
308 Genotype.308 105.373
309 Genotype.309 79.9
310 Genotype.310 83.445
311 Genotype.311 107.724
312 Genotype.312 125.649
313 Genotype.313 80.657
314 Genotype.314 105.573
315 Genotype.315 117.731
316 Genotype.316 101.362
317 Genotype.317 100.171
318 Genotype.318 117.573
319 Genotype.319 86.626
320 Genotype.320 91.997
321 Genotype.321 105.266
322 Genotype.322 83.285
323 Genotype.323 90.015
324 Genotype.324 92.304
325 Genotype.325 88.653
326 Genotype.326 73.617
327 Genotype.327 116.46
328 Genotype.328 118.157
329 Genotype.329 111.724
330 Genotype.330 111.766
331 Genotype.331 142.165
332 Genotype.332 125.176
333 Genotype.333 81.416
334 Genotype.334 81.126
335 Genotype.335 97.051
336 Genotype.336 79.497
337 Genotype.337 168.641
338 Genotype.338 116.922
339 Genotype.339 133.392
340 Genotype.340 82.876
341 Genotype.341 48.839
342 Genotype.342 171.756
343 Genotype.343 82.544
344 Genotype.344 118.686
345 Genotype.345 94.857
346 Genotype.346 113.876
347 Genotype.347 91.185
348 Genotype.348 114.998
349 Genotype.349 130.028
350 Genotype.350 84.719
351 Genotype.351 140.784
352 Genotype.352 96.775
353 Genotype.353 130.365
354 Genotype.354 87.779
355 Genotype.355 95.625
356 Genotype.356 107.708
357 Genotype.357 72.615
358 Genotype.358 93.193
359 Genotype.359 91.153
360 Genotype.360 100.184
361 Genotype.361 101.315
362 Genotype.362 63.93
363 Genotype.363 94.891
364 Genotype.364 83.475
365 Genotype.365 73.908
366 Genotype.366 88.803
367 Genotype.367 81.2
368 Genotype.368 61.939
369 Genotype.369 95.503
370 Genotype.370 71.887
371 Genotype.371 62.106
372 Genotype.372 89.815
373 Genotype.373 81.385
374 Genotype.374 85.832
375 Genotype.375 60.603
376 Genotype.376 130.4
377 Genotype.377 108.363
378 Genotype.378 105.37
379 Genotype.379 93.178
380 Genotype.380 71.512
381 Genotype.381 69.671
382 Genotype.382 84.73
383 Genotype.383 85.066
384 Genotype.384 105.327
